# Supplementary material for: Family Meeting Training Curriculum: A Multimedia Approach With Real-Time Experiential Learning for Residents
Source: MedEdPORTAL. 2020 Mar 6;16:10883. doi: 10.15766/mep_2374-8265.10883 (PMC7062545; doi:10.15766/mep_2374-8265.10883)
Supplement: Supplementary file 1 — A. Communication Basics.pptx B. Family Meeting E-Learning Project folder C. ICU Resident Orientation.pptx D. Family Meeting Resources Booklet.docx E. FMBS Tool.docx F. Global Self-Efficacy Survey.docx [file mep-16-10883-s001.zip]

Archive with 204 entries (192 files):
- _Educational_Summary_Report_10883.pdf
- A. Communication Basics.pptx
- B. Family Meeting E-Learning Project folder/
- B. Family Meeting E-Learning Project folder/analytics-frame.html
- B. Family Meeting E-Learning Project folder/html5/
- B. Family Meeting E-Learning Project folder/html5/data/
- B. Family Meeting E-Learning Project folder/html5/data/css/
- B. Family Meeting E-Learning Project folder/html5/data/css/output.min.css
- B. Family Meeting E-Learning Project folder/html5/data/js/
- B. Family Meeting E-Learning Project folder/html5/data/js/5bkLGB1hM9w.js
- B. Family Meeting E-Learning Project folder/html5/data/js/5bLU2Q4TO0x.js
- B. Family Meeting E-Learning Project folder/html5/data/js/5ghCUsHG6uB.js
- B. Family Meeting E-Learning Project folder/html5/data/js/5j75DlFrJfb.js
- B. Family Meeting E-Learning Project folder/html5/data/js/5kidZXTbgyn.js
- B. Family Meeting E-Learning Project folder/html5/data/js/5nmDJSPvux7.js
- B. Family Meeting E-Learning Project folder/html5/data/js/5sC3fqpHDcA.js
- B. Family Meeting E-Learning Project folder/html5/data/js/5uDvVyI7IWQ.js
- B. Family Meeting E-Learning Project folder/html5/data/js/5v1RwLFUgne.js
- B. Family Meeting E-Learning Project folder/html5/data/js/5ViUAoFGgcm.js
- B. Family Meeting E-Learning Project folder/html5/data/js/5VLhqSnaSwG.js
- B. Family Meeting E-Learning Project folder/html5/data/js/5Vsks4lQCFs.js
- B. Family Meeting E-Learning Project folder/html5/data/js/5XIC43zXltA.js
- B. Family Meeting E-Learning Project folder/html5/data/js/5xjLYZdrs2Q.js
- B. Family Meeting E-Learning Project folder/html5/data/js/5Xq9oKmEDZN.js
- B. Family Meeting E-Learning Project folder/html5/data/js/5Y1Ck6iddNZ.js
- B. Family Meeting E-Learning Project folder/html5/data/js/5YFYTXElXKu.js
- B. Family Meeting E-Learning Project folder/html5/data/js/5YUEDlQIybc.js
- B. Family Meeting E-Learning Project folder/html5/data/js/5zEvmCMdgbz.js
- B. Family Meeting E-Learning Project folder/html5/data/js/5zjQhvgFDSy.js
- B. Family Meeting E-Learning Project folder/html5/data/js/618futDUTb2.js
- B. Family Meeting E-Learning Project folder/html5/data/js/61hRlamfhqX.js
- B. Family Meeting E-Learning Project folder/html5/data/js/62CzquBnp1t.js
- B. Family Meeting E-Learning Project folder/html5/data/js/62dtPpSwjUP.js
- B. Family Meeting E-Learning Project folder/html5/data/js/62ekrhTV4dm.js
- B. Family Meeting E-Learning Project folder/html5/data/js/62FDwybDeev.js
- B. Family Meeting E-Learning Project folder/html5/data/js/62vYXfaXScK.js
- B. Family Meeting E-Learning Project folder/html5/data/js/63DK7nsEcug.js
- B. Family Meeting E-Learning Project folder/html5/data/js/63QjQKvpthZ.js
- B. Family Meeting E-Learning Project folder/html5/data/js/64ULKMIGC7v.js
- B. Family Meeting E-Learning Project folder/html5/data/js/658noRfGZOR.js
- B. Family Meeting E-Learning Project folder/html5/data/js/66be56Wadeg.js
- B. Family Meeting E-Learning Project folder/html5/data/js/66pXcDwqbwB.js
- B. Family Meeting E-Learning Project folder/html5/data/js/67Ty7v8GvuS.js
- B. Family Meeting E-Learning Project folder/html5/data/js/68JaqFPwAh0.js
- B. Family Meeting E-Learning Project folder/html5/data/js/6allCnH2tIO.js
- B. Family Meeting E-Learning Project folder/html5/data/js/6BEICbT3h5q.js
- B. Family Meeting E-Learning Project folder/html5/data/js/6bUOCf3LE9b.js
- B. Family Meeting E-Learning Project folder/html5/data/js/6dmtCIfItZE.js
- B. Family Meeting E-Learning Project folder/html5/data/js/6DS8dK0UWoz.js
- B. Family Meeting E-Learning Project folder/html5/data/js/6EWhKjmJpWE.js
- B. Family Meeting E-Learning Project folder/html5/data/js/6ezJbZD2toj.js
- B. Family Meeting E-Learning Project folder/html5/data/js/6GohpLJwD5I.js
- B. Family Meeting E-Learning Project folder/html5/data/js/6JDmWuMSK8T.js
- B. Family Meeting E-Learning Project folder/html5/data/js/6L3cqmJCEFu.js
- B. Family Meeting E-Learning Project folder/html5/data/js/6LQa7JycXgT.js
- B. Family Meeting E-Learning Project folder/html5/data/js/6Njw0BGvoZU.js
- B. Family Meeting E-Learning Project folder/html5/data/js/6Nt23PeOtVK.js
- B. Family Meeting E-Learning Project folder/html5/data/js/6nUCHIdrU7C.js
- B. Family Meeting E-Learning Project folder/html5/data/js/6PZgAi8i3jQ.js
- B. Family Meeting E-Learning Project folder/html5/data/js/6QgIGJTgdXM.js
- B. Family Meeting E-Learning Project folder/html5/data/js/6qpdu3U1wAC.js
- B. Family Meeting E-Learning Project folder/html5/data/js/6rPG7QapW1p.js
- B. Family Meeting E-Learning Project folder/html5/data/js/6RzCiWl0J12.js
- B. Family Meeting E-Learning Project folder/html5/data/js/6UGHmEVbXR6.js
- B. Family Meeting E-Learning Project folder/html5/data/js/6UW60BKMMZq.js
- B. Family Meeting E-Learning Project folder/html5/data/js/6Vg7D9pvyP3.js
- B. Family Meeting E-Learning Project folder/html5/data/js/6XhkHqR313E.js
- B. Family Meeting E-Learning Project folder/html5/data/js/6XlehK9eJEX.js
- B. Family Meeting E-Learning Project folder/html5/data/js/6XM9MmYib0n.js
- B. Family Meeting E-Learning Project folder/html5/data/js/6YqL9cqxNQ8.js
- B. Family Meeting E-Learning Project folder/html5/data/js/6ZTVWr5w1aG.js
- B. Family Meeting E-Learning Project folder/html5/data/js/data.js
- B. Family Meeting E-Learning Project folder/html5/data/js/frame.js
- B. Family Meeting E-Learning Project folder/html5/data/js/paths.js
- B. Family Meeting E-Learning Project folder/html5/lib/
- B. Family Meeting E-Learning Project folder/html5/lib/scripts/
- B. Family Meeting E-Learning Project folder/html5/lib/scripts/app.min.js
- B. Family Meeting E-Learning Project folder/html5/lib/stylesheets/
- B. Family Meeting E-Learning Project folder/html5/lib/stylesheets/main.min.css
- B. Family Meeting E-Learning Project folder/html5/lib/stylesheets/mobile-fonts/
- B. Family Meeting E-Learning Project folder/html5/lib/stylesheets/mobile-fonts/open-sans-bold.woff
- B. Family Meeting E-Learning Project folder/html5/lib/stylesheets/mobile-fonts/open-sans-light.woff
- B. Family Meeting E-Learning Project folder/html5/lib/stylesheets/mobile-fonts/open-sans-regular.woff
- B. Family Meeting E-Learning Project folder/meta.xml
- B. Family Meeting E-Learning Project folder/mobile/
- B. Family Meeting E-Learning Project folder/mobile/Slide6GNwsy36jIi.jpg
- B. Family Meeting E-Learning Project folder/mobile/video_5mkWMYbMOxP_22_48_720x406.jpg
- B. Family Meeting E-Learning Project folder/mobile/video_5oGNorpuHhN_22_48_630x332.jpg
- B. Family Meeting E-Learning Project folder/mobile/video_5svYqiIVS6M_22_48_720x406.jpg
- B. Family Meeting E-Learning Project folder/mobile/video_5zfEhUKfQ9D_22_48_630x356.jpg
- B. Family Meeting E-Learning Project folder/mobile/video_66T6AfOz2zn_22_48_628x354.jpg
- B. Family Meeting E-Learning Project folder/mobile/video_6bBJwiXemHd_22_48_662x322.jpg
- B. Family Meeting E-Learning Project folder/mobile/video_6BI73PvOwgo_22_48_578x326.jpg
- B. Family Meeting E-Learning Project folder/mobile/video_6DmllvncV2s_22_48_630x322.jpg
- B. Family Meeting E-Learning Project folder/mobile/video_6ecdBkJzMcm_22_48_348x196.jpg
- B. Family Meeting E-Learning Project folder/mobile/video_6F0m3ikfHEy_22_48_346x196.jpg
- B. Family Meeting E-Learning Project folder/mobile/video_6HpzQcFZMt5_22_48_664x332.jpg
- B. Family Meeting E-Learning Project folder/mobile/video_6HV1kXzf1Xw_22_48_588x332.jpg
- B. Family Meeting E-Learning Project folder/mobile/video_6mM0awqFMoO_22_48_440x248.jpg
- B. Family Meeting E-Learning Project folder/mobile/video_6N7c3eIhUDk_22_48_628x354.jpg
- B. Family Meeting E-Learning Project folder/mobile/video_6oDSHSDivoD_22_48_590x332.jpg
- B. Family Meeting E-Learning Project folder/mobile/video_6QMqqibUg3w_22_48_720x406.jpg
- B. Family Meeting E-Learning Project folder/mobile/video_6XychCw337N_22_48_600x330.jpg
- B. Family Meeting E-Learning Project folder/story.html
- B. Family Meeting E-Learning Project folder/story.swf
- B. Family Meeting E-Learning Project folder/story_content/
- B. Family Meeting E-Learning Project folder/story_content/_glow.swf
- B. Family Meeting E-Learning Project folder/story_content/blank.html
- B. Family Meeting E-Learning Project folder/story_content/data.swf
- B. Family Meeting E-Learning Project folder/story_content/FontFactory.swf
- B. Family Meeting E-Learning Project folder/story_content/fonts.swf
- B. Family Meeting E-Learning Project folder/story_content/frame.swf
- B. Family Meeting E-Learning Project folder/story_content/frame.xml
- B. Family Meeting E-Learning Project folder/story_content/Slide6GNwsy36jIi.swf
- B. Family Meeting E-Learning Project folder/story_content/slides/
- B. Family Meeting E-Learning Project folder/story_content/slides/5bkLGB1hM9w.swf
- B. Family Meeting E-Learning Project folder/story_content/slides/5bLU2Q4TO0x.swf
- B. Family Meeting E-Learning Project folder/story_content/slides/5ghCUsHG6uB.swf
- B. Family Meeting E-Learning Project folder/story_content/slides/5j75DlFrJfb.swf
- B. Family Meeting E-Learning Project folder/story_content/slides/5kidZXTbgyn.swf
- B. Family Meeting E-Learning Project folder/story_content/slides/5nmDJSPvux7.swf
- B. Family Meeting E-Learning Project folder/story_content/slides/5sC3fqpHDcA.swf
- B. Family Meeting E-Learning Project folder/story_content/slides/5uDvVyI7IWQ.swf
- B. Family Meeting E-Learning Project folder/story_content/slides/5v1RwLFUgne.swf
- B. Family Meeting E-Learning Project folder/story_content/slides/5ViUAoFGgcm.swf
- B. Family Meeting E-Learning Project folder/story_content/slides/5VLhqSnaSwG.swf
- B. Family Meeting E-Learning Project folder/story_content/slides/5Vsks4lQCFs.swf
- B. Family Meeting E-Learning Project folder/story_content/slides/5XIC43zXltA.swf
- B. Family Meeting E-Learning Project folder/story_content/slides/5xjLYZdrs2Q.swf
- B. Family Meeting E-Learning Project folder/story_content/slides/5Xq9oKmEDZN.swf
- B. Family Meeting E-Learning Project folder/story_content/slides/5Y1Ck6iddNZ.swf
- B. Family Meeting E-Learning Project folder/story_content/slides/5YFYTXElXKu.swf
- B. Family Meeting E-Learning Project folder/story_content/slides/5YUEDlQIybc.swf
- B. Family Meeting E-Learning Project folder/story_content/slides/5zEvmCMdgbz.swf
- B. Family Meeting E-Learning Project folder/story_content/slides/5zjQhvgFDSy.swf
- B. Family Meeting E-Learning Project folder/story_content/slides/618futDUTb2.swf
- B. Family Meeting E-Learning Project folder/story_content/slides/61hRlamfhqX.swf
- B. Family Meeting E-Learning Project folder/story_content/slides/62CzquBnp1t.swf
- B. Family Meeting E-Learning Project folder/story_content/slides/62dtPpSwjUP.swf
- B. Family Meeting E-Learning Project folder/story_content/slides/62ekrhTV4dm.swf
- B. Family Meeting E-Learning Project folder/story_content/slides/62FDwybDeev.swf
- B. Family Meeting E-Learning Project folder/story_content/slides/62vYXfaXScK.swf
- B. Family Meeting E-Learning Project folder/story_content/slides/63DK7nsEcug.swf
- B. Family Meeting E-Learning Project folder/story_content/slides/63QjQKvpthZ.swf
- B. Family Meeting E-Learning Project folder/story_content/slides/64ULKMIGC7v.swf
- B. Family Meeting E-Learning Project folder/story_content/slides/658noRfGZOR.swf
- B. Family Meeting E-Learning Project folder/story_content/slides/66be56Wadeg.swf
- B. Family Meeting E-Learning Project folder/story_content/slides/66pXcDwqbwB.swf
- B. Family Meeting E-Learning Project folder/story_content/slides/67Ty7v8GvuS.swf
- B. Family Meeting E-Learning Project folder/story_content/slides/68JaqFPwAh0.swf
- B. Family Meeting E-Learning Project folder/story_content/slides/6allCnH2tIO.swf
- B. Family Meeting E-Learning Project folder/story_content/slides/6BEICbT3h5q.swf
- B. Family Meeting E-Learning Project folder/story_content/slides/6bUOCf3LE9b.swf
- B. Family Meeting E-Learning Project folder/story_content/slides/6dmtCIfItZE.swf
- B. Family Meeting E-Learning Project folder/story_content/slides/6DS8dK0UWoz.swf
- B. Family Meeting E-Learning Project folder/story_content/slides/6EWhKjmJpWE.swf
- B. Family Meeting E-Learning Project folder/story_content/slides/6ezJbZD2toj.swf
- B. Family Meeting E-Learning Project folder/story_content/slides/6GohpLJwD5I.swf
- B. Family Meeting E-Learning Project folder/story_content/slides/6JDmWuMSK8T.swf
- B. Family Meeting E-Learning Project folder/story_content/slides/6L3cqmJCEFu.swf
- B. Family Meeting E-Learning Project folder/story_content/slides/6LQa7JycXgT.swf
- B. Family Meeting E-Learning Project folder/story_content/slides/6Njw0BGvoZU.swf
- B. Family Meeting E-Learning Project folder/story_content/slides/6Nt23PeOtVK.swf
- B. Family Meeting E-Learning Project folder/story_content/slides/6nUCHIdrU7C.swf
- B. Family Meeting E-Learning Project folder/story_content/slides/6PZgAi8i3jQ.swf
- B. Family Meeting E-Learning Project folder/story_content/slides/6QgIGJTgdXM.swf
- B. Family Meeting E-Learning Project folder/story_content/slides/6qpdu3U1wAC.swf
- B. Family Meeting E-Learning Project folder/story_content/slides/6rPG7QapW1p.swf
- B. Family Meeting E-Learning Project folder/story_content/slides/6RzCiWl0J12.swf
- B. Family Meeting E-Learning Project folder/story_content/slides/6UGHmEVbXR6.swf
- B. Family Meeting E-Learning Project folder/story_content/slides/6UW60BKMMZq.swf
- B. Family Meeting E-Learning Project folder/story_content/slides/6Vg7D9pvyP3.swf
- B. Family Meeting E-Learning Project folder/story_content/slides/6XhkHqR313E.swf
- B. Family Meeting E-Learning Project folder/story_content/slides/6XlehK9eJEX.swf
- B. Family Meeting E-Learning Project folder/story_content/slides/6XM9MmYib0n.swf
- B. Family Meeting E-Learning Project folder/story_content/slides/6YqL9cqxNQ8.swf
- B. Family Meeting E-Learning Project folder/story_content/slides/6ZTVWr5w1aG.swf
- B. Family Meeting E-Learning Project folder/story_content/story.js
- B. Family Meeting E-Learning Project folder/story_content/thumbnail.jpg
- B. Family Meeting E-Learning Project folder/story_content/url.png
- B. Family Meeting E-Learning Project folder/story_content/user.js
- B. Family Meeting E-Learning Project folder/story_content/video_5mkWMYbMOxP_22_48_720x406.mp4
- B. Family Meeting E-Learning Project folder/story_content/video_5oGNorpuHhN_22_48_630x332.mp4
- B. Family Meeting E-Learning Project folder/story_content/video_5svYqiIVS6M_22_48_720x406.mp4
- B. Family Meeting E-Learning Project folder/story_content/video_5zfEhUKfQ9D_22_48_630x356.mp4
- B. Family Meeting E-Learning Project folder/story_content/video_66T6AfOz2zn_22_48_628x354.mp4
- B. Family Meeting E-Learning Project folder/story_content/video_6bBJwiXemHd_22_48_662x322.mp4
- B. Family Meeting E-Learning Project folder/story_content/video_6BI73PvOwgo_22_48_578x326.mp4
- B. Family Meeting E-Learning Project folder/story_content/video_6DmllvncV2s_22_48_630x322.mp4
- B. Family Meeting E-Learning Project folder/story_content/video_6ecdBkJzMcm_22_48_348x196.mp4
- B. Family Meeting E-Learning Project folder/story_content/video_6F0m3ikfHEy_22_48_346x196.mp4
- B. Family Meeting E-Learning Project folder/story_content/video_6HpzQcFZMt5_22_48_664x332.mp4
- B. Family Meeting E-Learning Project folder/story_content/video_6HV1kXzf1Xw_22_48_588x332.mp4
- B. Family Meeting E-Learning Project folder/story_content/video_6mM0awqFMoO_22_48_440x248.mp4
- B. Family Meeting E-Learning Project folder/story_content/video_6N7c3eIhUDk_22_48_628x354.mp4
- B. Family Meeting E-Learning Project folder/story_content/video_6oDSHSDivoD_22_48_590x332.mp4
- B. Family Meeting E-Learning Project folder/story_content/video_6QMqqibUg3w_22_48_720x406.mp4
- B. Family Meeting E-Learning Project folder/story_content/video_6XychCw337N_22_48_600x330.mp4
- B. Family Meeting E-Learning Project folder/story_flash.html
- B. Family Meeting E-Learning Project folder/story_html5.html
- C. ICU Resident Orientation.pptx
- D. Family Meeting Resources Booklet.docx
- E. FMBS Tool.docx
- F. Global Self-Efficacy Survey.docx
