# Supplementary material for: Family Meeting Training Curriculum: A Multimedia Approach With Real-Time Experiential Learning for Residents
Source: MedEdPORTAL. 2020 Mar 6;16:10883. doi: 10.15766/mep_2374-8265.10883 (PMC7062545; doi:10.15766/mep_2374-8265.10883)
Supplement: Supplementary file 1 — A. Communication Basics.pptx B. Family Meeting E-Learning Project folder C. ICU Resident Orientation.pptx D. Family Meeting Resources Booklet.docx E. FMBS Tool.docx F. Global Self-Efficacy Survey.docx [file mep-16-10883-s001.zip › B. Family Meeting E-Learning Project folder/html5/data/css/output.min.css]

@font-face {
  font-family: 'ArticulateBold CharBold6213E757';
  src: url('data:application/font-woff;base64,d09GRgABAAAAABzkABIAAAAAORwAAAAAAAAAAAAAAAAAAAAAAAAAAAAAAABMVFNIAAABlAAAAC0AAADsX/xhFU9TLzIAAAHEAAAAPwAAAE6GP//yVkRNWAAAAgQAAANrAAAF4G+fdyNjbWFwAAAFcAAAAIMAAAGsD6sRXGN2dCAAAAX0AAAAIAAAACAINQG8ZnBnbQAABhQAAAD8AAABU8mgsZtnYXNwAAAHEAAAAAwAAAAMAAcAB2dseWYAAAccAAAPNgAAFfa1H5YbaGRteAAAFlQAAAKWAAAOyDSbjp5oZWFkAAAY7AAAADEAAAA25FKW1mhoZWEAABkgAAAAHwAAACQG7ALRaG10eAAAGUAAAACqAAACqHRxCVhrZXJuAAAZ7AAAAOgAAAGYDIAN1WxvY2EAABrUAAAAfQAAAdJmb2IFbWF4cAAAG1QAAAAdAAAAIAL2AZFuYW1lAAAbdAAAARoAAAHOVEaR8HBvc3QAAByQAAAAEwAAACD/nwAycHJlcAAAHKQAAAA+AAAAZ0XG3UV42mNgYHjBCAQMqEASmS0JREAAF4fxJcFcSagCMAXXAgUIliTcjAEDAOVNBc8AAAB42mNgYLzDtIeBlYGB4QwQMjDKwek0JqAgEwMHMyuIYmlgYGBmQAIFlUXFDApAuIDp3X89Bg/m5Qz3ALjfDK0AeNodzFNg0A0cRuHT3apl27Zt27Zt27Zt2zbnrVWrhralGbnF3/d+/3PxXB4gGcn+D1eSXAwXXOwfyUkuU5DC/pKSlNIVV5mKVDI1qe0PaUgj0zqmI61MTzqZgfT2m4xkkJnIKDOTSWYhs/0iK1lkNrLK7GSTOcguc5LDfpKLnDI3uWQex7zktiTykUfmJ68sQD5ZkPyyEAXsB4UpKItQSBalsCxGEftOcYrKEhSTJSkuS1FClqakfaOMY1lKyXKUluUpY1+pQFlZkXKyEuVlZSrIKlS0L1SlkqxGZVmdKrIGVe0zNakma1Fd1nasQw1Zl5r2iXrUkvWpLRtQRzakrn2kEfVkY+rLJjSQTWkom9HIEmlOY9mCJrIlTWUrmUBrmsk2NJdtaSHb0VK2p5XF04HWsiNtZCfays60szi60F52pYPsRkfZnU6yB50tlp50kb0ce9NV9qGbxdCX7rIfPWR/esoB9JID6W3RDKKPHExfOYR+cij9LYphDJDDGShHMEiOdBzFYItkNEPkGIbKsQyT4xhuEYxnhJzASDmRUXISo+VkxtgHpjBWTmWcnMZ4OZ0J9p4ZTJQzHWcxSc5mspzDFHvHXKbKeUyT85kuFzDD3rKQmXIRs+RiZsslzJFLmWtvWMY8uZz5coXjShZYOKtYKFezSK5hsVzLErmOpRbGepbJDSyXG1khN7HSQtnMKrmF1XIra+Q21srt8jU7WCd3sl7uYoPczUYLYQ+b5F42y31skfvZKg+wzYI5yHZ5iB3yMDvlEXZZEEfZLY+xRx53PMFeeZJ9Fsgp9svTHJBnOCjPcshecY7D8jxH5AWOyosck5c4bi+5zAl5hZPyKqfkNfmC65yWNzgjb3JW3uKcvM15C+AOF+RdLsp7XJL3uWzPecAV+ZCr8hHX5GOuSzdu2DPcHT24KT25Jb24bU/x5o704a705Z704758wgPzx5+H8imP5DMeS/3sCQG4yxd4yJd4yleOgXiZH0F4y2B8ZAi+8jV+5ksoT2QY/jKcp/INz+RbnpsP7wiQ73khP/BSRvDKvIl0jCJQRhMkYwiWsYSYF3G8lvGEygTCZCLh5slH3shPvJWfeSe/8F5+5YN58I0I+Z1I+cMxiShz5yfR8hcx8jex8g9x8i/x5sY/EqSRaG7/AXcGy3cAeNq90EmOQQEAhOHvBTuHsLAmGhsbQxPpFUGIpZm0sQfDbdzNCZzgeXEHqlKpVeVPCoFYFJLiwTXqqYqEtJSMrJwPeQVFJWVVNZ/qGpq+tLR1dPX0DQyNjE2i/czcwtLKt7WNrZ29gx+//vw7Ojm7hGFEewMlvIX31/r538v1ANg2hb0AAGIAaABuAIYAjACSAgMADAK6AAwC7gAMAAAADP8uAAx42j2PsU7DMBCG7ToU8gZIFpJPVjpUrtiZMiSRUJbQMPiWFqRWIn0HJAZYPPAsx2a2vBiCi4m63P333+nTf1EI10aRd/5Lyk+M8vcjivebb5ELtd9topDOmHqoSD7xsHBsrIGVcqYhVTRbb9EEE+4PwTTm5flAWZE6L44Bbw2J3g9cHz1Qifosj4h3zMkmTpY4AZlwmgmnRGDADx9duNaQWnX+wdNbpamsUAOYmsbO01hpQOSr5Tkp99fhes58yZmXaxZX/5SeGYzAEOZpsQIaQ9CBP0mOhSjFbPCn040q6ijLLq1KC3oyLFjgHFgxO3dt72tOArj5A07qYm4AAAACAAgAAv//AAN42o1Ya3Ab13Xee3exWAILLBbYxQJYYIHF4r3Ec/EgCZKAKJEiKVEURb2sFy1SsmSnke3YMjuJHGviCJVt1mPZjlN3Useeph79cO3x2H1p3EbTSTJtJ5PazqTTTjKJm6b91ZHzsKe1I8I9u4Coh61pCIKv2Xvuud/5zne+SwIT+9Fl9Bi+RJCEnRDbLM0ghiZtFCYRpetEq1Uq+2qGaMB7/xfHvogufwwfBIGISYIg3iHWYJ2nzSBMsJiCFUTraqlsPjy5trYGT4mffIDux9+Dp5xtCrEkY0WUNJ/x8MkPTrL4XXhmHsJ9HTKgzUg0a2NsvUjwoMrb0w2DR86Hpr5/Bst3HvzW+hSsyMKKjyCqQoTa7jAmnNhLsF5Gohhrneeqx8pi3FarprQ4bU+PI6OiYFFwY7sqZt1Dm6dGkptKpT0RZ/7z9ZHFWqAyd1hHkdPuyqZtO7bFBitJ34OSHGvM6o17jh3OnYI983CS92HPBhFviyrOBLBEubGNzTB5KkwRlK8H11Xd3DsJO2nxAk43FNh5HEMeOqoZlXqtWsC3ZiQqJHq/tH2p5C+X814mNZcNGHp4fnayPbdDVAf9mYUEk1oZji9MFUStKAeLKenvm/MlgaQZepXj2UAqNFQ9VdFDmjjg897HCVx6a0OrZcIOTPqzowQmPASBw1aN3US27bfb3Ri7XMhN0ayTcVKEnSLtlO552/M2nAC+F+GzVEYaaUiiVlNryOANEY3hP3+t0+n+ENlevQNnuu+cvHDhfvTX3dZJQGca0Pkt7KARkTYfQoEoFigW0AkwBMVTtwKTugEXEw2fKqr2HiLot9rkiS36PoWMTWXC9Vzojmm96bejC93fkFzUp81PDP68sq+ddNkfdovuSFEdG2XtaPXk10jKZ+yHs1q8xKTF51ibp7DNJKeNxjRhoynbxjH7HDFEss/WtTW0CpzFRAXY9ROLswki2fYHUcyMEGMom0Ah0kW6MemGMFev6jeG8ZmldKMI0qr1xji6pdCvrb0kxtLeQOJLqaIaEdWMkNupOlMnhsuLY9raGvYp1XxOlJsx3/DRoloJhRLiQMBzr9Mv5TdD8YgB+PKPVgWdhK/twJimnKyddZj91NJ7tfKlVbuGDITuwse/vzLa/c+xC8jzAvLiQve97q9ffBFfguaBCAsQqwmxGMIHnZRvh1ks23DQjSgqyMqMSg1QlMtFyZQAtNYBL91ihXXSpElkEYhM9n8Yx+bBdcT36ExbbH6tNTfVnNkhtkYnhuRSUnwpuflQ4/0rhcV2antLberBdwrD/5RHB4vpVxhB7V6pz5UlfInPTtXGFlhMBrMNU2GKn3yA56AOCbPLFUwK2EWyLiZou7HLk25kNlqtOo6Nil+yF+BXNySiYDO3hoTnsnviO544OVZdfvLg4J6IIzxTaB0cluPj+2pcOpflaYfTmd59bmnf40sGzz7EC4XpA4NDhyYSpN3JnDaxN/H6U8CLJYJEtO21Y68NC15WYGhAyGUjeo3fSwdB2S0wYO/ruGA+1V4szO3ILW7KPD1893OH//Y7uy78XgstNfaNq914dOzAyNK53Sl8Kb6zY54cdgStuQS11trCACZsmKFIjAgWMQxFmepoUdjT6ymDh/YRDVGDrwvoG91ffvQRFP3SqVdOfefUNRyfAhwzRKYdSOEkFQNd6GEpA5ZEOk0mqH6ZzVPon4EqeR3VeqMGmsDjp6Y/V9zxxN0WsGPHBge4bKka3LQ0rsTG9w3588FnUSggeFK7zx3Z//idBud+yO5y0rmtB0v1QxMpiv7LU93zG3PEYjaoP8liBm+oP6gOP7lm0dbChFyC5zhCaXs54D7JupkBmFUDlPvarGr1ZoZGwovXeMMHLx7/G36r8xbuvPcyfvk93F6/bL0vrb+PebMfsIXPjwEfH5E268vhoA1rQVZjHDaFEj5d35sI1hf6HlJQ6ZlAebZcmS0FAqXZijFbkp4e3Ht2z56ze/TBfY/s3vnI/iK6s3xgSzY7eaBUOzyZzk4eruw4d7RRP9qZn//qkZqx9FWip2I4CKd1AOe0tmjDPBBA8AHpeCCAQDltvdbsscDM61o79mmnWcRDf9CeLBfT1ajr6dimY1taa29WTy4Y6Gfl0R95wqlIZWEk1v0ffMlb3NXfc97aM0mk2pINe2FPMcn6WJHxwq4iJV/f9dZtfekCubFtf6whyYee2b7ZKKv1lBDba+dExZ9f+27r7tksr9VTkTh7L/pVLfXWgJTs6j/zBj1M96f4EpfdNhqqDsZoTOUi3V+bHBmB6dKFChXN6ZLAEXOyRJisLUARNr4/dz9zuhSoTwsDhbrJyaOjxs6ia3BHwj+Y8Oe37NyST03cYQzuTrvC25KKLrPW375Xna/KbteXJcEpqf54RokUp5uNndUg63rAxXtkzRtNhiOlWTNHBtBLAHp2U61IbCOwDYOXISjyBrUyAYLmEdGhtX+Aibx9/U28/ZTpLhyw+oK12t2mEWtnsKXswGZT2OGFXn7ll8+9gV9/Apj7E5wgemvIn1odIbQdNpZgOcbB0MxGH1ht0FttvsjMm1/GZ/7ib575Cl79uy/hR8/jwvq7EO1d63vBjOiELJ7qTQaYMSyIzUb+rV7ypCHDhHlu7ZNv/dnFZ5HQ/W8koJe7P0ZJ4E8CqvQh5kAnGzBV5AShqwRL0YSfbbA6XSqwaoFUKZKULQ71WNR3BXFaFPymtMDglAoorbnJa13VRDd4OL8oQAWRSS1Uby2m85LOCwKMDITtkZwRTkxUlMLskeLsyJC2kKcSh+oPnkAIYfJKphhOcrzQyF/xaCEuGuLF9HBiaDLtGi9L6gMe6cS92bCci/vChm71H2hCC18BTciBYwpwSLKhlMRG2KgjRTuiUVLZmI4W3rdTB9qkoyZCW/DGOGm15BuOgK5qhQjrUfKRcC7sXjt9Z2VBwV/pYGc4WVKGFmohRAaGK2q8MuRPjOdDcn5MO/dEPAsJdX/Ihf2uzPQyVMvE+yLgHbfmIyIFZGo6HaR+1/lYb0joYnSLNnpkIh5vHWqWNnlZXlc0I8574tWkNCzRNoc9tfV4a/jo1qyTvodxhvKjqjpWkF3Oe3sVx8qNKAVtCJQzx2YdGu2gFIrIZMnMtdlyO5SkmnZzkqbuoz9iw0VNzQUdrKxHlUGFo3BkoTy0qxqUqruaw9Mh1EE2/1AlrpZHgkqzqMiFsZ+PJNXc7Mpw7ejMYFZF2XUv0c+SAZzs4E4LbdlFCDQN40YhCI0SWIXWwPzSDEMGqRu8DnhgM1UTLtpu2BXShEu8MU+QOXSeqhnDI7Zf/IIMZSpyaW8qdyhfWporRpoHxjYfboZQtTGxuX5IK0c5xf/5AB8aPzFXX942mJt/cBYq6IOmO4M/Bo3Pt4MughsgOBL5WZaj7bTfwfIOmib5Dcfaw+96WhEEM98SFOMacuh+LuSR1dOnOysrwfxoIlAV8NmBgVSutdxdQi8tT+U3637a1kMlDrXjQD2aRKUdgaZyoYwNVUR3hq3QI/SIh6HyFJHw9M3BrSn0/G2fSNKG8JL9LtZuhkoCiww1dct6eHSUi+TCjVZHbp3cYezNOt2pbJYPjUkBAUv7y8PzhhSsLY6olaTswGfRgDqSCx6cUoby8uLjQyuzOS//BYZzM24pMDOR1nNbl2qFpbmSW1K4qW6h7ygsVoaIRFukkRBiAVGHQDs5Dox70DILG6cx/UKfj2DdrTbt3cwgW8qTiGp52dnpYHFxuLBZF5AfrmayWmmGPoFe/OdYJVrfpnffMvGcBh/zA/zv1r0j0vbQGC5VLO5dO8jr1w69Z2vMS8d0BwKT6+v46NmzZt4QAacgb9bsZxb8DZTfgen+aqKv6tfUpGHYfejMKxhivPjC5X/9+GNIaOsP/qv7H71IkMuVDU/lsG7zG55quoOvQGsgAq4WZAM4UCZKbcWHNBppZTYIcIVpndboABminABZyYKsb7D6TXwTajcCKPZ1TrqGI37dxkWDkbTk6Ng80WA07Wc6D+OBSLqkqOVEgPEtjkD7htGYL6X45OK4dhWNiinFGy2NRj7B5DSnBDguFPOmatzg3Hj3rzYqzEGFY20fjfxWhWk/7SRd/freprq95PxmcWlBCyfyQUfnEexUMtX4wb1wa62lRK3alLqYnPJEJPd9R7rfvqYgLdiPB2cEDtFlTgNVYlXQuDDlpW7jEP2fZRDRG1ysHI+VY57WRLwS5dZyM8tDo8e2prMzy8NDKzM5xEaGdDmkNyILR+ViO9g6tiWRmloebR+fSiUn77JmU8HK5qbZFHWb+aToiMNBxn7n2VTAacsoi33WozdcMJEi+aiHlQuaqgedaw/cpeS1iBt3zuLIrnJjoQ7DSR2FoVRoxkLNSixWacqP/qHDF/J0f4N/NFNMpbcu9zArWDUy75gbsyHrBl9NZ3qzQciSwv83G4LoJiHpywgXzSuKHmKdIV2NF8JOHNrSaC7Wg6H6ruF7DBANShkphiOFpiI3yzHVGOluQa5YOjdzbHhkeWtmz8y63usStAoZCkSg7SIxz0DD8dBuvfHZulFoN6gjiWiVl/lho7MK99RkWQ670DmaOrr/XzB52l9IBqhOfzI/D5F106/GCZklbKxMJyk/lIW7nV+tf8qu0pZbfV4dWShlFuBiPp7UapoxZmjx4ZlUajY+oNZjuZT1lz/JtXTRzZzyeKOxYMjridWLubG018kcZx1qQJB4X3zI1Bg3ZLaKv0YEiFxbEhDJES47YdmGAdrD0k6WdF6fN9e0XjVLkKpZg6ZhXTR7Zk1Cq0I1NL9nZaWzuqrGXDE3RdP7FxC1fEJ/evlXgxnafrfZrZZLIKFb4ebmRTY2xAZpJx0kA5S1Xa/+5j4bUwNEqk+AMQQF/yYO7x7JT+TEDuXVlFg+7OpMxUtKfVsebe5eidSzwXCprf3v+jrsxgL54IK74aRNBb7ZSS9//dtPncVnQHu7j6HVvu8lT8Ga606aBu2lb+ek8dsv3IdPPf/qk1/AJ79xH/7cWfRYF+jQfRQ9bL7NiOb/azRs/reGbzNOFrMDtI3ekHC75ksbkqXgjz7w4DOvf/OF4ytP/vGrly8j94cXL34Ilx7ICeazChH8VgRkc/uBnEQPKJtpj4E2lsLU+sfa5Y7mN5Wkim8gUAiowsB3nz2Dz5yPp7ZUFYZeGeBllcOR7nn0+8T/ASE//qYAAHjaxddZjqNADAZgS6G8uwqydd//fHOIsUk6TZJRpHniF4owBcifii0AMAPAH5EG7QDPmTbrhwlaZV2vnwaESPm7lgK5ijmMAng/pOGEbUI85JkZM9OUG/h2jh2j+g9re7ZWu/hixYeVsXYA0txyS+LW5QB4kB8rCuLOVrNs9b+sCEyUQF5LBcHCA9mvlRrhRFRWpczUJkLd3epO79ZtU4ecx8rGKkRCOaNVWla1A7Cn/hZKay0HoIPVsXkLEBnRztaIbHX6YJ021nW/VDKv1iodlGqiQSK33K2MTI15yjM7Z1rereS7W3vndys9W6td3lhVRDmv3ioDjAsP0h9WFhRuIhPw5JJJq7Az72wdg7OjT1Z8sTKYSAJtLTv4zaoj9T9WEsabNcqajzLh2N06z/Ju5WdrtSsbq6u65NVb5YBczYkGm1N/iyipoOoEMnXNpFWli+xsXRYBaR+sjX6t637ysFY5Q9yty8bKKlRvM2mjrMSJH7tbj0d9t8qztdrVjTXMQvNOrXKBrmA57MfU39/ZxqZk1kDbbJm0ms6qO1tPJ82OPlurXXtYFbp7t7xTqzzCMPAcjlPq7+9sZzdyb2Bt8Uxa3Razna3ns4G+vuS3E4D8a8Vna5UnmO/W88YqbuyOYHgsK+dT2I67Wy8Xy44+W6tdf1gNRsTwfCpVeYbZIXK4X1J//z4JCecIBMdTZNIafnLf2Xq9+rt1OwH5Tf9qnSMSOK/lBZabdVxT/2PVcLlZz2UVTfx5d+vXV2RHn63VbjysDkvvS+RTqcorHAN6Do+vhzW69pDeEQLPPZPWHueIna3f32l9/XjbTgBtrHS3jrFaq/yCU9RFDfP3+idxtQ4bIWMQBF1GRkxGXHa3/gVxAyHmAAB42mNgZGBgAOKc9U1n4vltvjJIMr8AijAc+KQ5HUrP/B/1X4n5BfNykDoIAACGQQ4FAAAAeNpjYGRgYF7+XwlIvvgf9T+K+QUDUAQF5AAAnM0GwgB42mNSYAADxi9ALMZAEWB8yBBBknoxBlfGVgZREJtJh8EfiDWBWBeIBYDYA5t6DLEvDEZg/ZcYOJmSGQKBWB/IDgTqD4SK62PTy7wBIs/MBVSvA5ED6nUFsq2AmAPMn83AxfyCgQvK5sbnF6AeFZB+xj1gWgXEB/pNGMwGiYtB/APyF4jNXMngDLYPKg+igeo9QPqBNB/ULTxAddxAmhOIuRlGMAAABpseKgAAeNodzzFKxEAUxvGXxsLSC3iAdHODRcKEKWU3gW0cN5KEXEKvIFhb5QBbLXiEbbyAYOEBthVsnv/5EvjxMXnvzYtZeao3q2xTvdgVb7DGjxj9E1v/wuTvOPkPzn7BBTd26z0GP9kdXReMspWJ3oaaV6z9AwOTG7vXyVZ2MsvBV3xSHpVn5QUjc56x9m8sN0bmnLGTe7vGrDxwb2RCsezZ0nvC2v8wcN7SW+z0NctBjpi0c6J+xcC/J+pL7uTefzErPzI52UF5VJ7YobeeOQNzVtwq72QnH+wGs/IBJ20449mW0vUP13qV+XjaY2AgEsjggPoMjkAYxTCF4ROjMmMGHHbC4WUg/MnkyzSR6RTTR6aPzA5AGAKFjUB4moUVCINYlrAcBsK7rGxAqIoGu1nvssmxFbLtY/vDnsm+hP0oEL5i/8cRxTGJ4yanDmct5yrO71yGXBlcTVyruc5w/R65EAAiYKeZAAAAeNpjYGRgYHjBYMPAzAACTGCSC8RgDAYxASEdAYsAAAB42nWPvU4CQRSFv4UFfwpN1JpMYQEFmwEMMXQsAYIhgJstKF0WAiQTlmyWghfwcSx8CksfxgfwImO00LmZ5Dv3njkzA1zwgsNxVWQf2eGca8s5XO4s57ni3rLLpZw4coETHiwXpf8oTsc9ExXwZNnhhmfLOU55s5znlnfLLiVeLRfkbR+Wi5ScXCfZ7tP1cpWpclxRda2bqp1m63hnomyh+iaZRUYNNrH3q+snZt4bj8Jh22/oVhh2p5NxEGpd87TWP77qwUeHhC17UtYsWZGhKBPLLxV1tFRTqC3zTBwxOwyR8EK6feGEmWgjasBG5t4/Xl+chjk9xowIGYrPpyH5LVEhXaZMZBYIH26tSZL+qr/yqt95n6XVRt8AAHjaY2BmAIP/cxiMGLAAACqDAdEAeNrbzcDAwMbAxMCgrb2XgZlBkUGSQYiBm4EDyGNB4bGi8BgYdBiUgHx+MI8RhceExNsFNJyVgV0bABv8CicAAA==');
  font-style: normal;
  font-weight: normal;
}
@font-face {
  font-family: 'Articulate Charset1_ 5Y3DCAF1F7';
  src: url('data:application/font-woff;base64,d09GRgABAAAAACZUABIAAAAARpAAAAAAAAAAAAAAAAAAAAAAAAAAAAAAAABMVFNIAAABlAAAACkAAADs3awp3U9TLzIAAAHAAAAAQQAAAE6E3Bx9VkRNWAAAAgQAAANrAAAF4G+fdyNjbWFwAAAFcAAAALYAAAKUdncZxWN2dCAAAAYoAAAAHgAAAB4BUQeQZnBnbQAABkgAAAD8AAABU8mgsZtnYXNwAAAHRAAAAAwAAAAMAAcAB2dseWYAAAdQAAAXOgAAIi7Z6eOBaGRteAAAHowAAAMpAAAOyIoKeuxoZWFkAAAhuAAAAC8AAAA25E6UFWhoZWEAACHoAAAAHwAAACQG6QLjaG10eAAAIggAAAD7AAAC0qjREXBrZXJuAAAjBAAAAR0AAAIQD/YPgWxvY2EAACQkAAAAswAAAdKDZXu6bWF4cAAAJNgAAAAdAAAAIAL4AaJuYW1lAAAk+AAAAQMAAAGJ25Vh+XBvc3QAACX8AAAAEwAAACD/nwAycHJlcAAAJhAAAABDAAAAWW+8hrB42mNgYHjBCAQMKEBSEoQl4RQSAMliCsIouH6cAK4GoZSBTgAAviwIiwAAAHjaY2BgvMY4gYGVgYHhDBAyMMrB6TQmoCATAyszC4hiaWBgYGZAAgWVRcUMDgwKCrLMy/8rMYQzL2e4BwCk2gvwAAAAeNodzFNg0A0cRuHT3apl27Zt27Zt27Zt2zbnrVWrhralGbnF3/d+/3PxXB4gGcn+D1eSXAwXXOwfyUkuU5DC/pKSlNIVV5mKVDI1qe0PaUgj0zqmI61MTzqZgfT2m4xkkJnIKDOTSWYhs/0iK1lkNrLK7GSTOcguc5LDfpKLnDI3uWQex7zktiTykUfmJ68sQD5ZkPyyEAXsB4UpKItQSBalsCxGEftOcYrKEhSTJSkuS1FClqakfaOMY1lKyXKUluUpY1+pQFlZkXKyEuVlZSrIKlS0L1SlkqxGZVmdKrIGVe0zNakma1Fd1nasQw1Zl5r2iXrUkvWpLRtQRzakrn2kEfVkY+rLJjSQTWkom9HIEmlOY9mCJrIlTWUrmUBrmsk2NJdtaSHb0VK2p5XF04HWsiNtZCfays60szi60F52pYPsRkfZnU6yB50tlp50kb0ce9NV9qGbxdCX7rIfPWR/esoB9JID6W3RDKKPHExfOYR+cij9LYphDJDDGShHMEiOdBzFYItkNEPkGIbKsQyT4xhuEYxnhJzASDmRUXISo+VkxtgHpjBWTmWcnMZ4OZ0J9p4ZTJQzHWcxSc5mspzDFHvHXKbKeUyT85kuFzDD3rKQmXIRs+RiZsslzJFLmWtvWMY8uZz5coXjShZYOKtYKFezSK5hsVzLErmOpRbGepbJDSyXG1khN7HSQtnMKrmF1XIra+Q21srt8jU7WCd3sl7uYoPczUYLYQ+b5F42y31skfvZKg+wzYI5yHZ5iB3yMDvlEXZZEEfZLY+xRx53PMFeeZJ9Fsgp9svTHJBnOCjPcshecY7D8jxH5AWOyosck5c4bi+5zAl5hZPyKqfkNfmC65yWNzgjb3JW3uKcvM15C+AOF+RdLsp7XJL3uWzPecAV+ZCr8hHX5GOuSzdu2DPcHT24KT25Jb24bU/x5o704a705Z704758wgPzx5+H8imP5DMeS/3sCQG4yxd4yJd4yleOgXiZH0F4y2B8ZAi+8jV+5ksoT2QY/jKcp/INz+RbnpsP7wiQ73khP/BSRvDKvIl0jCJQRhMkYwiWsYSYF3G8lvGEygTCZCLh5slH3shPvJWfeSe/8F5+5YN58I0I+Z1I+cMxiShz5yfR8hcx8jex8g9x8i/x5sY/EqSRaG7/AXcGy3cAeNrN0UdKAwEAheFPI668gBBlXNhAE7vGLEJii10sEZeOscTeK4LLnMKzDXgCTzAOnmLe4/Fvf3hokUlGh7bWZsJvX9p1C/To1affgEFDhuXkjRg1ZtyESVOmzSiYVVRSVjFn3oJFS6qWrVi1Zt2GTVu27di1p2bfgUOhI3XHTpw603DuwqUr127cunPvwaMnz168evPuw2fQGWSDrjhOPFPtF//Ev+lrVI/CKPx/O8X5A4+IyykAAABMAFgAXgBkAGoB/gAMAroADALuAAwAAAAM/y4ADAAAeNo9j7FOwzAQhu06FPIGSBaST1Y6VK7YmTIkkVCW0DD4lhakViJ9ByQGWDzwLMdmtrwYgouJutz999/p039RCNdGkXf+S8pPjPL3I4r3m2+RC7XfbaKQzph6qEg+8bBwbKyBlXKmIVU0W2/RBBPuD8E05uX5QFmROi+OAW8Nid4PXB89UIn6LI+Id8zJJk6WOAGZcJoJp0RgwA8fXbjWkFp1/sHTW6WprFADmJrGztNYaUDkq+U5KffX4XrOfMmZl2sWV/+UnhmMwBDmabECGkPQgT9JjoUoxWzwp9ONKuooyy6tSgt6MixY4BxYMTt3be9rTgK4+QNO6mJuAAAAAgAIAAL//wADeNqdWglwG+d1/v9/d7EAFtcCWCzuawEsboBYHDxBiDdlSqRIWSJ1UBRFRZZsyfQZ10kTp7Gj+Gya1G3d6cSeJnE6aTJNMo4POZ12kihxziptMmldpzma2M6die0cjrXq28VBykcnrSiAAGb/t/9773vf+94PIoLuRgj9npxDFGJRoGXDGHEsS1hkYGkDnXNccFxAo6OvlPuUmiLIEqXcvWndZ93c3Pwc/jUi6EF8Ht/bWS20LAYWswbC0IRgOpeDheU+F6zT1j643FzG51+Cfwgx6MylH1O3kguIRxJSUANNI6UVj6CRcSTQVpShKVQa4Uqsn7TofuKkjSRPJwgCm7pVxyu5nAP2hKspKW4jgjtMlEqTvPqt20akeKpWrSuVMKEkrLgu+wSPBSSn12agrV7B47NQ+LuXv1dvcSYG5CuumFjKDkj2gzP4EzN3bf+EWAYHXfGC31uWfcGson7zsrd4Lr+zFj65dvhUqDZ78Z/Isxd/tu0DBBFbuvQi+ST5PLKiAJpF2VaARxUzinKzXIUdJ2O0hxToBrHRDJ3sOj76iu62jWr7WG9QXZc9YhO7ZBuW4kVSqzZJo4i1X5qfAnjNik2qodgoVsQRpxTkXQklkhzzB7JpMeo2x0LlgTsH5PWmsjQUE7MD8UgmrIwl5NGCL1So++4z2TiWrFJWV8B5K56x+KMZv78YFxIR/IFMzu6L8tGBsLepoomCFKjMFLKtvoQttVPJjMguT3owkRgsxCx/64jIffFUa6AWuAshjI7g8+gxHTnWloGwOmJQBy9HdKRoV+24dCMeJS8iQbuKMzkopn2VWKR0L5V2KMQfxofzfn9hKH4g2MgH/LlG+B7l1LU3j7ZuOn2yWrn6upuGh2++7poKWLSBRUvXIm9CFNe2qKGFlZpgtkhkJUxhi24u1AC72f7wgfhQwY9rozdfe0pRrtHs3bh5dVW56szNYNN96S3os2gTfLG1WIIoitacycE2pYZy5sDo5h0vwVUp9ByWsdK7iiaY0q9q1GJCCuPn5ubgqiWox7YtR8uoVSPRjXVLcAlKD+FLz116EZcAOxSyt1jMUSyl2dLqTZRcyujyL5ct5F+hPjOAMQquE1AGRVpOOw4wOBngkqyZjtIeGtGdempXU5Fsqx+6oVdLG056vTxgDVeSKSVstYSVVDAbcprpU77+A2M7Dvb7gkMrzeGVoSBeaJxcrCjzx8q14/PlQGFgqD85/c7jw8Mb75zZdftavb52u5bX0/B0HWTfoHlp4BiWoXQvwYEYz8oNhcfWq2t/v0KmD43fc3EKVlRgxU/BkxTyt2wJyCMWECewftpEb7mg1Jq40c6hFDewchP3CgCwHxMqJtlbODBb9CQrwdxC3Bw5OFpbGoxE6zOyMxKKuPD81ca4J3PlvuVCIBOyB5z7rMFwbTqbnp/fLTtD/gC/qO1egeg/C3tRULwlxHDai0XaghkuzeboMASVb4f1FZ2kkm3SkRthrLGStrccrrVfpnq79AhuAysA7J7Nzm4MJvbLhtJsPDxSDvuLo8nRqr9ZS8yOSvNZQ2Z/4cwf7Z7JDqX4Tw/Mldx2y2GPwxoqxhJ9UduiyV9IVPt5YcXGv2mlsWIjplihAThwIUTcerXZUKnlM5msLGsjxGrFNtrAcSxHI5am2B7hw+9S+z/gAlhfFKRarIYVXhHwMnn6mY0N9Uns/9NlcpV65+KDDy7iL6qNRYjMHojMr+A+SS0yQeyPYY8eGT8bJr4/IDJaPFwxIca2M4d/ld95tCrtSlGZSQlK3OcvNBPFMdGAb1P/y8DXnYWlZvI7QyuDIZNtVbS4k8BqjaTLzuFrF59kmOjAPPhehT1dgmzx0GcyLV8Wx6xYVDBDi1yMNdLBEgnSTr0UHK/orutQSrZ3020mry4GkS1irVjYRmen99tCuXBz0h4pRqKlsP1UfHhPeeehqtPfOr3XmZbjVpu/mSpNl/2YSswWlF21wNNiX8Y/P+yr5oK+TC1S3zccHV67ZXjyrjOTlMHIrNjsmclDCpaC0tCChro+ePqJXjO+ltWAgT5ozNEsQ1PbCkDCMWCTH53BZvWj+By5anERcp4CFjDoEUiiOSS3fCJu2nGOa7JBaoAeB+/NdJlO0b0G24uA3Gs11DZ2gGbi2haPRu1VzQZg/De+bCPszsQFIVUN12cFVywrurNx0SNXIz7JY357amxFye8dz4iZerg1Hhy4cqC60Ai640U/BCTwRDwX9trsYjgT9eeizhH8gCfm4az+hOiOh0N2VzQcVz+l7Ozzeis7K/GBYtxMxP1j4aFSKFgYCCVq2ZjNFCo0IfsFyP5vt7IfxaIdZ2gGKyKnAAsWwWmnk0CHBVHRlhav5cK62PG2B1V2q9Pq2b/PESmGIfUODQWjE6f8O04v8bKcsNoCI6nSTJ+PpGbzld21gDS8WJ4+WHXj7/mr2YA3XQt7AQULxem7T090sz4FWU8G4sMLxca+ocjgkVugeNt9Aau60oq2eBozWnNgGGJAjAE0Qk+qOTqdgup0i81NfB/0DNLuUh0L4ZYDLEATYhgKBNs2A7r7Wt/S1mu9axO6Fw7rFnYCAp/Su47crm9J24PEWoidpmmR1lvVFoC0XbiA1mxUCEs6UJr4VdT82c37yyl3gDeumlwhdzQpSHlvebeLFZcb2d3Dic1NwtcW8qIUDvOC159JJkRpIhFIeTmv4wjn8ZbGYVcWCM/noS4IMiNXy4yhss0ciAVWE0zQXjEVc8kxFvQfxifuxp4T0+pHpk/i7Eksk0Pqw6r68Y+Tc9BjKC3GRARLZiSiHCq0gg4cYXDIiWk6xEXYJGgFmuepCO1t08WF3Ha+SOWwoIGD0hlef6lVSQ7z7cLQ+B3jjx28cmpeGin4Le5EOXCiIY+V/TeHWid2Pvrk2OpwYKF1xf7PjfX/1OzP47WA7LX8O+stqN8tTJV95Jy3uCM7O+cg7IrGBzWo6oluR4xixoPtDGdnA1DMW4SQtFFbQPV0WavHaiKZcOeysn3vu9eqjfWze9LzKaM0nRo5NpXKTK81XNlMwmawGs0Mqa6dXZp/52rVyh91u7Kzxwabx2dkxmQxHu2gk9zfiRzoDBY7GOx0cE7WQDlp7rU6Qw9KvbEVHpKTxw/X33zytrtPVY/evf/LX9t99vggPjK8Np64+Ou33bt8x0qBnCstvx38XgXnfwj34pDUcpswYrCRpjQgYmBzWtMReiF0KlnhoZ10flbxWfXb2KT+Bkvk3PJXlp9dRm3FhTX8mKAqeAy5RjDEwBBEg0hnt4yBNNWM8BIYfAxT6sUNfANZ/8qy+hmw1c3HrZCPNEq3vCmcpKOY8mArxVkhJ0YayTKVoDug0SKR07KDX6+pdNV9TaopPLlVOV1bOnu0puUnXi8VfMbU/vHhY9N6hoIj4vt+4+Jtyuq7987fvlqlTVbTcZ+oJWjk+EyaYb+xqN6P2lEjN+pRg92xmNAcR3FmlmGJwQCqGpnMlEnfne6vXjgxXvMWAggP4lA/ubGBd2/gpuaw+gxOQMmAXYAi+kddWYCSozhQ8j0lB2qBX9nQawsjAXg4C9e5kdiyaJLAxSKXC9CR606YXTlQ63AsrMZZT2lnVci4OYlP5H2mjU9kJishht3HMFqvx/998Tdd3+7W0QeVYOYIZ2RpFgO10XTXHfAG685gxYTx79QvgjPZO9TH8Trep34EHPoqVtRH1feANS2Z3wVrjMYmlKbAez690nYqJixv4AQ49v5luP4A4GQfXG8D/DhhUuK0jJsA+SbaSnXm4PYOeImCH20bAZBS5FfkufXnyMaH/vNbHyKHLn5Qf5y7+Gky0Y4s7APwpGUs0HJ0s6VliWhTUK7nlm5Qk2Y8fln9HNl4N66SDdK8CGm6+DVSAWNEx+Y3AZsuYG59DvAxWPIBdZtBsLr/1zngNdKHXC3Wl3cM7RsI+hrLzdZy3XuqvPLWuZm3HKgU9r91Ydcf7y/hI9m1hVpx11Glcmx3uTK/Xtz7rsOV8qGz+2EGaNSO3NHlDIeeNR9UssBiHtqy28W5WR4g6e7Qxlb54S6vdnlD0pkDPxwq9gf2HJm84lRmcqXv6Mbjg0cnUvj5eDFkfWG8f3BPxaP+CLizMt+556R+TwmlWiKDHUAYLonjAY4OIA8X7du6a/e2XWJ3yUXcu60udIDQRRf+wPzYwZVIXRbL1/B5eW7jY/3rs1lfuhrwh7k78O/rfd+wBdNq9MVkSP0SOWfL7hyW6rKPIaaEqD6vZboEtXEestOHQi1exlGtPKJslg5sU8xvIJjl9iDc43aDdhQA+uu8Z/DYnDQrmWPzce1Eggsp6WSz4IsO7alkd0VtqYHY0FhtKDvVF/hsfHZEdnKHbW5bMBt0xaNRpyNZHErnpip+G3fIYS3lE0rAnVbGtL1yEMEYRJDVao3CDAIZAfObNvRugxAECQYGAc9s/AfxkPWL7yfry3qtAA5vgdUeDYUOcFNgOdYCfRUJAqS8w45aneEu6gDXbg8kXXtBbgmMXjU3vDGT3lhZPLiwgSMD1+ytSLPXz+MH1OvffPL6G/Cd6nG4j6HTj1iYtQ24faLVLhftGAh+8F1/rP5u81vk2ye1MibrsIZAHT8La+zI3TIzHIJeamYNbK969eKl9NXaD2V/x1+RB971b2c+TO6/7y/Jh0/pbp67+BGyT3t0Y/UesGjUmKTNSt04jbaDhDUmwLdtqL+46cKXb8IJjVfxX6hfwANahRQBF98jZuREozC1BfOoZkX+BKJoPzfK1ZiRQSNoESQPEnkbc3f1SPyyw7CaWJMulwJFqq3DKA3NIewW3CJ+u02yJ0ZLAYc/7so2olYzMYfSlbA0VouWZ/ZKmawdG3yVvLLLzVhj2Wp0cFfRTb9AOG/S54yIlkC64PzMmC3osdkTI8XKDtmOsViSvRK/wPJ2U6R/d+kpZygU13xbACTUyM9Bl2dBl3utSIQ5ReQiXMyUYoyxGInSTmqrFHvclHo9apIlQeN2pTOLff2KljyQcrqS/aloNene8MGQH+vPRc3kwCrxLIz3L9UDmCxvxOqTUmKiHgvXpkq1Y7tKdm/YPkN+rn4pUcxNH9YyCJMTfggyENPQHkKUC2n9nPFSxss0Fr5MY6W293ARP+RvhvuPTMnS+HrTP+w31kupkZzIp1vlSMnLmiymzMx6f2N9JsuZdnsi1clUeGIg6bAsdRBAXNuj5GMQ8HaWy5gkxkiFaZTOkHSvbkZfd3Z9Ter1XvEpZ2pAnpjmE7WEPJDgaWKK5vtjg0s1X7Cx1BhfEMjqJWmyHju5V5psxBONie/M2MNee2n3sWptdSpTknD9orOLUhVixKEMKmqnmH6zGZpnAqEMADXBZKC8zRYLQHWbYr5Q2t5q2BjTzahwuSQS8F/bo6VYphq2YmxUfxsojkjeUjZmDu+uDx+dTErQf5pX1kRc9itpX7xUtk6lgObMDt4IhBafuGpyaG08mdt1qqlpEEjpm8nLoFELLZ8F2YzIRpDAcTbGwAgmzmGCccrRm6Ta0dS3qZ3ThLAiSDqvKe3NifgGt1DLnj27esstfHqsLxwlf2eoTdXm1N34k3MlZZfiN7TjE4ccwmwCVVxpAfp9dpRnUN1nzXN1psk03WaqD8rYfVkZ926efFU7FntNgNLejmDpVSISxi4tu8n+JKTW6U7WotF6WlzNza5Va/tyZl8uWwhIQ1kv8S/3Dy/VRF9jf9NXzidsZP/Lqel6TKqPx1JjfcFAsfWZ6cMNj9u+n+MtBk9+rFCW8sXZlXzuyELV6I7751QBoroATmoYDaAEdHEkBjgrhFJkLA4HzIV+/auAnk+aCqqm5LbOhbFQr1pKO/+CPbvcDtmeGUzxq6vEFEzXYscOY25w1u2wRAd2FX4ClfkFW9jnuO6kegHiChSL/pk8rc+z/pbDgFka9Kc+y/a+f8i1BZs2yx5a3TiFVZWQzVOnELn0y0txfbUTelGs5RawhzZjysozgqaHeL4NhPZhFQzEbsP2xtsxeW5sgY8YKaPH6PbbDWA/dGSdkD0Eu6NpFwlc/CG5F+7VjpAPIrSlTxnGBPqUXKZPKV2fNhQW4/f+YHX1q7f9DHPYoL4Mbu/4l++rP9D46BD4fA4sddW2qXNu3lHbh1bJz6EoMZqHXpYDzBVQuRW2o5ABhQqcizNzHkZmQoyTuGkTsdB50h3Yt8gD8qOzh5acaqrzQhGUdqMQ278EnnzV4E6ER2ZW+3LwtExMvlQ9IeTkqNkUzVb8feNZJy56lFzwTSuXcGlu/E2HXsHqTlvE5+C8Kb87EXAA68rqo6iHIE0HRlswFgg+DUGMwFiIjfaSnoR+PfQISvv0FNDjdtrTDh09B4lrZWDjMDaOzjrtVh07WN0j13XgdFi1pldkWw13WFVizMCobur/pIbx1z3p4WRqKONxycPZzLDs2khNHhkYOjKZTE6sDWnsg1FiEoqwNpmIA5PGGxPx/qMz2dzseqP/6HQmM73e7odFfU88zI/dfpgIWaEjMgkmYDSS8B/cD1OyPhIIvXa4cywDDK99dxWpJoWNQH2pf8cekaweIJ6V4cbeRlBrhsDw0dhEQwpVp8v9G3P5QlJ9nlyYiSmZqVU9ZsUOi+W1/bVjlrdqUcvpcUPuPHG/fifa2qDvDdiKTwymE7U470kp4dRA0knEQ3WtS4cai/X4QC5sIgcuRScaiZAyKednlEC8PqEuYiGZzc8dH6gdnko7fGHb7MVyB034NNFOIrwtGMBcZs7CuBgjaR+L6CjClyNI4x9RwKe5MJeqxeyAZmMgnhVtEQf+B4ZODu1M/gir83zM56DovXCHOHS8Y3CHkqbXkyhoQQwXZNIUzA6U/Y30er0n1+tttU5tqfVjkcqOeGqHxAg7opk6502HhGxMWFv2DweMXCDoM6WUciFSivHvyw6DVOf3WsWkZPMIHpvZG82FZpYsxkWDiaWjoSjcMxjPa3FgYZcnyHuBl7Mt0YsoHtlNyE5xdoZjnDaj1UasW72u12066dHbXEPQWp6euoaAT9gKYrQ/67vhhtWzZ43usBgLEcZklwZyOD13c/jP59Sf8LGAw7mg5UDTLViFe8NMLCCWC3B+uK2f+GgL4boFrdVzW5ukdJkPcNAjNQLTLH6cGMOgQY+urtJmB2dNuWfmV/doN7j+JC6parwiBzmr9czGT1XS0doYstRT/Axhuoq/rdlxZfOxE3eRe1ehCazhh7Q1FmDJGqzZUvyMGaTAGyl+8menbyfvOP3BEzeRP7n2NvLWQ/ij6l6wdgA/rD00i2Z4+jFY5BDfMnLA9CApmC7By6zkkhURGN6Fb37b2zYff/ima687+cFHnnoKcy88+ugL6kt61uL4B2AhpFkAYFlDjJfpzESMHqpuF9JPU1NyxzsvF872y3zCarAInDvqd7EUYyKPnLiT3HOkERkuhWh6jqEcfslpdBpYN4t/0d1zDp6+CHc0IaFlZjUuohFHM9u+VNO/U8AxIYdT6vP4DvVp3LeI1+YW1Ye0byyTl27Eg+RFVNT6fwEVaR8SLWBBNGWg04SIc9vRstZKAV4jOqvWdPkCRDCEBb3PtEdqCl7AJz9zZWKCwxux2yNehycuO3dX/T5nIGrnY35HVbnHES1HHvXJftuU1Z/yPhkpRRxTSenTgWyQpwjhw/nwIzv1cxQX7C8N+ytp+4uiuBVZ6CJCdNzkCDHpNAn19tc++teJQT9hqCkVfX+NWpEa0c8Bap1hCUpCwGltZ0Is49qlVB2BKO8EgvD5q7udctyjbRzzVr/seyxSjjqmdj4SzoZBZBM+kgs8ISWnHLDhJ7za9rU9VvF59H39FM3eYhFh298gjz5T7nNJDeWufc1NfP4lyMwaPo+/0vtrDTttQAYYbVmQPPoKrayecXRWaYf4Fzb3Lb/tzN4D+l9e/D/WP7Eyeu1JeOjr/wcaMkC5AAB42s3X626cMBAF4JGwx56Lbdhr3v/5+hA9JsSbwkb9RztaRVoSgz/mYBMimonol0ikONEfFSKRpGnCYfyY4qh+hCIl5hRjSlPgKClFYnxjId7GR8YvAjOGTplRIeBA7ieg3aVwcjqtVN9YMWl9WXnUNyuv1gRrZlg5JaW0jQdu/WDoJH+xMp9nNcNU31gtTyFgLuFgZcoJQM74i8SahTs+J3tZE9occC9g1YSCFX3vaAr/0Op+tEZM2mVY06jNitwK5i5TzGwiCdYk2Slv4xHr9YOhk/VxsWdc31pTOs9aCqYajtYioVtDb8mofgTdk5w7VwIS7KKpN1qkkHxZM9occ8bQ4BkFK/reT7C3hjOtteajFQ2qGvqyEWIIedRmVRHNSbVbi1pGo7NKHVbEWnLEvQg5uKBgxV3pDabdUoSTn2dtLVPeWRnXb/aTNRNyazmbBTyt1Tz3Rps20mFFpPnTWroV6ZVceoP/qXWe5WhFg2YfVhm1WV3V8Xx6YMvNXQgLlNtMto1HrFUYfQ8SqqJg1R+sIudZl0VIdhNIuP7isS+REVvny7puhvJpFfeYTGYv0kPttnyzItLIOIbG1q1ILzLeG0y7ZTeeab1c9GhFGC9lWHXUZi1mRaWUiJVpKVURai1+If/asw2RTmYYGmdDwWrS3lpVz7Ner0q6t6JB1zqsNmq1KlX3alprxMp0qc3QaKvlSuVrz/bsltD3aHFxFKyucw/zwWp2nvV2M9LdBDKuf6vctwO8IPHLum78Lyvnotc6b9bbNysijecZQ/nSrXhSXZceZtptMXym9X43sr0VYby3YfVRq9WoldLcWmOswrc2O0Ltrd6pfr2fFCmeS8FQvhYUrMUuPcwHq/t51sfDD1bB9R/zz9a5lBnr7szS7D4vq3VuD2rDisdXPq23bsWT+j9Yn08n31sRxufCfetjvPiWUavVaal1Kb4ssPpjuRSEuiztOaxYrmoRZJwL3yoK1urXHmbabac4+XnWj49Cno7WjyV1a8Lr38u6vtDB2tpqTdhxnsu1UIN1/lj/SVytzVqR1jA03RsK1ua3d9Z0pvU3e8Qv2wAAAHjaY2BkYGAA4s17Yxrj+W2+MkgyvwCKMBz4pGEOpS3+h/9XYn7BvJwBDgBwmQ0iAHjaY2BkYGBe/l8JSL74H/4/nPkFA1AEBTQCAJxeBtEAeNrdkT1qQkEQx/9vFxR8YqO+ziYQIcQP/MgBbAVReSAqwQiv1t4DWHkEC6/gATxFLhHLFK9PfrvGQBoLyyz8mJ35z+zs7JqK/ApSiHT3CrbamZoOV9+etTbvijnzLRioB4Xf3Egl/CoW/euDuidYQRs6UIQxdKEFVahf8lX60zdV31l65U2iGF5cX/IXaDF75y+om3HHstn7+NQeNSc+tTn0mmJ/BvVoTfwQbU5uhjmM1/YKb81PTYP6UXDirgl7fN8v+YlHmjDrJ3G3f7UbDV38qjtL/ggeIOtrUoW2pzw2B1l45t0e/dwDFe/+q8i/69Khf7e+AZZQN8UAeNod0TFOw0AQheEJBRVXQD5AUrmhSmEha60tEThSKsBgW3sHA1fgAlRpoIImHQdwxQHoaOhS0Q//vhSfRqud55mNWf4dndjCrhZPdmwPVlrtewz+jY0fMPo7Dv6Lo0xy8mc7s1N/xEKWdK1JmDGQsyYhn0TfYVI9UVfqqtRVqeucrgMGGbHmzg4LuZQrWZJf2wX5tV3KVm7Jqe1adSfvZC9HmTAoOSg5kDzjSuZJAslf2KreMkkgM590/oO9TP5nDTkzFnLJ/YacbElXQ0625X5DQrZTV49RLxD1AlHbRW0XtV3UdlF7Re0VSXjBG//EW3/D3j9wYLaNbfhWp7067TVQ77HAUXOOmjPpPOl84n1mvKd34n95/QezTcX7AAAAeNpjYCAKyDNYg+FeRhtGf8YKxkVguJXxBONtxvdM1kwhTLOYPjOrMxcyX2X+xFLAcoXlK6sYFCYCYRvrXTZltki2RralbF/YFdhN2JPYO9kXsp9l/8xhy1EOhIc4JTjNObM5WznXAeE5VMhlw9XPdZ5bkbuMeyOPIk8sTw3PJp7rPK95nXireI/wifBl8s3ie8uvzZ/CX8e/nP+EAKOAokAhEB7GC68LfBcUH24QALmiUNQAeNpjYGRgYHjB4MvAygACTGCSC8RgDAYxASL0AZ4AAAB42k2PMW7CQBBFv7EhSooUSQ6wRQporAEkCjobAbKEMLK2oDUry1iyMLKWgrPkBGlyk9wp3/EWrLTa9//8ndEAeMUPPPRnwtuzhxe8Ox7giZWefbxBHAcPmSEzsePRv+/DC56pMiSOPXygcTzg3C/HPj7x7Th4yAyZ+XU86vxVc723VXm2amwmaiayUFFrK3Orc1uobd2c8lolFxNmRUmv3aR7vYviuSy1Xh8PaaZFpqGIYMUhV9zRokKJMywUxjBcU2HGBQULUsS6ZcLghho5uaC7JTc4UddUCS6sh1yzYKc+12KDFHto7Ngjxpz9llQaaxxxYC0jd1Om/Nm98gczsTSpAHjaY2BmAIP/cxiMGLAAACqDAdEAeNrbzcDAwMrAxMCgrb0XSOkyKDNIMvAzcAB5zCg8FhQeA4MNgz6DIoMImMfIYMKgwSDLIATk7QIax8rArg0AsPUJXAA=');
  font-style: normal;
  font-weight: normal;
}
@font-face {
  font-family: 'Wingdings Charset1_ 6KVECA6F56A';
  src: url('data:application/font-woff;base64,d09GRgABAAAAABrsABEAAAAAS1AAAAAAAAAAAAAAAAAAAAAAAAAAAAAAAABMVFNIAAABgAAAABYAAADmAQEB5E9TLzIAAAGYAAAAPAAAAFYxzuSJVkRNWAAAAdQAAANdAAAF4G3LdVZjbWFwAAAFNAAAAC8AAAA0Ae//uGN2dCAAAAVkAAADcwAABTquL6mpZnBnbQAACNgAAALcAAAEX8T0O7BnYXNwAAALtAAAABQAAAAUCCMACmdseWYAAAvIAAABJgAAASj3UZooaGRteAAADPAAAAEBAAAVaLP/7fxoZWFkAAAN9AAAADYAAAA22QHH6GhoZWEAAA4sAAAAIAAAACQSEwnpaG10eAAADkwAAAAeAAACPhkiAS1sb2NhAAAObAAAABMAAAHGNN40cG1heHAAAA6AAAAAIAAAACADGgSxbmFtZQAADqAAAApNAAAap1VZX85wb3N0AAAY8AAAABMAAAAg/zsAZHByZXAAABkEAAAB6AAAA1RPxydfeNpjYGB4xAgEDOQBcvXRGQAAzXUA6AAAeNpjYGSXY5zAwMrAwXKO5RwDA7MYjGZIYVbgAUrgAr7BCgoMDh8UPvxj02ZcwmDIbsi4oQEqBwDJ1QtleNodzlN4GGYchfG3V0vb1LZt211t27Zt29xq2/barojbJmnQOKlt/3f2nYvf814eIBGJ/h+efPUwPPjDfpMYD5mExPaLpCRRe5JUnQxPmdyZgmQyJcllKlLYT1KTUqYhlUxLapmONDI9ae0HGUgnMzozkV5mJoPMQkb7TlYyyWxkltnJInOQ1b6Rk2wylzM32WUecsi85LSv5COXzE9uWYA8siB5ZSHy2RcKO4uQXxalgCxGQVmcQvaZEhSWJSkiS1FUlqaYfaKMsyzFZTlKyPKUlBUoZR+pSGlZiTKyMmVlFcrJqpS3D1RzVqeCrEFFWZNK9p5aVJa1qSLrUFXWpZr8k+r2jnrO+tSQDagpG1JLNqK2vaUxdWQT6sqm1JPNnM3lG1pQX7akgWxFQ9maRvaaNjSWbWki29FUtqeZ7CBf0ZHmshMtZGdayi60kl1pbS/pRhvZnbayB+1kT2cv2tsLetNB9qGj7Esn2Y/O9pz+dJED6CoH0k0OorscLJ8xhB5yKD3lMHrJ4fSWI+hjTxlJXzmKfnI0/eUY51gG2BPGMVCOZ5CcwGA5kSH2mEkMlZMZJqcwXE51TmOEJTCdkXIGo+RMRstZjJGzGWvxzGGcnMt4Oc85nwlyARMtjoVMkouYLBczRS5hqsWylGlyGdPlcmbIFc6VzLQYVjFLrma2XMNcuda5jnkWzXrmyw0skBudf7FQ/s0ii2ITi+VmlsgtLJVbWWaRbGO53M4KucO5k5VyF6ssgt2slntYI/eyVu5jndzPenvEATbIg85DbJSH2SSPyHCOslkeY4s8zlZ5gm0Wxkm2y1PskKfZKc+wS55lt4VyznmePfICe+VF9slL7LcQLnNAXuGgvMoheY3D9pB/OCKvO29wVN7kmPyX4xbMLU7I25yUdzgl73JaenHGgvB2+nBW+nJO+nFe+nPBAgngorzHJXmfy/IBV+wBgVyVQc5grkm9kCFct/uEckOGcVOGc0s+ckZw2+4RyR0Z5YzmrozBS8bibQHE4SPj8ZUJ+MnH+Js/TwiQT7knnzmfc1++4IH58ZJA+Yog+Zpg+YaH8i0h5ss7QuV7wuQH50fC5ScemQ+fiZBfiJRfiZLfiDZvvhMjfxArfxInfzl/E29eGAnm9R+aVcfWAAAAeNpjYGBgZGAGYgYGHgYWBg0gzQakGRmYGBQY/v3/D+SD6f+P/9uCVQEBAJ2JCaIAeNrNk2FolVUYx//Pc97znl29Id02A4MUYbDKVmZDzNoQ3IhF4ZhjTVmNqx9muyXexdBco7VV02sfwpvg0rxKizWnTO8skhG12LhgYPsgKLNFcGNi3UDS1peo//veGBH0vfvjfc/LOc/9P8//OecA/7PfzH+urCU75Hnt1W38+gBxvgf57ORzFGmkNVuMwTo+Y/yqx7zN4TEkw/l16OZ7M36XYbwdzjyJONfjjJ7iWM21HRwl1EjLoXB8Hf3UvqVZndTJcLWGuvVBRBHN2hznA70+nMWcfMmY/TjMtc8xE/yLymmcwYJUkJT8KAXdwlkJ8lOng9Fp1vsFruFXKZVqOSgTjIlpb1hLMdsbjJkiM6FKwLOSkN2SlAPUzKvRKqru1gHN6JhOmhav2ub8mL/eJagiUBjcTYeB2nNoZOY49iyqFvlWVBpkq7TLEcmwhikpkNv6sNaw6wHvmzYv6t2wHfYUyflN7niJT20LHyuwCuV4nK5qmaOBNe/ES3gtZD/pZi/fxAlkcBKf4Bwu4qsgJ2YxhwV2ZxkJfK2XDdJMWkhSeqSf/Uj9g3flmGTlIuu7JFd0JV0XSdB9sco+HdRxvaTf6Pea15t6y8BEzIsmbjrNkBkxl81l72kv4530rnvXrdixsFMxv9Rv9VPkkIu4Dtfv3nPH3adLKnEvfa2hr3o009U+OunGAA6Gu3aOjOMCyeFm4IP8+beTgA2yWeqkibTINmmTl6VT9i46+kg+lmEZp5cr5KrMyg/yk/wSsqC+LteHFv1t0UZt1g49okf1mJ7miczqhF7VOXrM6x16XGpipszcb2pNHdlqtpu9ps+cMZNm1hS4b1HvKa/aa/Ja6X3ay3s3uJNqjS23VfYJ0m5fsT02ZT/kiS7Ygh8NuxLz7/E3+u/4J/ysf83/w5W55W41qXRrXaNLuC434vJuvmQ0simyK5JcsgYjeBSf/ev2XuDp/lpb/UewQmZ5GvaYZYxaFdw9jbpEZJdmg+pco1Rwp77DgongGW8azWY7EjZulrqfMSydXq+cNnUYxZDrkgnTZgpmyJb7G4v91EEz4va5NjfPSm+bw7bdVcomm5JhreGNTkoDfpM7eIGZX9UHMY0DGJAulCBdMip38a5N6UpJ2VPmvJcxtbZHHuAO3mdz5i1UoQxRVGA1z7pFKexf6TsTLwB42n1TTU8TQRiebctXobB8VxZ11rFV6a5V0dA0BDfsB5TGhDaY7BoPu4WawokTCZx6I5nif/Dk+V30UG78Af+DB45y5Fzf2dIGPLjZTJ73fZ6Zeb/GWCmsvF1+8/pV/qWu5ZZePH+WzTxlT1T6+NHDRWXhQXp+bnZmempSnhhPjY0mR4aHBgcS8ZhENJs5PoWsD4ks29zUhc0CdAR3HD5QdDn3NUD9SEbvKw1UfvlHaXSVRl8pyXSVrOoatRmFXxajbelTxUX81WIehesIf4hwIhsZKTRUFXdQO92wKEg+tcE5anDbt/C8cDRpMrOe1DUSJkcRjiIChx2GkrMmRSDm2MUwRoZTGBVsMcuGErNECBDP2MEebFdc21JU1dM1kMxdVgPC1mEiF0mIGV0DgyYMRdfQfZEOadFQu+RnbZnU/NzYHtsLPrsQDzxxx2QONpgFGydXaV1rS993XBgx2xLZcS/IVqcZlpqW5Ynbpkz3NJLPo3z+5EqJczu9T4XJ+SmFbxX3LquK1fPwUF0rV10Vo2b2GRVpVN0oAzxUSucxSOETaXYTrjNbePwDCiNsnTX4gY/NWuBAqsfq+cKWcdH5TbZsyndcpsJ7hXmBtRjOEF49/lEyaOk+o2uhPNmtdDg+cQvGUndBvc9FKJILhFH3Si2JiFgJRwToLsVIXAaxTEEs9QLhuwWU4edJWNF9rJ/P5aJoxEBGZpTfEBwEdv3nvie49Qxm5BsioBiX/sgh38OQy8HSkpiUIRNbi5GtRfY7XTuCMjuUKZSxZGTbxU1eMY8lV1XR5VbbIDU0oFlxuzYlNeWcGPmcBzFfMJc9ZvajYJo9pr/dZzjOP4lECJmF4Wz/n5Dnpu1GEaS5/9D1Lo/Px6ZhYiDDt91swFtK1udnHrbGwafIucOow30etDvNGqMy42G5zA9tv5dSu3PZUsA48xoSFhWWu9WAadONKzGvi2JK3NP/AgFvN8wAAAAEAAgAAgAcAAEIAAAD//8AAHjaHY49S8NgHMTvn+R5UsHSplCCxTaJLw2IkLSVpgGxEaSD+AEERQQFBx0K0j2Lbk5acCpSZwc7GSfHrEK/guASN5eWpKYOd/c7uOEgwAdEn4UQIWPVy8ljksb0DEgzsJkY0BdgJVE+Qvsn9ZrdUAxl3VAMX0TsC0jAwknLl0JAwAvAv/kSMtBx7uVUzoSFxVxRLfGKlim/0wAVGowEX5sjoxsvS2Ac6aRUZrr2Ru6IRH0eGPJAOANZURy5+VhRXaXgoh2lNUrxv1o120iPNB2VyzJHKrlqmtWq2WzUVbVADlMM3pu02H1nZ22r/fCY9A/3j43s5vL2hXd1dHCivVJvb/ohPbHQWmmYTn8Y/wZ1T7cvvbvb4vVnhzaou0vTU/wBXZhN0QAAeNrd0sFKhFAYxfGzmhzvVa85Tk4maOHASMlwCQmJNtImd7kKXProPUjvcHanb/9f/A4fgALArzE7BAbchZA4a3fYWzI2GsYoukEYsQNpGJMkgEnYgTSMzgWwjoxjDWOa7hGl7BNoGLMsRJyxA2kY89zA5exAGsaisLgt2IE0jGUZ41CyA2kYqyrBsSLjew1jXTsUNTuQhrFpUpya/21s2wwPLTuQhrHrctQdO5CGse/v8NST8UXD6P0JZ0/GLxrGYShxGcj4qmEcxwrPIxm/ahin6RF+IuN3DeM8n/E2swNpGJelw8dCxl8axnXt8bmS8beGcds85o2MfzSMfy3MFJEAAAAAAQAAAAUAAKV5+1RfDzz1CBsIAAAAAAClrZP+AAAAAMFC6WgAAP5QCt8HMQAAAAwAAQAAAAAAAHjaY2BkYGA3/BfAwMDdw8Dw/zzXfQagCAqwBQB1PAUUeNpjYWBoYAACNiDmYBjegF2JYS3DKKAiAABgCwFpAAB42mNgYFAbEDhlFFIPAgBzYGlPAAABAAAA4gAhAAIAAAAAAAIAEAAvADkAAAHsBF8AAAAAeNqVWE+PHDkV92Qzk9lJgpZlsoq0QrIQSFmpt3sSKUHJnrJRVhttAlH+bNiju8pdbU1VueJyTU/viU8BgjuHIC4c+AJc+AhcEBI3vgIHJH7v2a6qnumBJaOufmU/P//e7/2xO0KIn+z8WeyI8O8OPkHeEe+Le1G+JK7s/jPK74mPd/8e5csjnV1xbfdfUd4T39/bjfIV8cu9j6K8Lw73fhXlg90/YLcgXxV39n4f5es7z/b+hl3E5T3se23/E5avQP5g/y7L70Mr338c5R3x4f4fo3xJfO/wRpTfE/cOd6J8eaSzK24e/jTKe+JHhz+P8pUdcfg2yvvi1o0kH1z9xf67KF8V+Y3fRPn6pd/e+DfLB4Tz5q9Zvko4b/6O5Wuj8Q8IW5R/APnDm39i+XCk8zGv/QvLPxyN/5jX/pXk/Y+G8Wtx33fyztHRPfnMZM62duHlI+sa65Q3tp7Kh2UpX5hi6Vv5Qrfaneh8+mqp5RtTFzk+rVzYGpMr7bTMdWuKWudyvpZfOdPKL21Z6VaqOpePlsqVkD83hS7tSppa3r5//4jnINyeyusH1w/I9MigdaYwtSrLtaxVBcNPu8zkSj7JbN1O5EPn7ArfZOOlV66V3srMVk2pK1176WEtrvD61LNluVCVgT1ApOkWZhNu107hJG80kU5bV6jafEsvtIHTpVYtMATkd6RqR6T1fEzYrF86nTxpnD0xuZZKgoLK1sZ2LQD0ZLXaS7uQhnzCLo0Dz7WHLbYEd7CGvbK1JnvQbYDVghce7rx2sl23XleBalqmAwWsXTjVLE0G9Q4RBH4sWKhMtz3noFrhEyAsrJPPH00kQfXWTeSxXs+tcjkNwQI8dCo7niMsE3Ipl7kzJxjOTXusvScF1QC5atvw2jjecwLuTydS+2w6IfZWGsmF72HbhSmJtTKHf7Bns46dwMbKlOE5t6caAytT5xz7rDRNREe+rxR4mCsCMpVPaqny3FAmT0YZa+qs7EB/3Hhl/FLOLR7wK2iDKjI2sItImQUorDO403bZkvE7E8JkbRmYX+LRUu4o2kkWJVEQQTY00mambS05N9dE39xWc0wvdXYso2cjYiqLoIxBmUoVwN0D0AqxDvB42xLlghAhG6o5MJEx72xpC45+VNN1ZlxWIvNq0OsU6yELS53RNpQxqqIMI2fYLY6es3PF+d2U2AHaqA5UE2oZqqwGuUPVL1NiPbcm5HGwkQNEeIVXC6ffdlSji67mbSkso0wdkhR8W5pLkaQaVwgaKmoDc5N2i0HwW7oUfLXQXYAzxb2DDGfAs+hK2jxXAQrMrTR1PYaeG1pBYHPjdERLE61fl+TsF0jdE+WM9uvga9WozFOE5l1Zah8CocHNcexW1lGb4dR+Q8wQxAEc5GCvbw6FtpX2zmQyxI5YedsBOMXDluuC+yFaYBF2Y3BoiNOBgRe66ErlHshnLx9wy/8aGxF3d6dHR73ap1FtVC0ItuE0U8iwwpAjAEZpqSvljuELZkavi+1nCVFNMXmNrqK5X/twNMxgwPIGme1qOEmUDiZerRvLebFeet88mM1Wq9W0StNT1OjMuw7UN3rGUZ6tEvbZN7ZD01hT38PeJqQBxQXpXRnvw1FFqB6/fvqQWxC9oGPnHQIIxCuk43K01vTtI6dERMtrShWizl0OPiBzazQfmTa3Nbr9LfOJ1NWcVg226qS9FRKrcx9BmCn2qUzi9sxntPUZI7hlsAuOAaLc0SGHFlmXVo035eqJDVn2zNvOo9PhTDoxmSadpS6bMx6JWljhRCWUKMVL4fFdixxPh+c7IXEdO8LfPUjPhBEZxq1o8VlAV4pHvLrhp8KIgVSLKWYewl6J7xcYK8QScy2/aXxraJ/gmUPzFeY0Zt5Ar4ZmHr9Je8HWwsoVryLNnG2Q1ZptSDEXazy/wrxh3S+xroRPmt+CR4R1yX6VcfxztqHxbmFd8r5S3Bb38Xc0WhdGbrNX18UBfxLq7QgtIynYomIeCB/JVUT8VHTg0jDTUjyBTHZaMWHmHLO8iu8JR4iO47085iWvqsA+eUSWa46Jj9g29/AYO+X5hJkkQmQivsBiWt1GtGf5pv2nMZKDR4STfCfPC0ZsxLf9TPLAMdsa723kYcz5HdZsL8i08/kxGaGlb7J+NiYNWzlhFjTblzELKtaifO2gGRg4n1mE03NEF4w2xSn40vCzjcwHXAOmEJ2wzxAry7YTvmC3ibzamC+Ddsdxc4xkjY/nSI+zOu2mN7JgsF1wZTbQIvTBehdrMPAfdqBcyNib83nuInfhe8zCgiMuxXNUF8Ujsep5nEaOsWaN3LKxpyStgCHE0PHex9AK1TLpo5RzVKiaTqJ2zjV+zHHxvQXFHEr2sI1RS7MNr09+TmLen7JEehk8nvS5t2Imy/59m7cLrpmUayXnjYsZmWMkg3dDJILHiteMZeLklBmf8L6GIzrUfQYdA/Sb3KW4rxgf+TRnKTAy5W5Ss17OXKWePLmgx5JEO3Ux+zc9XrGFJXcHG6UQr7FtFfkKyLblbqgpw8xlrJnF6LTcpZYj/l20nKrJMsfjnF9Gqe37jup9oowv+yzYZLLpdVrujC3XXIrcPEZ+Er2t8AyrqQYoP+WZmG3PmIpt6v/ClOEcKCLf5xnQfJYuz7A3eFvG0yVUUegNFWMrR8g89z463YpR7W9a0xwJA82MMzrncypkr+MVyV7ohSUzkbxJPUZxvEMNpMgM0Rpqj/DMeTz174Yzr+37Vzg7wtkUzmUdT7xkLYx38axfnutYzzFrNvrxGEcemRjPuljJ9P0WlnWPoGN2krdtf15t66nbOmnIb9uvO1uT6RxXsdLyePJexHNzzrfNSvDf8S4V4mqj3UXMMzW6dyTEWeSHuCh7z/PRXW84aShW6a43sJ5z1S/iKRKYzTnj9Blu0wrK3HW8pVFkv4hd94SxGO5z6424UvYptpZqaM54S9YdV4SOeXN85m5FO6TbzNC13/Q5k1jcxlwbIzjgO39zKPhuVPGY46yRG3WXcoXyT8VbxSRGnO4mxeh+GG6BxYZvA3Mq3tC25cALrrCO+6MTD/im9ZK/0y3/6+hRyru7sEQz5619esba9rMlVLYZdTMVe1jBsz7mRT7qlpq7o+N+a/s122cX/9fvkpTVqU5ex7uKHt2v/cavhllEYEceZNx/6hjJlKXbULxC5Bruv6lfrLk6POQHsD1DzdDflG/hm6un8Ryd8T5dzHrqsrNRLc/ivWHM+0x8wwjDTWPd3/eC32ajG6R6Cd27Yjb8xq+qxNVjsPUUv02GW1CaCXfsnE8x33O8it1xecG+ZsvtI+87YrjlNZxb41of7nIy3lJ8rFiKgTznOWmEu/0trPuEs7Hikz6/EFd9zvZ3Z2mwPtxHQjWnuj97mmx6P+TnJq7PRhyQJ8GX8GsgZbnrf8mFW2TNJ6W60NPh7Nm8IcstOW/5NhfudOF30gl7o3s7Sz61mv8Ro5+N/rdBj94U32nG//8QbrxJ4x+Yr3mF4j6b0/9b/Afarh1WAAAAeNpjYGYAg/8WDCkMWAAAJaEBnwB42o3Qy2sTURTH8Xunae9pGmsaQxgctYlxF7qJYCvVMplqTZmFkXSRKQVbq4Ig6EropptSELRy0bWtxUejtva28RGLC8HnP1DBx9/htv3NnGxEEC9858OcA0Nu3IQYGRFCpHrILWeb1rHNchHMRchV5jnzlKkzK8xDZplZYkaZMnOG8RiXGWJOMMeZDibGtDHSPQt/oZ/oB/qGPqDX6BVaR2toFdXRClpCi+g+uo3m0DQ6H31znT+9xjxjnjCPmUfMInOKKTEnmQFGMe2MxQjXhd/RNvqKvqDP6BN6g16iBnqBHqC7aAZdLBfTnenOft2UN9xRpZeVvqf0gtLXlL6q9GWlLyk9ofS40oHSNXWEDlOWDtEB2k82ZShNKUpSNyUoTkQdFCOLBAmzr823/KonffN+WvgXsuZ3Nd+U8XPjpj3vSZPyhT/m2WagYKyb+P1jtabc2ZDyzrxjUsO1t0LKnfkFp2UQiEzh72P/8eZXZt6JXtkvFJ5HG6r3owqnVUx1NNXhVEdTW25WRNGfujV5UBT+dWThf488fSW8bqW2QcILhifYhtUVx30mnVzgZZLXh6LLDebsWWcrJmRddBUCk8h7Zg8KV32lvlK4iolo1Y3x3tbKnh3MOVuy3lolMe7BX7kLqfXr6g==');
  font-style: normal;
  font-weight: normal;
}
@font-face {
  font-family: 'ArticulateBoldItaItalicA39247DD';
  src: url('data:application/font-woff;base64,d09GRgABAAAAAAuUABEAAAAAIhgAAAAAAAAAAAAAAAAAAAAAAAAAAAAAAABMVFNIAAABgAAAAB4AAADsGhobGk9TLzIAAAGgAAAAQgAAAE6GQf/MVkRNWAAAAeQAAANrAAAF4G+fdyNjbWFwAAAFUAAAAC8AAAA0AOAA9GN2dCAAAAWAAAAAHAAAABwHqQEtZnBnbQAABZwAAAD8AAABU8mgsZtnYXNwAAAGmAAAAAwAAAAMAAcAB2dseWYAAAakAAAB4QAAAiiRc3UVaGRteAAACIgAAADbAAAOyIrpM55oZWFkAAAJZAAAADEAAAA25KmYVWhoZWEAAAmYAAAAHgAAACQHQQLGaG10eAAACbgAAAAtAAACmhAEARhsb2NhAAAJ6AAAABwAAAHSUjtRm21heHAAAAoEAAAAHAAAACAC9QGFbmFtZQAACiAAAAEdAAAB5rEqG0Bwb3N0AAALQAAAABUAAAAg/5MAMnByZXAAAAtYAAAAOQAAAEsXpLEmeNpjYGB4wcjIyIAGJBmIBpIEhSVJMo92AAAk3wFpAAB42mNgYLzDtIeBlYGB4QwQMjDKwek0JqAgEwMHM1CSk4GlgYGBmQEJFFQWFTMoMigxFDG9+6/H4MG8nOEeALgfDIkAAHjaHcxTYNANHEbh092qZdu2bdu2bdu2bds2561Vq4a2pRm5xd/3fv9z8VweIBnJ/g9XklwMF1zsH8lJLlOQwv6SkpTSFVeZilQyNantD2lII9M6piOtTE86mYH09puMZJCZyCgzk0lmIbP9IitZZDayyuxkkznILnOSw36Si5wyN7lkHse85LYk8pFH5ievLEA+WZD8shAF7AeFKSiLUEgWpbAsRhH7TnGKyhIUkyUpLktRQpampH2jjGNZSslylJblKWNfqUBZWZFyshLlZWUqyCpUtC9UpZKsRmVZnSqyBlXtMzWpJmtRXdZ2rEMNWZea9ol61JL1qS0bUEc2pK59pBH1ZGPqyyY0kE1pKJvRyBJpTmPZgiayJU1lK5lAa5rJNjSXbWkh29FStqeVxdOB1rIjbWQn2srOtLM4utBedqWD7EZH2Z1OsgedLZaedJG9HHvTVfahm8XQl+6yHz1kf3rKAfSSA+lt0QyijxxMXzmEfnIo/S2KYQyQwxkoRzBIjnQcxWCLZDRD5BiGyrEMk+MYbhGMZ4ScwEg5kVFyEqPlZMbYB6YwVk5lnJzGeDmdCfaeGUyUMx1nMUnOZrKcwxR7x1ymynlMk/OZLhcww96ykJlyEbPkYmbLJcyRS5lrb1jGPLmc+XKF40oWWDirWChXs0iuYbFcyxK5jqUWxnqWyQ0slxtZITex0kLZzCq5hdVyK2vkNtbK7fI1O1gnd7Je7mKD3M1GC2EPm+ReNst9bJH72SoPsM2COch2eYgd8jA75RF2WRBH2S2PsUcedzzBXnmSfRbIKfbL0xyQZzgoz3LIXnGOw/I8R+QFjsqLHJOXOG4vucwJeYWT8iqn5DX5guucljc4I29yVt7inLzNeQvgDhfkXS7Ke1yS97lsz3nAFfmQq/IR1+Rjrks3btgz3B09uCk9uSW9uG1P8eaO9OGu9OWe9OO+fMID88efh/Ipj+QzHkv97AkBuMsXeMiXeMpXjoF4mR9BeMtgfGQIvvI1fuZLKE9kGP4ynKfyDc/kW56bD+8IkO95IT/wUkbwyryJdIwiUEYTJGMIlrGEmBdxvJbxhMoEwmQi4ebJR97IT7yVn3knv/BefuWDefCNCPmdSPnDMYkoc+cn0fIXMfI3sfIPcfIv8ebGPxKkkWhu/wF3Bst3AHjaY2BgYGRgBmIGBh4GFgYNIM0GpBkZmBhSGPL//wfywfT/j/8/glUBAQCaZQnOAABiAGgAbgCJAgMADAK6AAwC7gAMAAAADP8uAAx42j2PsU7DMBCG7ToU8gZIFpJPVjpUrtiZMiSRUJbQMPiWFqRWIn0HJAZYPPAsx2a2vBiCi4m63P333+nTf1EI10aRd/5Lyk+M8vcjivebb5ELtd9topDOmHqoSD7xsHBsrIGVcqYhVTRbb9EEE+4PwTTm5flAWZE6L44Bbw2J3g9cHz1Qifosj4h3zMkmTpY4AZlwmgmnRGDADx9duNaQWnX+wdNbpamsUAOYmsbO01hpQOSr5Tkp99fhes58yZmXaxZX/5SeGYzAEOZpsQIaQ9CBP0mOhSjFbPCn040q6ijLLq1KC3oyLFjgHFgxO3dt72tOArj5A07qYm4AAAACAAgAAv//AAN42lWR32vTUBTHz7k3TdY0tmmTprW1i8m1TW3WJu1NGx3rkg1UEBGk/kCnD+I/MF8Hwh60gghC2aNv/hPShzFQ8E8ZvvgkCDKnt50vO5dzHy7ne74fvhcIzPAIv5A5UFCgnGqyjLJMMxKhKPk+JEnYN4a8zEXP9sZ7ePRbFACCDUC/CV0BzFTNqpIKakFWZaFIFiKHGQwZFcfgBkdOBwevyenX6TWy/+bgOCBofCfbfw6XPT/N4i8AAlf//iQz8gMMCOByWsqjTbFTU201WOlIOXpF8pfr9RP9JOxj1GKurORp2bT4YBRvYiVPFRazPDK3R4bR4okPrIqw/zToVpumVimqHa/R0232AjNyBl9dIO4k8tKgFvnOJOjfdbam6A9vFU3NC/jF0bZVtJ98kBuunb0Tthvxvej2O99xWQvb/2lvkgLo0AQ7LWloUXQs1ZGytC4VKZzldx4Wl7ACLDaV85yrBOchXw2rNXfUj7168/1OazcdP16/5LfD3c3oYcKwe33LrNZ2wvHYqz/jYqDbTO4Hyct2uGavTxa/UhbXZ8FkgJFmKdFX1JykS7AMTVD0hKVcQGbEXOFn6eDHfDW3MSmG06fafolUHq3lahq+zdAHk2M8vPG8v0Eo/APogWRFAAAAeNrl1j0OwyAMBWAPTcAYQv7T+5+vh+ia1KkMYnlSmJAnfw+BIaKRiD7MHXX0s1Th/+L7cn/ZvghihQdZJfTnxlSnZlb3ZXfZglijuCarlFg7DGuK7tyY6tTM6r7sL1sQ65B8kzWZ15hhrHnw50NQp2JmVWLtMaxj5iZrNp+sAGOdRtZzgyuyKrE6DOs8hSbrZD7PAmNd5qBnZKjIynyeI4x1XaTJupRYPYZ1W0X/B6QiK3MUJRjrvsUm61ZiZQzrsSf994kVWZljd4Cxvo8262GO3Qxj/QJgNwdCAHjaY2BkYGAA4hNHXLTi+W2+MkgyvwCKMBz4pBUOpSP+R/xXYrFnXs7AzAAFAGCiDG8AAAB42mNgZGBgXv5fCUi++B/xP4zFngEoggJSAY/NBg0AAHjaY1JkAAPGLwwUA6AZkxiGCGDewCBPK7OZkhk0yVHL2MogyjAKoAAAnV0FKQAAAHjaY2AgEsjQBLqRBOdihc9BkFFkFEIgAM9qH1x42mNgZGBgeMFgwMDEAAIQkgvEYAwGMQEf2gF+eNp1kMFOwkAQhv+FglGTHox67sEDGKlLuHFrCWATQgnugWspBJpsKGmWA3efx/gUPoUP40+7UQ66k81+M/PPn80AcPEOgeo88FYscMVOxTVc49lyHTfoW3Zwz4mKG7jAxHITd3ilUjiXzF6wtSxwizfLNc5+Wq7T5cuygyd8WG7AFbDcxKNwB/n+WGSbrfFaadsLCpOlB52YtTfW+TLRXrRL/bNqmOuVF5lEZ+konqpJEPZkX6nhYhbPlZRdX0r5K++c5JUaA+TY44gCGTb8v4GHFlK0+QasGtZTHKCRkNesjsk5lsw1swg79v1/tCGVGqtSZ8qJk2KEGFMobjGgogfJPSvGEAvM2JuTJaNLX1nGX+6dH/cz72+qdE3yAAAAeNpjYGZg+P8FiOcwGDFgAQBgIwPEAAAAeNrbzcDAwMLAxMCgrb2XgZlBkUGKQZiBm4EDyGNg0GFQYpBk4AfzGFF4TEi8XUADWBnYtQEqWweOAAAA');
  font-style: normal;
  font-weight: normal;
}
@font-face {
  font-family: 'ArticulateItalic ItalicAD019344';
  src: url('data:application/font-woff;base64,d09GRgABAAAAABG8ABEAAAAAKYgAAAAAAAAAAAAAAAAAAAAAAAAAAAAAAABMVFNIAAABgAAAACkAAADsl2WxTU9TLzIAAAGsAAAAQgAAAE6FE/0PVkRNWAAAAfAAAANoAAAF4G9NdtJjbWFwAAAFWAAAAFUAAADEB5IH+GN2dCAAAAWwAAAAGgAAABoA6wcsZnBnbQAABcwAAAD8AAABU8mgsZtnYXNwAAAGyAAAAAwAAAAMAAcAB2dseWYAAAbUAAAGvwAACRRT1uDvaGRteAAADZQAAAGWAAAOyI1rIfFoZWFkAAAPLAAAADIAAAA25KuVUmhoZWEAAA9gAAAAHgAAACQHPwLIaG10eAAAD4AAAABlAAACqDEBBDFsb2NhAAAP6AAAAD8AAAHSS2tJ0W1heHAAABAoAAAAHAAAACAC9QGSbmFtZQAAEEQAAAEdAAAB2jT1fgxwb3N0AAARZAAAABUAAAAg/3IAFHByZXAAABF8AAAAPQAAAD1BfVpweNpjYGB4wQgEDChAUpKBAJDEwkKWlQQZISkJRSAuSISgsTQFAAfmAvoAAAB42mNgYLzGOIGBlYGB4QwQMjDKwek0JqAgEwMrM1CSk4GlgYGBmQEJFFQWFTM4MigwLGB691+PwYN5EcM9AKy0DJoAAHjaHcxTYNANHEbh092ybdu2bdu2bdu2bduY3apVQ02tIdfi73u//7l4Lg+QjGT/RyqSXAwXXOwfyUkuU5DC/pKSlDIVqWRqUss0pLE/pHVMR1qZnnQyA+llRjLYbzKRUWYmk8xCZpmVLPaLbGSV2ckmc5Bd5iSHzEVO+0luxzzkknnJLfORx5LIT15ZgHyyIPllIQrIwhS0HxShkCxKYVmMIrI4Re07JSgmSzqWorgsTQlZhpL2jbKUkuUoLctTRlagrH2lIuVkJcrLylSQVagoq1LJvlCNyrI6VWQNx5pUtc/UopqsTXVZhxqyLjVlPWrZJ+pTWzagjmxIXdmIevaRxtSXTWggm9JQNnNsTiP7QAsay5Y0ka1oKlvTzBJpQ3PZlhayHS1le1rJDrS2BDrSRnairexMO9lFxtOV9rIbHWR3OsoedJI96Wxx9KKL7E1X2Ydusi/d7T396CH701MOoJccSG85SMYymD5yCH3lUPrJYfS3dwxngBzBQDmSQXIUg+VohlgMYxgqxzJMjmO4HM8Ii2YCI+VEx0mMkpMZLacwxqKYylg5jXFyOuPlDCZYJDOZKGcxSc5mspzDFDmXqRbBPKbJ+Y4LmC4XMsPesoiZcjGz5BJmy6XMkcuYa29Yzjy5gvlyJQvkKhZaOKtZJNewWK51XMcSuZ6lFsYGlsmNLJebWCE3s9JC2cIquZXVchtr5HbWyh2ssxB2sl7uYoPczUa5R75mL5vkPjbL/WyRB9gqD7LNXnGI7fIwO+QRdsqj7LKXHGO3PM4eeYK98iT75CkZzGn2yzMckGc5KM9xyF5wnsPyAkfkRY7KSxyTlzluz7nCCXmVk/Iap+R1Ttszbjje5Iy8xVl5m3PyDuctiLtckPe4KO9zST7gsj3lIVfkI67Kx1yTT7guXblhgbg5unNTenBLenLbAvDijvTmrvThnvTlvvTjgfnjz0MZwCMZyGOpq/kRhKt8hpt87vgCdxmMh/nyEk/5Ci/5Gm8Zgo/5EIqvDMNPhuMv3xAg3xJo3kTwVEYSJKMco3lmXsTwXL7jhYwlWL7npYzjlXkSz2uZQIhMJFR+IMw8+Ei4/MQb+Zm38ovjVyLMnW9Eyu9EyR9EyyRizI2fvJO/iJW/eS//ECf/Em+u/CNBGonm+h8wSMrUeNpjYGBgZGAGYgYGHgYWhh1AWotBAcjiApKKDM4MiQzJDCkMqQwZDJkM2Qw5DHkM+QxFDMUMJQylDGUM5QyV//8D9RCt9v/j/x+JgWAXEQkA4SM7aQAAAABMAFgAYgH+AAwCugAMAu4ADAAAAAz/LgAMAAB42j2PsU7DMBCG7ToU8gZIFpJPVjpUrtiZMiSRUJbQMPiWFqRWIn0HJAZYPPAsx2a2vBiCi4m63P333+nTf1EI10aRd/5Lyk+M8vcjivebb5ELtd9topDOmHqoSD7xsHBsrIGVcqYhVTRbb9EEE+4PwTTm5flAWZE6L44Bbw2J3g9cHz1Qifosj4h3zMkmTpY4AZlwmgmnRGDADx9duNaQWnX+wdNbpamsUAOYmsbO01hpQOSr5Tkp99fhes58yZmXaxZX/5SeGYzAEOZpsQIaQ9CBP0mOhSjFbPCn040q6ijLLq1KC3oyLFjgHFgxO3dt72tOArj5A07qYm4AAAACAAgAAv//AAN42o2VT2wbWR3H35/542fH47Fn7PHY47/PHju2Y8ce25O/9qRpk26TbZNtNk3pxlXYtGpLtw1d+geQ0EoIVkLABYnSFQgOC0JI7GEviOWIurC3CrHSqkJc4ACH3QtdDtA6vLHjNL3h0Wg0Y733+/4+7/u+DyBwHgD4OvoAYCCCkEMQBETkRYjLoNt9Olm3qG3ZVLE+2tP2xAs7d/Y24L8BAh/Dh/D3B6PCzpjAQ15APIcQ5MruyMm60rLCFrs/3upswYefsx8rBE7tP0E/QB+CDIg5kg+GMEyGSJL3II1zh8lPZVYTViHNSiisRqxG2xYl9lZFrWaHsxoRDd0pOYm1O6cLb92MOxl/ejFx6t65mlpZ3P7qysSZcbQW9LfPvzl/47ZX2vZ5imt318rbX1ibz8myW78EAP4N0y0B1fESwhFAJN7Ls9JdV3SGKhRSzC7FUqCFs7tvof6DnR307Z2f/fAi3HgXbT771eD+4NlDNAsYidj+E/hP5AUBMAcKTrQOprwgWQSA00mSTGEZVTke0SGVbnnYYH7QXRJZjQ7qQjUAJSxSmx42itxGO7DVNGlWEO0OtBpJBBtGt00D0WSATpdj/JdJAgkeEZ4LouhrdTo7oZfXbh4PJVWEnZb5Si5YX9bzy1P0c6JXaEgPelLWQvZNOvF9T2686H+11gjlmrR5sqwg6AuQZi0S3g74ZLPjUqqxnj5iPaUGqwRCGBghYuD/b5UG4uH7WkWrvmTFV+e0Gg0aFb12dj6XX75yrNQx4M99Ur77am31lNd/zsNFm2vTC1/Zanq9Lk9WG30DfQY00ARpJyQDikHVIJQ0xSr2oeJAwaGGISEJD2m27Q7WJCjSDnxOsz3gF9EsxYK/W2plamowrnjVTCWabKhyXB1b9sncFiY8Cp9ZqS5NRmslc6NtXQijxR6sOy9rarDabEdNOxcMq/JEa/p162JKnggWG3RmtbT6zZKZq9Xh8ZF2gXEjoAByTkQFcQFIHAY0TigOoiTnRWDoBPlp+Yj+TAdqKntI8ChNcwiTrfwv23ZjU4E8gj2O7z9A8Mzp1FI5UD5W2vt6bunqifrJmgY3qzMri5LEK43oWMCztCAFN72+G3eb189PJZvLbFUpk1hhZOMu1zDQfUAPEUxUUccAeV7kqopsCxw4UELui4WtAUdUGZvqTfPC5ERpoWrw7d5Pel0UP9s8uwmv5Wb6T6AaywUK7eLMMb2/jz7rPzLNcy6bcWasIno8SAzV8QmQ5yDB+CBpym7SKCxpbOvt3vVe6lrkGuzfunageoap9oGg4+EJJD4simC4XaFCfXAgzbag/ujeb+3eT3sX0affgUb/71Do/4fVP/lH19FudZPNgkHAEVldEQ/rDsu+zYaxPw8ZeUECxJ3AGIgrLCIiOM4AkUNALh7hBT4BJsK2xBEgkZ/qzXPYKrmEhFavR7ZklL7QXN2GXwpPxhijoqL7S1ZhdtF4Bv9gr1ul9QP3NFntMFObc8I6MGRg8CBvkDwzfoqLPDfPyP1VNLA/PLQ/tFVhZJ72KDgeKdmqkZ+N0LyUrOfSM2qhsFsp5y45b9wrj1evTDfOzmVgJdUuRGIRerlhtMb1mFrYrZ/4WjlXvPvG4u3xKk1Mbxzwgb8eaFQcgmHIS/yYxcOIyzASXsChwR+RqFhZqMb4Vm9HcEm8VvOrfvgeJ5RmF7T/wk9MBoDjAdx/ynLnW2z2Mkg5Id3NnWKIFLEfGZwwytAj4SOwtrmwKjEIZsFOsmrtVrPKHWbQVX1KHbdjZtWM5aeXMtml8VCxrU10Bl9y04vpxPEcfNfvN7LhtJHIN2i1awY98npwrGhGMslEvpYuTueC/oDb+RzT9gt0H2RB1lHiIENACIBMiGRwAosHwfh8Zeggk4ZbGR/kUBcyd3ehaMH735vAAo+PKxlJInpMF7M1w+/h63vSLf1S+rvw/T9JqYQutj38acw2fThdVGVb/3T1Dn3AlHSZT07CPktn5lENiIiIJIXZOiDvEY/mRycKc4LNtshRk3ShBf8hsqWIbc2tnyezvXnMyXomRG1DM31Wr1xeL1kbK3QCxvufBJJjGtXG9IS2Yv3LJXGC7RGT1ReB5AiQiBgNDOCenpiFLItZfGNtt4n+tgv7/V3444Mx+DYbE3DPXZ6dugHsxQJ+fu66Z+5wtHuh3vUi+svNqR5Fj29R9Ocr8J3+ZTbb5cHzHTbj/uP9LCqxGcNuLowB3hfG8mA+1rvmMh9Zwh5O+yiULdazQarIHs1rLqRf+eIs+uul7XQ9LWPuNM+1HRTrX4X3wf8AWv6ZzgB42s3WaWrDMBAF4IFYs2lz9t7/fD1ERypUOBaophRFv0zsPOZ74EwAYAWATxEH7gSbszgYHPy5ks5dBwtaBJ5KMtqzy2IfMAxj//loz4p/s6IlYLXiW1m9YpnooJVaV12rI4ugaiWqVkIBnGwNnnZWR7+3+u5dV4RmpW+rc4bX6dYYCGg5auXWVdeKbBG8lGTmamXyQJOtKfLeyqNvtbc0dptAsQhZClekWoXCdGtOXCbavm8HrKlrpa0V0fAReLJ1zbK3yvDXu3XVbYLUInQpXNVq1TewnlcBeVkGdMC6dq1cra4kFyuR4RPIZOvlrHurDjdV66rbBHuL8K5wva9WL3m69XrRMtHW6oebqnXVbYKDRQRXuCFUa9AVdLL1dvWgL4uPD1ivXatUK4LHamXmoOfp1vvNl4m21jDcyq2rbhMSLSJi4cZYrdFfwE+2Pu5hZ5UD1nvXqluriLyD9fkIZaKtNQ7/gbSuuk1osoiEhZtStaZwhTDZ+vGMEOiotW3VZ9fqs0VkgkiQc7XmcJtu/QLXMhACAAB42mNgZGBgAOIdkj/XxPPbfGWQZH4BFGE48EnjBpS++T/8vxKLM/MiBiYGKAAAi1YN5gAAeNpjYGRgYF70XwlIvvgf/j+QxZkBKIICcgCPBQYNAAB42mOSYwADxi9ALMZANmBsZYhk0mG4yjDAgCmZwYsYdcwbGLSoaq8OgxQ4HPYw6APdoA/k6yO5SRkYtppQdQg2UBykFikMlRlb//8B0jZAcXtgnLgyOzK4QuLn/y2GEQwAlRUSVgAAAHjaY2AgCkgzmFMMy7HABcRBRi4g9GBcxvgVBJlMmAKAsJipHQiPMouDoRvzFOabLJIsxiwxQNg1ciEAfwFoawB42mNgZGBgeMFgy8DEAAIQkgvEYAwGMQEhHwGLeNp1kMtqwkAUhr94K5VS6OUBBulCF8qoxUV2UVQCYiTNwm1MRQPBSIgLX6EP06VP0Qfow3TRYzNQF+0chvn+c/45cwFueceiGC2ZBVvUeTBcosaz4TL32IYr3MmOgqtcMTNck/yLOK3KtSifV8MWj7wZLnHDh+EyT3wartDgZLgqd/syXKNh1Ufp/pjFm22umlFL9bQeKCfL4+iQhPlaTZN0FSbK3UWdi6ybh0kcTbx5MHOGfW0HwXi58PxA625Ha/3rbBdORqTsOZIRs2FLjqJJJC9V9NASAyFH6rk4Ig4khMJryU6FU1aiE1EuO6l3/vG6sp595/wEjzmB/KDDkL6cYYsKGLNkITVf+HxyV7rpn/irZ/uy5zdEIEpzAAAAeNpjYGZg+P8FiKsZRBiwAABatgOFAAAAuwAAAAMAAgAAKyu9AAIALgAkABoAEAAIK70AAAA8AC8AIQAUAAgrvQABADQAKAAdABIACCu6AAMABQAHKwAAAA==');
  font-style: normal;
  font-weight: normal;
}
@font-face {
  font-family: 'Articulate Charset0_v8MBBDD1F1C';
  src: url('data:application/font-woff;base64,d09GRgABAAAAAEyIABIAAAAAjogAAAAAAAAAAAAAAAAAAAAAAAAAAAAAAABMVFNIAAAEDAAAABsAAADsGjMbFk9TLzIAAAIEAAAAQQAAAE6EwR55VkRNWAAABCgAAANrAAAF4G+fdyNjbWFwAAANrAAAAb4AAAIKm+qYK2N2dCAAABCsAAAAHgAAAB4BUQeQZnBnbQAAD2wAAAD8AAABU8mgsZtnYXNwAABMfAAAAAwAAAAMAAcAB2dseWYAABDMAAA3ywAAaf5ZuXwwaGRteAAAB5QAAAYWAAAOyCdgEI9oZWFkAAABlAAAAC8AAAA25E6UFWhoZWEAAAHEAAAAHwAAACQG6QNKaG10eAAAAkgAAAHBAAADoMO2J4xrZXJuAABKWAAAAQkAAAHyDi8OSmxvY2EAAEiYAAABvwAAAdKkH4m7bWF4cAAAAeQAAAAdAAAAIAL4AbVuYW1lAABLZAAAAQMAAAGJ25Vh+XBvc3QAAExoAAAAEwAAACD/nwAycHJlcAAAEGgAAABDAAAAWW+8hrB42mNgZGBgAGInpuuG8fw2XxkkmV8ARRgOfNIwh9IW/8P/KzG/YF7OAAcAQyAMIQB42mNgZGBgXv5fCUi++B/+P5z5BQNQBAW8AACcxQc4AHjaY2BkYGB4wZDAwMoAAkxgkgvEYAwGMQEkzwGxAAAAeNpjYGC8xjiBgZWBgeEMEDIwysHpNCagIBMDKzMLiGJpYGBgZkACBZVFxQwODKxKkszL/ysxhDMvZ7gHAKNnC9MAAAB42o2SSy9DURDH556bqLTCAiVClARpXBqvhbCpR+KRBrlCibBoLCzY+wBWIrG3sLT1AXyKfgBbdh5pIrG5fjO9RYrETX6Zc2bm3Jk5/+N6xD6vAmklesHuwQDrJ+wC9l19chNtuytpV8jvxNftAsmwHvbO5Jz1Nahv1X+UE1eWkJwDryB5aMa/5IqSw9fGfhBLPHrAn4VjGIcJaIUNmIQxGISRar608Y9R/Y9aaq/4Gc6VpcmVJIQprUv+PrGQte73ObdDj9q7+ov+reziL/pJ4oGEZjlPLMc+RWyX3AbmcNhGSNmsBeahZ+wY9Wfje0sQG+X8undHryXW7K1eKfanZYtzz/h1veefypr6a3G15K9DPyTsTEVSfl6asElI2D0XZEDuZR7bSv1FF0Svqh//7ZM/Pp1JLTNPyT8+7SHOz+rcsbY7MAOd0KA9YDeZJcn9D3lH0mHaVXXJmS8dvXmXMm2aH0kvZMhftnmLvIG03cUh/nHvQrr0ffhz0hej7yowXX+B3pxpjc7fUS20Rvxmk+S21HSuhx4WzJbtLXxR1Tq0PoOqlvWgX9a0rvP/qP9N3x/oXX3FP1Gta/YDxiuQnwAAAHjaY2BgeMEIBJL0BAySDGAAZ0DYtAYAD0AVbwB42h3MU2DQDRxG4dPdqmXbtm3btm3btm3bNuetVauGtqUZucXf937/c/FcHiAZyf4PV5JcDBdc7B/JSS5TkML+kpKU0hVXmYpUMjWp7Q9pSCPTOqYjrUxPOpmB9PabjGSQmcgoM5NJZiGz/SIrWWQ2ssrsZJM5yC5zksN+koucMje5ZB7HvOS2JPKRR+YnryxAPlmQ/LIQBewHhSkoi1BIFqWwLEYR+05xisoSFJMlKS5LUUKWpqR9o4xjWUrJcpSW5SljX6lAWVmRcrIS5WVlKsgqVLQvVKWSrEZlWZ0qsgZV7TM1qSZrUV3WdqxDDVmXmvaJetSS9aktG1BHNqSufaQR9WRj6ssmNJBNaSib0cgSaU5j2YImsiVNZSuZQGuayTY0l21pIdvRUranlcXTgdayI21kJ9rKzrSzOLrQXnalg+xGR9mdTrIHnS2WnnSRvRx701X2oZvF0Jfush89ZH96ygH0kgPpbdEMoo8cTF85hH5yKP0timEMkMMZKEcwSI50HMVgi2Q0Q+QYhsqxDJPjGG4RjGeEnMBIOZFRchKj5WTG2AemMFZOZZycxng5nQn2nhlMlDMdZzFJzmaynMMUe8dcpsp5TJPzmS4XMMPespCZchGz5GJmyyXMkUuZa29Yxjy5nPlyheNKFlg4q1goV7NIrmGxXMsSuY6lFsZ6lskNLJcbWSE3sdJC2cwquYXVcitr5DbWyu3yNTtYJ3eyXu5ig9zNRgthD5vkXjbLfWyR+9kqD7DNgjnIdnmIHfIwO+URdlkQR9ktj7FHHnc8wV55kn0WyCn2y9MckGc4KM9yyF5xjsPyPEfkBY7KixyTlzhuL7nMCXmFk/Iqp+Q1+YLrnJY3OCNvclbe4py8zXkL4A4X5F0uyntckve5bM95wBX5kKvyEdfkY65LN27YM9wdPbgpPbklvbhtT/HmjvThrvTlnvTjvnzCA/PHn4fyKY/kMx5L/ewJAbjLF3jIl3jKV46BeJkfQXjLYHxkCL7yNX7mSyhPZBj+Mpyn8g3P5Fuemw/vCJDveSE/8FJG8Mq8iXSMIlBGEyRjCJaxhJgXcbyW8YTKBMJkIuHmyUfeyE+8lZ95J7/wXn7lg3nwjQj5nUj5wzGJKHPnJ9HyFzHyN7HyD3HyL/Hmxj8SpJFobv8BdwbLdwB42nWWgXbkKgiGPY2iCGpMZtq+//Pdh7g/GmfS7i5nT3ciQfgQMM653Tn3H3NwYbvkgyhsIfgQAkc8h6EJL5m/YySK9t/mCe/FEAlPxGY8bAJB4YnwsCWCeI+FZBt8QO+CGxIcuyXeMZnb8BG2aF6wue02tvQhpQR/JkwzkG2bz3GuU6AZYvJLT1PC9RdOc76zwnQbYVKO4/WbEdmTmSVjpcEawZooYasYMzzO6AA3/uFh49+sRI7+yhrNLX3QluxHQiK9HxHA+M46AzHWZEJpwl7CfunpLoNVBL5vrDQjJUnmAzg/WW1Xxu44roQ3IuXExPCUokDlbWkjO2qPXIA1WyBgHedO/gM/Fiu5fGPNL1aECybsBFbbBHEwMw2ylONiSYlNIttypIs2h3cubgK1c6p3VqRpG0cWFc4sXH83mqwZdQs85i0kEvOGrTgpPE7WUVhhvL7JqDOr8Wys0EcXF6u8WIOTeXIwyXgn5i28WEPMOdMgY7kC2bb5DO8maYUoYen/ZC0Fvv0lHzD1swUK22EkW31beG8pzMik4bJHBSvnmJM9FTPGG9jBCgs9BlOvlnXrIzt3y0V6sUanN1bli9XngOrM3ore2yZIlIhMJtZ0FYpnziYpT+SLVmnp012gdq7W9It1hJkqnFm44W40WQW7Ay9nYy1ZksBT5orsYqyB1co6BeTCJ68WyJh1ageMUkguLdZyYy1sbhO6VeyHoEnBysZKSVXjIMuFZyDe5ywmSWyZE88QlZb+OvdV6WBtDb4X64Y0eWv3lJoYK/9mNWNF3QqiQTg5VdGk8CO5wRisiC5ZE9FkLebJZkYqdsAb9Is1ufpiJVczXawKv6xoUmPlwVpKSYNM6otVRE1YbTkv1hJ/sS5iON13vrEiTX6EybuClbOxvi0smTkVzRl4inAkNfMGTyq7CIMV2bKyZsK5e/bVsm4zY7JCz2v8JtdurE1GR8KkEKqzeGtwb5sgUcY6yLTlGYj381nz+Cs8S5lrXPp8l5TB2jt8v+5PC3e2e1cMNM52bb1ZQ7ByqYOVVdFHyEnhAj8qHcaY7Rk7WBOh5mAamnmyWWM1jjuU3qw8bvhVz/vsSM+hGmvFQMJVYZtg8NVaeaLt+WqKoFpMcvnB2tLS/2CF2rnjyDdWHFIYYeajgDWLsb4tQkC5cC0iwCslYDL1UnOFp6IHcgxWZMtaOGOewDTsVmE2H7lNVsnrqmHXb6x9diQmU43oRLDCLNgmSFRrjQdZ6TIDCaGUaiLVljXLDHFPSy93YQHrecL3ixVpCiNMOStYZbC+Lcbv3KpqlVwRTslHbdLgqZazFDFW7IAWlohzDxK6Zd3mY96tmMEq66rJ7rixHsXcCiZTsx8tJGNVY02y73seZPXQGUgItTYTabZcRGeIPS39VeNyVToS/HiIy69vBbAiWHv9UTG8Re2KfrMSmdm+WDEz8ll32QfrA6y4x3C4YgMD/QVTOsyTzcfcrZh91Bvr+WJN7pzTxwvt8Ks7hi+uRdsErL33i/XUGQhRrbuJ7j9YD156vctgfT7he7F6lASNMPXZwKrFWN8WRCgX6a2UptIaYQo/GrzBU6vPWhWsOFxrYcXshCmdVmE2H+WwYkYp6LpWxT1urI86pk9Q6gmd2MmGGdkmSNRxHDJOsT3KDISotcFadluuWmaIJy99uYsUJPjzU2+sKAmw2uuf+z9Zj72UHXN3J27y3Lt2sO7ts7UXK9qXJ+vDPKFT/8r6fLGyeza+WA9jPTB8FysP1kG2P1+s+95NSrfltlgf+d+sX1/wfWNVGmGWLyQ2FZTp3cgKp+rRa+1FewerfvajHMhqb1+tFVzNFTtgXBXMTpjSwyrM7gI9rZhDqmV9Qqj7vLF+zukTClgxdcBawWqbJC7neeog6591BkLU+2FSD1tupc4QH3np6120IsHf38Xp6xsQ5R8n63ePxmqfXm/WGM3s7K0N1ogb56uf5URW+/6NesK3GAq5YGAUbg2m8WkVZneBPv5k/bqxfu0XazwZrGfMSFFsFZ+fuTwej4v1q81AYuz9NKmnLe+lzRCfsvSz5tucYNrA+j8AI3rNAAB42mNgYGBiYGQAAREGZhCLUQqI2RgggiysDIzM7ByczAwIwM3Dy8coIMgsJCwiKiYuISklLSMrJ6+gqKSsoqqmrqGppa2jq6dvYGhkbGJqZm5haWVtY2tn7+Do5Ozi6ubu4enl7ePr5x8QGBQcEhoWHhEZFR0TGxefkJiUnJKalp6RmZWdk5uXz1DAwFAEsbCSoZoBGbQytDMwdDB0dnX39Pb1T5g4afKUqdOmz5g5a/acufPmL1i4aPGSpcuWr1i5avWatevWb9jIvHnL1m3bd+zctXvP3n37Dxw8dPjI0WPHT5w8dfrM2XPnL1y8dPnK1WvXb9y8dfvO3Xv3Hzx89PjJ02fPGVgYPgAt02FQALJ4GDgYeBnkgew6hgaGBQz/GYMZExkrGCcxHWO6oyCioKSgpmCgYKWopCT5/z9QFysDF4MkULUiWPVCxiDGBLhqYQUJsGpLmOr/f/9/ApIfQX77/wJMCvx78Hfj3+UP8hgYHvg98GBguJ90rw0YJTrgANADuwvE1oKKQIAKmDSB8liArmBgYAPGagEQVwMDrRIYdDUMtQyFQPE6hnqGYiBdylAGdGMVQxsAd7iR2AAAeNo9j7FOwzAQhu06FPIGSBaST1Y6VK7YmTIkkVCW0DD4lhakViJ9ByQGWDzwLMdmtrwYgouJutz999/p039RCNdGkXf+S8pPjPL3I4r3m2+RC7XfbaKQzph6qEg+8bBwbKyBlXKmIVU0W2/RBBPuD8E05uX5QFmROi+OAW8Nid4PXB89UIn6LI+Id8zJJk6WOAGZcJoJp0RgwA8fXbjWkFp1/sHTW6WprFADmJrGztNYaUDkq+U5KffX4XrOfMmZl2sWV/+UnhmMwBDmabECGkPQgT9JjoUoxWzwp9ONKuooyy6tSgt6MixY4BxYMTt3be9rTgK4+QNO6mJueNrbzcDAwMrAxMCgrb0XSOkyKDNIMvAzcAB5zCg8FhQeA4MNgz6DIoMImMfIYMKgwSDLIATk7QIax8rArg0AsPUJXAAATABYAF4AZABqAf4ADAK6AAwC7gAMAAAADP8uAAwAAHjapb0JmCNneSD8fV9VqSSVrpJUKt1XSSrd6m61pL5bfR/TMz2XZ3qunqvH9oyxPT4wNxgfOPgAL16SsH8eICwLeSD86yTEhiHs8nAnxPw2G8IuSZaw4QpXCDgQBrf6f7+qklrdMz0zzE63jpZV3/fe1/e+ZYQ3/pUs4jT5GnKgdFOy23krYhDiecywPDGxiNjZQgEVXC9WXK/AU08vdmAlmVGrUVztqzeqOM3vm5zcx/eaB3K5AXMv+drE3NxEPpXKI4yOkyV0iTwLKzqbZgJLEoJZWK2n11OrSsdXydLaGkIEpUkV/SvZQAKKIbnpsCCRDSGGNfkYG2Lo9vSK/oySNEleH93W6yBKskxq/WOk2hclf5kKBlP0kXWF05KUDrvar+Q9/kw64M+ocvenYjiNyMa/kBl8gXwdoONRsGnneQZjjsEcC8gbKFOEPUqjKsOjb+rInfRBZp5++mkE2E1vlLEZIeRDnqbVjRi7TXASM+A3Pv5KTy9H6URBBCI5sAG3jM1SQw3E3HxttKeYd3jtYUfs3YmwXY6K8mxSGYqKUZsIi+KNywBdGKAzIW/TSgjHYcSaiAEYhUqtyo3qJ4+t7Z2cWAaYzpyhMB0HeC7hFuDkapoZgXA6xcfHe3qrYlU8vopbLQKrH974Id5LXoTvmZsMA/j29PIKrp6ex38y7yPfg88lYMwMuYxkFAKuTDZzURxjbShgRgGCpJBgFSRLgHNwJi7KRtggCbCCy8JxxMUCgK4XC3RT+g/EBn5gfUz5F8FVSRHhp1bVmSd7ACwGpAHf55Vq+cceW33ta8XsZG80fmF17QL5I1NttrbU2oP/dKlS3V0NmtZtFANy8cIFkBsK47gB40AzYUMOM3J0oAtaKHRXQrYFsGvCdRWYrgYR+em6G2jvBwb8I7mE7CjUdAgYCSbeakKcieH0jXW5qNb4WgPWbki8lJBWms21z38ep36cmc/gt7U+ft/8fV9dgbXCwMfL5KegEf6mjQhmC+GR2Uz4zkogAQBue6lLq83mahO/t3UGH6zOVfGB1q+qc1Sz4vDEMG8CKXKheFN0YN6CBUOaeEHgYSVDtykldJnCNZyoJSQMv9O6eLVehy+0PoBfav0evpv8BETtlYePEvPK0fV/X4E9CoD3X2qSqu+BeAvq2oO7zh5ZY4/340zrB/jR1jdxrybO64X9+NTS/tb7l2CPJ4AevwHaUl0F6mKgLs8DTUw8a9pK3aqkKkz1iYv2Q/aLFy9+Hv8Srn4f/gJ+yrhaatpMPOZNhNOtka4c1B7Ra9+3MraCv/Bv8I9SD7hAXNp1MbSrmQ0EopIU9XhiguDieRfHiRiLInKxCMWiKMY6BIsQ5mVeEzCKsmFDtv3Cbny1UeVB4niloT1qVe1RNT7/jvsB95L75IXIUuQBeJy84D51R/s9fu9DDz209CL8WzJeEMC3a+N38beZDDIjJxpDQ83EAK4ksE+o8APlREkqeco2VmUtJa5cJiUWIAbENWWgT23yUf6k+8tElcYwo9msGPaaeEmpgSFTG1GmWiszVD0aQCkwuzJfxookRxn8Gps3YI+pD6ai8eQPT+4bipYyCbfNFVPyYWWsEg5VxpUhTy6TsDnCQ4WhRCls++9STBb5r1gH8Av2Ujys+n629w7H2ioIDH9KcJjZX4hKZbSYGu+JcWunWLOFPe6y/6+4O13oQxy6a+OHzOvBeolIQVXUQHOo2kzG0OgUklg7yrEMqowC6kHSZAeImzWTIpsiFGWN22CNCpooUo/iIJI3Cvo+Rrb/qfmYDNhv6mEYMI6eLZ/gyZDi9jtMrN0v+QI2Bv/j1r9br3WnBtVdu6YP5AcV5zFqWB/v/oTYhoY8yVLQ36MGwvlq6+tb/sRLxcVa9PypExcitYX1/06+t/6Trg8oxw9svEz+lHyRWhu0gPLNkIj6rCguLAh9/BSZZH3A5wZxsBybbiOucxg7GB3HeoNpo+yTx7BHbXssYHAZt32rBFjz8hgDXozhZRxzK2HRk6rG0pPBUD4rx73WRKRn8O2D6pmx6oHhhJwfTMZy0epkSh0vBSKleuAdFofAk1XG7gm5X4/nbcF4LhgsJ6VUDP/nXMEZiIvxwah/rIWmS0qob76Ub/amHJnFam5U9fiyQ6nUUClh+4ArpvYmM83BWuhx6udO4i+g5zXNtDdNhDe8nK7HJzUNpt+a2Lgfj5OXwU/AtwSLi1pi+i3ZEOOqTgr5u8mRYjBYGk4eDTeKoWChEX2yeuHuB8abr77zfH/fHfe8emTkgXte1QcrOmBFW3tF0YIYQV+RSguvjMGyoClV0AibtlykAevmB6JHk8OlIK6NP3D3hWr1VXS9+y/e0V+9/a4HYM15XMffAVwcyNbkBN7BM/qSMq/yakNtyGqVh8hh7o5d+/Yv3vX+8O+5jjnfFcL/9Ia+xx/ve0PilrH3vW/sFlinAtYqhy+Dz8g0vRxnZRjBigWWCNt8RyeySYNmU4cHpk/CKysvvQS/2hP1QN6NN6DPoYtAYUeTJ4hhWCN0o7HQXUfHLz76b/CtDPo+VnG18y2WaLFTT28DrHsG4+8vLcG3DoD11teCqITabqIt1jbYB8BQQ0zy/Y2XcQUkmkaLPBYYnsYlmnWWFU91fOVnKzaIUwnKgeQz8D0J5VCs6XbiEIfTISHNW9k469NMG9LdO9XxMunSanZ75IjfY4/2pTPVqN0WrWbC+Yjbyl4IDBydnDg2EAgPHxkbOTIcxnsb5/f3VZfP9tTOLfeESoPDA+m5h8+NjKw9PL/7kVP1+qlHqLTdCU/3AB9NFEuTwPEQTBqxV0IETkI8Yb+j9tEjZO741JPrs3BFH1zxY8AkA/GnIwXShSUkSHyQtbCbKFRrY7ihSxYEKrw6hjtqCRqZkPosqr90dKHsS/eFC3uT1tix8dqBoVi8Pq+6Y5GYBy/fYU76crccWimFchFnyH3IHo7W5vLZ5eU9qjsSDIn7KfRVoP73AJYqSjalBM76sczaMCdk+QIbBaKKOllf0UxnWjeF4BMwtZUUtgKu6W8zHSh9EvUeoAzfyy+sDaUOq6bKQjI62hMNlsfT4/3BsVpqYVxZzptyh0t3vW7PfH44I/7F4FLF67Sd8LnskXIi1Rt37LcES6n+AVE64hBvPdI44iCWRKkBcuABefdqNsCBKs2AxQIhvIMQux07WBPENgKLeJbZDJkKXR4YQ4wgg/gnahjiYpB+8s2/X1trfQoH37lCbm+9ff/73rcf/2WrsR8osw8o83PYJ00pE8ZB8KsaZYJ8FGLL61OG0sOTkBK8zjn88+Li6X5ld4bJzShgeALB0liqPCmb8IOt/20S6+7SgbH0t4aPDEUsjlXZ5k2DrW2kPU4B373/UxwXH1wG3PsBpg3glgjeL9cM5HHCjuUq5C6ykODNbLhCwqxb9/KvaKh3nLuWROkubrsyaP4clIVvGJC+2xEpRMdmnLFyLF6JOi8kR/b1LB7vdwebdx50Z9Wk3REcy1TmeoKYSS2UqrtroW/Kvbng8kigvxAO5Gqx+qGR+Mip147MPH7XDGMyc0ccztzM8SpWwsrwXip1vfD0I01nAk27CYP5YMFk8RzLdCmAosWK/3wXtrb+GF8it+/fDzzPgBUwaRRIoyWkNgMyHnPigjDGh5lBdgqwt7I9bIbtuP3N8KbjAJku6wAuztNFj0ZtmwsEMf6DQL4R9eaSkpTpj9YXJE8iL3vzSdmn9scCis/6lszkkWrx4FROztWjzanw4C2D/XsbYW+yHASChD6ZLET9DqcczcWDhbh7FL/Hl/AJ9mBK9iajEacnHk22/ry62Ov39y32JQfLSSuRD09GhyuRcGkwkqrlEw5LpDQG3C8B9/99k/txLDtxjuVwVRaqYAXLgLTbTcDvQ6ijBzxX2sK6bGDbEVV+0/9r3H+HK1aOAutdVArGpy8EJ+48IKpqyu4IjWYq870Bklko9u2phZSR/T1zx/q9+NvB/nzIn61F/SAFe8tzT9w53eb6LHA9HUqO7C03Dg3Hhk6+lsbXml/QslWeZg4s5qhzgFSNpk1sV9rkMjwFY3iLixfxO8BnEN1LGStEmy5YAZwQxzEQ3nctoKFP/Ra9nvqui+C9cJR6HVTe+HeSJwQkUGiC2SCcZrAbtbRkx1IZv9J6AD/+jaVvrXzsYzTXqaDbwce+S9vPCVYe89TjsVqFgrq8NDwq+HLLhC/fvrLytZWV7TsggdV3kGslXONgh8dhh1fMdP1v0UxnETTiy5oXVHV7o1CaKLyNOFmWlVnNdW4KNKWKB8ysg4lgRRPcMbzNVXzu4rt7Mt6QaF61eCLeOHj9or9nj4eXVxr5PSOpixeJWNtblJVoVJT8wVw6JSvTqVDGL/hdJwWfvzIFUPWBtv0UoHKio6jRVGbQ0jA6JOBwWOqFmDsDJFgSDvFNso91kToE3AkDRpplVNqJdifapOLWNpRKt9RBZsgbxZK27ezIKy2jbJHPnxYT0b6kp5gJVZJejGqL+8JykhB5MBqrZeXYwHLvYta5a4rheEEqpHy5udMDzfOL2eKeOyfGLmaXau89tvjIueGhtUd3NV93YgC/UemNluuBXDXaMzQ6f34mEYrIiWBxKFE+Oluc7G8JkkVwRvqm1aGjY4nS3jtG5161kK7k9y73HH/s8P5HV6v5PXcCpWwg2F8Ei0aQldaFMNhkqwDBp5YV0jIIk/CoCVpswfi2J7DvtrnWR+bO4/x5rJLjrQ+1Ws8+Sy5BdMBQ7SAyrGRFMuTYpWbYhWMcjrgxy0aEGJ+G2JMVRSbG+o10rtBt6TMFLFEqMppv1t5S+1bAom7SqGfG+GPHbpldVkZLQZs31RO6raFO9gQfiDRvW3zuU5OrI6G9zV2HPz858GNrsIhPhVS/7X/y/lLrH0uzPQFyyV+eyC8suQh/hFryGkjIdDuWiWPOh52c4ORDYIY3TXnawWyy0Nf2Nx1/JJNpbyGvOg/+zqn+xpnH9mWXM2ZlLjN6djaTmzvV8ORzKYfJbrZypP/UYweWH17tt4unvZ78wtmhsXPzKmexmU8bdoW826AcRIg8dnHY7RLcvIlxs8KVEaJGFK2qaJCHFNSpE/XXnH/wiQv9p584/JWv7nns3BA+OXJqKrX+yzc/tfLokRK5VFl5C+C9Csh/F/YSkNL0WjDisJllqMpi8MMsjQA1E2bY4KoIgYDxs4ofa/0DtrR+hRVyaeWvV763gvRYGVP5sYA9EzHwGmHeJPA8C0kfv7kYpDp0EVGBBZ/HTGt9Dd9Hzvz1SuuzsFabH68HfmRRtunP4DQbx4wP2xnBDjwxs0hVmRRrCI1RoUtvVbCt7Kk3aK4gktdX76wdeOx0jfInWa+UAubM4amRs3Mah8Kj8jO/8oiO6urvHFx+ZLWftdgt5wIyZdDoufksx//N/ta7kU41cr9GNYCOx4QVBMhWeI4nJlovQxYrY9Gg0/DVFCchUmyBgPAgrtafrq3hPWt4jCLc+nucApWBdUEU0ae1mFCvf/KE6a5/HlnTdAsjCTxoHr7nRXLTRoM5D488HpCOQruS1LZPNcM70nJg3ldZ7JdyXkERU8WAZe1PcjN9EY4/xHE0SsP/tP6rNm5PaNIHmmAViGDmWR6DU2LZNjqADdaQwVULxr9u/SUgk3+09Ql8Bh9qfQQQegFXW8+1nobVVoyqIketCUNzpw5Or+hIJaSVNZwCxN5Lvc1RkJNDWjYZbboh8xYoxy0g+RbWzhj1Lh0CUWHgh4IRgiCY/Jx8/8z3ydp/+btv/BdyfP2D2uPS+l+QaZ2yAAfIE+VYqOlqc4tyidCsutBBS1uQBtUiuMHPk7Xfwf1kjYytA5vWv0r6YDGiyebXQTY94OO0DC7AYSUATs4KqYb3mhncFUEruUOur0wMHxoMBxorY82Vuv9Cz5E3Ls2/4Whf6fAb9+5+0+EKPpk/tbdW3n262nd2T0/f8pnywbed6KNmG7K3Ru3ko22b4dK4FgBNlngsQkDl9QheXgSR9BpmY1P9cNuutu2GolkO/KFIeSC07+TMrgu5mSO9p9c+MXR6OoN/kCxH7L+YGhja1+dr/TPYzr5ljQ5vMehQ0OkQ4bAaEVSgQ/L6dDDxsqJuVdmrEGNt5QNvfMgRdl6bIG/8I/WZ1xFyFZrMaDRRUKYpc9gFBs2jCCKoiwuMm4cNbFKlTZa24/GoZdwhixZCg8ORPfg/L08eOxKrq3LPq8SiurT2sYEzC/lAtj8UjAqP4t/Ue//GEc624i+nI62/Ipcc+cURpa4GOGJJya0fUEmsgO5+AajWiyJNUcVxqr5xPs+GunKxHVIxVS/8dHwPPU+i9csv+IbOLikLijWxnKQVOCFSzabHSoH48L6+/O64IzOYGJ6sDedne0OfSy6Mqm7hhMPrCOfDnmQ87naly8PZwmxf0CEcd9krxVQ15M1WJymsAlAwARSkJ0wOBnMIAlSB42k5pYu12sFDQsLza/+L+MiZ9feSM1rkeBT05LVwtY9KhwvQlHiBt4HfR5IEImlYb2oHcFsrQO+0oyb6hrw2NH770sjafHbtyP5je9dwbPBVB/uUhXuX8Xta977m/L334be3zsE+JsNf8sjRNGG9sq6rMy17wg9+/E2tX1/8BvmH89TMkDNwDQE78z24xknPpzgBga+38ia+Y10048JoV9MfxvnW3yfvedv/uOvD5N3v+D3y4QsampfWP0IO0QellRmgeEazMGLTLIDdtICFadsVAeJghhoqBhPpq196LcY/fO2lT977I0xwtvU/8R14ufUytrX+rPWMQfWnYSUztZm6/W1TfFwnN6ZL4QfXWv/y6he/8mqcoh4E/27rS3iQQqKdmmg+WGpaecAV07id7yrJtE8v4psHI50TEYxObtyPw+Rl47SBViEQtrB6jZIqiSzS06aqdPLT5849yTw4u26b3V7/or5rs/4FdPzGz1Z+ZiNfWy/TrHnjfvRTbX25aWcQ5Dw8y1lMRENRT3bAVVN33Xvu3KefnCUvz77yIFw3gjMkrGXbtibHgU8wKo1AXOAR/uzv/u7RL+3/Es7ggdaX8X9svYrSAm08jF/e+HOAytpkaYWPVvckiv3Lb+qjBSzEkxn0gnaOqp3yIrZTKvSoVfnxh+88Qo9MqT0pA4bfJlbkRuOo0gwXUc2OgilYMyiMCzVudMgM0SxSh4ja5fvbEW1yS3m+JteUrcFkmdFzHobamwj2Sl4Zv8WhOFPjlZArmPTkG3G7lVgj2b6oMlmL98wfVHJ5JzYF+orV3V7Onsj3x4d2l73sL4jgTwfcMdkWypbcn510hH0OZ2q03DehOjGWK6pfEffyotMSG9hT+bI7EklS3PaCrtbITyEnz0NO7rcjmUEZWYgJCUuGMycSJM66mU1jOb4tJ9rq3FSFyodYNeowL+1qqoMZtyc9kIn3p71rgdqBocRAIW4lR1eJb+/UwIF6CJOVtUR9RklN1xPR2myldnZ3xemPOufJT1t/lSoX5k5QXmWAA+8HDiSoPYogxoNoRMj5GfOWKB1vidIz3VGgjN8fHIsOnJxVlakzY8GRoLleyYwWZDHb7IlV/LzFZsnNnxlonJnPC5Y9vlj/TCY6PZh22Q4YEkA83VQKcAg8f17IWRTOzERZlM2RbMeyjV+1bnUF67Vo48/dmUF1ek5M1VLqYEpkiSVeHEgMHagFwo0Djam9ElndUGbqifMHlZlGMtWY/ta8M+p3Vvac7a+tzuYqCq6vu9tS2gIaCSiHyvRcJWi1QviVQigHgpricmCArTYbiGpXzkXPNzedNJ/g2hyVtnpoCf8nZ7ySyPVH7RibW/8eKo8q/ko+YY3uqY+cnkkr4LTHbqnJuCdYzQaSlR77bAYckdUlmsHlJKdvnxk+NZUu7L4wRqNYYOlrtPPvUjPQOf0WBHruDdlq96k3uoEj7yuOu6887NbpkwQeQnYLWtzXBOkPOFGRQ/WAvSjUuTFuzGtlekGNvVvUuLN5elsgI3fcNEP/HMXKtjSkWtO4mx5IA2vd3nQtHq9n5dXCwqn+2qGCNVDIl0LKcN5PgisDIwdqcqBxeCzQU0w5yOHLmbl6QqlPJTKTveFQufnZuRMNn9d5WBBtJl9xstSjFMsLR4qFk3v7zd5kcKklAVX3ApJURkMoBXEgkkOCHUgpczaXizjZoHZo3MGJxtH9GVXPlCJY11qG1r4BZo/XpTpzQxlxdZVYwtla4uwJLAwteF22+ODu0o9AM7/kiAZc95xvvQh0BSeIPkO+afSjuGhtiXZw0DpW56S6oIf8jNY+s3Zhsxdi42cbSe1qN0QLiaZXwj7Wihm7yEk0khRFXRD0QjX4B6+pOzQylrw0uVeMmRmzz+wNOk2wfuTkGUL2EeyNZz0ktP5d8hTspVMoABTazHA4zgIZDtmS4TBahtOo8hi/6zurqy88+BNwNKbWZUB74v/7P63vdPpVYKV2vmbZ3q9i9FYsQ7RRAJkroZ5m1IkiJhQpCR7BKvg4lYtwbuJlLcTGFkm7OLZpPIA/mvWgzOnPGG+qUlV3FLL+IonkBZM3FR2dX+0twNMKsQQy9ZRUUONWSzzfF+ydyrtx2VcthG89soErS1O3Hn8FtxYdsYBL8GeC3lTIBVZXbT2HOhJEM4l4ExJLKUAliJM4G3GwftJJwq4mPVJVPzkB6fG6nVmXJj3HiOfI4NoJbB5fcDvtmuzg1j61rgmOYVVrmkbq+ZRhVRXOChbVy/xW+RR+yZcdSWeGcz6POpLPjaietczMycHhkzPp9PSpYWp9MErNgBLWZlJJsKTJxnRy4PR8vrBwpjFwei6Xmzuj+8OyBpOIsh1/mIrYwSNyKS5kNpPoDfvDjKollVLHHS5O5sDC09P0WH9aWgvVDwxM7JPJ6lHiOzLSONgIU2cIFj6emG4okf65noG1pWIp3foBeXE+Uc3Nrmo0KxtWrEjh02lWtFOqFTS6IW+ReK/uiTYBDOxgrcTUUDZVS4q+TDWaGUy7iXy8Tr10pLG/nhwsRC3k6EZ8upGKVGfU4nw1lKxPt/ZjKZ0vLp0brJ2YzboCUcfCeo8hTfhOQmtZfoj2sMcq2DgPZyZ6YU2TIrxVgqj9kSV8pxAVMrWEE6TZHErmZUfMhf8rx6aHF9P/jFvLYiLgYtiDsEMSPN5Z2KFCM6o0CtsQJ4S5LAPZHePcKaOqdxKqup5PMZv51NlY30QyM6Fw0kQ8Vxf82YiUT0inVoIjIbMQCgcsmWpPKVZJiM/kRyCZEg/a5bTi8Ek+h9UfL0TmD9jM+00Wno1H4rBnOFnU4kyA8jbyLrDL+absR4yInBbkZAQnJ3Buh9nuoL2KbV/X8TYGezQ315Coy9NY15DwbY6SHB/IB+67b/Wxx8zeqJyIEM7iVAYLOLv0QPQ/LrV+JCZCLvdeygMat+AW7B1tuiXECyEhCNvS5jIbEdoKTfVZj00yWiIG4qBRahSDTHyCmKMQg55eXWWtLsGe8c4vr+6jG9x7HldarWSfGhbs9rvWftwiRuaIgUudnIzTTib0zErPyfouPn/b4+Qp2tJ3Cr+fXmMDK1mDazZzMs4KocBOORn5D3c+Qt565wdvezV56O4HyRuP4z9uHYTVjuIP0Qdd0QpPP4QVN3MyjuPaBl7lFY/WzcV78ANvfvPFT3zo1Xffc/6DH//yl7Hwi+ee+0Xr3zSuJfF3YIUIXQEEyx7h/JyRtXIaqdpeSDu5yKgGdn4hmh9QxZTdZJMEbzzo4RnOQj5+29vJkycbsZFKhGWXOMYVVNxmt4n38vhf2jBr/Wiwo569UVvUPnXZnr0VNlvOOr1mGKUhexuC7KpM/X8JldkAkm2wgmzJgaeJEHfXsRJ1pSBeo5pVrWnhCxiCYSxpfkYvejDwBj75iSeXkFz+mNMZ87t8SdW9pz8YcIfiTjERdPVXn3TFe2LPBdSgY9YezPg/FavEXLNp5S9C+bDIECJGi9GPL2qVuKmNl9H/c3WfCYmlOLViI5fXTfSbHsAkC5hUKCZxlLQjG1tGiE1aXBEumyWRDib6AaFmQrRqVq3ap2HSqJWZUa2mUzPSKlAeCWcpDlIi59ld7XeF4qIbTEkg2L/HrSZ9FEUs2oNq4PlYT9w1u/jxaD4K4TgRY4XQJ5X0rAtQ+6SfIkphnEEfA83ajcKQqwsebGX9mGORg9G7frEe6HdldloOQjxmOar6o6MDvZ6I6knRvwLh0cFeMap6U5h3xfwOKSgVI7PGu0KUZtg/By1OQoY9jJaa+QCOezwZUVRVlGHN5l6TCdLZXpbBA3FhgC+W82UnuG2BLbPdTXK0jq/1ELS7CdrW18Qn+ATYP/ojw1sazdbb0b+qNKqZWj/9acBb3UATh783eOrhIB62tz6PMS7bWz+2907sKcr9/lDNO/fA8THHHkcd42nHuGPixGumY+NRctxqPrNnwmzmzfQxkZssB3jTCY5Jz5wZm7CYLRbexPMTkElkzFagbgJidQEwztGeoAB2C0LUYonFUBTwzLjtGb4bpS5P4sRVXmG61LPeoH3QDR1yvG6VrFJUFk2+NzvePGeWs2MVu9/hMjtNSlZYuGi/6DX7c6MlV04kdxHW4s/F7pxtPVqkx0bMPkJydfzo7O35uWoYWE1PVWlFT+tSHQDbHihj1YNtRgepTVD5XjbJ8qzfCIG395J6brzOZ/SaDt14uU9rd12fvfGiH63qXmbuJZ9BDrBEk81sDjvTOMsqOOHATgG7GRxGOOEWnEIYRCaVyzEO1sTKWyMho2t6U7o66XfS1B1uVDePk/BPXDHHW96lzp8bc8Qdtxb2pg48eevQwLl3HHKpKrjBVOt7NPrGCXKGsG9748StcxnCrph6Tzx2ePnBo72EEOMMihjxAO3orVN+FJHiQZv8ULgKE2d5xredH56r8OMaUcK/6sxw3misoHcF/7cbjhgY2inGPKbFeDG0G001c2nUH416A2jWi3azTtTPodl+oSjMQta6G/L5aNzKDLJxsnmcapyNdRL87fFfmuIDfxr5/qbCb4sKtciVlfBnvJmhdGZQ9YqZoZwykPXhs1hOFaVwX1rCXOs3vsJYrrAoZ+cy/uHBPlF61dzw6oSiTK6O5CZ6FUFeneyd7425TK3UTD2RgAg8M1OLQSR+SDFS49n4aE9EcZ8URbO/oPSOZufPDFVPLZZc4ZS3pz9cHmk2g0AZrULKrGi5pgu8gxdj8Bg8zTmtgou38Wa9s3F8s1uw3SLNtMunL6zOri4bFVTy8hr8a/V011EJemJjGv3G6M7wN20sPQTb2tpBS5Xg7mny+YTWsf0X+JctK1m8eJFef2TjDfh/kNeDJ++ByNRVRHaEgnYITYOwkNQOfztNrT45pE2nQFzSaWDVewqimNoBldEtmYxvUQZVyR87/ebgWDSfVgdLA4up6dOjDMOSxKBik2xmV9hx3hH3xPohsvg0SVSnUqn9Eby3tWSz2B79g9hrDtJUB9/zGmLi9vBm0nqG40UbjaWHwam1wOLG0EAzJmKnHZRe8FoskoS8YHTDVO3dss1sZuROtNplgbdE83qVOKHXctsGDf8yXArnhxTXH/7hr1qLx5aXwyPHxiNDMXLIZguVhuO1odYrKyuYHRqtrEzlzALQ0Y9OEi85BnrQQIGmy4n9bJ72JZAEW9WEXfe12wszqj7qw6saNeu0FVVLTuWGDBSlLQQyfs5fGE4mhguBYHEonhwu+Iv16J58fnekUR0IBPzBgWojspzN74nW++q+oN9fx6uJ4XIoVBpJpEZLgVBp9B8Gg4FAcLA6GFnK53ZH6v0NORiUG/11/54S/D1onE9kyCXAY7SZ5Hkbx9lpKAMhBUJuNxJBZv0QAlqd9MTduZkEbHXVgCFtuac5gNH4qsKTdqiA7zn3qPmpp9aeesr86Lnn7/7ge+/Gdw255oc+8IGhedcQXtIEmnRFXpo8M4LJorUqEa5rLoPGYIwWh62s2LDU+hH+Ln2m8nxw4xH8T1rf1hL440ATDyZxhB3kZ0g/6ycqayEV1t1pVG83qasguVpTDCQTwAB68EepT42s2jA6ZTKaie1IfVdrheb3nkhHw1N+r5jMBhtx0bOSjwQzavNA6ZY5y+wpuZDwNCvp6WpsIVBMDC6X43MpS2woI5cUaXSh0lRFLEZUh8Nrd6XlUM4teGxeJV1q+MUhtTRZ8AWOKzY56YunXPaQ2lD3FmwjpcxoXrZajtmdFnfYmyz4nQmVticjK1kCz/6s0fHl3rQ6XfMYV1gcKxgaOiq2tka7oiCG+zXQMAWxwhIabmb60VgezduRj40jhh0T5vkKmWIHSZr1KG4UImYWEaU97mD0JBk2Y6uNVra2O1Qb1zt5nrWfapZ21WOh6q6e+HBP3LRgqlYSlZjDnahEU8OmhWOFxbODg2cXC+3XlcEzD+/a9fCZwfYrjuzaFx/c11feO5R0pwfUeE8g1x9ONHJyrtQcv2NPobDnjvH2a/eF8ErpKeNH8D6ghg1VUaEZVFA+Gg1bkJsNAy3yvInILIpXSNyoYxQKhh/ztKMi6qFpPb2LFGAyu5p4taDfJ71i89gavYlIroiJZyDoLWYC4cpY0mezC1ml2Ccy/qF0CvwaQySMY5LojcTuykREqy8VCmUDNqLEJdu4zWUL96bfJgap+wGIpyAz/Abi6NxfUyTEgpBgERgrw+uNM12iALanystV7fmz73znykMP3as9T/2V8U/rf9d78zh6DsVgwrLtacN0DRI+Eb/UWsWXb//aSutvtW+/BN/OGedaWD/Xaujtey+trEDO2JY0M/KhPBpDjWYqg3rCaMiErKwDsWyPMMQnSI0tAJUF2M1hKO92OTOOxOse/VhH74uWryde+AeZ8tRCMYkvlJfes3uhXrvrwvXF6ZOhyKtjrV89+yx+z/BIvWr6s69cT4jwxq/IbThG/vDKHn4GqGGBBPK2oSHKr0H8R/gw0INOaQabLjqlyaAQyJiPteleZNzoANhxUBPL5USiTB9NnwqhWL/qa7+Shv4fyonuT+FV67rUJxsY5ES5ps9icfC8E6JplvZZmQTWptVgjIiiIzNVAJ/pGnHQGEvnG8A7Op95ZgV+QQ5iOIgXASuFntUmkcLakZcP6HOcWptVbYy7sveepW4k5siVSinZ4Qva4zW/KTwZjzbyAV+ymM/YvoSDS0JcLRRybrvkAGgXbXZHpBSXenrKathEtNw3jr3a3g2UaEqgu34kszbEgeJWSBTMlt7NYCTn12i5v3IygPb2LSq1ZiQ+4bXaG0FPJurxRNLuct6ZiknuYNwervhYeUKJDhSCYjjlqQziJzKVoNlqWrLaTHavQwyI5lmTw+d0uAXWbpk32+yhQkRK+J0MMdUp9AtkBjuvfu4LqeKT+qisVjsra7WzAEo3fR7ECVZ7QPBzAucHvTG3eWcU7Y0SmhZ4aGegmtvbrKF5VkYiFWl11RkUMt5de1b3qXWL8E3yYmu9sS8oOO4+/VM634q8G08TJ0QMIuUqRk4eshfWZZTeaeWJHnyJbckE2/D8fSul5eFEYvRwDYsXyXfWw/jT/tJUvm+uJL3yt1oV9mX0RXwBQlDAVqD2gjUb2HqNlIxmOF9MBmw+lyUZCCRxJZAURMkqpxJw/bmNJB5BSNMdZwQsNDDaL3B2RJzG0SssxW1LnXQzTI2eFnjhEV+qEpSLotsRF0OxmNPkFsVmpUwsDrNSeatfkQXBmjRZZFl2EZPn0AghTI7OmeAg+jlkpCY6tcTxXGdaSh9L+U+zybv3gRocbZRvaR0FfQuCV7lX6/ZVqKYLSAJNj0GYGwQabtP0TkPvFboe78n7kz5rseKMBcX9cqmZTY1VQv5SU800SwGS6amLkbRUaZjlbDI+XArJhZF0cqjgl/PDAMM8eIdfb3oHhrEiZLKaGIExsxxDtnoHpaFWY5g+y+8Hr7DyzmHtue0dEFjzxMYPmYQ28WyFzDyAys2g2x0gxO9HAVYULLzPaQEZQW6nXuArdM+M0FoDX03r5NJmATW74qGzI+Td5MGH1l+mNLTSKb9zK3/zifv78akvvdUgaOtF8r31hw8cGMW+1i9maV7ahgUcCSoDdp4iEmLIzwoCx6eIh+U6x32ar97cltnZGL2dApCjANx3bbPUDVXP9WwURA8dug2jcbRIJ8GnphZVVA6jEOtCFojaFhbQIjsplPm5ZpUkwRFKLCTbEIRpnrBDx0KhfQsBSsvf1pxdjeqtP//tTNw8Jc9Qmz8//y3sXatvKw8JKm4M4I+AVUuhLLXeaZyJg1HIcCqbgTBAZGmT7WYY33U3gDEGTJk+voU7VR1tAv4jRkf+Vbv1//nih7Vm/MKWXv20b7NXn9Ro1szoHejMm+CdCSTd33RwWvMRYh2CVbDrfehUe0FZ+K5m9NsfvvPI9LaG9J88/fR/2NKTfqNrgwMQ8ObaF8AZvO2KtVvfuuraJsj3Rdr9bMY0x0O06iTSE1S+ndNp0PP0vgzdCHxkcmL57LG1Z7bvc+bM1bE4A1YgDPyrNEMhHGP9flEQGB/tcEKiiMxsSogLyuaeRi7ZyRtokKO0a9Jb0CUecykrZVXV4/VVsFVSQp6cqrozpvIfb4WNOVMddbgdEdGWSQXhTbl1uQtO1oBTr9LQrqkU7TC3s5tZk1twCCLfnepuZk1dpPkBJFAPbyOLVrD5/a7tOvt9WIvwkhDzppv+BE6z7ftx5IWMkOM7d+XQeH2dgK+bPx/e8S4dt28jy8QON+34dRe4ROtAPK/1entQsukVMWvHLlbAFoJNLC+w7ZmLdh2VnnxpsCSkhFyVFHjgH5C/f9kltL5x/m78Ifx860f2X/6rY4Pc33qHvk+nIlrbSGrTDTE0i/LNYBOn67hieHF7Wqjww2ye1Vy53pFphP7X8eeN64xD4L+7lr8/f/1ZiR1CgruvM0JB9KkGTc+dtEPfjlkLKCOPOarrLLgpWsDi2LZxNygMFoXpGnDAEpiUy11TDmBO1j1dVL25XUDvcfcuMhiX1ue3bPPKw1fZxQQaVG6GXJi3QepgxWbDtvCCmXcKNK7o8vltjDQrs2W7w7qZaT3fvSO1MZuoMcaeuuZ6UH8zKmKzIZ2b2msGCXXZbPqkQ9eAqr53W4+7N383KHLrS10ba1q8buvClocY8wWNplr3KdEQNPEmffZ93OjKpAUq2pl5/1qbKeuaV1sAuJ3XvpqO0cHVNL5/bs2gNdXHjctwbVijsxWFmk6DulZA0mK0Fxq3rtGJShf5a52Wn1vbpOC6FiHRc2ebQT8B/GtXpQjkWZs7KKCrFqerIi0X/dnaJml0zJxGj7NDq8zGBey1WGSe99Oci8NBrxDkpaDVZGKCrLNze4wrTseMpn9J6W78r1WNoaH87LG+1zz//Pm3PHmh/8zjh78yPf3VpcduHcYnx05NKn/dbL35qSOPrpTwoSZOlQ8/SKHSpio0T5RGjWbiCh+UFiJCio/xKUZhw7TjsLD95iI7+SOmaxJjZ4cU6IxoXOGLXnnvlqkNRp/a0GSDzqOlIJfDEQt4EmAynVlwsEnWz7KdwLVtETzXq3M8AnL4wesOcVA5bd17vUGOm4MSxPG6UL4N5P3MjUC5/n+uO22yCaUJBSEDyDcDPjrHkDd0Ji7keZFNQwzJX3HmqSvPdcH9oq5Zt9wAxFTzbpyyVFZLaAINN5UchqRr9AqZrQqjfIodYMtscBP6rQccV5XY6+FEKjtJ8ch1sbxCutfXr8sl1sBYt0IhVEE9zbBMJ+0Lm9YoIRR4N4T8YS3c7zbiGqKGWbouu1iwWeeuzyv9lO2O64GO0TSSiBd/V7OdLpOJujozYgQLw1k4Rjdtm7cBMW4z0pB5Gf/tRz4ypv9+9KPSRz+qv4Fnjf8/Il8nL0CU6Ef9tM/Qi6MMLkaFIh9g7YC/uqXPcPMAAsv9GRUbTT5GRGQcKumBj3aeRLzxydLQocFIMILHDofDrc8F50sjhwdCF0qH3rR39Da1nhns7S3D+5Fz2Vqq3lMlI0F/adfZWu1sBv/B/66dyrTOyaHK0tn+vY+eqsUjs8HF3rffsueRU/VEZCY81/M42FttokazDkE60eSlwSJiLUKAd/IuxsmygQDj75SjOlGN52rjNVrG9MLWERvNSvVddczmJndX2gfq23enOdUTV+y+/oGrbr65twlFULEZlGmDBdIP9MO8m6ezj3w4zIS6tjd8nmFxrgqEkXO9eTscmk3ZgQ6MAYuuV1HaQ+7H9k2VsgsR3sN7GQ9rjkSY8FaAjOOLtl5dDSia7bxjG0C64hR2oI1+Gv4mLTOEnJYyxSTYeLN++5D24LYW+LRHh5aB+vvbh99A9g9vPfnenCYMIZVOuIqsD7ISjyDxomTSpreE7iijcJWJQu3wV58pDJUGwgdOzSxeUKeO9AEmh6sn5gr4oVg56vzFTH1gb9X/J+TSrd4e7Z4aezcukx5yGQ3Su0IlUF5GPpqmQPKWt6SIylaApogR243SW+9bUutqoqltVmMkQFy/75VRj2FIT2xwf3+g6nX3Con+lEepT8XTw6rkCucCu2ZW7384NT+Y4gNlNVrP+b/Zs38kyfPLFrMvU4v2DYbNeIneeCdQTHrvOtYK4b97+p2BvoUeT7mctREm0jMBvNCnhWh92YemIGZL9qBBEUWziNcqDlFhShjkJsbYwhgpsBjiaMWo2xmHv90xyM0MD9HsRb2ZASI67tT6f29iimg7zv3N+NVxprjqeHfNSXVFM8zN4EvzqNBN4tuK/vbobmJrgphiFg01lSoa8aJEAVnbdZ+EMCuMcNMTTibD8uUJUt4yGEbDiu6o6KbQNvK57M1hrhm6/xteXwLci+gImm8WZ9GyivrHUIROw5vpjUUZtl84Ivh5kUf8Mnf4YJIZZIMTB8lE92BNewCpcK3g6qZI85mdAq6JmyLWpe3VrsGboBtr0E3vIQiiOdSkPQCjEkoWkdBVG0sKc8IoNzPpYlTWXJkklW2is0mxTvJ4EzSiGbn/pqihNTS0Pvzbk6BNAf1+uX3oJJpo5pfQLSU0NI2UTrVuSDgp3MKdOJplxtn43FEy17mfbrfNKHTNXexQw7sp43lwx2Ifc1PU2uk+vq3Zm9I92hm4l1iRE/zzCbTUrMyhPQlUCwZdEtrjQidYAdXGgYg1IS8c4vZw4eAJCI1MzBCLJoNksutko12Y6sT86a5+zSsaBDcHAtWtRKxuPfXoNAy+3VuW54+JkZQ71sj78VnsSZRD4d6Uj3YL+otjGSmXjgrZuUxkYrTXTsxq/3AkM99IlmZXikqv5FLq6dKSzAX3jwX6y6pdPjGmNxD+HJNKnxSXrKHKxLlIVZW9mf74bHKsHLa63JaToiiEykqsFHH48iOZnmbGyUX6UlLKtexKWH0Jf6FstBJCrJPZSGozpTHICvPN4CgCM15q10YVocQNMNmbqY1ecwj1/mtVRovXnFDdoSh6x86Dq4wxE6qddUP222gmJBR1OEDXALOS4ZqzXAlieIcLu1x6KGJMh3aNh3aVQ641Ikojj8kbGhPVQo0fXXdU9IYxcGiwM86S3kZn1CW7MAA3K94ABjSWuFEEWsd+G/hpFReCombSjxKiyNtQgUc9m+FCgeuBTEb0eCBg6Izn6pZ+SzrD3AASRmRgv0FEtFDgBnjBGrg8a1SHe9F4Mx1ASbfbbEdFM+rd4sSKXC9kQm6vl1G7EdqCk2dbmeEaSFF/xdwYQrqD+s51ETJqzsad1Derxnpf5JU153tWqdSuf0q7FXm75nztq7tqzn9Gr14vaBcbNWdNKrbVnDkLuXbN+TOrOsfacBg1Z4MrV9acOSu5Ts35WaNJcf3jbcz0uczLwONR2vvSnstsWKqWbbOZO80XbvXFPrlaZvTSCTWbWt2EwS/5csP6wGZ2JKcPbE6fHBo6OZPJzJwc8hddxBqKRO1vLd8Va0bnldn468u35+frsY3UTJ1OcaaV6Tqd4lQapxcK+YXTjeEzc6rN6oyGA9aZ2rAnLNTsCe9kbSC+f+3VdLJTm26lcWsV9FBJoMpmuFoVVCNczXMVLkOybB8JdW46tGVU/uph6o7jsH+/UyyqXjEne0WguT579dFZxuDQ17uqxShiQe1qMedgkqyfuYmadi/I+YnrDtJq1vtT1xumvTkob6SmXaUZ341A2Spcd+J3E8rNmjaK21BXTZsTmTQbYm66pn2frrmOG4BYs8U3TNlLRk17oJnMoWoMjXYLtC7Oo1yKGWDLTLAjzN0x3w7CfD2EdpRp4fooXpFMzV4PW9bA9tkt9WyUsKOt9WzODb4zzFytnu25wXr2n4A5jF4fB93DfPwGZKuy8W2SIwHaz4cUen+DBA6xXiyxdjrHEEU+Hxs1OkC1noR0ByCtaEVvy6l23b7dh19n94UczrBkL8WdIcneeg5fftYmhVzxUikeqZRdYclmk8KueBE+fGZl5RVIK+Cr8WJRl/RvAx0j9P/OAPlXpCk6aRQSBdJ5gXSBtlFvZ1b63MkYUTdL4h55sw6ead/7klbB8Use8dueapwSbMzTG6EEdIn/+IHM9KnB0p74YHRwF7wdOtKsRWupLEaJ8WDrJ24p2Zi55PbG69OpWDOIxd+npjwkzwTm9twzdGY2W54ITKTOGnep8WiWJEbvHBtAAjUighATopyTg+yNxdpdLjoNmZsl8B0Hm6mtm77KcLPu5Xcacd4KS7opXwUWVydp6CqG7wgHtWbk6nCsF3actN6Ew4SStIc+jByGyXIISSHBuTl67x4P7QrcPHztjiR3BMiwV8JVYdJjj53AYgyodF1VUG8zEkHOTTV1CoqQ5DxckiRYL/FsAW1bTLgTeFRHuauBZgQx16CYNtOtcS5B70ngQvo5hj3BhbnOyYUWtO084P0b4Nat15jxBq698vI15rzbd5jQ7yVUagb1Oy5pd5iwZLhQzByLdd1j4obvMiEaNwbBLy2PZIfSopgazGp3mYgOHOif2Ocj9F4uoexApra/EcHk+CkFLFZsaiAV6Z/rHTu3mC2nWj9gPtP6K0fE78zOnqD2QqeXzss0+G+PF3Wfd9jTXJzb4YTjGhR8HTDw7LUoqDPyTTsS8f8HXVKF7QB42mNggAM9BieGWoa5DGcYnjP8ZuRhjGNcynia8T2TIlMwUxFTH9Nj5ijmOyzRLHks01kOsjxl5WGVZzVidWWNZF3Kuo+NhS2WbSLbbXZ79hj2Wxx2HPEcDRzTOTZynOAU5lzBeZZLhSuLawHXCa433Nbc6dzV3Cu5L3C/4BHhseJp4dnHy8cbybue9xwfE58MnytfFl8X3yq+o3y3+L7xC/Ar8pvxL+H/LmAu0ClwT1BSsFPwqOATISkhe6FgoVVCj4R1hGuEL4owiYSKTBY5I/JMlF/UQDRTtFP0pug7MQexMrH3Yu/FnVDgSvGVElxYYB4Q/pbUk/STXCH5SSpIaprUNmlz6Qjp+zK2MqkyNTK9soyyorJBsg2y++Rk5QzlsuWmyG2R+yTPJe8jXyK/S0FAYY7CS0VxRVfFKsVzSmxKsUqTlbmV7ZQLlVcrv1BhV1FV8VYpUdmvKqqaobpbTVStT+21uqh6ufo29S8aVhpNGqs1Xmr6ah7XstPaqx2pfUunWldRd7LuF70QvV36SvqO+vH6rfrrDCQN6g0uGaoa1ht+Mwo2mmX03djWuNH4jImUSazJJpP/ADg2f5QAeNod0DFOw0AQheFJwy2QD5BUbqhSWMhaayqEkCOlChg51l4inIQqFRU06TiAKw5AR0Pnin7490nWp9Vo9nlmzWzFt+Dd6sWu7GC1tXHBFN/YxYIe73iMX5xkxhu7jhNWsqZ/y90ZEwlb7paKxxkz50b9jfob9d/Sv2CSji09Z6zkWm5kTXJr9yS39iB7uSentYPOg3yWo5xkxqTkpORE8owbWSZJJH9hr/OeSRKZpTLED44yx5915MxYyTX9HTnFmlsdOcWe/o6E4qBbI7pewPUCru1c27m2c23n2su1l5Pwio/xiU/xhmN84JHZdrbjX4P2GrTXkfMFK5w056Q5s+q51P8BucO6BAAAAHjaTY8xbsJAEEW/sSFKihRJDrBFCmisASQKOhsBsoQwsragNSvLWLIwspaCs+QEaXKT3Cnf8RastNr3//yd0QB4xQ889GfC27OHF7w7HuCJlZ59vEEcBw+ZITOx49G/78MLnqkyJI49fKBxPODcL8c+PvHtOHjIDJn5dTzq/FVzvbdVebZqbCZqJrJQUWsrc6tzW6ht3ZzyWiUXE2ZFSa/dpHu9i+K5LLVeHw9ppkWmoYhgxSFX3NGiQokzLBTGMFxTYcYFBQtSxLplwuCGGjm5oLslNzhR11QJLqyHXLNgpz7XYoMUe2js2CPGnP2WVBprHHFgLSN3U6b82b3yBzOxNKkAeNpjYGYAg/9zGIwYsAAAKoMB0QAAAAACAAgAAv//AAM=');
  font-style: normal;
  font-weight: normal;
}
.cs-HTML {
  background: rgba(255, 255, 255, 1);
}
.cs-pxabnsnfns00000100101 .cs-timer  {
  color: rgba(85, 85, 85, 1);
}
.cs-pxabnsnfns00000100101 .cs-duration stop:first-child {
  stop-color: rgba(0, 215, 255, 1);
}
.cs-pxabnsnfns00000100101 .cs-duration stop:last-child {
  stop-color: rgba(0, 171, 255, 1);
}
.cs-pxabnsnfns00000100101 .cs-elapsed stop:first-child {
  stop-color: rgba(254, 227, 71, 1);
}
.cs-pxabnsnfns00000100101 .cs-elapsed stop:last-child {
  stop-color: rgba(252, 204, 42, 1);
}
.cs-pxabnsnfns00000100101 .cs-timer .cs-pie .cs-innerstroke {
  stroke: rgba(199, 199, 199, 1);
}
.cs-pxabnsnfns00000100101 .cs-timer .cs-pie .cs-innerborder {
  stroke: rgba(255, 255, 255, 1);
}
.cs-pxabnsnfns00000100101 .cs-window  {
  box-shadow: 0 8px 5px rgba(0, 0, 0, 0.2);
  border-color: rgba(234, 234, 234, 1);
  background: rgba(243, 243, 243, 1);
  color: rgba(85, 85, 85, 1);
}
.cs-pxabnsnfns00000100101 .cs-window .cs-diva {
  border-color: rgba(247, 247, 247, 1);
}
.cs-pxabnsnfns00000100101 .cs-window .cs-divb {
  border-color: rgba(211, 211, 211, 1);
}
.cs-pxabnsnfns00000100101 .cs-editor .cs-editor-slide {
  color: rgba(85, 85, 85, 1);
}
.cs-pxabnsnfns00000100101 .cs-editor .cs-editor-html {
  color: rgba(68, 68, 68, 1);
}
.cs-pxabnsnfns00000100101 .cs-editor .cs-editor-button {
  text-shadow: 0 1px 0 rgba(240, 240, 240, 1);
  color: rgba(53, 53, 53, 1);
  border-color: rgba(177, 177, 177, 1);
  background: linear-gradient(180deg, rgba(245, 245, 245, 1) 0%, rgba(199, 199, 199, 1) 100%);
}
.cs-pxabnsnfns00000100101 .cs-editor .cs-editor-button:hover {
  background: linear-gradient(180deg, rgba(242, 242, 242, 1) 0%, rgba(175, 175, 175, 1) 100%);
}
.cs-pxabnsnfns00000100101 .cs-editor .cs-editor-button:active {
  background: linear-gradient(180deg, rgba(199, 199, 199, 1) 0%, rgba(244, 244, 244, 1) 100%);
}
.cs-pxabnsnfns00000100101 .cs-listitem  {
  color: rgba(53, 53, 53, 1);
  border-color: rgba(223, 223, 223, 1);
}
.cs-pxabnsnfns00000100101 .cs-listitem.cs-selected {
  color: rgba(53, 53, 53, 1);
  background: rgba(192, 226, 241, 1);
}
.cs-pxabnsnfns00000100101 .cs-listitem.cs-selected:hover {
  background: rgba(192, 226, 241, 1);
}
.cs-pxabnsnfns00000100101 .cs-listitem.cs-selected:focus {
  background: rgba(192, 226, 241, 1);
}
.cs-pxabnsnfns00000100101 .cs-listitem.cs-viewed {
  color: rgba(144, 144, 144, 1);
}
.cs-pxabnsnfns00000100101 .cs-listitem .cs-icon-carrot {
  fill: rgba(53, 53, 53, 1);
}
.cs-pxabnsnfns00000100101 .cs-listitem .cs-icon-carrot .cs-shadow {
  fill: rgba(255, 255, 255, 1);
}
.cs-pxabnsnfns00000100101 .cs-listitem:hover {
  background: rgba(230, 230, 230, 1);
}
.cs-pxabnsnfns00000100101 .cs-listitem:focus {
  background: rgba(230, 230, 230, 1);
}
.cs-pxabnsnfns00000100101 .cs-glossary  {
  color: rgba(53, 53, 53, 1);
}
.cs-pxabnsnfns00000100101 .cs-glossary .cs-scrolling-panel {
  background: rgba(231, 231, 231, 1);
}
.cs-pxabnsnfns00000100101 .cs-glossary .cs-term.cs-selected .cs-choice-list-trigger {
  color: rgba(53, 53, 53, 1);
  background: rgba(192, 226, 241, 1);
}
.cs-pxabnsnfns00000100101 .cs-glossary .cs-term.cs-selected .cs-choice-list-trigger:focus {
  color: rgba(53, 53, 53, 1);
  background: rgba(192, 226, 241, 1);
}
.cs-pxabnsnfns00000100101 .cs-glossary .cs-term:hover .cs-choice-list-trigger {
  background: rgba(230, 230, 230, 1);
}
.cs-pxabnsnfns00000100101 .cs-glossary .cs-term .cs-choice-list-trigger:focus {
  background: rgba(230, 230, 230, 1);
}
.cs-pxabnsnfns00000100101 .cs-glossary .cs-diva {
  border-color: rgba(226, 226, 226, 1);
}
.cs-pxabnsnfns00000100101 .cs-glossary .cs-divb {
  border-color: rgba(226, 226, 226, 1);
}
.cs-pxabnsnfns00000100101 .cs-glossary .cs-divc {
  border-color: rgba(250, 250, 250, 1);
}
.cs-pxabnsnfns00000100101 .cs-glossary .cs-heading {
  color: rgba(68, 68, 68, 1);
}
.cs-pxabnsnfns00000100101 .cs-resource .cs-separator {
  border-color: rgba(224, 224, 224, 1);
}
.cs-pxabnsnfns00000100101 .cs-outline  {
  color: rgba(68, 68, 68, 1);
}
.cs-pxabnsnfns00000100101 .cs-outline .cs-diva {
  border-color: rgba(198, 198, 198, 1);
}
.cs-pxabnsnfns00000100101 .cs-outline .cs-divb {
  border-color: rgba(249, 249, 249, 1);
}
.cs-pxabnsnfns00000100101 .cs-outline .cs-divc {
  border-color: rgba(225, 225, 225, 1);
}
.cs-pxabnsnfns00000100101 .cs-outline .cs-search-filter:hover {
  color: rgba(0, 0, 238, 1);
}
.cs-pxabnsnfns00000100101 .cs-transcript  {
  color: rgba(68, 68, 68, 1);
}
.cs-pxabnsnfns00000100101 .cs-transcript .cs-div {
  border-color: rgba(225, 225, 225, 1);
}
.cs-pxabnsnfns00000100101 .cs-tabs:not(.topmenu-item) {
  color: rgba(85, 85, 85, 1);
}
.cs-pxabnsnfns00000100101 .cs-tabs .cs-inner-button:not(.topmenu-item) {
  text-shadow: 0 1px 0 rgba(240, 240, 240, 1);
}
.cs-pxabnsnfns00000100101 .cs-tabs:hover:not(.topmenu-item) {
  color: rgba(51, 51, 51, 1);
}
.cs-pxabnsnfns00000100101 .cs-tabs.cs-selected {
  background: rgba(243, 243, 243, 1);
  color: rgba(51, 51, 51, 1);
}
.cs-pxabnsnfns00000100101 .cs-seekcontrol  {
  background: linear-gradient(180deg, rgba(245, 245, 245, 1) 0%, rgba(199, 199, 199, 1) 100%);
  border-color: rgba(177, 177, 177, 1);
}
.cs-pxabnsnfns00000100101 .cs-seekcontrol .cs-button:hover .cs-icon {
  fill: rgba(85, 85, 85, 1);
}
.cs-pxabnsnfns00000100101 .cs-seekcontrol .cs-button .cs-icon-shadow {
  fill: rgba(240, 240, 240, 1);
}
.cs-pxabnsnfns00000100101 .cs-seekcontrol .cs-button .cs-icon {
  fill: rgba(45, 45, 45, 1);
}
.cs-pxabnsnfns00000100101 .cs-seekcontrol .cs-seek .cs-fill {
  background: rgba(255, 255, 255, 1);
}
.cs-pxabnsnfns00000100101 .cs-seekcontrol .cs-seek {
  background: rgba(231, 231, 231, 1);
  border-color: rgba(184, 184, 184, 1);
}
.cs-pxabnsnfns00000100101 .cs-searchinput .cs-input {
  color: rgba(138, 138, 138, 1);
  border-color: rgba(173, 173, 173, 1);
  background: rgba(223, 223, 223, 1);
}
.cs-pxabnsnfns00000100101 .cs-searchinput .cs-input:focus {
  color: rgba(51, 51, 51, 1);
  background: rgba(250, 250, 250, 1);
}
.cs-pxabnsnfns00000100101 .cs-searchinput .cs-input:hover {
  box-shadow: inset 0 0 1px 0 rgba(107, 248, 255, 1);
}
.cs-pxabnsnfns00000100101 .cs-searchinput .cs-button .cs-icon {
  fill: rgba(138, 138, 138, 1);
}
.cs-pxabnsnfns00000100101 .cs-searchinput .cs-button:hover {
  fill: linear-gradient(180deg, rgba(245, 245, 245, 1) 0%, rgba(199, 199, 199, 1) 100%);
}
.cs-pxabnsnfns00000100101 .cs-menu  {
  box-shadow: 0 1px 0 rgba(184, 184, 184, 1);
  background: rgba(243, 243, 243, 1);
}
.cs-pxabnsnfns00000100101 .cs-topmenu-item.active .cs-tab {
  background: rgba(243, 243, 243, 1);
}
.cs-pxabnsnfns00000100101 .cs-logo  {
  box-shadow: 0 1px 0 rgba(184, 184, 184, 1);
  background: rgba(255, 255, 255, 1);
}
.cs-pxabnsnfns00000100101 .cs-checkbox  {
  color: rgba(68, 68, 68, 1);
}
.cs-pxabnsnfns00000100101 .cs-checkbox:hover {
  border-color: rgba(107, 248, 255, 1);
}
.cs-pxabnsnfns00000100101 .cs-checkbox .cs-box {
  color: rgba(255, 255, 255, 1);
  border-color: rgba(184, 184, 184, 1);
}
.cs-pxabnsnfns00000100101 .cs-checkbox .cs-box:checked::after {
  color: rgba(51, 204, 0, 1);
}
.cs-pxabnsnfns00000100101 .cs-button  {
  text-shadow: 0 1px 0 rgba(240, 240, 240, 1);
  color: rgba(53, 53, 53, 1);
  border-color: rgba(177, 177, 177, 1);
  background: linear-gradient(180deg, rgba(245, 245, 245, 1) 0%, rgba(199, 199, 199, 1) 100%);
  box-shadow: 0 1px 0 rgba(207, 207, 207, 1);
}
.cs-pxabnsnfns00000100101 .cs-button .cs-icon {
  fill: rgba(53, 53, 53, 1);
}
.cs-pxabnsnfns00000100101 .cs-button .cs-icon-shadow {
  fill: rgba(240, 240, 240, 1);
}
.cs-pxabnsnfns00000100101 .cs-button:hover {
  background: linear-gradient(180deg, rgba(242, 242, 242, 1) 0%, rgba(175, 175, 175, 1) 100%);
}
.cs-pxabnsnfns00000100101 .cs-button:active {
  background: linear-gradient(180deg, rgba(199, 199, 199, 1) 0%, rgba(244, 244, 244, 1) 100%);
}
.cs-pxabnsnfns00000100101 .cs-button.cs-disabled:hover {
  background: linear-gradient(180deg, rgba(245, 245, 245, 1) 0%, rgba(199, 199, 199, 1) 100%);
}
.cs-pxabnsnfns00000100101 .cs-button.cs-disabled:active {
  background: linear-gradient(180deg, rgba(245, 245, 245, 1) 0%, rgba(199, 199, 199, 1) 100%);
}
.cs-pxabnsnfns00000100101 .cs-button.cs-volume:hover {
  background: linear-gradient(180deg, rgba(245, 245, 245, 1) 0%, rgba(199, 199, 199, 1) 100%);
}
.cs-pxabnsnfns00000100101 .cs-button.cs-volume:active {
  background: linear-gradient(180deg, rgba(245, 245, 245, 1) 0%, rgba(199, 199, 199, 1) 100%);
}
.cs-pxabnsnfns00000100101.cs-base  {
  color: rgba(85, 85, 85, 1);
  border-color: rgba(233, 233, 233, 1);
  background: linear-gradient(180deg, rgba(233, 233, 233, 1) 0%, rgba(207, 207, 207, 1) 100%);
}
.cs-pxabnsnfns00000100101.cs-base .cs-separator .cs-diva {
  background: rgba(211, 211, 211, 1);
}
.cs-pxabnsnfns00000100101.cs-base .cs-separator .cs-divb {
  background: rgba(247, 247, 247, 1);
}
.cs-pxabnsnfns00000100101.cs-base .cs-topmenu-item.active .cs-tab {
  border-color: rgba(211, 211, 211, 1);
}
.cs-pxabnsnfns00000100101.cs-base .cs-topmenu-item.active .cs-panel {
  border-color: rgba(211, 211, 211, 1);
}
.cs-pxabnsnfns00000100101.cs-base .cs-left {
  background: linear-gradient(180deg, rgba(219, 219, 219, 1) 0%, rgba(195, 195, 195, 1) 100%);
}
.cs-pxabnsnfns00000100101.cs-base .cs-area-primary .cs-slide-container {
  background: linear-gradient(180deg, rgba(233, 233, 233, 1) 0%, rgba(207, 207, 207, 1) 100%);
}
.cs-pxabnsnfns00000100101 .cs-volume::-moz-range-thumb {
  border-color: rgba(165, 165, 165, 1);
  box-shadow: inset 0 0 1px 0 rgba(212, 212, 212, 1);
  background: rgba(200, 200, 200, 1);
}
.cs-pxabnsnfns00000100101 .cs-volume::-ms-thumb {
  border-color: rgba(165, 165, 165, 1);
  box-shadow: inset 0 0 1px 0 rgba(212, 212, 212, 1);
  background: rgba(200, 200, 200, 1);
}
.cs-pxabnsnfns00000100101 .cs-volume::-webkit-slider-thumb {
  border-color: rgba(165, 165, 165, 1);
  box-shadow: inset 0 0 1px 0 rgba(212, 212, 212, 1);
  background: rgba(200, 200, 200, 1);
}
.cs-pxabnsnfns00000100101 .cs-volume::-moz-range-track {
  border-color: rgba(242, 242, 242, 1);
  background: linear-gradient(180deg, rgba(188, 188, 188, 1) 0%, rgba(188, 188, 188, 1) 50.196%, rgba(195, 195, 195, 1) 100%);
}
.cs-pxabnsnfns00000100101 .cs-volume::-ms-track {
  border-color: rgba(242, 242, 242, 1);
  background: linear-gradient(180deg, rgba(188, 188, 188, 1) 0%, rgba(188, 188, 188, 1) 50.196%, rgba(195, 195, 195, 1) 100%);
}
.cs-pxabnsnfns00000100101 .cs-volume::-webkit-slider-runnable-track {
  border-color: rgba(242, 242, 242, 1);
  background: linear-gradient(180deg, rgba(188, 188, 188, 1) 0%, rgba(188, 188, 188, 1) 50.196%, rgba(195, 195, 195, 1) 100%);
}
.fn-npnxnanbsnfns00000100101 {
  font-family: 'Articulate0E4AA741';
  -webkit-font-variant-ligatures: no-common-ligatures;
  font-variant-ligatures: no-common-ligatures;
}
.fn-pxabnsnfns00000100101 {
  font-family: 'Articulate0E4AA741';
  -webkit-font-variant-ligatures: no-common-ligatures;
  font-variant-ligatures: no-common-ligatures;
}
.fn-npxnabnsnfns00000100101 {
  font-family: 'Articulate0E4AA741';
  -webkit-font-variant-ligatures: no-common-ligatures;
  font-variant-ligatures: no-common-ligatures;
}
.fn-npnxnanbnsnfns00000100101 {
  font-family: 'Articulate0E4AA741';
  -webkit-font-variant-ligatures: no-common-ligatures;
  font-variant-ligatures: no-common-ligatures;
}
.fn-pxabnsnfns00000100100 {
  font-family: 'Articulate0E4AA741';
  -webkit-font-variant-ligatures: no-common-ligatures;
  font-variant-ligatures: no-common-ligatures;
}
.fn-pxnanbnsnfns00000100101 {
  font-family: 'Articulate0E4AA741';
  -webkit-font-variant-ligatures: no-common-ligatures;
  font-variant-ligatures: no-common-ligatures;
}
@font-face {
  font-family: 'Articulate0E4AA741';
  src: url('data:application/font-woff;base64,d09GRgABAAAAACRwABIAAAAAQvAAAAAAAAAAAAAAAAAAAAAAAAAAAAAAAABMVFNIAAADQAAAAC4AAADs3cUQq09TLzIAAAIEAAAAQQAAAE6Exhx9VkRNWAAAA3AAAANrAAAF4G+fdyNjbWFwAAAJ+AAAANYAAAGYtyoIGGN2dCAAAAwQAAAAHgAAAB4BUQeQZnBnbQAACtAAAAD8AAABU8mgsZtnYXNwAAAkZAAAAAwAAAAMAAcAB2dseWYAAAwwAAAVVgAAH6SziD3taGRteAAABtwAAAMbAAAOyPam/5xoZWFkAAABlAAAAC8AAAA25E6UFWhoZWEAAAHEAAAAHwAAACQG6QLjaG10eAAAAkgAAAD2AAAC0qX2EH5rZXJuAAAiOAAAAREAAAH4D3QPFGxvY2EAACGIAAAArgAAAdIXqBCFbWF4cAAAAeQAAAAdAAAAIAL2AaJuYW1lAAAjTAAAAQMAAAGJ25Vh+XBvc3QAACRQAAAAEwAAACD/nwAycHJlcAAAC8wAAABDAAAAWW+8hrB42mNgZGBgAOIW0Tm28fw2XxkkmV8ARRgOfNIwh9IW/8P/KzG/YF7OAAcASjMMRwB42mNgZGBgXv5fCUi++B/+P5z5BQNQBAU0AgCcXgbRAHjaY2BkYGB4weDLwMwAAkxgkgvEYAwGMQEixgGcAAAAeNpjYGC8xjiBgZWBgeEMEDIwysHpNCagIBMDKzMLiGJpYGBgZkACBZVFxQwODFwKsszL/ysxhDMvZ7gHAKO8C9oAAAB42t2QP05CQRDGv91NhPCIjfo6GwsSEoTgnwPQmhAgm5AHIWhC7QE4gJVHoPAKHsBTeAnptHg9/maJhYHCgspJfpmZb+bbffv8uVK4EnL9CpdvPvXHcE969i297Oi57l1fPTi23hfqoJ3SN8iROz7wNeERruAaTmAEN9CFBlza/s75pe7Sue+q+4Ui3FJH9ufMIrX1c7yTtLdKehFeNUUvQo15SzFl/Mw69BmzKbtHYS1PrkK2993lNuNp4x+6N751QU3PPzlLtem5xrz1C93qWVhqYPrP3DL7Q7iASvKUykJPdXINKjpQcL/91wdD/y6+AXu8NvUAAHjaY2BgeMEIBAwMDJIMcCApCSElQRgFgMURogxYpBkwdaHKowCsgrQBAKY/CFkAAHjaHcxTYNANHEbh092qZdu2bdu2bdu2bds2561Vq4a2pRm5xd/3fv9z8VweIBnJ/g9XklwMF1zsH8lJLlOQwv6SkpTSFVeZilQyNantD2lII9M6piOtTE86mYH09puMZJCZyCgzk0lmIbP9IitZZDayyuxkkznILnOSw36Si5wyN7lkHse85LYk8pFH5ievLEA+WZD8shAF7AeFKSiLUEgWpbAsRhH7TnGKyhIUkyUpLktRQpampH2jjGNZSslylJblKWNfqUBZWZFyshLlZWUqyCpUtC9UpZKsRmVZnSqyBlXtMzWpJmtRXdZ2rEMNWZea9ol61JL1qS0bUEc2pK59pBH1ZGPqyyY0kE1pKJvRyBJpTmPZgiayJU1lK5lAa5rJNjSXbWkh29FStqeVxdOB1rIjbWQn2srOtLM4utBedqWD7EZH2Z1OsgedLZaedJG9HHvTVfahm8XQl+6yHz1kf3rKAfSSA+lt0QyijxxMXzmEfnIo/S2KYQyQwxkoRzBIjnQcxWCLZDRD5BiGyrEMk+MYbhGMZ4ScwEg5kVFyEqPlZMbYB6YwVk5lnJzGeDmdCfaeGUyUMx1nMUnOZrKcwxR7x1ymynlMk/OZLhcww96ykJlyEbPkYmbLJcyRS5lrb1jGPLmc+XKF40oWWDirWChXs0iuYbFcyxK5jqUWxnqWyQ0slxtZITex0kLZzCq5hdVyK2vkNtbK7fI1O1gnd7Je7mKD3M1GC2EPm+ReNst9bJH72SoPsM2COch2eYgd8jA75RF2WRBH2S2PsUcedzzBXnmSfRbIKfbL0xyQZzgoz3LIXnGOw/I8R+QFjsqLHJOXOG4vucwJeYWT8iqn5DX5guucljc4I29yVt7inLzNeQvgDhfkXS7Ke1yS97lsz3nAFfmQq/IR1+Rjrks3btgz3B09uCk9uSW9uG1P8eaO9OGu9OWe9OO+fMID88efh/Ipj+QzHkv97AkBuMsXeMiXeMpXjoF4mR9BeMtgfGQIvvI1fuZLKE9kGP4ynKfyDc/kW56bD+8IkO95IT/wUkbwyryJdIwiUEYTJGMIlrGEmBdxvJbxhMoEwmQi4ebJR97IT7yVn3knv/BefuWDefCNCPmdSPnDMYkoc+cn0fIXMfI3sfIPcfIv8ebGPxKkkWhu/wF3Bst3AHjazdbrkuMoDAVgVRmEhATYuXT3+z/fPsQebOJMEm/Nr/XMqXRXp22S+pDAENFMRP+oRooT/uo/IyH239M04QoS96z3RErMKcaUJuKoKcXEeMfKTNv1yIFjYMbQSRgJAf+QGOkj09E//6/kfGDlh5W7lff8YuXVmmAVFo6cUk5pWIFbXxg66W+sY4JOiRkTH1tDoDSFDyuTJABZBFbOoqzAS7Jhxef1UgfMBayYgZRgfdb9z1ndP60xvVjTnmFF34KnOpGwqfY3ScVFhrW3dX9h6GR9XOw9ng+tY4JOSSmJUujFfLeiGCShl2TPek8iFelcDVC75pSlvyuqtF3vbZ2iYHAKmAFB98Zn3V8SzrTWKp9W2XaoCGsMQfYMa1YFL+duLdnEsGiz1t3a21oi5iJIcEVgxawcWkcznJLWhOTNyrtVD6xC6FsTMQuUpZqLo9CWW860XUfVVXizlm7FUlcpR6xTrfOsn1Z9WHO36p5h9ZzBcw9k0tzVsUG5zWbD2ttaGXUPGmpGYM3/YR3NcEqWRUnj+qjYk9bvj9hLcsSj82ld79HNqu4RFZ69aEFTuy3Dis/LaGn0OIbG1q1Y6s8ef0k803q55E9rflitW/OeYS1m4JUSyXUpNVfTXPziPqx9CedkhqER1ba+F5u2Q+to/FNyvWbK71Z7sdqe9Z5M1b1arjVSyZfarHm2Wq6lbKcT6kvYEuoeLS6OwOp5PmLF0Qyn5HYzyrw+FvfI+v04CpHjgMRPK79aGdZrnW1erbdfrGhprGcM5Uu3YlvzvBxZ+Uzr/W5k71Z/WEu3+p71HqNWSnNrjanarc0+F/NW77VuJzHqS9ilFAxlVLtgV5JilyMWj8Y/JV9f/mHV31jnUmbsuzNTs/u8+ALr3L5a261YvrpZb92Kbe1vsH5/O/m7tWxPWaGKcz2XPes9TkutS/FlgdW/lku5VC9L+x5Wp75dFUWPc+FbRWCtfj1i8Wj8U/LzU8jTetx5s6ZuTTj+Pa1pWFtbrYlm/16u5dpgnX/m+WHFdlW0NQxN94bA2vx2ZE1nWv8FmpUvGQB42mNgYGBiYGQAAREGZhCLUQqI2RiggkCamZ0BKIMKgJLMQsIgloSkFIOMrJy8gqKSsoqqmrqGppY2SNyAwcjYxNTM3MLSisHG1s7ewdHJ2cXVzd3D0wtsQgBDUHBIaFh4RGRUdExsXHxCYlJySmpaekZmFgMOUFtXz0AOYCZLFwMLQx2QlGIQABrABYRKDJoMVgz2DJ4MkQzxDJUMCxQkFWT//weq4WJQYFBn0AbKOTJ4A+USwXIy/////8vA8P8jCkx+kPIgCRy4EjidK8QgDAC+HDLbAAB42j2PsU7DMBCG7ToU8gZIFpJPVjpUrtiZMiSRUJbQMPiWFqRWIn0HJAZYPPAsx2a2vBiCi4m63P333+nTf1EI10aRd/5Lyk+M8vcjivebb5ELtd9topDOmHqoSD7xsHBsrIGVcqYhVTRbb9EEE+4PwTTm5flAWZE6L44Bbw2J3g9cHz1Qifosj4h3zMkmTpY4AZlwmgmnRGDADx9duNaQWnX+wdNbpamsUAOYmsbO01hpQOSr5Tkp99fhes58yZmXaxZX/5SeGYzAEOZpsQIaQ9CBP0mOhSjFbPCn040q6ijLLq1KC3oyLFjgHFgxO3dt72tOArj5A07qYm542tvNwMDAysDEwKCtvRdI6TIoM0gy8DNwAHnMKDwWFB4Dgw2DPoMigwiYx8hgwqDBIMsgBOTtAhrHysCuDQCw9QlcAABMAFgAXgBkAGoB/gAMAroADALuAAwAAAAM/y4ADAAAeNqdWQmQG2eV7v/vbrWk1tWSWq37aqlbx+gYtY45NBp57jFjz3jGsWd8zIzHMo4nsTNJiDEQkkASDDFhs2Szu9naItQuBIqFWoqFEAxbtQUYwrnOLhQsG5ajIAHCAkUcjmD37OuWNGMnDsuuZclyVf/vf//3vve9934RePOXeByt428SJMEQ/qaVYUiEaBLRFIPILJF1XCzA32KvS6wpArxLo0sntTcef+ihhwgCE+cIgvgDPq+vDzRtCBEsw2CGMDCUgYLljovE8PDlYq9SUXhZJJVzG9Z91o2Njc+j38Dqx9AF9GBnNd+0GBjEGDBNYYyobBYWwsawTlv72GJjEV14Ef4QBCJW0AXik/o6a9OAGf15ovP0iv6c9tSOzdehYXyJ4LWnWJODpNtPCXmyUm7gmmIjeXcYCz+O13v8/txg/ECw1hPwZ2vhdyrrt5webt5x8kS5dNOtd9Trp2+9uQQWbWDR0rXImQiSbVtEbhtmxAaYzWNZCZPIopsL1cBupi98ID6Y86PK8Olb1hXlZs3e6zZuKis3njoNNgsAYxq9RLCE1HTTtJkkWTNiKcwCikYjZroobsUiyYsVsaKBovBocfHpp+Gv/rEI1tybbyI+R2wAMrYmgwmSpDRosnBoiN6pA8Mb978IT0nEc0hGytZTFNajXeytVWK8hNBzMzPw1ALEtm3L0TRqkcW6sW44FyCMBNp8bvMSKuAvwFP2JoNYEhhEtmMniC5lePFXixb8bxDr9OYlTMJzPJEmIk2nHQVolAywScZMRSkPRbQj7rjsAPMIcBTjNqyFRyk1qBrgK8bzWAubUgpj9Kg1XEpKSthqCStSMBNymql1X9+BkR0H+3zBwaVGfWkwiOZqJ+ZLyuzRYuXYbDGQ6x/sS07ee6xeb907teu+1Wp19T6NJSfh41bgkkE7pYGlGaA/1T5AjGPkmsIh602Vf1jCk4dG33llAlaUYMXP4SQSZIwtAaxAPMHyjJ8yUdtHUCoNVGszQowbGLmBNMd5jSg2konxJZPszR2YznuSpWB2Lm6OHByuLAxEotUp2RkJRVxo9iZj3JO+Yd9iLpAO2QPOfdZguDKZSc3O7padIX+Am9e8VwD9Z8EXhYg3+RhKeZFAWRDNppgsFQZQuTasl7OaT0kdRkmuhcGZBtZ8y6JK+6u05aWHdxsYHkj8bGa6NZDYLxsK0/HwUDHszw8nh8v+RiUxPSzOZgzp/blTb9g9lRmUuM/0zxTcdsthj8MayscSvVHbvMmfS5T7OH7Jxr12qbZkw6ZYrgY8cAHf3Xru2ohC02cygejYMLZakY0ysCzDUgRDkVu07/Jepz4CBRGA/rEKUjiN/fg7z7Ra6qeR/88W8Y3qO+Yfe2wefUmtzQMyewCZX8M+SQ2ZIPLHkEdHxs+Ese9PQEbDwxXjY0w7cujXPTuPlMVdEpkeF0EwfP5cI5EfEQzoHvW/DFzVmVtoJL83uDQQMtmWBYs7qUSStaTLzqJb5j9N09H+WTh7GXzahGhxRI1IN30ZFLMiQQG1FdgYY6SCBRyknHoqOC7rR9eplGx700kG/PJkEJg80pKFqXU8fcQWyoYb4/ZIPhIthO3r8fqe4s5DZae/eXKvMyXHrTZ/QypMFv2ITEznlF2VwHeE3rR/tu4rZ4O+dCVS3VeP1lfP1McfODVOGoz0ks2eHj+kIDEoDs5prOuFj+f1nPE1rQYE8kGBZDE0RV6VACKKgZr89BQyqx9G5/GN8/MQcwlUwKAjkCRmCLnpE1DDjrJsgwmS/dQonN5MFSlJx6Adny4CclutlVKVvEodhAbpugqPWiWPurjouQY0/ltfphZ2p+M8L5XD1WneFcsI7kxc8MjliE/0mO+WRpaUnr2jaSFdDTdHg/039JfnakF3PO8HQAKfimfDXptdCKej/mzUOYQe9cQ8rNWfENzxcMjuiobj6ieUnb1eb2lnKd6fj5uxsH8kPFgIBXP9oUQlE7OZQrkGRD8H0f/ddvSjSLCjNEUjRWAVUME8HNrpxElg/uU2jNlXamFV6Jx2i6qMDV0jje9yRPJhCL1DY8Hw2Lp/x8kFTpYTVltgSCpM9fqwNN1T2l0JiPX54uTBshv9wF/OBLypStgLLJjLT547OdaN+gREPRmI1+fytX2DkYGVM1rN1+sCUvWqHW1yFKK14kDT2EDQBoreLvuOTqUgO9ViYwO9C2oGJnYCf57Sa4bczk5RsyAyFmynKEqg9EKzHX7NhgtEyUaGkKiHuYFeJqyf23ikKLkDnHHZ5Aq5o1Aje7zF3S5GWKxldtcTGxuYq8z1CGI4zPFefzqZEMSxREDysl7HCuvxFkbBKwsc7gvAakyYCVfTDI0QZWahcWDAj2EojoiMueQYIyIFoePnkOf4pPqhyRMocwLJ+JD6uKp+9KP4PFQIUkMIC2DJTAhElsg1gw4UoVHIiSgqxEaYJPQNFMeREcrbTvaL2auzXcoiXgstqeuz/lXjeBZxbVpr6ozQRw7eMDErDuX8FneiGDhek0eK/tOh5vGdT3x6ZLkemGu+Zv/nR/p+bvb3oNWA7LV8m/Hm1O/nJoo+fN6b35GZnnFgZknL5grk5Fi3nkUR7UF2mrUzAUjF7XRO2shtmnm6mrOlSQIec2czsn3v21fLtbWze1KzklGclIaOTkjpydWaK5NO2AxWo5nG5dWzC7P3Lpet3BG3KzN9dKBxbEqmTRbjkQ638CMd5KBLYJCDRk4H62QMpJNiX9kl6KBUa9vw4Kw8erj6+hP3nFsvHzm3/ytf33322ABaqa+OJq785q4HF+9fyuHzhcW74dzLcPgfw14sITbdJkTQyEiRGhERaDGldQE6jTt5qHBQDDqvZXRW/S4yqb9FIj6/+NXFZxeJdr+ENP6YiHCTQxBrAtpZaIcpgmjXs7YxaFM1I5wIBj+JSPVKC92O1766qH4WbHXj8UaIR4pINb0SSlJRRHqQlWStEBMjRcgymaA6pNGQyGrRQdcrCR3NqGn9IoffqJysLJw9UtHiE68Wcj6jtH+0fnRSj1BwSHj4ty7Opiy/fe/sfctlymQ1HfMJWoCGjk2laOYb8+ojRBs1/DodNfCOQZhiWehYGZrBBgN02ITJTJp07/Tz6okT47TTAoDwxg71Y60W2t1CDe3A6jMoASkDdoGKxD/rfQH0YSR0v3irD4Nazy219Nxq739OZwiw1cxi1sjAsELTJEV1t4Qdkb4hUkwI/V79EmyYuV99Eq2hfeqHYNOvIUV9Qn0IrGmAfx+s0VrGk1qPu7Xv5fbGMX6xhRKw+Xu0/voAxHIfPG+DGDtt0K1oUTEBO02UlexMLW0POJGEl+ZGAJoV/Gv83NpzuPX+//zW+/GhK+/T3+evfAaPtU8PfkDMNVQDTUcXUQ1JrE0t2a1j6Qa15odDL6mfx623ozJu4cYVgPLK13EJjGGdP98E/rhAXfVO20cj0QfyaoaW0P1HO+1XNBf4JqG6uGNwX3/QV1tsNBer3vXi0p0zU286UMrtv3Nu15v3F9BKZnWukt91RCkd3V0sza7l977tcKl46Ox+6LJrlZX7u3nt0KPmg2zjGcRB4XO7WDfDAW3cndTeThHU1b5ubot6dqPHQ/m+wJ6V8desp8eXeo+0nhw4Miahn8TzIesLo30De0oe9aegb6VZHYe7Ozhk2ziEaCSHWBlwiP/vOBgYQZSvTavrgNFa/Ls732oL2v84IHd+UH74DRhfB5NxHRMRZj+BRg4QHZfIcqyLcYAAuSjfNipdWLrFwSXn0RYseqsDRUFwob+fHTm4FKnKQvFmrkeeaX2kb20640uVA/4wez/6Q7X3G7ZgSo1eSobUL+PztszOuliVfTQ2JQT1JxoTC9ClXADUeolQk5NRVOuZo0yGClzVM79Kyyy3B+ut+gAtq0eADuyCZ+DojDgtmmOzcW9R9rEhJZVs5HzRwT2lzK6oTeqPDY5UBjMTvYHPxaeHZCd72Oa2BTNBVzwadTqS+cFUdqLkt7GHHNZCT0IJuFPKiOYrCwjGAEHt7sJGIppANIYJTht7rwotgAQjA4+mWv+BPXjtynvw2qKey5AnZ2C1R2OHA47JMyxjgdpM8DxQsqOwmg6gblZA3rk9QErtCz4TGL5xpt6aSrWW5g/OtVCk/+a9JXH6tln0qHrb60/cdjt6h3oM9jF0ahoD07YBte9H2ukMrYQLXuiBN6u/3/gW/u4JTWbwGqzBoDPPwho74W6aaZaAemxmDMyWuujiQuqrtRdpf8tf40ff9u+nPoAfeddf4Q+s68c8f+VDeJ/21rAyghcP6wrDNY0s6KYJFKarKyx0YKQmVCTC/Ne/eAahn505/6nbnkcYpdRvo5vQrHoJWdR/Uh/uoP4QWDJqmtnW3y7iw224kWYK3dNSf3nHxa/cgRKayqO/VL+I+jVPiM170aXNT4DSm5uUdvug3TzwWoQuvblU0jIjDxz8ATYTTmIYZsRgD1GxEv4EPOlnh9kKPTRghN6JkAewfFWl6fZPcenqRK4IFfHa1iVPtvtGUsucEHLzbgHdbRPtieFCwOGPuzK1qNWMzaFUKSyOVKLFqb1iOmNHBl+pR9nlpq2xTDk6sCvvpl7ArDfpc0YESyCVc352xBb02OyJoXxph2xHSCjIXpGbYzi7KdK3u/CUMxSKa2ebA9ZV8C9gCsjAFOC1EgJMRQIbYWMmiTbGYjhKOcnttN/SJ+l6Mi2LvFbnlM7k9/RrmnK/5HQl+6RoOelu+SoLA7G+bNSMDyxjz9xo30I1gPBiK1YdFxNj1Vi4MlGoHN1VsHvD9in8C/XLiXx28rAWI5jT0HshAjEts0IE6SK0/oP2ksZrekJ0TU8oXd1zCOi9/ka4b2VCFkfXGv6631gtSENZgUs1i5GClzFZTOmptb7a2lSGNe32RMrjUnisP+mwLHQYgF1Xo+SjCahhGTZtEmkjGaaIVBqntnJ0+LqT8itCr9fNTzilfnlskktUEnJ/gqOwKdrTFxtYqPiCtYXa6ByPlzfF8WrsxF5xvBZP1Ma+N2UPe+2F3UfLleWJdEFE1SvOLktVwIgl0kS+GeAIv9kMjUSCINJA1ASdBikxWyxA1as6/IuFq8sNE6O7EeWvrTU8+ht7tBBLl8NWhIzq7wL5IdFbyMTM4d3V+pHxpAjlp3FDRUBFv5LyxQtF64QEkmp2cEYQz/jYjeODq6PJ7K71BkSTh5C+Hr8EPXWu6bMQNiNhwwTPsjbaQPMm1mGC4c2xNbe10dTd1G6FQkjhRV1DlbZzArrdzVcyZ88unznDpUZ6w1H8QUNlojKj7kYfmykouxS/oY1PHGIIsxRkcakJ7PfZiR6aqPqsPWyVbtANt5nshTR2X5PGW5snX1aSha2CQ2r/HULiy5peGBO16Cb7khBapztZiUarKWE5O71aruzLmn3ZTC4gDma82L/YV1+oCL7a/oav2JOw4f0vSZPVmFgdjUkjvcFAvvnZycM1j9u+n+UsBk/PSK4o9uSnl3qyK3Nlozvun1F5QHUODqlxNEAkoKMhhABrBSgF2uJwwBzr1y+xt86kdYRlSW735TDG6llLardt4LPL7ZDt6QGJW17GpmCqEjt6GLED026HJdq/K/c8ZOYXbWGf49YT6kXAFeSc+Bf8nc6dvcOAGAr6ZX303ro5z7abV23yPrTcWkeqivHG+jqBN3+1GddXO6HuxZpuHnkoMyKtHM1rPRHHtYnQvhor9gpuw9VFvmPy/MgcFzGSRo/R7bcbwH5oZQ3jPRi5oykXDlz5MX4Q9moj5AOEtnt1mjZBr46v6dVJvVevKQxC7/7R8vLX7vlvxCKD+hIce8e//lD9kaZHh+DM58FSdzowde78O9PBoWX8C0hKRMxC3cwC53JEsRm2EyEDEcqxLtbMemiZDtFO7KZM2EL14O4Fw7Z4QHx09dCCU5Y6XxReaRcKof0Pz+GvGdyJ8NDUcm8WPhaxySdVE3xWjppN0UzJ3zuacaK8R8kGX7u0iQozo689dBmpO20Rn4P1Sn53IuAA1ZXVJ4gtBmk9cbTpYgjepzGI5mkLtlFevDVOXI89vNK+qwX2uJ32lENnz0HsWupvHUbG4Wmn3apzB6l75KpOnI6qVvSMbE8GHVUVaTMoqpv8P00G6GlPqp6UBtMel1zPpOuyqyWNr/QPrownk2Org5r6ICIxDklYGU/EQUnjtbF435GpTHZ6rdZ3ZDKdnlxr18O87hMH8263HiZCVqiIdIIOGI04/CfXQ0nWxyN+qxzuHEmDwjsT/XKknORbgepC3449Al4+gD1L9dreWlArhqDw0dhYTQyVJ4t9rZmeXFL9Cb44FVPSE8s6ZvmOivVo/rUx67FqqGV13Ah3D3ZfvxJtO+h7FbXiEgOpRCXOeSQlLPUnnVg4VNWqdKg2X433Z8MmfGAzOlZLhJRxuWdKCcSrY+o84pOZnplj/ZXDEymHL2ybvlLssAmdxNrNibcJw6jLzFpoF23E7WscnUXoWgZp+iPw6CQbZqVKzA5sNgbiGcEWcaB/pKnk4M7kT5E6y8V8DpLaCzvEoeIdhR0K2myQJIIWgmaDdIqEOYW0v9psUN0aDartyYDcngyORko74tIOkeZ3RNNV1psK8ZkYv7rorweMbCDoM0lKMRcpxLiHM3UYC7i9ViEp2jy8x2b2RrOhqQWLcd5gYqhoKAp7BuM9Gg4MeHkcvxt0OdMUvATJEXYTYSdZO83STpvRasPW7Vq3VW064dHLXI3XSp4euhqPjttyQrQv47v99uWzZ43usBALYdpkF/uzKDVzOvwXM+rzXCzgcM5pMdD6FqTC3uGmkycYNsD6YVs/9lEWzHYTWsvndm8i6SMF0EFHaggme/QkNoahBz2yvEyZHaxVck/NLu/RNrjtBCqoarwkB1mr9VTr5yruzEAIorQ1XdCY7k4X7fkAlTY+efwB/OAyFIFV9F5tjQVUsgJrtqcL2gytwKtNF/jPT96H33LyfcfvwG+95R585yH0YXUvWDuAHtfemkUzfPwMLG5PFzRNdwVeZkSXrAig8C50+q67Np58/I5bbj3xvo8/9RRiX3jiiRfUF/WoxdGPwEJIswDEsoZoL92Zv2gdqm4V0m9/JblzOi8bzvTJXMJqsPCsO+p3MSRtwh8//g78zpVapF4IUdQMTTr8otPoNDBuBv2y63MZXSB+qN842ZsMgZn2b6XDz7R/7n5gX2MDXXgRFGAVXUBf3fqN204ZCAOMcAyUW32FFtJnHM9s/0h+cWPf4l2n9h7Qf6/+f6z/1NLwLSfgra//H1wt5isAAHjaY2BAAwpYoT1DNBzmMUxnOAiELxh+M/IxKjKaMjYyzmJ8wGTJlMu0nVma2YJ5G4sUizUctgHhalYmVg/WOtZlrKfYJNlc2SKBsIFtBtsRtlfsJux57Ps4ODniOeo4NnGc4fjKKcVphQS9gXAnFw+XD9c8rs/cetzzuG9x/+TR5wnhyeDZz/Od15F3Iu8zPnG+LL4VfA/5fvOr8Lvy1xEFJ/Fv4r803CAAP4STxwAAeNod0DFOw0AQheFJwy2QD5DODVUKC63W2o4IOVIqwGBbewcrXIELUKWBCpp0HMAVB6CjoXOVfvj9JOvTaLTzdsdmtuI7483q2S6ss9KCnzD6D9Y+Y/IP7P0PB5nl6C92ZZd+wEKWTG1ImDCSsyFh6SQ/YlY9UleaqjRVaeqaqRmjTBg4c8RCrmVJcrAtycFuZSP3JAS7U93KR9nJQWaMyozKjGROuNweyfzGRvWe2yNpS6f1X+xk9rPVJExYyDXnaxJm3MqGkzWzi63Od5i0b9K+Sbsk7ZK0S9IWSVskZl/x3r/wwd+x80/sec/OdtzSaotWW/TUJyxw0NsGvS2rn9Uf+RsTPjE78v/f/gHORr4RAAAAeNpNjzFuwkAQRb+xIUqKFEkOsEUKaKwBJAo6GwGyhDCytqA1K8tYsjCyloKz5ARpcpPcKd/xFqy02vf//J3RAHjFDzz0Z8Lbs4cXvDse4ImVnn28QRwHD5khM7Hj0b/vwwueqTIkjj18oHE84Nwvxz4+8e04eMgMmfl1POr8VXO9t1V5tmpsJmomslBRaytzq3NbqG3dnPJaJRcTZkVJr92ke72L4rkstV4fD2mmRaahiGDFIVfc0aJCiTMsFMYwXFNhxgUFC1LEumXC4IYaObmguyU3OFHXVAkurIdcs2CnPtdigxR7aOzYI8ac/ZZUGmsccWAtI3dTpvzZvfIHM7E0qQB42mNgZgCD/3MYjBiwAAAqgwHRAAAAAAIACAAC//8AAw==');
  font-style: normal;
  font-weight: normal;
}
@font-face {
  font-family: 'Articulate0E4AA741';
  src: url('data:application/font-woff;base64,d09GRgABAAAAACNAABIAAAAAQcQAAAAAAAAAAAAAAAAAAAAAAAAAAAAAAABMVFNIAAADLAAAACsAAADsxKv3q09TLzIAAAIIAAAAQQAAAE6GKh9vVkRNWAAAA1gAAANrAAAF4G+fdyNjbWFwAAAJyAAAANIAAAGYtwvu/2N2dCAAAAvYAAAAIAAAACAINQG8ZnBnbQAACpwAAAD8AAABU8mgsZtnYXNwAAAjNAAAAAwAAAAMAAcAB2dseWYAAAv4AAAUNwAAHfxPet+HaGRteAAABsQAAAMCAAAOyJaLp09oZWFkAAABlAAAADEAAAA25FKW1mhoZWEAAAHIAAAAHwAAACQG7ALmaG10eAAAAkwAAADeAAAC0qHjDUprZXJuAAAg3AAAAScAAAIiEJIQbWxvY2EAACAwAAAAqwAAAdLI7MIVbWF4cAAAAegAAAAdAAAAIAL2AZtuYW1lAAAiBAAAARoAAAHOVEaR8HBvc3QAACMgAAAAEwAAACD/nwAycHJlcAAAC5gAAAA+AAAAZ0XG3UV42mNgZGBgAGITRc518fw2XxkkmV8ARRgOfNKcDqVn/o/6r8T8gnk5SB0EAABJZQyoAAAAeNpjYGRgYF7+XwlIvvgf9T+K+QUDUAQFNAIAnOIG1wB42mNgZGBgeMHgxsDMAAJMYJILxGAMBjEBIhcBlQAAAHjaY2BgvMO0h4GVgYHhDBAyMMrB6TQmoCATAwczK4hiaWBgYGZAAgWVRcUMCgxcCrJM7/7rMXgwL2e4BwCzoAw0AAAAeNrdkT0KwkAQhd/uNiYREcTYikkjRISUthII4g/p7HMHwQN4Ci9hLZ7CG9jZCun1zSYWkhQWVg58vNl5M9lMooewoQri4yOU/zzjy1AH7NQN21rdx7qhNlArBNSEc30dISAbMiYT0iUpiUhc+ZH0155VIBbVVzg6R0amzDP2Z/Qy5vb8ntXHsm5O1lsYl36ExGqOhPmMtOgt2euaO1xR4jXuXZTKmVDm1cVqKGfu1rO51H2k/J4P2Utys8fc3lf5ouxPZZ7aqd6lzT6P6hAPPwreP+K/suDv4gUQ7DCtAAB42mNgYHjBCAQMDAySDHAgCWZDCFQAEUdwsUgzYIiiyaMArIK0AQBp/ggOAHjaHcxTYNANHEbh092qZdu2bdu2bdu2bds2561Vq4a2pRm5xd/3fv9z8VweIBnJ/g9XklwMF1zsH8lJLlOQwv6SkpTSFVeZilQyNantD2lII9M6piOtTE86mYH09puMZJCZyCgzk0lmIbP9IitZZDayyuxkkznILnOSw36Si5wyN7lkHse85LYk8pFH5ievLEA+WZD8shAF7AeFKSiLUEgWpbAsRhH7TnGKyhIUkyUpLktRQpampH2jjGNZSslylJblKWNfqUBZWZFyshLlZWUqyCpUtC9UpZKsRmVZnSqyBlXtMzWpJmtRXdZ2rEMNWZea9ol61JL1qS0bUEc2pK59pBH1ZGPqyyY0kE1pKJvRyBJpTmPZgiayJU1lK5lAa5rJNjSXbWkh29FStqeVxdOB1rIjbWQn2srOtLM4utBedqWD7EZH2Z1OsgedLZaedJG9HHvTVfahm8XQl+6yHz1kf3rKAfSSA+lt0QyijxxMXzmEfnIo/S2KYQyQwxkoRzBIjnQcxWCLZDRD5BiGyrEMk+MYbhGMZ4ScwEg5kVFyEqPlZMbYB6YwVk5lnJzGeDmdCfaeGUyUMx1nMUnOZrKcwxR7x1ymynlMk/OZLhcww96ykJlyEbPkYmbLJcyRS5lrb1jGPLmc+XKF40oWWDirWChXs0iuYbFcyxK5jqUWxnqWyQ0slxtZITex0kLZzCq5hdVyK2vkNtbK7fI1O1gnd7Je7mKD3M1GC2EPm+ReNst9bJH72SoPsM2COch2eYgd8jA75RF2WRBH2S2PsUcedzzBXnmSfRbIKfbL0xyQZzgoz3LIXnGOw/I8R+QFjsqLHJOXOG4vucwJeYWT8iqn5DX5guucljc4I29yVt7inLzNeQvgDhfkXS7Ke1yS97lsz3nAFfmQq/IR1+Rjrks3btgz3B09uCk9uSW9uG1P8eaO9OGu9OWe9OO+fMID88efh/Ipj+QzHkv97AkBuMsXeMiXeMpXjoF4mR9BeMtgfGQIvvI1fuZLKE9kGP4ynKfyDc/kW56bD+8IkO95IT/wUkbwyryJdIwiUEYTJGMIlrGEmBdxvJbxhMoEwmQi4ebJR97IT7yVn3knv/BefuWDefCNCPmdSPnDMYkoc+cn0fIXMfI3sfIPcfIv8ebGPxKkkWhu/wF3Bst3AHjaxdbtbqswDAZgSyT+iO0E+rHt/q/vXMRxgNKyov7r+qqVhulaPbEDAMAIAP9EMuQh/urvNSnBrTAMQ8pb5lIGQqSciQbALESZMI5QEGE5nzFhTojDkAfGSEpR4JzhKcPyW3+TUg6seWfFLQ9WnK0UVsbuISpEqzVw82sYcJCbdVuLvfVoAd4VVQR8YU1PVgSmACJzWLGwoASeSVdrfF9vdYq1CGusAFHKKT75casZPVkzPlozbVmtMbfBExmAUUXiIApszKu1j3V/DQMN2v8v94m/rcXeerQA74o7AfU9k35b07J104N1LhEIc+dKCrVJocL9yEVgOd/HmjJzSpRiBZhz7FayI2v6S2ut/GyluzWnzFtWaxEJXind6kVZA1+kbtY+1pxjLRInk0hY733fW48W4F1pjYF/WXFnxV9WhphbZVZNULiqsYVVSysFlvPRdWFcrN6tcSkT9o9bx1GerbyzypbVaqUEzyyBcjMTi0abjqqrtY+1YPQ9SaolEtZ73/fWowV4V6ZJQPJ8q9hCDLdCTB/drXNJFquY5ejwaC4+W6fVGt9XYqRjxnOW3LqVYuKlHVnzX1pPp/JslZ21bFmtrho89wwmk9dStRS3k9lq7Vu4kGrOJUe3VcOqZVxnfG89WoB35XwuUF5bdctcKlDNgldrBi+n2rSZavWz+/J0An0LK0Xfs+bJImG99/1z1stFoeB8W9zCBW6F2Gl8t+LeimE911HH2Xp5sMZIx35GVDx1K8fu1tORFY+a/a5crwr62mpb5pJCc49WtoZQ9dJGG92s1Wuty5MY9C1s7I5oGN12D6vbeZ3xz1m/vuzJKvpolSfr6B6tHEeEptdxsimsY/tqbbPG9pXFeulWid1tl0PrUbPfle9vB3thjfukb5lLBlOtwZumsNrXdPJTdZ/a92o16Jcrl5hxdLzUSFjvM/45689PWGl+3LlbDW6FuKo8WGm1tjZbCUb7ns5+jqGexp9xvFnjcuXSGpHTtUVEpfn1yEpHzX5X/gMMUi35AAB42mNgYGBiYGQAAREGZhCLUQqI2RiggkCamZ0BKIMKgJLMQsIglgSIkJWTV1BUUlZRVVPX0NTSBgkZMBgZm5iamVtYWjHY2NrZOzg6Obu4url7eHqBTQhgCAoOCQ0Lj4iMio6JjYtPSExKTklNS8/IzGLAAWrr6hnIAcxk6WJgYagDklIMAkADuIBQiUGdwYrBnsGTIZIhnqGSYYGCpILs//9ANVwMCkA5HaCcI4M3UC4RLCfz////vwwM/z+iwOQHKQ+SwIErgdO5QgzCAFR3MosAAHjaPY+xTsMwEIbtOhTyBkgWkk9WOlSu2JkyJJFQltAw+JYWpFYifQckBlg88CzHZra8GIKLibrc/fff6dN/UQjXRpF3/kvKT4zy9yOK95tvkQu1322ikM6YeqhIPvGwcGysgZVypiFVNFtv0QQT7g/BNObl+UBZkTovjgFvDYneD1wfPVCJ+iyPiHfMySZOljgBmXCaCadEYMAPH1241pBadf7B01ulqaxQA5iaxs7TWGlA5KvlOSn31+F6znzJmZdrFlf/lJ4ZjMAQ5mmxAhpD0IE/SY6FKMVs8KfTjSrqKMsurUoLejIsWOAcWDE7d23va04CuPkDTupibnja283AwMDGwMTAoK29l4GZQZFBkkGIgZuBA8hjQeGxovAYGHQYlIB8fjCPEYXHhMTbBTSclYFdGwAb/AonAAAAYgBoAG4AhgCMAJICAwAMAroADALuAAwAAAAM/y4ADHjanVl7lBtndZ/vm9FoJI00GmlGo+dIo9Fbq/dr35J3vevdtXfX67VjJ7azsZ1gJ5R1QmJvG+zGJYmaEAVi50HgQCCF5qTnuHByEkrrpsWHAxza0jSEwqEQngUOf6QOD4c2xpZ7Z0a7Xpu4cGpZ+zrfd7/v/u793fu7IwJfPoOn0W78XYIkzIS/ZceYJgiKxhRlRmSWyDpfLcD/YsmtNioSvO2Liw8PwxtPnzp1iiAwcZQgkBOf0fe7W1aECdbMYApRWaLZvFgsVWoVMamSleMdx3vdH+10/hX9F+zahc6ih3u7xBZLM4ihSROFSdinbYQDYZ+2d9e9I/eisxfgHxxEzKGzxFf1ffYWjRl9PdFbPaev01ZJl08RPyc6sMrRMmOCJE3asmyxpHnw6NHWyeULsEolvoUyaCOs4loMxiSFV5c1aoqoIvO3lpc1axMEQXxdt+ZsMZp/Pe96zk10Oh1YJV4+j+7CX4FVthaFWJLRvZBUd+X4ofOHWPwaeK1ePo8tsEYkskS45eJRwIySATbJsFSU8lCE4bvzohNMo2qeUqMOLAoyrpRHcUNwYDWap2rVUfhdxug4olkp5o+nBYp0ZZLJrJvsCPWlzfXZuuKipcbeTVuW6m6019MYaGT81S3blcTebf398zdGRu+7fUzpn9q6EBt//8HW+O0nNC/n4cuHAVla85JmTYypF8NiSeHNyUaFR7ajk187hgO37P70pUnYkYYdb4M3MuSNI4gJG3YRrIuRKIa64kalNmqqVRNqlDYnR5F2cREcMSti2tE/PjkY31As7gjZcu+pDy7WvOXZvVkUOuIob9g8tznSV46775ECkcZMtnHHrXszy3BmDlB+E85sENGWqOCUF0uUA5vYFJOjggCg24DwYlY7O25AhpMNGWkQwj2yqFYp12vVPL72RqJMojeLW5aKnlIp52ISs2lvJRucn5lozc6JSp8ntRBjEgcGoguTeVEtBHyFhPTFofmiQNIMvcLxrDfh768ul7N+VbS4XXdyApfc1FBrqaAVk570METfCXQJ6rnrINItj9nswNhuRw6KZm2MjSLMFGmmgHDOV8GDNeIh4I4kqjWlhip8RUQj+K8/2253v4FMn7kRp7pfP3Ty5F3ob7vNQ4DOFKDzWzhBJUIt3o+8YSxQLKDjZQiKp64FJrEOFw0NtyIqZgMR9Ft14uDG7E6ZjEymgvWM/8ap7JDHjE52f01yYbc6P9b34/LOVtxuPu4QHaGCMjLMmtHKoSdJyl3ZBb72QaYjiJOdKIGvvhgO2ZA7h0yUmw0xDOVNk17KoSe886LurZ4scSMuouCBIPUSHhsJ75HMeaTxwSz1rnjE6VddhUItlyl1Ys3FYnnnhnhofHkhs1l2RRtKbjTpRlhoVfrnip5vq+UINz042pyc3bg0HJRnji/NfujwuMN2l8ORGJlL4lA6NjwLCJYhp8/3WGDGQHSWYvRchkxWkQJ14eLTiOz+C/oi3rJ8DwGxXOU0T4ShUiRbPhHVORRn64yXrFBDpIuyUhkqovtq5Oaqp0kHaZC7TuoBALelUdK9zu1GLY9q1fpVOXrcH085+LCf40NJsa+fLSayQ6NFLuixP53YcEOpvnssLsbyvmpr5WDf9rGUU84GvMWE90woHeRNjBhQJSkWcJTRn6Tz+USq4DKJwUj3q/XZkuQtbalFa+kIi6Xt9ZuW3KkNeW85F7MiVu4bXBdTzohpEIt2FKdIlBPZHMQ0Ay46naQCKXzR4H/WqGOJK2WsLl2deQ3VgQxn60ZMy3lvzGOzSTFfodAJjB1e1KKpDMrZ0ZSAsWe02pgteY7ePbO34kI/HhgX1ZzPV4h5plJTj945oYczOjyfiyTUobnM0QcG9x6Fe+v1G5N6r4m0eK3MQxE30dDpTDRlWqNcr15VRLJX1TsdtAK1HetZ8bpe22NEvOXxoYhmIcJQJoFCpJ10YNKhuX0xu96MFkmzA4WQWq03RtE1ReeznWfFSNLljb0vUVBCopISMlsVW+LgQGlxRO10sFuu5jJiYCjiHthXUMp+f0y0eJ2HbR4pN671XQt8+Se9mti0vgt9m7KxZtaqpWsza9QNd1Ixq6iC0LvwbV87MNz96chJ5HwGuXC++8Purz75SXwGCjlYWABbQ2CLIdxQ1XOtIIsDJuxzIIrysQFGoSwUZbdTAUowKPtqdj1noaiKRhLrP4xizfEs4o20pfWs/WxzdnJoek5sDo/1B4px8dn4+J7Gm+fyi63ElqYylPV9PT/wzzm0u5A8zQhK95yWj/gMn56sjSywmPSlG1qPKkAGzkIcYlrHkTEpYDvJ2hmfaX3Hia+m1FVlY62NSng2vSM698ihker+D+7u2xGyBqfzzd0DgejozhqXzKR52mqzJbc/uLTzA0sVnj3KC/mpm/r694zFSLONOaJhr+H1KcCLJXxaHzdjlwkLLlZgaEDIbrq2jxtgGC28hwvmE63F/OxcZnFD6tTA7U/t/YcvbTv5R0201Ng5qnSj4ZGbBpce3J7AZ6Jb25rncCL0vTMQa7UlWDBhwgxFYkSwCJhHaZ1aT+Ee5yo8lHKxIqrwdQF9rPuLt9+GoJ9ZPr38peVVa98EaxZCbvEItB6BzTTINgqkn/mKKZBVmhFeBXPfe+ONDnoAbzm93H0FLK1G4zGIRopItbwJHKci0OmMiAQgIkQyScaoXrJoWGTfITbkutrQqEGX4/FjU+8uzD1yux6ekVv7LFy6WPVtWBqVI6M7+z053xPI7xWcie0P3rzrA7dUOMdRs91GZzbtLtb3jCUo+m+Wuw/1fMR/piMGt9NKuY0lgR0mBtMa6QmLFbJau53urU4ZhVfAVwAP3uit7s+B/94OKmsOd3+G/BpXempQ5x3oJJLFa1pXg73CT3R0Uhnnn9TPh1zVzrasnb16JJxIqvqJ7ooFoe/8Fnc6F093f4SyaGP3ZTj031Ff9/PdD/Ui9gZYM2lcJzUNepXG1i4tLnQQB4e/tGysJ5dgPQcRdnFQF0jWwVhAY1sox6rGNm7Aq6Rq3MINLx7/B365/TJu//A5/NwPcevSWf195tKbmDf8nwG/HtL9CrScq5hawS4G/d6zC2aRblKTLDz6Xvct3D6NrLiNrZd+A8Z+A98ngUdaBn0XMshNJDUecdhnwqqPVRmrSaaE3+XRO+hhvKqH8bS3NFMqzxS93uJMuTJTlE713XBix44TO7J9O+/bvvW+XQV0S+mmjen0xE3F2t6JZHpib3nuwX2N+r72/PwDN9cqSw8QRrfAPvDPCtxWW6IJ80A0wQ3k5oFoAmUzGSVwlSJorez16K3qBEd/3pooFZLVsP1UZMOtG5udl6qHFiroB6XhbzqDiVB5YTDS/W98xlXYpuNwrIdDH+hagcOyCadkNgiy1mpSryBxXShos6QmaTX6ewDZteuZv7rXwjCW/xuVO09nPn4vfgdc5nVc4kSiJZmwC3AR46ybFRkXICNSgSvIXAuNO5kn16DpSRkkudHjW8YrJaWeECI3mDlR9uQ6X27ePpPm1XoiFGUPo1/WEi9bpHg3+wOXz8l0v4/PcOnNw/5qXwQm1Eyo+ystIwdB9XYBvYKmekFpaoo3xKRNXoow8dQ6zXWt6l0dptY3CQp14xP7hitbC/a+uZinL+bJbdy6MZcYu7HStz1pD26Og6Bi9b99pTpfDTjsfyoJNknxRFNyqDA11Nha9bH2u+28M6C6wvFgqDij3ZEB9GKAnjZjO0hsIrAJw4xFUOS6zqUBBCVQRHs6X4VJYcull0BkamzeAjxpw26vxhInJlkJuKzVL0KSYG7s1dim7iOt5wDQrpcc2o+4/dij8+8ZlztioqZkGlFH5/IjJxKT+0fQ33fvqM/kBbk6lUFPdCfgLGuvbplhdqaRNsvrigIorQkKeKHnTv/iqRfxC48AkV/HMcLYQ35frzZCy2piCZZjrAzNrNUYvcQYu7UXmXrpT/Gxz/3d4+/HK//4Pnz/Qzh/6TWw9pr+PU+su4WN4FuMjcV69VytLTakumEoalRIN3rj2U8989NX/+LUk0+99lPk7P4CvRvNv/1294Xuk2DFBlYeM3QNKCQWWuUa4k0DbrISAH30VOfyp//y+SeQ0H0DCei57ndRHHYTl+9H5y9/Diq9tUVhgqS0RwOiFp/zx8tljRMxyLy3MAc6oAGqKRAjsgrBUjThYRtsli7mWSUPepgkAzovDGb0JrC1KQeEoZRHSdVBrpJ3CK2blz2iAFmJNLqgenMxmZOyvCCAJELYHMpUgrGxspyfubkwM9ivLuSo2J76PQcRQpg8lyoE4xwvNHLnnKqfC/t5MTkQ659I2kdLknK3Uzp4OB0MZKLuYCWr8xtyrInPQQ3KgLr3ckgyoYTEhtiwNUFbw2FSXlN/ehyuW4o0iqmi1tUqo6ReCl+0erOKmg+xTjkXCmaCjs6RW8oLMn5/G9uC8aLcv1DzI9I7UFai5X5PbDTnD+RG1AcfiabhQt1vaLNNamo/RETD+3nAO6rrP0QKSFMbtI/6Q/VfvSGh58Mb1eGbx6LR5p6h4gYXy2dltRLlndFqXBqQaJPVnNh0W3Ng36a0jb6Dsflzw4oykg/YbYeNiGN5PUo+E4KOlWHTVpW2UjJFpNJkao2R10FJqqlXX1Jvk0+zwYKqZHxWNpANy30yR+HQQql/W9UnVbcNDUz5URuZPP3lqFIa9MlDBTmQH/nxYFzJzBwYqO2b7ksrKH3J1ctL0AcccFgl8q2AnRBoGtJYJghoJqxMq6SZohmG9FHrtPyrBf2qGly0uWKWSQ0ucf09oXSjh6haZWDQ9JOfkP5UOVC8IZHZkysuzRZCQzeNjO8d8qNqY2y8vkcthTnZ8x4v7x89OFvfv7kvM3/PDETQDeQ+hi9Ab821fHaCsxAciTwsy9Fm2mNleStNk/zaRGbgd+VaIWTIUbVWWUUO3cX5nQHlyJH2gQO+3HDMWxXwCYslkWnu7y6hZ/dP5sazHtpkoBKF2HFQpYaIcisEpLKjlAmVRUeKLdOD9KCToXIUEXP2ZOu1V1h9OHHNIEv2WKxeDZUEIyDE1BHIBoeHuVAm2Gi2A81Dc5Ub0jZHIp3m/SOSV8DSrtLAfEXy1RYHlXI8YMUnkEUZzPh2T8r9ucDiB/oPzGRc/HsZzsE4JO/0WDKb2bRUyy/NFh2SzE128z1Nqmeln4i1RBoJfhYQtQq0jeNgMPXpgm/NG03z9fIRRlOdpsZTMLgt5YyF1VzA1m5jcXEgP54VkMdbyQaU8pD/MnDx3yLlcH1ztvuyhucUKOFX8I/0uTrUctLYTIEeNsZq8spYnTX0qTZUT7XBMHnpEt534gRYuPzLy1HdAk+IcHNBwCJlQSaHk3YKDjchCKTbsGKM59rz21XUR8laz+YrUmYwyqkOU1BxmsC+WpnqEyjqFmT1JGQsXPoOfgAOQ9ptcQIwYrXawWq6laatoMfJq/T4auVqVMxudOw0hvt+8pmz375wAZzf9MrPuv9pWIJbn1ubAKy9p9C9CWCqjc8BDREBYzrZwNrTkmJLdiOVRmqJ9UFognSWVmkv6adsEJ6iHp6eIO8VjKsitD5YYq+mSqsxwy+YuLAvlJSsbZMz7AsnPUz7OLaEkkVZKcW8jHtxEEpFEI24E7I7UBhVL6JhMSG7wsXh0GVMTnGyl+P8EVeixvXNjnY/v5ZNHGRTpOWmkUfPJtpD20h7L5euk0nG5TxaItGCGozlfNb2fdgmp6rR3Tcgb7iWENXqkNTF5KQzJDnuvLn7hdVq1YTzeFCWoG/sWudRJFaBehqkXNR1pgDPOw0B6EUuUopGShFncyxaDnOdzPT+/uFbNyXT0/sH+g9MZxAb6s8G/NlGaGFfoNDyNW/dGAMhNNy6bTIRn3iX3gfz+m2u6oNhh3afBB2yWsnIH9wH8zipT0Fij2HoRTt0v1Au7GQDeVXJ+mydu98l59SQA7dP4NC2UmOhDo1QGYYGmB+K+IfKkUh5KHD/o1a339n9Nf7mdCGR3LTfwCyvx0h7XrPWh9IOmJ3olNGHhDQp/L4+5ENXFa1eyeLCOVnO+lmbP6tE80Eb9m9sDC3Wff76toE7KlCgKHmwEAzlh+TAUCmiVAa7G5E9ksxM3zowuH9Tasf0pazBErQCNxQIb8tOYp4BwvFAN6NVN9cX9bXUkUS0wgf4gUp7BZO+eCkQtKMHaWrfrm9h8ognH/dS7Z4K+AhYzmp6P0oEWMLEBui4/gEKdz29X/8duU/rav8jyuBCMbUQYJTRuFpTKyMVNTownUjMRC1KPZJJ6H/5eKaZFR3MstMVjvj8LmekXsiMJF025jbWqngFiXdH+7U67ICbreAnQadnWpKASI6wmwldolhoJ0vDtGy70ttW+4qihSBR05taQ39oYwhDCa0IVf/8jgMH2isrSsQecVA0vWsBUfsPZk/t/2VfijbfrrFVVyQksBUmfRcysX7WR9toH+ml9OOM+GvnrHWoK8PBCAzo6BM4uH0wN5YR25RLlSO5oL09GS3K9c05NN49F6qnfcFiS/2fS5fgNBaSL4LJtelAq/ZXTwf7P/yFx07gY1Dnuw+jFcJQ4eQy7LkyHdBQe+nrTQf41WfuxMsf+cwH34sPfexO/O4T6OEupEP3fnRce2sWtWefKibXTQe0iV4r4WbVndSmA6jg9999z+MvfOKZ2w588KOfOXsWOd56/vm3YGiEO4EWUMCCR7cAPccDydmboUyaFIe00StMrefWNkc4t6Eold0Wb96rCJYvP3EMH3somthYlRn6gIUPKBwOdR9Cf6zdL4rOEuf1Z0Rcy0xgxvj8sfm68THq00dbp9DZC8BiWIe+0PsUNNDiYHKgYdwym0yUvkML3evO1698+Pq5x3evdOCtfx76/9ivnXzYOP3Chf8FurKZMAB42mNgQAMKWKE1QzgcZsFhLcNEhiUM2xhZGGUZwxm3Mj5j0mZqZ1rALMpcyDwJDu8w32FhYgljmcVymeUXqyxrDusM1jVAeJn1NZsEmx1bB9shdhH2RPbN7Jc4ODiUOLw58jh6keA8jnmcLJxhnNM5X3GZc5VyPeKW5bbjLuGeyb2Wh5PHkaeD5zavDm8k7zLeB3zifIZ8UXzVfKuIgvv47vH9G24QAG4JqegAeNod0TFOw0AQheEJBQUlPfgA6dxQpUDIWmtLFGyUBhMH2/IdLDgCuQBVDkAVCXECN1wACQkOkBaJZvj9mk+j9czzrG1mM7Ojc7ydPdmxPVtqmb9i8A/M/ROjv2DrP9j5AXs5+N4u7MwfMZGpf9uChB0GmfuI0bfYk7bQ1CVTJSYy5eSKqQMGmctIf0bnFhM59zdM2TCza50sZSErWfPezDaqG9Wd6h6Dtg3aNpD2hdPbA2kjFnJlJ1iprtkhkDM53TonYY+JnPsfpjzNSZgs1FPJWjYYdYuoW0SmdpjyVSNTU13Ilf9ipfqe/Ghr1Y3qln1KK0krbbBTq8ncYSKXnNd2Iwt5p55K9Rpbbd5q8456xAR75fTKGfhue3ygf+BPvf8DdyHHhAB42nWPvU4CQRSFv4UFfwpN1JpMYQEFmwEMMXQsAYIhgJstKF0WAiQTlmyWghfwcSx8CksfxgfwImO00LmZ5Dv3njkzA1zwgsNxVWQf2eGca8s5XO4s57ni3rLLpZw4coETHiwXpf8oTsc9ExXwZNnhhmfLOU55s5znlnfLLiVeLRfkbR+Wi5ScXCfZ7tP1cpWpclxRda2bqp1m63hnomyh+iaZRUYNNrH3q+snZt4bj8Jh22/oVhh2p5NxEGpd87TWP77qwUeHhC17UtYsWZGhKBPLLxV1tFRTqC3zTBwxOwyR8EK6feGEmWgjasBG5t4/Xl+chjk9xowIGYrPpyH5LVEhXaZMZBYIH26tSZL+qr/yqt95n6XVRt8AAHjaY2BmAIP/cxiMGLAAACqDAdEAAAAAAgAIAAL//wAD');
  font-style: normal;
  font-weight: bold;
}
.cs-InvalidPromptSlide .cs-6RkjUEkNRmi-InvalidPromptSlide-btn0 {
  color: rgba(53, 53, 53, 1);
  border-color: rgba(177, 177, 177, 1);
  background: linear-gradient(180deg, rgba(245, 245, 245, 1) 0%, rgba(199, 199, 199, 1) 100%);
  text-shadow: 0 1px 0 rgba(240, 240, 240, 1);
}
.cs-InvalidPromptSlide .cs-6RkjUEkNRmi-InvalidPromptSlide-btn0 .cs-html {
  color: rgba(68, 68, 68, 1);
}
.cs-InvalidPromptSlide .cs-6RkjUEkNRmi-InvalidPromptSlide-btn0 .cs-slide {
  border-color: rgba(85, 85, 85, 1);
}
.cs-InvalidPromptSlide .cs-6RkjUEkNRmi-InvalidPromptSlide-btn0:hover {
  background: linear-gradient(180deg, rgba(242, 242, 242, 1) 0%, rgba(175, 175, 175, 1) 100%);
}
.cs-InvalidPromptSlide .cs-6RkjUEkNRmi-InvalidPromptSlide-btn0:active {
  background: linear-gradient(180deg, rgba(199, 199, 199, 1) 0%, rgba(244, 244, 244, 1) 100%);
}
.cs-PrintPromptSlide .cs-6RkjUEkNRmi-PrintPromptSlide-btn0 {
  color: rgba(53, 53, 53, 1);
  border-color: rgba(177, 177, 177, 1);
  background: linear-gradient(180deg, rgba(245, 245, 245, 1) 0%, rgba(199, 199, 199, 1) 100%);
  text-shadow: 0 1px 0 rgba(240, 240, 240, 1);
}
.cs-PrintPromptSlide .cs-6RkjUEkNRmi-PrintPromptSlide-btn0 .cs-html {
  color: rgba(68, 68, 68, 1);
}
.cs-PrintPromptSlide .cs-6RkjUEkNRmi-PrintPromptSlide-btn0 .cs-slide {
  border-color: rgba(85, 85, 85, 1);
}
.cs-PrintPromptSlide .cs-6RkjUEkNRmi-PrintPromptSlide-btn0:hover {
  background: linear-gradient(180deg, rgba(242, 242, 242, 1) 0%, rgba(175, 175, 175, 1) 100%);
}
.cs-PrintPromptSlide .cs-6RkjUEkNRmi-PrintPromptSlide-btn0:active {
  background: linear-gradient(180deg, rgba(199, 199, 199, 1) 0%, rgba(244, 244, 244, 1) 100%);
}
.cs-ScrollPromptSlide .cs-6RkjUEkNRmi-ScrollPromptSlide-btn0 {
  color: rgba(53, 53, 53, 1);
  border-color: rgba(177, 177, 177, 1);
  background: linear-gradient(180deg, rgba(245, 245, 245, 1) 0%, rgba(199, 199, 199, 1) 100%);
  text-shadow: 0 1px 0 rgba(240, 240, 240, 1);
}
.cs-ScrollPromptSlide .cs-6RkjUEkNRmi-ScrollPromptSlide-btn0 .cs-html {
  color: rgba(68, 68, 68, 1);
}
.cs-ScrollPromptSlide .cs-6RkjUEkNRmi-ScrollPromptSlide-btn0 .cs-slide {
  border-color: rgba(85, 85, 85, 1);
}
.cs-ScrollPromptSlide .cs-6RkjUEkNRmi-ScrollPromptSlide-btn0:hover {
  background: linear-gradient(180deg, rgba(242, 242, 242, 1) 0%, rgba(175, 175, 175, 1) 100%);
}
.cs-ScrollPromptSlide .cs-6RkjUEkNRmi-ScrollPromptSlide-btn0:active {
  background: linear-gradient(180deg, rgba(199, 199, 199, 1) 0%, rgba(244, 244, 244, 1) 100%);
}
.cs-ResumePromptSlide .cs-6RkjUEkNRmi-ResumePromptSlide-btn0 {
  color: rgba(53, 53, 53, 1);
  border-color: rgba(177, 177, 177, 1);
  background: linear-gradient(180deg, rgba(245, 245, 245, 1) 0%, rgba(199, 199, 199, 1) 100%);
  text-shadow: 0 1px 0 rgba(240, 240, 240, 1);
}
.cs-ResumePromptSlide .cs-6RkjUEkNRmi-ResumePromptSlide-btn0 .cs-html {
  color: rgba(68, 68, 68, 1);
}
.cs-ResumePromptSlide .cs-6RkjUEkNRmi-ResumePromptSlide-btn0 .cs-slide {
  border-color: rgba(85, 85, 85, 1);
}
.cs-ResumePromptSlide .cs-6RkjUEkNRmi-ResumePromptSlide-btn0:hover {
  background: linear-gradient(180deg, rgba(242, 242, 242, 1) 0%, rgba(175, 175, 175, 1) 100%);
}
.cs-ResumePromptSlide .cs-6RkjUEkNRmi-ResumePromptSlide-btn0:active {
  background: linear-gradient(180deg, rgba(199, 199, 199, 1) 0%, rgba(244, 244, 244, 1) 100%);
}
.cs-ResumePromptSlide .cs-6RkjUEkNRmi-ResumePromptSlide-btn1 {
  color: rgba(53, 53, 53, 1);
  border-color: rgba(177, 177, 177, 1);
  background: linear-gradient(180deg, rgba(245, 245, 245, 1) 0%, rgba(199, 199, 199, 1) 100%);
  text-shadow: 0 1px 0 rgba(240, 240, 240, 1);
}
.cs-ResumePromptSlide .cs-6RkjUEkNRmi-ResumePromptSlide-btn1 .cs-html {
  color: rgba(68, 68, 68, 1);
}
.cs-ResumePromptSlide .cs-6RkjUEkNRmi-ResumePromptSlide-btn1 .cs-slide {
  border-color: rgba(85, 85, 85, 1);
}
.cs-ResumePromptSlide .cs-6RkjUEkNRmi-ResumePromptSlide-btn1:hover {
  background: linear-gradient(180deg, rgba(242, 242, 242, 1) 0%, rgba(175, 175, 175, 1) 100%);
}
.cs-ResumePromptSlide .cs-6RkjUEkNRmi-ResumePromptSlide-btn1:active {
  background: linear-gradient(180deg, rgba(199, 199, 199, 1) 0%, rgba(244, 244, 244, 1) 100%);
}
.cs-ExternalInterfaceErrorSlide .cs-buttonOK {
  color: rgba(53, 53, 53, 1);
  border-color: rgba(177, 177, 177, 1);
  background: linear-gradient(180deg, rgba(245, 245, 245, 1) 0%, rgba(199, 199, 199, 1) 100%);
  text-shadow: 0 1px 0 rgba(240, 240, 240, 1);
}
.cs-ExternalInterfaceErrorSlide .cs-buttonOK .cs-html {
  color: rgba(68, 68, 68, 1);
}
.cs-ExternalInterfaceErrorSlide .cs-buttonOK .cs-slide {
  border-color: rgba(85, 85, 85, 1);
}
.cs-ExternalInterfaceErrorSlide .cs-buttonOK:hover {
  background: linear-gradient(180deg, rgba(242, 242, 242, 1) 0%, rgba(175, 175, 175, 1) 100%);
}
.cs-ExternalInterfaceErrorSlide .cs-buttonOK:active {
  background: linear-gradient(180deg, rgba(199, 199, 199, 1) 0%, rgba(244, 244, 244, 1) 100%);
}
