# Supplementary material for: Family Meeting Training Curriculum: A Multimedia Approach With Real-Time Experiential Learning for Residents
Source: MedEdPORTAL. 2020 Mar 6;16:10883. doi: 10.15766/mep_2374-8265.10883 (PMC7062545; doi:10.15766/mep_2374-8265.10883)
Supplement: Supplementary file 1 — A. Communication Basics.pptx B. Family Meeting E-Learning Project folder C. ICU Resident Orientation.pptx D. Family Meeting Resources Booklet.docx E. FMBS Tool.docx F. Global Self-Efficacy Survey.docx [file mep-16-10883-s001.zip › B. Family Meeting E-Learning Project folder/html5/data/js/5bLU2Q4TO0x.js]

window.globalProvideData('slide', '{"title":"What do you do next?","trackViews":true,"showMenuResultIcon":false,"viewGroupId":"","historyGroupId":"","videoZoom":"","scrolling":false,"transition":"appear","transDuration":0,"transDir":1,"wipeTrans":false,"slideLock":false,"navIndex":-1,"globalAudioId":"","thumbnailid":"","presenterRef":{"id":"none"},"slideLayers":[{"enableSeek":true,"enableReplay":true,"timeline":{"duration":5000,"events":[{"kind":"ontimelinetick","time":0,"actions":[{"kind":"show","transition":"appear","objRef":{"type":"string","value":"5kpde8yyWxJ"}},{"kind":"show","transition":"appear","objRef":{"type":"string","value":"5kpde8yyWxJ.6QyG6pxwyQ8"}},{"kind":"show","transition":"appear","objRef":{"type":"string","value":"5kpde8yyWxJ.5rHpsFbryM3"}},{"kind":"show","transition":"appear","objRef":{"type":"string","value":"5kpde8yyWxJ.5ssH6U5ArCD"}},{"kind":"show","transition":"appear","objRef":{"type":"string","value":"5kpde8yyWxJ.6C7x62uiWCT"}},{"kind":"show","transition":"appear","objRef":{"type":"string","value":"5txeDqr24CA"}}]}]},"objects":[{"kind":"scrollarea","contentwidth":712,"contentheight":279,"objects":[{"kind":"shufflegroup","objects":[{"kind":"vectorshape","rotation":0,"accType":"radio","cliptobounds":false,"defaultAction":"onrelease","textLib":[{"kind":"textdata","uniqueId":"6myIHuzv8oD_-1316463789","id":"01","linkId":"txt__default_6QyG6pxwyQ8","type":"vectortext","xPos":0,"yPos":0,"width":0,"height":0,"shadowIndex":-1,"vectortext":{"left":0,"top":0,"right":629,"bottom":50,"pngfb":false,"pr":{"l":"Lib","i":153}}}],"shapemaskId":"","xPos":24,"yPos":207,"tabIndex":17,"tabEnabled":true,"xOffset":0,"yOffset":0,"rotateXPos":344,"rotateYPos":31,"scaleX":100,"scaleY":100,"alpha":100,"depth":1,"scrolling":true,"shuffleLock":false,"data":{"hotlinkId":"","accState":0,"vectorData":{"left":-1,"top":-1,"right":688,"bottom":62,"altText":"Ask the son how he is doing and if he has any concerns about the care of his mother. Then add your concerns.","pngfb":false,"pr":{"l":"Lib","i":149}},"html5data":{"xPos":-1,"yPos":-1,"width":689,"height":63,"strokewidth":0}},"states":[{"kind":"state","name":"_default_Disabled","data":{"hotlinkId":"","accState":1,"vectorData":{"left":-1,"top":-1,"right":688,"bottom":62,"altText":"Ask the son how he is doing and if he has any concerns about the care of his mother. Then add your concerns.","pngfb":false,"pr":{"l":"Lib","i":149}},"html5data":{"xPos":-1,"yPos":-1,"width":689,"height":63,"strokewidth":3}}},{"kind":"state","name":"_default_Down","data":{"hotlinkId":"","accState":8,"vectorData":{"left":-1,"top":-1,"right":688,"bottom":62,"altText":"Ask the son how he is doing and if he has any concerns about the care of his mother. Then add your concerns.","pngfb":false,"pr":{"l":"Lib","i":149}},"html5data":{"xPos":-1,"yPos":-1,"width":689,"height":63,"strokewidth":3}}},{"kind":"state","name":"_default_Selected","data":{"hotlinkId":"","accState":16,"vectorData":{"left":-1,"top":-1,"right":688,"bottom":62,"altText":"Ask the son how he is doing and if he has any concerns about the care of his mother. Then add your concerns.","pngfb":false,"pr":{"l":"Lib","i":150}},"html5data":{"xPos":-1,"yPos":-1,"width":689,"height":63,"strokewidth":3}}},{"kind":"state","name":"_default_Selected_Disabled","data":{"hotlinkId":"","accState":17,"vectorData":{"left":-1,"top":-1,"right":688,"bottom":62,"altText":"Ask the son how he is doing and if he has any concerns about the care of his mother. Then add your concerns.","pngfb":false,"pr":{"l":"Lib","i":150}},"html5data":{"xPos":-1,"yPos":-1,"width":689,"height":63,"strokewidth":3}}},{"kind":"state","name":"_default_Down_Selected","data":{"hotlinkId":"","accState":24,"vectorData":{"left":-1,"top":-1,"right":688,"bottom":62,"altText":"Ask the son how he is doing and if he has any concerns about the care of his mother. Then add your concerns.","pngfb":false,"pr":{"l":"Lib","i":150}},"html5data":{"xPos":-1,"yPos":-1,"width":689,"height":63,"strokewidth":3}}},{"kind":"state","name":"_default_Hover","data":{"hotlinkId":"","accState":0,"vectorData":{"left":-1,"top":-1,"right":688,"bottom":62,"altText":"Ask the son how he is doing and if he has any concerns about the care of his mother. Then add your concerns.","pngfb":false,"pr":{"l":"Lib","i":151}},"html5data":{"xPos":-1,"yPos":-1,"width":689,"height":63,"strokewidth":3}}},{"kind":"state","name":"_default_Hover_Disabled","data":{"hotlinkId":"","accState":1,"vectorData":{"left":-1,"top":-1,"right":688,"bottom":62,"altText":"Ask the son how he is doing and if he has any concerns about the care of his mother. Then add your concerns.","pngfb":false,"pr":{"l":"Lib","i":151}},"html5data":{"xPos":-1,"yPos":-1,"width":689,"height":63,"strokewidth":3}}},{"kind":"state","name":"_default_Hover_Down","data":{"hotlinkId":"","accState":8,"vectorData":{"left":-1,"top":-1,"right":688,"bottom":62,"altText":"Ask the son how he is doing and if he has any concerns about the care of his mother. Then add your concerns.","pngfb":false,"pr":{"l":"Lib","i":151}},"html5data":{"xPos":-1,"yPos":-1,"width":689,"height":63,"strokewidth":3}}},{"kind":"state","name":"_default_Hover_Selected","data":{"hotlinkId":"","accState":16,"vectorData":{"left":-1,"top":-1,"right":688,"bottom":62,"altText":"Ask the son how he is doing and if he has any concerns about the care of his mother. Then add your concerns.","pngfb":false,"pr":{"l":"Lib","i":152}},"html5data":{"xPos":-1,"yPos":-1,"width":689,"height":63,"strokewidth":3}}},{"kind":"state","name":"_default_Hover_Selected_Disabled","data":{"hotlinkId":"","accState":17,"vectorData":{"left":-1,"top":-1,"right":688,"bottom":62,"altText":"Ask the son how he is doing and if he has any concerns about the care of his mother. Then add your concerns.","pngfb":false,"pr":{"l":"Lib","i":152}},"html5data":{"xPos":-1,"yPos":-1,"width":689,"height":63,"strokewidth":3}}},{"kind":"state","name":"_default_Hover_Down_Selected","data":{"hotlinkId":"","accState":24,"vectorData":{"left":-1,"top":-1,"right":688,"bottom":62,"altText":"Ask the son how he is doing and if he has any concerns about the care of his mother. Then add your concerns.","pngfb":false,"pr":{"l":"Lib","i":152}},"html5data":{"xPos":-1,"yPos":-1,"width":689,"height":63,"strokewidth":3}}}],"width":688,"height":62,"resume":true,"useHandCursor":true,"id":"6QyG6pxwyQ8","variables":[{"kind":"variable","name":"_hover","type":"boolean","value":false,"resume":true},{"kind":"variable","name":"_down","type":"boolean","value":false,"resume":true},{"kind":"variable","name":"_disabled","type":"boolean","value":false,"resume":true},{"kind":"variable","name":"_checked","type":"boolean","value":false,"resume":true},{"kind":"variable","name":"_state","type":"string","value":"_default","resume":true},{"kind":"variable","name":"_stateName","type":"string","value":"","resume":true},{"kind":"variable","name":"_tempStateName","type":"string","value":"","resume":false}],"actionGroups":{"ActGrpSetCheckedState":{"kind":"actiongroup","actions":[{"kind":"adjustvar","variable":"_checked","operator":"set","value":{"type":"boolean","value":true}},{"kind":"exe_actiongroup","id":"_player._setstates","scopeRef":{"type":"string","value":"_this"}},{"kind":"exe_actiongroup","id":"ActGrpUnchecked"}]},"ActGrpUnchecked":{"kind":"actiongroup","actions":[{"kind":"if_action","condition":{"statement":{"kind":"compare","operator":"eq","valuea":"_parent.6C7x62uiWCT.#_checked","typea":"var","valueb":true,"typeb":"boolean"}},"thenActions":[{"kind":"adjustvar","variable":"_parent.6C7x62uiWCT._checked","operator":"set","value":{"type":"boolean","value":false}},{"kind":"exe_actiongroup","id":"_player._setstates","scopeRef":{"type":"string","value":"_parent.6C7x62uiWCT"}}]},{"kind":"if_action","condition":{"statement":{"kind":"compare","operator":"eq","valuea":"_parent.5ssH6U5ArCD.#_checked","typea":"var","valueb":true,"typeb":"boolean"}},"thenActions":[{"kind":"adjustvar","variable":"_parent.5ssH6U5ArCD._checked","operator":"set","value":{"type":"boolean","value":false}},{"kind":"exe_actiongroup","id":"_player._setstates","scopeRef":{"type":"string","value":"_parent.5ssH6U5ArCD"}}]},{"kind":"if_action","condition":{"statement":{"kind":"compare","operator":"eq","valuea":"_parent.5rHpsFbryM3.#_checked","typea":"var","valueb":true,"typeb":"boolean"}},"thenActions":[{"kind":"adjustvar","variable":"_parent.5rHpsFbryM3._checked","operator":"set","value":{"type":"boolean","value":false}},{"kind":"exe_actiongroup","id":"_player._setstates","scopeRef":{"type":"string","value":"_parent.5rHpsFbryM3"}}]}]},"ActGrpSetHoverState":{"kind":"actiongroup","actions":[{"kind":"adjustvar","variable":"_hover","operator":"set","value":{"type":"boolean","value":true}},{"kind":"exe_actiongroup","id":"_player._setstates","scopeRef":{"type":"string","value":"_this"}}]},"ActGrpClearHoverState":{"kind":"actiongroup","actions":[{"kind":"adjustvar","variable":"_hover","operator":"set","value":{"type":"boolean","value":false}},{"kind":"exe_actiongroup","id":"_player._setstates","scopeRef":{"type":"string","value":"_this"}}]},"ActGrpSetDisabledState":{"kind":"actiongroup","actions":[{"kind":"adjustvar","variable":"_disabled","operator":"set","value":{"type":"boolean","value":true}},{"kind":"exe_actiongroup","id":"_player._setstates","scopeRef":{"type":"string","value":"_this"}}]},"ActGrpSetDownState":{"kind":"actiongroup","actions":[{"kind":"adjustvar","variable":"_down","operator":"set","value":{"type":"boolean","value":true}},{"kind":"exe_actiongroup","id":"_player._setstates","scopeRef":{"type":"string","value":"_this"}}]},"ActGrpClearStateVars":{"kind":"actiongroup","actions":[{"kind":"adjustvar","variable":"_hover","operator":"set","value":{"type":"boolean","value":false}},{"kind":"adjustvar","variable":"_down","operator":"set","value":{"type":"boolean","value":false}},{"kind":"adjustvar","variable":"_disabled","operator":"set","value":{"type":"boolean","value":false}},{"kind":"adjustvar","variable":"_checked","operator":"set","value":{"type":"boolean","value":false}}]}},"events":[{"kind":"onrelease","actions":[{"kind":"exe_actiongroup","id":"ActGrpUnchecked"},{"kind":"adjustvar","variable":"_checked","operator":"set","value":{"type":"boolean","value":true}},{"kind":"adjustvar","variable":"_down","operator":"set","value":{"type":"boolean","value":false}},{"kind":"exe_actiongroup","id":"_player._setstates","scopeRef":{"type":"string","value":"_this"}},{"kind":"if_action","condition":{"statement":{"kind":"or","statements":[{"kind":"compare","operator":"eq","valuea":"_parent.6C7x62uiWCT.#_checked","typea":"var","valueb":true,"typeb":"boolean"},{"kind":"compare","operator":"eq","valuea":"_parent.5ssH6U5ArCD.#_checked","typea":"var","valueb":true,"typeb":"boolean"},{"kind":"compare","operator":"eq","valuea":"_parent.5rHpsFbryM3.#_checked","typea":"var","valueb":true,"typeb":"boolean"},{"kind":"compare","operator":"eq","valuea":"_this.#_checked","typea":"var","valueb":true,"typeb":"boolean"}]}},"thenActions":[{"kind":"eval_interaction","id":"_parent._parent.6NpWGQyP8Xt"}],"elseActions":[{"kind":"gotoplay","window":"MessageWnd","wndtype":"normal","objRef":{"type":"string","value":"_player.MsgScene_6RkjUEkNRmi.InvalidPromptSlide"}}]}]},{"kind":"ontransitionin","actions":[{"kind":"exe_actiongroup","id":"_player._setstates","scopeRef":{"type":"string","value":"_this"}}]},{"kind":"onrollover","actions":[{"kind":"exe_actiongroup","id":"ActGrpSetHoverState","scopeRef":{"type":"string","value":"_this"}}]},{"kind":"onrollout","actions":[{"kind":"exe_actiongroup","id":"ActGrpClearHoverState","scopeRef":{"type":"string","value":"_this"}}]},{"kind":"onpress","actions":[{"kind":"exe_actiongroup","id":"ActGrpSetDownState","scopeRef":{"type":"string","value":"_this"}}]},{"kind":"onreleaseoutside","actions":[{"kind":"adjustvar","variable":"_down","operator":"set","value":{"type":"boolean","value":false}},{"kind":"exe_actiongroup","id":"_player._setstates","scopeRef":{"type":"string","value":"_this"}}]}]},{"kind":"vectorshape","rotation":0,"accType":"radio","cliptobounds":false,"defaultAction":"onrelease","textLib":[{"kind":"textdata","uniqueId":"5Yz0sW1u5K0_-1635243391","id":"01","linkId":"txt__default_5rHpsFbryM3","type":"vectortext","xPos":0,"yPos":0,"width":0,"height":0,"shadowIndex":-1,"vectortext":{"left":0,"top":0,"right":525,"bottom":31,"pngfb":false,"pr":{"l":"Lib","i":158}}}],"shapemaskId":"","xPos":24,"yPos":156,"tabIndex":16,"tabEnabled":true,"xOffset":0,"yOffset":0,"rotateXPos":344,"rotateYPos":21.5,"scaleX":100,"scaleY":100,"alpha":100,"depth":2,"scrolling":true,"shuffleLock":false,"data":{"hotlinkId":"","accState":0,"vectorData":{"left":-1,"top":-1,"right":688,"bottom":43,"altText":"Have Ethics committee review the case and speak with the son.","pngfb":false,"pr":{"l":"Lib","i":154}},"html5data":{"xPos":-1,"yPos":-1,"width":689,"height":44,"strokewidth":0}},"states":[{"kind":"state","name":"_default_Disabled","data":{"hotlinkId":"","accState":1,"vectorData":{"left":-1,"top":-1,"right":688,"bottom":43,"altText":"Have Ethics committee review the case and speak with the son.","pngfb":false,"pr":{"l":"Lib","i":154}},"html5data":{"xPos":-1,"yPos":-1,"width":689,"height":44,"strokewidth":3}}},{"kind":"state","name":"_default_Down","data":{"hotlinkId":"","accState":8,"vectorData":{"left":-1,"top":-1,"right":688,"bottom":43,"altText":"Have Ethics committee review the case and speak with the son.","pngfb":false,"pr":{"l":"Lib","i":154}},"html5data":{"xPos":-1,"yPos":-1,"width":689,"height":44,"strokewidth":3}}},{"kind":"state","name":"_default_Selected","data":{"hotlinkId":"","accState":16,"vectorData":{"left":-1,"top":-1,"right":688,"bottom":43,"altText":"Have Ethics committee review the case and speak with the son.","pngfb":false,"pr":{"l":"Lib","i":155}},"html5data":{"xPos":-1,"yPos":-1,"width":689,"height":44,"strokewidth":3}}},{"kind":"state","name":"_default_Selected_Disabled","data":{"hotlinkId":"","accState":17,"vectorData":{"left":-1,"top":-1,"right":688,"bottom":43,"altText":"Have Ethics committee review the case and speak with the son.","pngfb":false,"pr":{"l":"Lib","i":155}},"html5data":{"xPos":-1,"yPos":-1,"width":689,"height":44,"strokewidth":3}}},{"kind":"state","name":"_default_Down_Selected","data":{"hotlinkId":"","accState":24,"vectorData":{"left":-1,"top":-1,"right":688,"bottom":43,"altText":"Have Ethics committee review the case and speak with the son.","pngfb":false,"pr":{"l":"Lib","i":155}},"html5data":{"xPos":-1,"yPos":-1,"width":689,"height":44,"strokewidth":3}}},{"kind":"state","name":"_default_Hover","data":{"hotlinkId":"","accState":0,"vectorData":{"left":-1,"top":-1,"right":688,"bottom":43,"altText":"Have Ethics committee review the case and speak with the son.","pngfb":false,"pr":{"l":"Lib","i":156}},"html5data":{"xPos":-1,"yPos":-1,"width":689,"height":44,"strokewidth":3}}},{"kind":"state","name":"_default_Hover_Disabled","data":{"hotlinkId":"","accState":1,"vectorData":{"left":-1,"top":-1,"right":688,"bottom":43,"altText":"Have Ethics committee review the case and speak with the son.","pngfb":false,"pr":{"l":"Lib","i":156}},"html5data":{"xPos":-1,"yPos":-1,"width":689,"height":44,"strokewidth":3}}},{"kind":"state","name":"_default_Hover_Down","data":{"hotlinkId":"","accState":8,"vectorData":{"left":-1,"top":-1,"right":688,"bottom":43,"altText":"Have Ethics committee review the case and speak with the son.","pngfb":false,"pr":{"l":"Lib","i":156}},"html5data":{"xPos":-1,"yPos":-1,"width":689,"height":44,"strokewidth":3}}},{"kind":"state","name":"_default_Hover_Selected","data":{"hotlinkId":"","accState":16,"vectorData":{"left":-1,"top":-1,"right":688,"bottom":43,"altText":"Have Ethics committee review the case and speak with the son.","pngfb":false,"pr":{"l":"Lib","i":157}},"html5data":{"xPos":-1,"yPos":-1,"width":689,"height":44,"strokewidth":3}}},{"kind":"state","name":"_default_Hover_Selected_Disabled","data":{"hotlinkId":"","accState":17,"vectorData":{"left":-1,"top":-1,"right":688,"bottom":43,"altText":"Have Ethics committee review the case and speak with the son.","pngfb":false,"pr":{"l":"Lib","i":157}},"html5data":{"xPos":-1,"yPos":-1,"width":689,"height":44,"strokewidth":3}}},{"kind":"state","name":"_default_Hover_Down_Selected","data":{"hotlinkId":"","accState":24,"vectorData":{"left":-1,"top":-1,"right":688,"bottom":43,"altText":"Have Ethics committee review the case and speak with the son.","pngfb":false,"pr":{"l":"Lib","i":157}},"html5data":{"xPos":-1,"yPos":-1,"width":689,"height":44,"strokewidth":3}}}],"width":688,"height":43,"resume":true,"useHandCursor":true,"id":"5rHpsFbryM3","variables":[{"kind":"variable","name":"_hover","type":"boolean","value":false,"resume":true},{"kind":"variable","name":"_down","type":"boolean","value":false,"resume":true},{"kind":"variable","name":"_disabled","type":"boolean","value":false,"resume":true},{"kind":"variable","name":"_checked","type":"boolean","value":false,"resume":true},{"kind":"variable","name":"_state","type":"string","value":"_default","resume":true},{"kind":"variable","name":"_stateName","type":"string","value":"","resume":true},{"kind":"variable","name":"_tempStateName","type":"string","value":"","resume":false}],"actionGroups":{"ActGrpSetCheckedState":{"kind":"actiongroup","actions":[{"kind":"adjustvar","variable":"_checked","operator":"set","value":{"type":"boolean","value":true}},{"kind":"exe_actiongroup","id":"_player._setstates","scopeRef":{"type":"string","value":"_this"}},{"kind":"exe_actiongroup","id":"ActGrpUnchecked"}]},"ActGrpUnchecked":{"kind":"actiongroup","actions":[{"kind":"if_action","condition":{"statement":{"kind":"compare","operator":"eq","valuea":"_parent.6C7x62uiWCT.#_checked","typea":"var","valueb":true,"typeb":"boolean"}},"thenActions":[{"kind":"adjustvar","variable":"_parent.6C7x62uiWCT._checked","operator":"set","value":{"type":"boolean","value":false}},{"kind":"exe_actiongroup","id":"_player._setstates","scopeRef":{"type":"string","value":"_parent.6C7x62uiWCT"}}]},{"kind":"if_action","condition":{"statement":{"kind":"compare","operator":"eq","valuea":"_parent.5ssH6U5ArCD.#_checked","typea":"var","valueb":true,"typeb":"boolean"}},"thenActions":[{"kind":"adjustvar","variable":"_parent.5ssH6U5ArCD._checked","operator":"set","value":{"type":"boolean","value":false}},{"kind":"exe_actiongroup","id":"_player._setstates","scopeRef":{"type":"string","value":"_parent.5ssH6U5ArCD"}}]},{"kind":"if_action","condition":{"statement":{"kind":"compare","operator":"eq","valuea":"_parent.6QyG6pxwyQ8.#_checked","typea":"var","valueb":true,"typeb":"boolean"}},"thenActions":[{"kind":"adjustvar","variable":"_parent.6QyG6pxwyQ8._checked","operator":"set","value":{"type":"boolean","value":false}},{"kind":"exe_actiongroup","id":"_player._setstates","scopeRef":{"type":"string","value":"_parent.6QyG6pxwyQ8"}}]}]},"ActGrpSetHoverState":{"kind":"actiongroup","actions":[{"kind":"adjustvar","variable":"_hover","operator":"set","value":{"type":"boolean","value":true}},{"kind":"exe_actiongroup","id":"_player._setstates","scopeRef":{"type":"string","value":"_this"}}]},"ActGrpClearHoverState":{"kind":"actiongroup","actions":[{"kind":"adjustvar","variable":"_hover","operator":"set","value":{"type":"boolean","value":false}},{"kind":"exe_actiongroup","id":"_player._setstates","scopeRef":{"type":"string","value":"_this"}}]},"ActGrpSetDisabledState":{"kind":"actiongroup","actions":[{"kind":"adjustvar","variable":"_disabled","operator":"set","value":{"type":"boolean","value":true}},{"kind":"exe_actiongroup","id":"_player._setstates","scopeRef":{"type":"string","value":"_this"}}]},"ActGrpSetDownState":{"kind":"actiongroup","actions":[{"kind":"adjustvar","variable":"_down","operator":"set","value":{"type":"boolean","value":true}},{"kind":"exe_actiongroup","id":"_player._setstates","scopeRef":{"type":"string","value":"_this"}}]},"ActGrpClearStateVars":{"kind":"actiongroup","actions":[{"kind":"adjustvar","variable":"_hover","operator":"set","value":{"type":"boolean","value":false}},{"kind":"adjustvar","variable":"_down","operator":"set","value":{"type":"boolean","value":false}},{"kind":"adjustvar","variable":"_disabled","operator":"set","value":{"type":"boolean","value":false}},{"kind":"adjustvar","variable":"_checked","operator":"set","value":{"type":"boolean","value":false}}]}},"events":[{"kind":"onrelease","actions":[{"kind":"exe_actiongroup","id":"ActGrpUnchecked"},{"kind":"adjustvar","variable":"_checked","operator":"set","value":{"type":"boolean","value":true}},{"kind":"adjustvar","variable":"_down","operator":"set","value":{"type":"boolean","value":false}},{"kind":"exe_actiongroup","id":"_player._setstates","scopeRef":{"type":"string","value":"_this"}},{"kind":"if_action","condition":{"statement":{"kind":"or","statements":[{"kind":"compare","operator":"eq","valuea":"_parent.6C7x62uiWCT.#_checked","typea":"var","valueb":true,"typeb":"boolean"},{"kind":"compare","operator":"eq","valuea":"_parent.5ssH6U5ArCD.#_checked","typea":"var","valueb":true,"typeb":"boolean"},{"kind":"compare","operator":"eq","valuea":"_this.#_checked","typea":"var","valueb":true,"typeb":"boolean"},{"kind":"compare","operator":"eq","valuea":"_parent.6QyG6pxwyQ8.#_checked","typea":"var","valueb":true,"typeb":"boolean"}]}},"thenActions":[{"kind":"eval_interaction","id":"_parent._parent.6NpWGQyP8Xt"}],"elseActions":[{"kind":"gotoplay","window":"MessageWnd","wndtype":"normal","objRef":{"type":"string","value":"_player.MsgScene_6RkjUEkNRmi.InvalidPromptSlide"}}]}]},{"kind":"ontransitionin","actions":[{"kind":"exe_actiongroup","id":"_player._setstates","scopeRef":{"type":"string","value":"_this"}}]},{"kind":"onrollover","actions":[{"kind":"exe_actiongroup","id":"ActGrpSetHoverState","scopeRef":{"type":"string","value":"_this"}}]},{"kind":"onrollout","actions":[{"kind":"exe_actiongroup","id":"ActGrpClearHoverState","scopeRef":{"type":"string","value":"_this"}}]},{"kind":"onpress","actions":[{"kind":"exe_actiongroup","id":"ActGrpSetDownState","scopeRef":{"type":"string","value":"_this"}}]},{"kind":"onreleaseoutside","actions":[{"kind":"adjustvar","variable":"_down","operator":"set","value":{"type":"boolean","value":false}},{"kind":"exe_actiongroup","id":"_player._setstates","scopeRef":{"type":"string","value":"_this"}}]}]},{"kind":"vectorshape","rotation":0,"accType":"radio","cliptobounds":false,"defaultAction":"onrelease","textLib":[{"kind":"textdata","uniqueId":"65sSBtOu5SL_1411385846","id":"01","linkId":"txt__default_5ssH6U5ArCD","type":"vectortext","xPos":0,"yPos":0,"width":0,"height":0,"shadowIndex":-1,"vectortext":{"left":0,"top":0,"right":628,"bottom":50,"pngfb":false,"pr":{"l":"Lib","i":159}}}],"shapemaskId":"","xPos":24,"yPos":86,"tabIndex":15,"tabEnabled":true,"xOffset":0,"yOffset":0,"rotateXPos":344,"rotateYPos":31,"scaleX":100,"scaleY":100,"alpha":100,"depth":3,"scrolling":true,"shuffleLock":false,"data":{"hotlinkId":"","accState":0,"vectorData":{"left":-1,"top":-1,"right":688,"bottom":62,"altText":"Revise goals of care. Discuss what the mother would have wanted under the circumstances.","pngfb":false,"pr":{"l":"Lib","i":149}},"html5data":{"xPos":-1,"yPos":-1,"width":689,"height":63,"strokewidth":0}},"states":[{"kind":"state","name":"_default_Disabled","data":{"hotlinkId":"","accState":1,"vectorData":{"left":-1,"top":-1,"right":688,"bottom":62,"altText":"Revise goals of care. Discuss what the mother would have wanted under the circumstances.","pngfb":false,"pr":{"l":"Lib","i":149}},"html5data":{"xPos":-1,"yPos":-1,"width":689,"height":63,"strokewidth":3}}},{"kind":"state","name":"_default_Down","data":{"hotlinkId":"","accState":8,"vectorData":{"left":-1,"top":-1,"right":688,"bottom":62,"altText":"Revise goals of care. Discuss what the mother would have wanted under the circumstances.","pngfb":false,"pr":{"l":"Lib","i":149}},"html5data":{"xPos":-1,"yPos":-1,"width":689,"height":63,"strokewidth":3}}},{"kind":"state","name":"_default_Selected","data":{"hotlinkId":"","accState":16,"vectorData":{"left":-1,"top":-1,"right":688,"bottom":62,"altText":"Revise goals of care. Discuss what the mother would have wanted under the circumstances.","pngfb":false,"pr":{"l":"Lib","i":150}},"html5data":{"xPos":-1,"yPos":-1,"width":689,"height":63,"strokewidth":3}}},{"kind":"state","name":"_default_Selected_Disabled","data":{"hotlinkId":"","accState":17,"vectorData":{"left":-1,"top":-1,"right":688,"bottom":62,"altText":"Revise goals of care. Discuss what the mother would have wanted under the circumstances.","pngfb":false,"pr":{"l":"Lib","i":150}},"html5data":{"xPos":-1,"yPos":-1,"width":689,"height":63,"strokewidth":3}}},{"kind":"state","name":"_default_Down_Selected","data":{"hotlinkId":"","accState":24,"vectorData":{"left":-1,"top":-1,"right":688,"bottom":62,"altText":"Revise goals of care. Discuss what the mother would have wanted under the circumstances.","pngfb":false,"pr":{"l":"Lib","i":150}},"html5data":{"xPos":-1,"yPos":-1,"width":689,"height":63,"strokewidth":3}}},{"kind":"state","name":"_default_Hover","data":{"hotlinkId":"","accState":0,"vectorData":{"left":-1,"top":-1,"right":688,"bottom":62,"altText":"Revise goals of care. Discuss what the mother would have wanted under the circumstances.","pngfb":false,"pr":{"l":"Lib","i":151}},"html5data":{"xPos":-1,"yPos":-1,"width":689,"height":63,"strokewidth":3}}},{"kind":"state","name":"_default_Hover_Disabled","data":{"hotlinkId":"","accState":1,"vectorData":{"left":-1,"top":-1,"right":688,"bottom":62,"altText":"Revise goals of care. Discuss what the mother would have wanted under the circumstances.","pngfb":false,"pr":{"l":"Lib","i":151}},"html5data":{"xPos":-1,"yPos":-1,"width":689,"height":63,"strokewidth":3}}},{"kind":"state","name":"_default_Hover_Down","data":{"hotlinkId":"","accState":8,"vectorData":{"left":-1,"top":-1,"right":688,"bottom":62,"altText":"Revise goals of care. Discuss what the mother would have wanted under the circumstances.","pngfb":false,"pr":{"l":"Lib","i":151}},"html5data":{"xPos":-1,"yPos":-1,"width":689,"height":63,"strokewidth":3}}},{"kind":"state","name":"_default_Hover_Selected","data":{"hotlinkId":"","accState":16,"vectorData":{"left":-1,"top":-1,"right":688,"bottom":62,"altText":"Revise goals of care. Discuss what the mother would have wanted under the circumstances.","pngfb":false,"pr":{"l":"Lib","i":152}},"html5data":{"xPos":-1,"yPos":-1,"width":689,"height":63,"strokewidth":3}}},{"kind":"state","name":"_default_Hover_Selected_Disabled","data":{"hotlinkId":"","accState":17,"vectorData":{"left":-1,"top":-1,"right":688,"bottom":62,"altText":"Revise goals of care. Discuss what the mother would have wanted under the circumstances.","pngfb":false,"pr":{"l":"Lib","i":152}},"html5data":{"xPos":-1,"yPos":-1,"width":689,"height":63,"strokewidth":3}}},{"kind":"state","name":"_default_Hover_Down_Selected","data":{"hotlinkId":"","accState":24,"vectorData":{"left":-1,"top":-1,"right":688,"bottom":62,"altText":"Revise goals of care. Discuss what the mother would have wanted under the circumstances.","pngfb":false,"pr":{"l":"Lib","i":152}},"html5data":{"xPos":-1,"yPos":-1,"width":689,"height":63,"strokewidth":3}}}],"width":688,"height":62,"resume":true,"useHandCursor":true,"id":"5ssH6U5ArCD","variables":[{"kind":"variable","name":"_hover","type":"boolean","value":false,"resume":true},{"kind":"variable","name":"_down","type":"boolean","value":false,"resume":true},{"kind":"variable","name":"_disabled","type":"boolean","value":false,"resume":true},{"kind":"variable","name":"_checked","type":"boolean","value":false,"resume":true},{"kind":"variable","name":"_state","type":"string","value":"_default","resume":true},{"kind":"variable","name":"_stateName","type":"string","value":"","resume":true},{"kind":"variable","name":"_tempStateName","type":"string","value":"","resume":false}],"actionGroups":{"ActGrpSetCheckedState":{"kind":"actiongroup","actions":[{"kind":"adjustvar","variable":"_checked","operator":"set","value":{"type":"boolean","value":true}},{"kind":"exe_actiongroup","id":"_player._setstates","scopeRef":{"type":"string","value":"_this"}},{"kind":"exe_actiongroup","id":"ActGrpUnchecked"}]},"ActGrpUnchecked":{"kind":"actiongroup","actions":[{"kind":"if_action","condition":{"statement":{"kind":"compare","operator":"eq","valuea":"_parent.6C7x62uiWCT.#_checked","typea":"var","valueb":true,"typeb":"boolean"}},"thenActions":[{"kind":"adjustvar","variable":"_parent.6C7x62uiWCT._checked","operator":"set","value":{"type":"boolean","value":false}},{"kind":"exe_actiongroup","id":"_player._setstates","scopeRef":{"type":"string","value":"_parent.6C7x62uiWCT"}}]},{"kind":"if_action","condition":{"statement":{"kind":"compare","operator":"eq","valuea":"_parent.5rHpsFbryM3.#_checked","typea":"var","valueb":true,"typeb":"boolean"}},"thenActions":[{"kind":"adjustvar","variable":"_parent.5rHpsFbryM3._checked","operator":"set","value":{"type":"boolean","value":false}},{"kind":"exe_actiongroup","id":"_player._setstates","scopeRef":{"type":"string","value":"_parent.5rHpsFbryM3"}}]},{"kind":"if_action","condition":{"statement":{"kind":"compare","operator":"eq","valuea":"_parent.6QyG6pxwyQ8.#_checked","typea":"var","valueb":true,"typeb":"boolean"}},"thenActions":[{"kind":"adjustvar","variable":"_parent.6QyG6pxwyQ8._checked","operator":"set","value":{"type":"boolean","value":false}},{"kind":"exe_actiongroup","id":"_player._setstates","scopeRef":{"type":"string","value":"_parent.6QyG6pxwyQ8"}}]}]},"ActGrpSetHoverState":{"kind":"actiongroup","actions":[{"kind":"adjustvar","variable":"_hover","operator":"set","value":{"type":"boolean","value":true}},{"kind":"exe_actiongroup","id":"_player._setstates","scopeRef":{"type":"string","value":"_this"}}]},"ActGrpClearHoverState":{"kind":"actiongroup","actions":[{"kind":"adjustvar","variable":"_hover","operator":"set","value":{"type":"boolean","value":false}},{"kind":"exe_actiongroup","id":"_player._setstates","scopeRef":{"type":"string","value":"_this"}}]},"ActGrpSetDisabledState":{"kind":"actiongroup","actions":[{"kind":"adjustvar","variable":"_disabled","operator":"set","value":{"type":"boolean","value":true}},{"kind":"exe_actiongroup","id":"_player._setstates","scopeRef":{"type":"string","value":"_this"}}]},"ActGrpSetDownState":{"kind":"actiongroup","actions":[{"kind":"adjustvar","variable":"_down","operator":"set","value":{"type":"boolean","value":true}},{"kind":"exe_actiongroup","id":"_player._setstates","scopeRef":{"type":"string","value":"_this"}}]},"ActGrpClearStateVars":{"kind":"actiongroup","actions":[{"kind":"adjustvar","variable":"_hover","operator":"set","value":{"type":"boolean","value":false}},{"kind":"adjustvar","variable":"_down","operator":"set","value":{"type":"boolean","value":false}},{"kind":"adjustvar","variable":"_disabled","operator":"set","value":{"type":"boolean","value":false}},{"kind":"adjustvar","variable":"_checked","operator":"set","value":{"type":"boolean","value":false}}]}},"events":[{"kind":"onrelease","actions":[{"kind":"exe_actiongroup","id":"ActGrpUnchecked"},{"kind":"adjustvar","variable":"_checked","operator":"set","value":{"type":"boolean","value":true}},{"kind":"adjustvar","variable":"_down","operator":"set","value":{"type":"boolean","value":false}},{"kind":"exe_actiongroup","id":"_player._setstates","scopeRef":{"type":"string","value":"_this"}},{"kind":"if_action","condition":{"statement":{"kind":"or","statements":[{"kind":"compare","operator":"eq","valuea":"_parent.6C7x62uiWCT.#_checked","typea":"var","valueb":true,"typeb":"boolean"},{"kind":"compare","operator":"eq","valuea":"_this.#_checked","typea":"var","valueb":true,"typeb":"boolean"},{"kind":"compare","operator":"eq","valuea":"_parent.5rHpsFbryM3.#_checked","typea":"var","valueb":true,"typeb":"boolean"},{"kind":"compare","operator":"eq","valuea":"_parent.6QyG6pxwyQ8.#_checked","typea":"var","valueb":true,"typeb":"boolean"}]}},"thenActions":[{"kind":"eval_interaction","id":"_parent._parent.6NpWGQyP8Xt"}],"elseActions":[{"kind":"gotoplay","window":"MessageWnd","wndtype":"normal","objRef":{"type":"string","value":"_player.MsgScene_6RkjUEkNRmi.InvalidPromptSlide"}}]}]},{"kind":"ontransitionin","actions":[{"kind":"exe_actiongroup","id":"_player._setstates","scopeRef":{"type":"string","value":"_this"}}]},{"kind":"onrollover","actions":[{"kind":"exe_actiongroup","id":"ActGrpSetHoverState","scopeRef":{"type":"string","value":"_this"}}]},{"kind":"onrollout","actions":[{"kind":"exe_actiongroup","id":"ActGrpClearHoverState","scopeRef":{"type":"string","value":"_this"}}]},{"kind":"onpress","actions":[{"kind":"exe_actiongroup","id":"ActGrpSetDownState","scopeRef":{"type":"string","value":"_this"}}]},{"kind":"onreleaseoutside","actions":[{"kind":"adjustvar","variable":"_down","operator":"set","value":{"type":"boolean","value":false}},{"kind":"exe_actiongroup","id":"_player._setstates","scopeRef":{"type":"string","value":"_this"}}]}]},{"kind":"vectorshape","rotation":0,"accType":"radio","cliptobounds":false,"defaultAction":"onrelease","textLib":[{"kind":"textdata","uniqueId":"6NhWdud4kSC_538229791","id":"01","linkId":"txt__default_6C7x62uiWCT","type":"vectortext","xPos":0,"yPos":0,"width":0,"height":0,"shadowIndex":-1,"vectortext":{"left":0,"top":0,"right":663,"bottom":50,"pngfb":false,"pr":{"l":"Lib","i":160}}}],"shapemaskId":"","xPos":24,"yPos":24,"tabIndex":14,"tabEnabled":true,"xOffset":0,"yOffset":0,"rotateXPos":344,"rotateYPos":31,"scaleX":100,"scaleY":100,"alpha":100,"depth":4,"scrolling":true,"shuffleLock":false,"data":{"hotlinkId":"","accState":0,"vectorData":{"left":-1,"top":-1,"right":688,"bottom":62,"altText":"Discuss the need for tracheostomy and PEG tube and provide reassurance. Set an agreed upon date.","pngfb":false,"pr":{"l":"Lib","i":149}},"html5data":{"xPos":-1,"yPos":-1,"width":689,"height":63,"strokewidth":0}},"states":[{"kind":"state","name":"_default_Disabled","data":{"hotlinkId":"","accState":1,"vectorData":{"left":-1,"top":-1,"right":688,"bottom":62,"altText":"Discuss the need for tracheostomy and PEG tube and provide reassurance. Set an agreed upon date.","pngfb":false,"pr":{"l":"Lib","i":149}},"html5data":{"xPos":-1,"yPos":-1,"width":689,"height":63,"strokewidth":3}}},{"kind":"state","name":"_default_Down","data":{"hotlinkId":"","accState":8,"vectorData":{"left":-1,"top":-1,"right":688,"bottom":62,"altText":"Discuss the need for tracheostomy and PEG tube and provide reassurance. Set an agreed upon date.","pngfb":false,"pr":{"l":"Lib","i":149}},"html5data":{"xPos":-1,"yPos":-1,"width":689,"height":63,"strokewidth":3}}},{"kind":"state","name":"_default_Selected","data":{"hotlinkId":"","accState":16,"vectorData":{"left":-1,"top":-1,"right":688,"bottom":62,"altText":"Discuss the need for tracheostomy and PEG tube and provide reassurance. Set an agreed upon date.","pngfb":false,"pr":{"l":"Lib","i":150}},"html5data":{"xPos":-1,"yPos":-1,"width":689,"height":63,"strokewidth":3}}},{"kind":"state","name":"_default_Selected_Disabled","data":{"hotlinkId":"","accState":17,"vectorData":{"left":-1,"top":-1,"right":688,"bottom":62,"altText":"Discuss the need for tracheostomy and PEG tube and provide reassurance. Set an agreed upon date.","pngfb":false,"pr":{"l":"Lib","i":150}},"html5data":{"xPos":-1,"yPos":-1,"width":689,"height":63,"strokewidth":3}}},{"kind":"state","name":"_default_Down_Selected","data":{"hotlinkId":"","accState":24,"vectorData":{"left":-1,"top":-1,"right":688,"bottom":62,"altText":"Discuss the need for tracheostomy and PEG tube and provide reassurance. Set an agreed upon date.","pngfb":false,"pr":{"l":"Lib","i":150}},"html5data":{"xPos":-1,"yPos":-1,"width":689,"height":63,"strokewidth":3}}},{"kind":"state","name":"_default_Hover","data":{"hotlinkId":"","accState":0,"vectorData":{"left":-1,"top":-1,"right":688,"bottom":62,"altText":"Discuss the need for tracheostomy and PEG tube and provide reassurance. Set an agreed upon date.","pngfb":false,"pr":{"l":"Lib","i":151}},"html5data":{"xPos":-1,"yPos":-1,"width":689,"height":63,"strokewidth":3}}},{"kind":"state","name":"_default_Hover_Disabled","data":{"hotlinkId":"","accState":1,"vectorData":{"left":-1,"top":-1,"right":688,"bottom":62,"altText":"Discuss the need for tracheostomy and PEG tube and provide reassurance. Set an agreed upon date.","pngfb":false,"pr":{"l":"Lib","i":151}},"html5data":{"xPos":-1,"yPos":-1,"width":689,"height":63,"strokewidth":3}}},{"kind":"state","name":"_default_Hover_Down","data":{"hotlinkId":"","accState":8,"vectorData":{"left":-1,"top":-1,"right":688,"bottom":62,"altText":"Discuss the need for tracheostomy and PEG tube and provide reassurance. Set an agreed upon date.","pngfb":false,"pr":{"l":"Lib","i":151}},"html5data":{"xPos":-1,"yPos":-1,"width":689,"height":63,"strokewidth":3}}},{"kind":"state","name":"_default_Hover_Selected","data":{"hotlinkId":"","accState":16,"vectorData":{"left":-1,"top":-1,"right":688,"bottom":62,"altText":"Discuss the need for tracheostomy and PEG tube and provide reassurance. Set an agreed upon date.","pngfb":false,"pr":{"l":"Lib","i":152}},"html5data":{"xPos":-1,"yPos":-1,"width":689,"height":63,"strokewidth":3}}},{"kind":"state","name":"_default_Hover_Selected_Disabled","data":{"hotlinkId":"","accState":17,"vectorData":{"left":-1,"top":-1,"right":688,"bottom":62,"altText":"Discuss the need for tracheostomy and PEG tube and provide reassurance. Set an agreed upon date.","pngfb":false,"pr":{"l":"Lib","i":152}},"html5data":{"xPos":-1,"yPos":-1,"width":689,"height":63,"strokewidth":3}}},{"kind":"state","name":"_default_Hover_Down_Selected","data":{"hotlinkId":"","accState":24,"vectorData":{"left":-1,"top":-1,"right":688,"bottom":62,"altText":"Discuss the need for tracheostomy and PEG tube and provide reassurance. Set an agreed upon date.","pngfb":false,"pr":{"l":"Lib","i":152}},"html5data":{"xPos":-1,"yPos":-1,"width":689,"height":63,"strokewidth":3}}}],"width":688,"height":62,"resume":true,"useHandCursor":true,"id":"6C7x62uiWCT","variables":[{"kind":"variable","name":"_hover","type":"boolean","value":false,"resume":true},{"kind":"variable","name":"_down","type":"boolean","value":false,"resume":true},{"kind":"variable","name":"_disabled","type":"boolean","value":false,"resume":true},{"kind":"variable","name":"_checked","type":"boolean","value":false,"resume":true},{"kind":"variable","name":"_state","type":"string","value":"_default","resume":true},{"kind":"variable","name":"_stateName","type":"string","value":"","resume":true},{"kind":"variable","name":"_tempStateName","type":"string","value":"","resume":false}],"actionGroups":{"ActGrpSetCheckedState":{"kind":"actiongroup","actions":[{"kind":"adjustvar","variable":"_checked","operator":"set","value":{"type":"boolean","value":true}},{"kind":"exe_actiongroup","id":"_player._setstates","scopeRef":{"type":"string","value":"_this"}},{"kind":"exe_actiongroup","id":"ActGrpUnchecked"}]},"ActGrpUnchecked":{"kind":"actiongroup","actions":[{"kind":"if_action","condition":{"statement":{"kind":"compare","operator":"eq","valuea":"_parent.5ssH6U5ArCD.#_checked","typea":"var","valueb":true,"typeb":"boolean"}},"thenActions":[{"kind":"adjustvar","variable":"_parent.5ssH6U5ArCD._checked","operator":"set","value":{"type":"boolean","value":false}},{"kind":"exe_actiongroup","id":"_player._setstates","scopeRef":{"type":"string","value":"_parent.5ssH6U5ArCD"}}]},{"kind":"if_action","condition":{"statement":{"kind":"compare","operator":"eq","valuea":"_parent.5rHpsFbryM3.#_checked","typea":"var","valueb":true,"typeb":"boolean"}},"thenActions":[{"kind":"adjustvar","variable":"_parent.5rHpsFbryM3._checked","operator":"set","value":{"type":"boolean","value":false}},{"kind":"exe_actiongroup","id":"_player._setstates","scopeRef":{"type":"string","value":"_parent.5rHpsFbryM3"}}]},{"kind":"if_action","condition":{"statement":{"kind":"compare","operator":"eq","valuea":"_parent.6QyG6pxwyQ8.#_checked","typea":"var","valueb":true,"typeb":"boolean"}},"thenActions":[{"kind":"adjustvar","variable":"_parent.6QyG6pxwyQ8._checked","operator":"set","value":{"type":"boolean","value":false}},{"kind":"exe_actiongroup","id":"_player._setstates","scopeRef":{"type":"string","value":"_parent.6QyG6pxwyQ8"}}]}]},"ActGrpSetHoverState":{"kind":"actiongroup","actions":[{"kind":"adjustvar","variable":"_hover","operator":"set","value":{"type":"boolean","value":true}},{"kind":"exe_actiongroup","id":"_player._setstates","scopeRef":{"type":"string","value":"_this"}}]},"ActGrpClearHoverState":{"kind":"actiongroup","actions":[{"kind":"adjustvar","variable":"_hover","operator":"set","value":{"type":"boolean","value":false}},{"kind":"exe_actiongroup","id":"_player._setstates","scopeRef":{"type":"string","value":"_this"}}]},"ActGrpSetDisabledState":{"kind":"actiongroup","actions":[{"kind":"adjustvar","variable":"_disabled","operator":"set","value":{"type":"boolean","value":true}},{"kind":"exe_actiongroup","id":"_player._setstates","scopeRef":{"type":"string","value":"_this"}}]},"ActGrpSetDownState":{"kind":"actiongroup","actions":[{"kind":"adjustvar","variable":"_down","operator":"set","value":{"type":"boolean","value":true}},{"kind":"exe_actiongroup","id":"_player._setstates","scopeRef":{"type":"string","value":"_this"}}]},"ActGrpClearStateVars":{"kind":"actiongroup","actions":[{"kind":"adjustvar","variable":"_hover","operator":"set","value":{"type":"boolean","value":false}},{"kind":"adjustvar","variable":"_down","operator":"set","value":{"type":"boolean","value":false}},{"kind":"adjustvar","variable":"_disabled","operator":"set","value":{"type":"boolean","value":false}},{"kind":"adjustvar","variable":"_checked","operator":"set","value":{"type":"boolean","value":false}}]}},"events":[{"kind":"onrelease","actions":[{"kind":"exe_actiongroup","id":"ActGrpUnchecked"},{"kind":"adjustvar","variable":"_checked","operator":"set","value":{"type":"boolean","value":true}},{"kind":"adjustvar","variable":"_down","operator":"set","value":{"type":"boolean","value":false}},{"kind":"exe_actiongroup","id":"_player._setstates","scopeRef":{"type":"string","value":"_this"}},{"kind":"if_action","condition":{"statement":{"kind":"or","statements":[{"kind":"compare","operator":"eq","valuea":"_this.#_checked","typea":"var","valueb":true,"typeb":"boolean"},{"kind":"compare","operator":"eq","valuea":"_parent.5ssH6U5ArCD.#_checked","typea":"var","valueb":true,"typeb":"boolean"},{"kind":"compare","operator":"eq","valuea":"_parent.5rHpsFbryM3.#_checked","typea":"var","valueb":true,"typeb":"boolean"},{"kind":"compare","operator":"eq","valuea":"_parent.6QyG6pxwyQ8.#_checked","typea":"var","valueb":true,"typeb":"boolean"}]}},"thenActions":[{"kind":"eval_interaction","id":"_parent._parent.6NpWGQyP8Xt"}],"elseActions":[{"kind":"gotoplay","window":"MessageWnd","wndtype":"normal","objRef":{"type":"string","value":"_player.MsgScene_6RkjUEkNRmi.InvalidPromptSlide"}}]}]},{"kind":"ontransitionin","actions":[{"kind":"exe_actiongroup","id":"_player._setstates","scopeRef":{"type":"string","value":"_this"}}]},{"kind":"onrollover","actions":[{"kind":"exe_actiongroup","id":"ActGrpSetHoverState","scopeRef":{"type":"string","value":"_this"}}]},{"kind":"onrollout","actions":[{"kind":"exe_actiongroup","id":"ActGrpClearHoverState","scopeRef":{"type":"string","value":"_this"}}]},{"kind":"onpress","actions":[{"kind":"exe_actiongroup","id":"ActGrpSetDownState","scopeRef":{"type":"string","value":"_this"}}]},{"kind":"onreleaseoutside","actions":[{"kind":"adjustvar","variable":"_down","operator":"set","value":{"type":"boolean","value":false}},{"kind":"exe_actiongroup","id":"_player._setstates","scopeRef":{"type":"string","value":"_this"}}]}]}],"shuffle":true,"accType":"none","accLabelType":"text","shapemaskId":"","xPos":0,"yPos":0,"tabIndex":-1,"tabEnabled":true,"xOffset":0,"yOffset":0,"rotateXPos":0,"rotateYPos":0,"scaleX":100,"scaleY":100,"alpha":100,"rotation":0,"depth":1,"scrolling":true,"shuffleLock":false,"width":0,"height":0,"resume":true,"useHandCursor":true,"id":""}],"shapemaskId":"","xPos":-8,"yPos":62,"tabIndex":13,"tabEnabled":false,"xOffset":0,"yOffset":0,"rotateXPos":344,"rotateYPos":163,"scaleX":100,"scaleY":100,"alpha":100,"rotation":0,"depth":1,"scrolling":true,"shuffleLock":false,"data":{"hotlinkId":"","accState":0,"html5data":{"url":"","xPos":16,"yPos":62,"width":688,"height":325,"strokewidth":0}},"width":712,"height":325,"resume":true,"useHandCursor":true,"background":{"type":"vector","vectorData":{"left":0,"top":0,"right":712,"bottom":326,"altText":"Multiple Choice","pngfb":false,"pr":{"l":"Lib","i":148}}},"id":"5kpde8yyWxJ"},{"kind":"vectorshape","rotation":0,"accType":"text","cliptobounds":false,"defaultAction":"","textLib":[{"kind":"textdata","uniqueId":"5txeDqr24CA_453779567","id":"01","linkId":"txt__default_5txeDqr24CA","type":"vectortext","xPos":0,"yPos":0,"width":0,"height":0,"shadowIndex":-1,"vectortext":{"left":0,"top":0,"right":232,"bottom":31,"pngfb":false,"pr":{"l":"Lib","i":161}}}],"shapemaskId":"","xPos":36,"yPos":16,"tabIndex":12,"tabEnabled":true,"xOffset":0,"yOffset":0,"rotateXPos":324,"rotateYPos":17.5,"scaleX":100,"scaleY":100,"alpha":100,"depth":2,"scrolling":true,"shuffleLock":false,"data":{"hotlinkId":"","accState":0,"vectorData":{"left":0,"top":0,"right":648,"bottom":35,"altText":"What do you do next?","pngfb":false,"pr":{"l":"Lib","i":18}},"html5data":{"xPos":-1,"yPos":-1,"width":649,"height":36,"strokewidth":0}},"width":648,"height":35,"resume":true,"useHandCursor":true,"id":"5txeDqr24CA"}],"startTime":-1,"elapsedTimeMode":"normal","useHandCursor":false,"resume":true,"kind":"slidelayer","isBaseLayer":true},{"kind":"slidelayer","depth":0,"modal":true,"pauseParent":true,"rotateXPos":360,"rotateYPos":202,"tabIndex":-1,"enableSeek":true,"enableReplay":true,"lmsId":"","timeline":{"duration":5000,"events":[{"kind":"ontimelinetick","time":0,"actions":[{"kind":"show","transition":"appear","objRef":{"type":"string","value":"6UQPMlWTqCQ"}},{"kind":"show","transition":"appear","objRef":{"type":"string","value":"5shloKwyi7O"}},{"kind":"show","transition":"appear","objRef":{"type":"string","value":"6dGPIxRdhlJ"}}]}]},"objects":[{"kind":"vectorshape","rotation":0,"accType":"text","cliptobounds":false,"defaultAction":"","shapemaskId":"","xPos":142,"yPos":131,"tabIndex":9,"tabEnabled":true,"xOffset":0,"yOffset":0,"rotateXPos":218,"rotateYPos":71,"scaleX":100,"scaleY":100,"alpha":100,"depth":1,"scrolling":false,"shuffleLock":false,"data":{"hotlinkId":"","accState":0,"vectorData":{"left":-2,"top":-2,"right":437,"bottom":144,"altText":"Rectangle 1","pngfb":false,"pr":{"l":"Lib","i":162}},"html5data":{"xPos":-1,"yPos":-1,"width":437,"height":144,"strokewidth":1}},"width":436,"height":142,"resume":true,"useHandCursor":true,"id":"6dGPIxRdhlJ"},{"kind":"vectorshape","rotation":0,"accType":"text","cliptobounds":false,"defaultAction":"","textLib":[{"kind":"textdata","uniqueId":"6UQPMlWTqCQ_-1809031411","id":"01","linkId":"txt__default_6UQPMlWTqCQ","type":"vectortext","xPos":0,"yPos":0,"width":0,"height":0,"shadowIndex":-1,"vectortext":{"left":0,"top":0,"right":394,"bottom":44,"pngfb":false,"pr":{"l":"Lib","i":164}}}],"shapemaskId":"","xPos":160,"yPos":152,"tabIndex":10,"tabEnabled":true,"xOffset":0,"yOffset":0,"rotateXPos":200,"rotateYPos":40.5,"scaleX":100,"scaleY":100,"alpha":100,"depth":2,"scrolling":true,"shuffleLock":false,"data":{"hotlinkId":"","accState":0,"vectorData":{"left":0,"top":0,"right":400,"bottom":81,"altText":"This is a good answer as it helps out the son’s frame of mind and allows you to add your concerns.","pngfb":false,"pr":{"l":"Lib","i":163}},"html5data":{"xPos":-1,"yPos":-1,"width":401,"height":82,"strokewidth":0}},"width":400,"height":81,"resume":true,"useHandCursor":true,"id":"6UQPMlWTqCQ"},{"kind":"vectorshape","rotation":0,"accType":"button","cliptobounds":false,"defaultAction":"onrelease","textLib":[{"kind":"textdata","uniqueId":"6c2FGqTjtlY_1568070706","id":"01","linkId":"txt__default_5shloKwyi7O","type":"vectortext","xPos":0,"yPos":0,"width":0,"height":0,"shadowIndex":-1,"vectortext":{"left":0,"top":0,"right":90,"bottom":19,"pngfb":false,"pr":{"l":"Lib","i":79}}}],"shapemaskId":"","xPos":298,"yPos":242,"tabIndex":11,"tabEnabled":true,"xOffset":0,"yOffset":0,"rotateXPos":62.5,"rotateYPos":11,"scaleX":100,"scaleY":100,"alpha":100,"depth":3,"scrolling":true,"shuffleLock":false,"data":{"hotlinkId":"","accState":0,"vectorData":{"left":-2,"top":-2,"right":126,"bottom":23,"altText":"Continue","pngfb":false,"pr":{"l":"Lib","i":74}},"html5data":{"xPos":-1,"yPos":-1,"width":126,"height":24,"strokewidth":1}},"states":[{"kind":"state","name":"_default_Disabled","data":{"hotlinkId":"","accState":1,"vectorData":{"left":-2,"top":-2,"right":126,"bottom":23,"altText":"Continue","pngfb":false,"pr":{"l":"Lib","i":74}},"html5data":{"xPos":-2,"yPos":-2,"width":128,"height":25,"strokewidth":1}}},{"kind":"state","name":"_default_Down","data":{"hotlinkId":"","accState":8,"vectorData":{"left":-2,"top":-2,"right":126,"bottom":23,"altText":"Continue","pngfb":false,"pr":{"l":"Lib","i":75}},"html5data":{"xPos":-2,"yPos":-2,"width":128,"height":25,"strokewidth":3}}},{"kind":"state","name":"_default_Visited","data":{"hotlinkId":"","accState":0,"vectorData":{"left":-2,"top":-2,"right":126,"bottom":23,"altText":"Continue","pngfb":false,"pr":{"l":"Lib","i":74}},"html5data":{"xPos":-2,"yPos":-2,"width":128,"height":25,"strokewidth":1}}},{"kind":"state","name":"_default_Visited_Disabled","data":{"hotlinkId":"","accState":1,"vectorData":{"left":-2,"top":-2,"right":126,"bottom":23,"altText":"Continue","pngfb":false,"pr":{"l":"Lib","i":74}},"html5data":{"xPos":-2,"yPos":-2,"width":128,"height":25,"strokewidth":1}}},{"kind":"state","name":"_default_Down_Visited","data":{"hotlinkId":"","accState":8,"vectorData":{"left":-2,"top":-2,"right":126,"bottom":23,"altText":"Continue","pngfb":false,"pr":{"l":"Lib","i":75}},"html5data":{"xPos":-2,"yPos":-2,"width":128,"height":25,"strokewidth":3}}},{"kind":"state","name":"_default_Hover","data":{"hotlinkId":"","accState":0,"vectorData":{"left":-2,"top":-2,"right":126,"bottom":23,"altText":"Continue","pngfb":false,"pr":{"l":"Lib","i":76}},"html5data":{"xPos":-2,"yPos":-2,"width":128,"height":25,"strokewidth":1}}},{"kind":"state","name":"_default_Hover_Disabled","data":{"hotlinkId":"","accState":1,"vectorData":{"left":-2,"top":-2,"right":126,"bottom":23,"altText":"Continue","pngfb":false,"pr":{"l":"Lib","i":76}},"html5data":{"xPos":-2,"yPos":-2,"width":128,"height":25,"strokewidth":1}}},{"kind":"state","name":"_default_Hover_Down","data":{"hotlinkId":"","accState":8,"vectorData":{"left":-2,"top":-2,"right":126,"bottom":23,"altText":"Continue","pngfb":false,"pr":{"l":"Lib","i":77}},"html5data":{"xPos":-2,"yPos":-2,"width":128,"height":25,"strokewidth":3}}},{"kind":"state","name":"_default_Hover_Visited","data":{"hotlinkId":"","accState":0,"vectorData":{"left":-2,"top":-2,"right":126,"bottom":23,"altText":"Continue","pngfb":false,"pr":{"l":"Lib","i":76}},"html5data":{"xPos":-2,"yPos":-2,"width":128,"height":25,"strokewidth":1}}},{"kind":"state","name":"_default_Hover_Visited_Disabled","data":{"hotlinkId":"","accState":1,"vectorData":{"left":-2,"top":-2,"right":126,"bottom":23,"altText":"Continue","pngfb":false,"pr":{"l":"Lib","i":78}},"html5data":{"xPos":-2,"yPos":-2,"width":128,"height":25,"strokewidth":1}}},{"kind":"state","name":"_default_Hover_Down_Visited","data":{"hotlinkId":"","accState":8,"vectorData":{"left":-2,"top":-2,"right":126,"bottom":23,"altText":"Continue","pngfb":false,"pr":{"l":"Lib","i":77}},"html5data":{"xPos":-2,"yPos":-2,"width":128,"height":25,"strokewidth":3}}}],"width":125,"height":22,"resume":true,"useHandCursor":true,"id":"5shloKwyi7O","variables":[{"kind":"variable","name":"_hover","type":"boolean","value":false,"resume":true},{"kind":"variable","name":"_down","type":"boolean","value":false,"resume":true},{"kind":"variable","name":"_disabled","type":"boolean","value":false,"resume":true},{"kind":"variable","name":"_visited","type":"boolean","value":false,"resume":true},{"kind":"variable","name":"_savevisited","type":"boolean","value":false,"resume":true},{"kind":"variable","name":"_state","type":"string","value":"_default","resume":true},{"kind":"variable","name":"_stateName","type":"string","value":"","resume":true},{"kind":"variable","name":"_tempStateName","type":"string","value":"","resume":false}],"actionGroups":{"ActGrpSetVisitedState":{"kind":"actiongroup","actions":[{"kind":"adjustvar","variable":"_savevisited","operator":"set","value":{"type":"var","value":"#_visited"}},{"kind":"adjustvar","variable":"_visited","operator":"set","value":{"type":"boolean","value":true}},{"kind":"exe_actiongroup","id":"_player._setstates","scopeRef":{"type":"string","value":"_this"}}]},"ActGrpSetHoverState":{"kind":"actiongroup","actions":[{"kind":"adjustvar","variable":"_hover","operator":"set","value":{"type":"boolean","value":true}},{"kind":"exe_actiongroup","id":"_player._setstates","scopeRef":{"type":"string","value":"_this"}}]},"ActGrpClearHoverState":{"kind":"actiongroup","actions":[{"kind":"adjustvar","variable":"_hover","operator":"set","value":{"type":"boolean","value":false}},{"kind":"exe_actiongroup","id":"_player._setstates","scopeRef":{"type":"string","value":"_this"}}]},"ActGrpSetDisabledState":{"kind":"actiongroup","actions":[{"kind":"adjustvar","variable":"_disabled","operator":"set","value":{"type":"boolean","value":true}},{"kind":"exe_actiongroup","id":"_player._setstates","scopeRef":{"type":"string","value":"_this"}}]},"ActGrpSetDownState":{"kind":"actiongroup","actions":[{"kind":"adjustvar","variable":"_down","operator":"set","value":{"type":"boolean","value":true}},{"kind":"exe_actiongroup","id":"_player._setstates","scopeRef":{"type":"string","value":"_this"}}]},"ActGrpClearStateVars":{"kind":"actiongroup","actions":[{"kind":"adjustvar","variable":"_hover","operator":"set","value":{"type":"boolean","value":false}},{"kind":"adjustvar","variable":"_down","operator":"set","value":{"type":"boolean","value":false}},{"kind":"adjustvar","variable":"_disabled","operator":"set","value":{"type":"boolean","value":false}},{"kind":"adjustvar","variable":"_visited","operator":"set","value":{"type":"boolean","value":false}},{"kind":"adjustvar","variable":"_savevisited","operator":"set","value":{"type":"boolean","value":false}}]}},"events":[{"kind":"onrelease","actions":[{"kind":"exe_actiongroup","id":"ActGrpSetVisitedState","scopeRef":{"type":"string","value":"_this"}},{"kind":"adjustvar","variable":"_hover","operator":"set","value":{"type":"boolean","value":false}},{"kind":"adjustvar","variable":"_down","operator":"set","value":{"type":"boolean","value":false}},{"kind":"exe_actiongroup","id":"_player._setstates","scopeRef":{"type":"string","value":"_this"}},{"kind":"hide_slidelayer","transition":"appear","objRef":{"type":"string","value":"_parent"}},{"kind":"gotoplay","window":"_current","wndtype":"normal","objRef":{"type":"string","value":"_player.6PUNBFetr9k.66be56Wadeg"}}]},{"kind":"ontransitionin","actions":[{"kind":"exe_actiongroup","id":"_player._setstates","scopeRef":{"type":"string","value":"_this"}}]},{"kind":"onrollover","actions":[{"kind":"exe_actiongroup","id":"ActGrpSetHoverState","scopeRef":{"type":"string","value":"_this"}}]},{"kind":"onrollout","actions":[{"kind":"exe_actiongroup","id":"ActGrpClearHoverState","scopeRef":{"type":"string","value":"_this"}}]},{"kind":"onpress","actions":[{"kind":"exe_actiongroup","id":"ActGrpSetDownState","scopeRef":{"type":"string","value":"_this"}}]},{"kind":"onreleaseoutside","actions":[{"kind":"adjustvar","variable":"_down","operator":"set","value":{"type":"boolean","value":false}},{"kind":"exe_actiongroup","id":"_player._setstates","scopeRef":{"type":"string","value":"_this"}}]}]}],"startTime":-1,"elapsedTimeMode":"normal","width":720,"height":405,"resume":true,"useHandCursor":false,"id":"5x2IvLth5ik","events":[{"kind":"ontopmostlayer","actions":[{"kind":"setactivetimeline","objRef":{"type":"string","value":"_this"}}]},{"kind":"ontransitionin","actions":[{"kind":"enable_frame_control","name":"submit","enable":false}]},{"kind":"ontransitionout","actions":[{"kind":"enable_frame_control","name":"submit","enable":true}]},{"kind":"ontransitionincomplete","actions":[{"kind":"setfocus","showrect":false,"value":{"type":"string","value":"6dGPIxRdhlJ"}}]}]},{"kind":"slidelayer","depth":0,"modal":true,"pauseParent":true,"rotateXPos":360,"rotateYPos":202,"tabIndex":-1,"enableSeek":true,"enableReplay":true,"lmsId":"","timeline":{"duration":5000,"events":[{"kind":"ontimelinetick","time":0,"actions":[{"kind":"show","transition":"appear","objRef":{"type":"string","value":"6ado0GsL4lJ"}},{"kind":"show","transition":"appear","objRef":{"type":"string","value":"6NvCUOZYCuS"}},{"kind":"show","transition":"appear","objRef":{"type":"string","value":"6dGPIxRdhlJ"}}]}]},"objects":[{"kind":"vectorshape","rotation":0,"accType":"text","cliptobounds":false,"defaultAction":"","shapemaskId":"","xPos":142,"yPos":131,"tabIndex":6,"tabEnabled":true,"xOffset":0,"yOffset":0,"rotateXPos":218,"rotateYPos":71,"scaleX":100,"scaleY":100,"alpha":100,"depth":1,"scrolling":false,"shuffleLock":false,"data":{"hotlinkId":"","accState":0,"vectorData":{"left":-2,"top":-2,"right":437,"bottom":144,"altText":"Rectangle 1","pngfb":false,"pr":{"l":"Lib","i":162}},"html5data":{"xPos":-1,"yPos":-1,"width":437,"height":144,"strokewidth":1}},"width":436,"height":142,"resume":true,"useHandCursor":true,"id":"6dGPIxRdhlJ"},{"kind":"vectorshape","rotation":0,"accType":"text","cliptobounds":false,"defaultAction":"","textLib":[{"kind":"textdata","uniqueId":"6ado0GsL4lJ_338412680","id":"01","linkId":"txt__default_6ado0GsL4lJ","type":"vectortext","xPos":0,"yPos":0,"width":0,"height":0,"shadowIndex":-1,"vectortext":{"left":0,"top":0,"right":390,"bottom":62,"pngfb":false,"pr":{"l":"Lib","i":166}}}],"shapemaskId":"","xPos":160,"yPos":154,"tabIndex":7,"tabEnabled":true,"xOffset":0,"yOffset":0,"rotateXPos":200,"rotateYPos":39.5,"scaleX":100,"scaleY":100,"alpha":100,"depth":2,"scrolling":true,"shuffleLock":false,"data":{"hotlinkId":"","accState":0,"vectorData":{"left":0,"top":0,"right":400,"bottom":80,"altText":"Ethics can help if there is an ethical dilemma. There is not in this case. This will not add to the care, but might make you and your staff feel better.","pngfb":false,"pr":{"l":"Lib","i":165}},"html5data":{"xPos":-1,"yPos":-1,"width":401,"height":80,"strokewidth":0}},"width":400,"height":79,"resume":true,"useHandCursor":true,"id":"6ado0GsL4lJ"},{"kind":"vectorshape","rotation":0,"accType":"button","cliptobounds":false,"defaultAction":"onrelease","textLib":[{"kind":"textdata","uniqueId":"6XjV3OLgkB9_1869179992","id":"01","linkId":"txt__default_6NvCUOZYCuS","type":"vectortext","xPos":0,"yPos":0,"width":0,"height":0,"shadowIndex":-1,"vectortext":{"left":0,"top":0,"right":90,"bottom":19,"pngfb":false,"pr":{"l":"Lib","i":79}}}],"shapemaskId":"","xPos":298,"yPos":242,"tabIndex":8,"tabEnabled":true,"xOffset":0,"yOffset":0,"rotateXPos":62.5,"rotateYPos":11,"scaleX":100,"scaleY":100,"alpha":100,"depth":3,"scrolling":true,"shuffleLock":false,"data":{"hotlinkId":"","accState":0,"vectorData":{"left":-2,"top":-2,"right":126,"bottom":23,"altText":"Continue","pngfb":false,"pr":{"l":"Lib","i":74}},"html5data":{"xPos":-1,"yPos":-1,"width":126,"height":24,"strokewidth":1}},"states":[{"kind":"state","name":"_default_Disabled","data":{"hotlinkId":"","accState":1,"vectorData":{"left":-2,"top":-2,"right":126,"bottom":23,"altText":"Continue","pngfb":false,"pr":{"l":"Lib","i":74}},"html5data":{"xPos":-2,"yPos":-2,"width":128,"height":25,"strokewidth":1}}},{"kind":"state","name":"_default_Down","data":{"hotlinkId":"","accState":8,"vectorData":{"left":-2,"top":-2,"right":126,"bottom":23,"altText":"Continue","pngfb":false,"pr":{"l":"Lib","i":75}},"html5data":{"xPos":-2,"yPos":-2,"width":128,"height":25,"strokewidth":3}}},{"kind":"state","name":"_default_Visited","data":{"hotlinkId":"","accState":0,"vectorData":{"left":-2,"top":-2,"right":126,"bottom":23,"altText":"Continue","pngfb":false,"pr":{"l":"Lib","i":74}},"html5data":{"xPos":-2,"yPos":-2,"width":128,"height":25,"strokewidth":1}}},{"kind":"state","name":"_default_Visited_Disabled","data":{"hotlinkId":"","accState":1,"vectorData":{"left":-2,"top":-2,"right":126,"bottom":23,"altText":"Continue","pngfb":false,"pr":{"l":"Lib","i":74}},"html5data":{"xPos":-2,"yPos":-2,"width":128,"height":25,"strokewidth":1}}},{"kind":"state","name":"_default_Down_Visited","data":{"hotlinkId":"","accState":8,"vectorData":{"left":-2,"top":-2,"right":126,"bottom":23,"altText":"Continue","pngfb":false,"pr":{"l":"Lib","i":75}},"html5data":{"xPos":-2,"yPos":-2,"width":128,"height":25,"strokewidth":3}}},{"kind":"state","name":"_default_Hover","data":{"hotlinkId":"","accState":0,"vectorData":{"left":-2,"top":-2,"right":126,"bottom":23,"altText":"Continue","pngfb":false,"pr":{"l":"Lib","i":76}},"html5data":{"xPos":-2,"yPos":-2,"width":128,"height":25,"strokewidth":1}}},{"kind":"state","name":"_default_Hover_Disabled","data":{"hotlinkId":"","accState":1,"vectorData":{"left":-2,"top":-2,"right":126,"bottom":23,"altText":"Continue","pngfb":false,"pr":{"l":"Lib","i":76}},"html5data":{"xPos":-2,"yPos":-2,"width":128,"height":25,"strokewidth":1}}},{"kind":"state","name":"_default_Hover_Down","data":{"hotlinkId":"","accState":8,"vectorData":{"left":-2,"top":-2,"right":126,"bottom":23,"altText":"Continue","pngfb":false,"pr":{"l":"Lib","i":77}},"html5data":{"xPos":-2,"yPos":-2,"width":128,"height":25,"strokewidth":3}}},{"kind":"state","name":"_default_Hover_Visited","data":{"hotlinkId":"","accState":0,"vectorData":{"left":-2,"top":-2,"right":126,"bottom":23,"altText":"Continue","pngfb":false,"pr":{"l":"Lib","i":76}},"html5data":{"xPos":-2,"yPos":-2,"width":128,"height":25,"strokewidth":1}}},{"kind":"state","name":"_default_Hover_Visited_Disabled","data":{"hotlinkId":"","accState":1,"vectorData":{"left":-2,"top":-2,"right":126,"bottom":23,"altText":"Continue","pngfb":false,"pr":{"l":"Lib","i":78}},"html5data":{"xPos":-2,"yPos":-2,"width":128,"height":25,"strokewidth":1}}},{"kind":"state","name":"_default_Hover_Down_Visited","data":{"hotlinkId":"","accState":8,"vectorData":{"left":-2,"top":-2,"right":126,"bottom":23,"altText":"Continue","pngfb":false,"pr":{"l":"Lib","i":77}},"html5data":{"xPos":-2,"yPos":-2,"width":128,"height":25,"strokewidth":3}}}],"width":125,"height":22,"resume":true,"useHandCursor":true,"id":"6NvCUOZYCuS","variables":[{"kind":"variable","name":"_hover","type":"boolean","value":false,"resume":true},{"kind":"variable","name":"_down","type":"boolean","value":false,"resume":true},{"kind":"variable","name":"_disabled","type":"boolean","value":false,"resume":true},{"kind":"variable","name":"_visited","type":"boolean","value":false,"resume":true},{"kind":"variable","name":"_savevisited","type":"boolean","value":false,"resume":true},{"kind":"variable","name":"_state","type":"string","value":"_default","resume":true},{"kind":"variable","name":"_stateName","type":"string","value":"","resume":true},{"kind":"variable","name":"_tempStateName","type":"string","value":"","resume":false}],"actionGroups":{"ActGrpSetVisitedState":{"kind":"actiongroup","actions":[{"kind":"adjustvar","variable":"_savevisited","operator":"set","value":{"type":"var","value":"#_visited"}},{"kind":"adjustvar","variable":"_visited","operator":"set","value":{"type":"boolean","value":true}},{"kind":"exe_actiongroup","id":"_player._setstates","scopeRef":{"type":"string","value":"_this"}}]},"ActGrpSetHoverState":{"kind":"actiongroup","actions":[{"kind":"adjustvar","variable":"_hover","operator":"set","value":{"type":"boolean","value":true}},{"kind":"exe_actiongroup","id":"_player._setstates","scopeRef":{"type":"string","value":"_this"}}]},"ActGrpClearHoverState":{"kind":"actiongroup","actions":[{"kind":"adjustvar","variable":"_hover","operator":"set","value":{"type":"boolean","value":false}},{"kind":"exe_actiongroup","id":"_player._setstates","scopeRef":{"type":"string","value":"_this"}}]},"ActGrpSetDisabledState":{"kind":"actiongroup","actions":[{"kind":"adjustvar","variable":"_disabled","operator":"set","value":{"type":"boolean","value":true}},{"kind":"exe_actiongroup","id":"_player._setstates","scopeRef":{"type":"string","value":"_this"}}]},"ActGrpSetDownState":{"kind":"actiongroup","actions":[{"kind":"adjustvar","variable":"_down","operator":"set","value":{"type":"boolean","value":true}},{"kind":"exe_actiongroup","id":"_player._setstates","scopeRef":{"type":"string","value":"_this"}}]},"ActGrpClearStateVars":{"kind":"actiongroup","actions":[{"kind":"adjustvar","variable":"_hover","operator":"set","value":{"type":"boolean","value":false}},{"kind":"adjustvar","variable":"_down","operator":"set","value":{"type":"boolean","value":false}},{"kind":"adjustvar","variable":"_disabled","operator":"set","value":{"type":"boolean","value":false}},{"kind":"adjustvar","variable":"_visited","operator":"set","value":{"type":"boolean","value":false}},{"kind":"adjustvar","variable":"_savevisited","operator":"set","value":{"type":"boolean","value":false}}]}},"events":[{"kind":"onrelease","actions":[{"kind":"exe_actiongroup","id":"ActGrpSetVisitedState","scopeRef":{"type":"string","value":"_this"}},{"kind":"adjustvar","variable":"_hover","operator":"set","value":{"type":"boolean","value":false}},{"kind":"adjustvar","variable":"_down","operator":"set","value":{"type":"boolean","value":false}},{"kind":"exe_actiongroup","id":"_player._setstates","scopeRef":{"type":"string","value":"_this"}},{"kind":"hide_slidelayer","transition":"appear","objRef":{"type":"string","value":"_parent"}},{"kind":"gotoplay","window":"_current","wndtype":"normal","objRef":{"type":"string","value":"_player.6PUNBFetr9k.66be56Wadeg"}}]},{"kind":"ontransitionin","actions":[{"kind":"exe_actiongroup","id":"_player._setstates","scopeRef":{"type":"string","value":"_this"}}]},{"kind":"onrollover","actions":[{"kind":"exe_actiongroup","id":"ActGrpSetHoverState","scopeRef":{"type":"string","value":"_this"}}]},{"kind":"onrollout","actions":[{"kind":"exe_actiongroup","id":"ActGrpClearHoverState","scopeRef":{"type":"string","value":"_this"}}]},{"kind":"onpress","actions":[{"kind":"exe_actiongroup","id":"ActGrpSetDownState","scopeRef":{"type":"string","value":"_this"}}]},{"kind":"onreleaseoutside","actions":[{"kind":"adjustvar","variable":"_down","operator":"set","value":{"type":"boolean","value":false}},{"kind":"exe_actiongroup","id":"_player._setstates","scopeRef":{"type":"string","value":"_this"}}]}]}],"startTime":-1,"elapsedTimeMode":"normal","width":720,"height":405,"resume":true,"useHandCursor":false,"id":"6KV6FhlyFfD","events":[{"kind":"ontopmostlayer","actions":[{"kind":"setactivetimeline","objRef":{"type":"string","value":"_this"}}]},{"kind":"ontransitionin","actions":[{"kind":"enable_frame_control","name":"submit","enable":false}]},{"kind":"ontransitionout","actions":[{"kind":"enable_frame_control","name":"submit","enable":true}]},{"kind":"ontransitionincomplete","actions":[{"kind":"setfocus","showrect":false,"value":{"type":"string","value":"6dGPIxRdhlJ"}}]}]},{"kind":"slidelayer","depth":0,"modal":true,"pauseParent":true,"rotateXPos":360,"rotateYPos":202,"tabIndex":-1,"enableSeek":true,"enableReplay":true,"lmsId":"","timeline":{"duration":5000,"events":[{"kind":"ontimelinetick","time":0,"actions":[{"kind":"show","transition":"appear","objRef":{"type":"string","value":"66gTePvTh1g"}},{"kind":"show","transition":"appear","objRef":{"type":"string","value":"6RInwClHvc0"}},{"kind":"show","transition":"appear","objRef":{"type":"string","value":"6dGPIxRdhlJ"}}]}]},"objects":[{"kind":"vectorshape","rotation":0,"accType":"text","cliptobounds":false,"defaultAction":"","shapemaskId":"","xPos":142,"yPos":131,"tabIndex":3,"tabEnabled":true,"xOffset":0,"yOffset":0,"rotateXPos":218,"rotateYPos":71,"scaleX":100,"scaleY":100,"alpha":100,"depth":1,"scrolling":false,"shuffleLock":false,"data":{"hotlinkId":"","accState":0,"vectorData":{"left":-2,"top":-2,"right":437,"bottom":144,"altText":"Rectangle 1","pngfb":false,"pr":{"l":"Lib","i":162}},"html5data":{"xPos":-1,"yPos":-1,"width":437,"height":144,"strokewidth":1}},"width":436,"height":142,"resume":true,"useHandCursor":true,"id":"6dGPIxRdhlJ"},{"kind":"vectorshape","rotation":0,"accType":"text","cliptobounds":false,"defaultAction":"","textLib":[{"kind":"textdata","uniqueId":"66gTePvTh1g_-62391543","id":"01","linkId":"txt__default_66gTePvTh1g","type":"vectortext","xPos":0,"yPos":0,"width":0,"height":0,"shadowIndex":-1,"vectortext":{"left":0,"top":0,"right":374,"bottom":81,"pngfb":false,"pr":{"l":"Lib","i":168}}}],"shapemaskId":"","xPos":160,"yPos":146,"tabIndex":4,"tabEnabled":true,"xOffset":0,"yOffset":0,"rotateXPos":200,"rotateYPos":43.5,"scaleX":100,"scaleY":100,"alpha":100,"depth":2,"scrolling":true,"shuffleLock":false,"data":{"hotlinkId":"","accState":0,"vectorData":{"left":0,"top":0,"right":400,"bottom":88,"altText":"This answer would normally be a good response. However, since you have met with the son many times it will not change the plan and may risk making the son angry.","pngfb":false,"pr":{"l":"Lib","i":167}},"html5data":{"xPos":-1,"yPos":-1,"width":401,"height":88,"strokewidth":0}},"width":400,"height":87,"resume":true,"useHandCursor":true,"id":"66gTePvTh1g"},{"kind":"vectorshape","rotation":0,"accType":"button","cliptobounds":false,"defaultAction":"onrelease","textLib":[{"kind":"textdata","uniqueId":"5dQjPXOo1N5_-1441339952","id":"01","linkId":"txt__default_6RInwClHvc0","type":"vectortext","xPos":0,"yPos":0,"width":0,"height":0,"shadowIndex":-1,"vectortext":{"left":0,"top":0,"right":90,"bottom":19,"pngfb":false,"pr":{"l":"Lib","i":79}}}],"shapemaskId":"","xPos":298,"yPos":242,"tabIndex":5,"tabEnabled":true,"xOffset":0,"yOffset":0,"rotateXPos":62.5,"rotateYPos":11,"scaleX":100,"scaleY":100,"alpha":100,"depth":3,"scrolling":true,"shuffleLock":false,"data":{"hotlinkId":"","accState":0,"vectorData":{"left":-2,"top":-2,"right":126,"bottom":23,"altText":"Continue","pngfb":false,"pr":{"l":"Lib","i":74}},"html5data":{"xPos":-1,"yPos":-1,"width":126,"height":24,"strokewidth":1}},"states":[{"kind":"state","name":"_default_Disabled","data":{"hotlinkId":"","accState":1,"vectorData":{"left":-2,"top":-2,"right":126,"bottom":23,"altText":"Continue","pngfb":false,"pr":{"l":"Lib","i":74}},"html5data":{"xPos":-2,"yPos":-2,"width":128,"height":25,"strokewidth":1}}},{"kind":"state","name":"_default_Down","data":{"hotlinkId":"","accState":8,"vectorData":{"left":-2,"top":-2,"right":126,"bottom":23,"altText":"Continue","pngfb":false,"pr":{"l":"Lib","i":75}},"html5data":{"xPos":-2,"yPos":-2,"width":128,"height":25,"strokewidth":3}}},{"kind":"state","name":"_default_Visited","data":{"hotlinkId":"","accState":0,"vectorData":{"left":-2,"top":-2,"right":126,"bottom":23,"altText":"Continue","pngfb":false,"pr":{"l":"Lib","i":74}},"html5data":{"xPos":-2,"yPos":-2,"width":128,"height":25,"strokewidth":1}}},{"kind":"state","name":"_default_Visited_Disabled","data":{"hotlinkId":"","accState":1,"vectorData":{"left":-2,"top":-2,"right":126,"bottom":23,"altText":"Continue","pngfb":false,"pr":{"l":"Lib","i":74}},"html5data":{"xPos":-2,"yPos":-2,"width":128,"height":25,"strokewidth":1}}},{"kind":"state","name":"_default_Down_Visited","data":{"hotlinkId":"","accState":8,"vectorData":{"left":-2,"top":-2,"right":126,"bottom":23,"altText":"Continue","pngfb":false,"pr":{"l":"Lib","i":75}},"html5data":{"xPos":-2,"yPos":-2,"width":128,"height":25,"strokewidth":3}}},{"kind":"state","name":"_default_Hover","data":{"hotlinkId":"","accState":0,"vectorData":{"left":-2,"top":-2,"right":126,"bottom":23,"altText":"Continue","pngfb":false,"pr":{"l":"Lib","i":76}},"html5data":{"xPos":-2,"yPos":-2,"width":128,"height":25,"strokewidth":1}}},{"kind":"state","name":"_default_Hover_Disabled","data":{"hotlinkId":"","accState":1,"vectorData":{"left":-2,"top":-2,"right":126,"bottom":23,"altText":"Continue","pngfb":false,"pr":{"l":"Lib","i":76}},"html5data":{"xPos":-2,"yPos":-2,"width":128,"height":25,"strokewidth":1}}},{"kind":"state","name":"_default_Hover_Down","data":{"hotlinkId":"","accState":8,"vectorData":{"left":-2,"top":-2,"right":126,"bottom":23,"altText":"Continue","pngfb":false,"pr":{"l":"Lib","i":77}},"html5data":{"xPos":-2,"yPos":-2,"width":128,"height":25,"strokewidth":3}}},{"kind":"state","name":"_default_Hover_Visited","data":{"hotlinkId":"","accState":0,"vectorData":{"left":-2,"top":-2,"right":126,"bottom":23,"altText":"Continue","pngfb":false,"pr":{"l":"Lib","i":76}},"html5data":{"xPos":-2,"yPos":-2,"width":128,"height":25,"strokewidth":1}}},{"kind":"state","name":"_default_Hover_Visited_Disabled","data":{"hotlinkId":"","accState":1,"vectorData":{"left":-2,"top":-2,"right":126,"bottom":23,"altText":"Continue","pngfb":false,"pr":{"l":"Lib","i":78}},"html5data":{"xPos":-2,"yPos":-2,"width":128,"height":25,"strokewidth":1}}},{"kind":"state","name":"_default_Hover_Down_Visited","data":{"hotlinkId":"","accState":8,"vectorData":{"left":-2,"top":-2,"right":126,"bottom":23,"altText":"Continue","pngfb":false,"pr":{"l":"Lib","i":77}},"html5data":{"xPos":-2,"yPos":-2,"width":128,"height":25,"strokewidth":3}}}],"width":125,"height":22,"resume":true,"useHandCursor":true,"id":"6RInwClHvc0","variables":[{"kind":"variable","name":"_hover","type":"boolean","value":false,"resume":true},{"kind":"variable","name":"_down","type":"boolean","value":false,"resume":true},{"kind":"variable","name":"_disabled","type":"boolean","value":false,"resume":true},{"kind":"variable","name":"_visited","type":"boolean","value":false,"resume":true},{"kind":"variable","name":"_savevisited","type":"boolean","value":false,"resume":true},{"kind":"variable","name":"_state","type":"string","value":"_default","resume":true},{"kind":"variable","name":"_stateName","type":"string","value":"","resume":true},{"kind":"variable","name":"_tempStateName","type":"string","value":"","resume":false}],"actionGroups":{"ActGrpSetVisitedState":{"kind":"actiongroup","actions":[{"kind":"adjustvar","variable":"_savevisited","operator":"set","value":{"type":"var","value":"#_visited"}},{"kind":"adjustvar","variable":"_visited","operator":"set","value":{"type":"boolean","value":true}},{"kind":"exe_actiongroup","id":"_player._setstates","scopeRef":{"type":"string","value":"_this"}}]},"ActGrpSetHoverState":{"kind":"actiongroup","actions":[{"kind":"adjustvar","variable":"_hover","operator":"set","value":{"type":"boolean","value":true}},{"kind":"exe_actiongroup","id":"_player._setstates","scopeRef":{"type":"string","value":"_this"}}]},"ActGrpClearHoverState":{"kind":"actiongroup","actions":[{"kind":"adjustvar","variable":"_hover","operator":"set","value":{"type":"boolean","value":false}},{"kind":"exe_actiongroup","id":"_player._setstates","scopeRef":{"type":"string","value":"_this"}}]},"ActGrpSetDisabledState":{"kind":"actiongroup","actions":[{"kind":"adjustvar","variable":"_disabled","operator":"set","value":{"type":"boolean","value":true}},{"kind":"exe_actiongroup","id":"_player._setstates","scopeRef":{"type":"string","value":"_this"}}]},"ActGrpSetDownState":{"kind":"actiongroup","actions":[{"kind":"adjustvar","variable":"_down","operator":"set","value":{"type":"boolean","value":true}},{"kind":"exe_actiongroup","id":"_player._setstates","scopeRef":{"type":"string","value":"_this"}}]},"ActGrpClearStateVars":{"kind":"actiongroup","actions":[{"kind":"adjustvar","variable":"_hover","operator":"set","value":{"type":"boolean","value":false}},{"kind":"adjustvar","variable":"_down","operator":"set","value":{"type":"boolean","value":false}},{"kind":"adjustvar","variable":"_disabled","operator":"set","value":{"type":"boolean","value":false}},{"kind":"adjustvar","variable":"_visited","operator":"set","value":{"type":"boolean","value":false}},{"kind":"adjustvar","variable":"_savevisited","operator":"set","value":{"type":"boolean","value":false}}]}},"events":[{"kind":"onrelease","actions":[{"kind":"exe_actiongroup","id":"ActGrpSetVisitedState","scopeRef":{"type":"string","value":"_this"}},{"kind":"adjustvar","variable":"_hover","operator":"set","value":{"type":"boolean","value":false}},{"kind":"adjustvar","variable":"_down","operator":"set","value":{"type":"boolean","value":false}},{"kind":"exe_actiongroup","id":"_player._setstates","scopeRef":{"type":"string","value":"_this"}},{"kind":"hide_slidelayer","transition":"appear","objRef":{"type":"string","value":"_parent"}},{"kind":"gotoplay","window":"_current","wndtype":"normal","objRef":{"type":"string","value":"_player.6PUNBFetr9k.66be56Wadeg"}}]},{"kind":"ontransitionin","actions":[{"kind":"exe_actiongroup","id":"_player._setstates","scopeRef":{"type":"string","value":"_this"}}]},{"kind":"onrollover","actions":[{"kind":"exe_actiongroup","id":"ActGrpSetHoverState","scopeRef":{"type":"string","value":"_this"}}]},{"kind":"onrollout","actions":[{"kind":"exe_actiongroup","id":"ActGrpClearHoverState","scopeRef":{"type":"string","value":"_this"}}]},{"kind":"onpress","actions":[{"kind":"exe_actiongroup","id":"ActGrpSetDownState","scopeRef":{"type":"string","value":"_this"}}]},{"kind":"onreleaseoutside","actions":[{"kind":"adjustvar","variable":"_down","operator":"set","value":{"type":"boolean","value":false}},{"kind":"exe_actiongroup","id":"_player._setstates","scopeRef":{"type":"string","value":"_this"}}]}]}],"startTime":-1,"elapsedTimeMode":"normal","width":720,"height":405,"resume":true,"useHandCursor":false,"id":"6pfIjSfTOio","events":[{"kind":"ontopmostlayer","actions":[{"kind":"setactivetimeline","objRef":{"type":"string","value":"_this"}}]},{"kind":"ontransitionin","actions":[{"kind":"enable_frame_control","name":"submit","enable":false}]},{"kind":"ontransitionout","actions":[{"kind":"enable_frame_control","name":"submit","enable":true}]},{"kind":"ontransitionincomplete","actions":[{"kind":"setfocus","showrect":false,"value":{"type":"string","value":"6dGPIxRdhlJ"}}]}]},{"kind":"slidelayer","depth":0,"modal":true,"pauseParent":true,"rotateXPos":360,"rotateYPos":202,"tabIndex":-1,"enableSeek":true,"enableReplay":true,"lmsId":"","timeline":{"duration":5000,"events":[{"kind":"ontimelinetick","time":0,"actions":[{"kind":"show","transition":"appear","objRef":{"type":"string","value":"6SXYCe4Oz9E"}},{"kind":"show","transition":"appear","objRef":{"type":"string","value":"626rq7JbI7h"}},{"kind":"show","transition":"appear","objRef":{"type":"string","value":"6dGPIxRdhlJ"}}]}]},"objects":[{"kind":"vectorshape","rotation":0,"accType":"text","cliptobounds":false,"defaultAction":"","shapemaskId":"","xPos":142,"yPos":131,"tabIndex":0,"tabEnabled":true,"xOffset":0,"yOffset":0,"rotateXPos":218,"rotateYPos":71,"scaleX":100,"scaleY":100,"alpha":100,"depth":1,"scrolling":false,"shuffleLock":false,"data":{"hotlinkId":"","accState":0,"vectorData":{"left":-2,"top":-2,"right":437,"bottom":144,"altText":"Rectangle 1","pngfb":false,"pr":{"l":"Lib","i":162}},"html5data":{"xPos":-1,"yPos":-1,"width":437,"height":144,"strokewidth":1}},"width":436,"height":142,"resume":true,"useHandCursor":true,"id":"6dGPIxRdhlJ"},{"kind":"vectorshape","rotation":0,"accType":"text","cliptobounds":false,"defaultAction":"","textLib":[{"kind":"textdata","uniqueId":"6SXYCe4Oz9E_786608857","id":"01","linkId":"txt__default_6SXYCe4Oz9E","type":"vectortext","xPos":0,"yPos":0,"width":0,"height":0,"shadowIndex":-1,"vectortext":{"left":0,"top":0,"right":383,"bottom":62,"pngfb":false,"pr":{"l":"Lib","i":169}}}],"shapemaskId":"","xPos":160,"yPos":154,"tabIndex":1,"tabEnabled":true,"xOffset":0,"yOffset":0,"rotateXPos":200,"rotateYPos":39.5,"scaleX":100,"scaleY":100,"alpha":100,"depth":2,"scrolling":true,"shuffleLock":false,"data":{"hotlinkId":"","accState":0,"vectorData":{"left":0,"top":0,"right":400,"bottom":80,"altText":"This is not an unreasonable answer, especially as long-term endotracheal tubes cause airway problems. You negotiate an agreed upon time as a group.","pngfb":false,"pr":{"l":"Lib","i":165}},"html5data":{"xPos":-1,"yPos":-1,"width":401,"height":80,"strokewidth":0}},"width":400,"height":79,"resume":true,"useHandCursor":true,"id":"6SXYCe4Oz9E"},{"kind":"vectorshape","rotation":0,"accType":"button","cliptobounds":false,"defaultAction":"onrelease","textLib":[{"kind":"textdata","uniqueId":"6Pts16KoRd5_646204108","id":"01","linkId":"txt__default_626rq7JbI7h","type":"vectortext","xPos":0,"yPos":0,"width":0,"height":0,"shadowIndex":-1,"vectortext":{"left":0,"top":0,"right":90,"bottom":19,"pngfb":false,"pr":{"l":"Lib","i":79}}}],"shapemaskId":"","xPos":298,"yPos":242,"tabIndex":2,"tabEnabled":true,"xOffset":0,"yOffset":0,"rotateXPos":62.5,"rotateYPos":11,"scaleX":100,"scaleY":100,"alpha":100,"depth":3,"scrolling":true,"shuffleLock":false,"data":{"hotlinkId":"","accState":0,"vectorData":{"left":-2,"top":-2,"right":126,"bottom":23,"altText":"Continue","pngfb":false,"pr":{"l":"Lib","i":74}},"html5data":{"xPos":-1,"yPos":-1,"width":126,"height":24,"strokewidth":1}},"states":[{"kind":"state","name":"_default_Disabled","data":{"hotlinkId":"","accState":1,"vectorData":{"left":-2,"top":-2,"right":126,"bottom":23,"altText":"Continue","pngfb":false,"pr":{"l":"Lib","i":74}},"html5data":{"xPos":-2,"yPos":-2,"width":128,"height":25,"strokewidth":1}}},{"kind":"state","name":"_default_Down","data":{"hotlinkId":"","accState":8,"vectorData":{"left":-2,"top":-2,"right":126,"bottom":23,"altText":"Continue","pngfb":false,"pr":{"l":"Lib","i":75}},"html5data":{"xPos":-2,"yPos":-2,"width":128,"height":25,"strokewidth":3}}},{"kind":"state","name":"_default_Visited","data":{"hotlinkId":"","accState":0,"vectorData":{"left":-2,"top":-2,"right":126,"bottom":23,"altText":"Continue","pngfb":false,"pr":{"l":"Lib","i":74}},"html5data":{"xPos":-2,"yPos":-2,"width":128,"height":25,"strokewidth":1}}},{"kind":"state","name":"_default_Visited_Disabled","data":{"hotlinkId":"","accState":1,"vectorData":{"left":-2,"top":-2,"right":126,"bottom":23,"altText":"Continue","pngfb":false,"pr":{"l":"Lib","i":74}},"html5data":{"xPos":-2,"yPos":-2,"width":128,"height":25,"strokewidth":1}}},{"kind":"state","name":"_default_Down_Visited","data":{"hotlinkId":"","accState":8,"vectorData":{"left":-2,"top":-2,"right":126,"bottom":23,"altText":"Continue","pngfb":false,"pr":{"l":"Lib","i":75}},"html5data":{"xPos":-2,"yPos":-2,"width":128,"height":25,"strokewidth":3}}},{"kind":"state","name":"_default_Hover","data":{"hotlinkId":"","accState":0,"vectorData":{"left":-2,"top":-2,"right":126,"bottom":23,"altText":"Continue","pngfb":false,"pr":{"l":"Lib","i":76}},"html5data":{"xPos":-2,"yPos":-2,"width":128,"height":25,"strokewidth":1}}},{"kind":"state","name":"_default_Hover_Disabled","data":{"hotlinkId":"","accState":1,"vectorData":{"left":-2,"top":-2,"right":126,"bottom":23,"altText":"Continue","pngfb":false,"pr":{"l":"Lib","i":76}},"html5data":{"xPos":-2,"yPos":-2,"width":128,"height":25,"strokewidth":1}}},{"kind":"state","name":"_default_Hover_Down","data":{"hotlinkId":"","accState":8,"vectorData":{"left":-2,"top":-2,"right":126,"bottom":23,"altText":"Continue","pngfb":false,"pr":{"l":"Lib","i":77}},"html5data":{"xPos":-2,"yPos":-2,"width":128,"height":25,"strokewidth":3}}},{"kind":"state","name":"_default_Hover_Visited","data":{"hotlinkId":"","accState":0,"vectorData":{"left":-2,"top":-2,"right":126,"bottom":23,"altText":"Continue","pngfb":false,"pr":{"l":"Lib","i":76}},"html5data":{"xPos":-2,"yPos":-2,"width":128,"height":25,"strokewidth":1}}},{"kind":"state","name":"_default_Hover_Visited_Disabled","data":{"hotlinkId":"","accState":1,"vectorData":{"left":-2,"top":-2,"right":126,"bottom":23,"altText":"Continue","pngfb":false,"pr":{"l":"Lib","i":78}},"html5data":{"xPos":-2,"yPos":-2,"width":128,"height":25,"strokewidth":1}}},{"kind":"state","name":"_default_Hover_Down_Visited","data":{"hotlinkId":"","accState":8,"vectorData":{"left":-2,"top":-2,"right":126,"bottom":23,"altText":"Continue","pngfb":false,"pr":{"l":"Lib","i":77}},"html5data":{"xPos":-2,"yPos":-2,"width":128,"height":25,"strokewidth":3}}}],"width":125,"height":22,"resume":true,"useHandCursor":true,"id":"626rq7JbI7h","variables":[{"kind":"variable","name":"_hover","type":"boolean","value":false,"resume":true},{"kind":"variable","name":"_down","type":"boolean","value":false,"resume":true},{"kind":"variable","name":"_disabled","type":"boolean","value":false,"resume":true},{"kind":"variable","name":"_visited","type":"boolean","value":false,"resume":true},{"kind":"variable","name":"_savevisited","type":"boolean","value":false,"resume":true},{"kind":"variable","name":"_state","type":"string","value":"_default","resume":true},{"kind":"variable","name":"_stateName","type":"string","value":"","resume":true},{"kind":"variable","name":"_tempStateName","type":"string","value":"","resume":false}],"actionGroups":{"ActGrpSetVisitedState":{"kind":"actiongroup","actions":[{"kind":"adjustvar","variable":"_savevisited","operator":"set","value":{"type":"var","value":"#_visited"}},{"kind":"adjustvar","variable":"_visited","operator":"set","value":{"type":"boolean","value":true}},{"kind":"exe_actiongroup","id":"_player._setstates","scopeRef":{"type":"string","value":"_this"}}]},"ActGrpSetHoverState":{"kind":"actiongroup","actions":[{"kind":"adjustvar","variable":"_hover","operator":"set","value":{"type":"boolean","value":true}},{"kind":"exe_actiongroup","id":"_player._setstates","scopeRef":{"type":"string","value":"_this"}}]},"ActGrpClearHoverState":{"kind":"actiongroup","actions":[{"kind":"adjustvar","variable":"_hover","operator":"set","value":{"type":"boolean","value":false}},{"kind":"exe_actiongroup","id":"_player._setstates","scopeRef":{"type":"string","value":"_this"}}]},"ActGrpSetDisabledState":{"kind":"actiongroup","actions":[{"kind":"adjustvar","variable":"_disabled","operator":"set","value":{"type":"boolean","value":true}},{"kind":"exe_actiongroup","id":"_player._setstates","scopeRef":{"type":"string","value":"_this"}}]},"ActGrpSetDownState":{"kind":"actiongroup","actions":[{"kind":"adjustvar","variable":"_down","operator":"set","value":{"type":"boolean","value":true}},{"kind":"exe_actiongroup","id":"_player._setstates","scopeRef":{"type":"string","value":"_this"}}]},"ActGrpClearStateVars":{"kind":"actiongroup","actions":[{"kind":"adjustvar","variable":"_hover","operator":"set","value":{"type":"boolean","value":false}},{"kind":"adjustvar","variable":"_down","operator":"set","value":{"type":"boolean","value":false}},{"kind":"adjustvar","variable":"_disabled","operator":"set","value":{"type":"boolean","value":false}},{"kind":"adjustvar","variable":"_visited","operator":"set","value":{"type":"boolean","value":false}},{"kind":"adjustvar","variable":"_savevisited","operator":"set","value":{"type":"boolean","value":false}}]}},"events":[{"kind":"onrelease","actions":[{"kind":"exe_actiongroup","id":"ActGrpSetVisitedState","scopeRef":{"type":"string","value":"_this"}},{"kind":"adjustvar","variable":"_hover","operator":"set","value":{"type":"boolean","value":false}},{"kind":"adjustvar","variable":"_down","operator":"set","value":{"type":"boolean","value":false}},{"kind":"exe_actiongroup","id":"_player._setstates","scopeRef":{"type":"string","value":"_this"}},{"kind":"hide_slidelayer","transition":"appear","objRef":{"type":"string","value":"_parent"}},{"kind":"gotoplay","window":"_current","wndtype":"normal","objRef":{"type":"string","value":"_player.6PUNBFetr9k.66be56Wadeg"}}]},{"kind":"ontransitionin","actions":[{"kind":"exe_actiongroup","id":"_player._setstates","scopeRef":{"type":"string","value":"_this"}}]},{"kind":"onrollover","actions":[{"kind":"exe_actiongroup","id":"ActGrpSetHoverState","scopeRef":{"type":"string","value":"_this"}}]},{"kind":"onrollout","actions":[{"kind":"exe_actiongroup","id":"ActGrpClearHoverState","scopeRef":{"type":"string","value":"_this"}}]},{"kind":"onpress","actions":[{"kind":"exe_actiongroup","id":"ActGrpSetDownState","scopeRef":{"type":"string","value":"_this"}}]},{"kind":"onreleaseoutside","actions":[{"kind":"adjustvar","variable":"_down","operator":"set","value":{"type":"boolean","value":false}},{"kind":"exe_actiongroup","id":"_player._setstates","scopeRef":{"type":"string","value":"_this"}}]}]}],"startTime":-1,"elapsedTimeMode":"normal","width":720,"height":405,"resume":true,"useHandCursor":false,"id":"6A1keZ77fL5","events":[{"kind":"ontopmostlayer","actions":[{"kind":"setactivetimeline","objRef":{"type":"string","value":"_this"}}]},{"kind":"ontransitionin","actions":[{"kind":"enable_frame_control","name":"submit","enable":false}]},{"kind":"ontransitionout","actions":[{"kind":"enable_frame_control","name":"submit","enable":true}]},{"kind":"ontransitionincomplete","actions":[{"kind":"setfocus","showrect":false,"value":{"type":"string","value":"6dGPIxRdhlJ"}}]}]}],"showAnimationId":"","lmsId":"Slide6","width":720,"height":405,"resume":true,"background":{"type":"swf","imagedata":{"assetId":0,"url":"","type":"normal","width":0,"height":0,"mobiledx":0,"mobiledy":0}},"id":"5bLU2Q4TO0x","actionGroups":{"ReviewInt_5kpde8yyWxJ":{"kind":"actiongroup","actions":[{"kind":"set_enabled","objRef":{"type":"string","value":"5kpde8yyWxJ.6C7x62uiWCT"},"enabled":{"type":"boolean","value":false}},{"kind":"set_enabled","objRef":{"type":"string","value":"5kpde8yyWxJ.5ssH6U5ArCD"},"enabled":{"type":"boolean","value":false}},{"kind":"set_enabled","objRef":{"type":"string","value":"5kpde8yyWxJ.5rHpsFbryM3"},"enabled":{"type":"boolean","value":false}},{"kind":"set_enabled","objRef":{"type":"string","value":"5kpde8yyWxJ.6QyG6pxwyQ8"},"enabled":{"type":"boolean","value":false}}]},"ReviewIntCorrectIncorrect_5kpde8yyWxJ":{"kind":"actiongroup","actions":[{"kind":"set_enabled","objRef":{"type":"string","value":"5kpde8yyWxJ.6C7x62uiWCT"},"enabled":{"type":"boolean","value":false}},{"kind":"set_enabled","objRef":{"type":"string","value":"5kpde8yyWxJ.5ssH6U5ArCD"},"enabled":{"type":"boolean","value":false}},{"kind":"set_enabled","objRef":{"type":"string","value":"5kpde8yyWxJ.5rHpsFbryM3"},"enabled":{"type":"boolean","value":false}},{"kind":"set_enabled","objRef":{"type":"string","value":"5kpde8yyWxJ.6QyG6pxwyQ8"},"enabled":{"type":"boolean","value":false}}]},"AnsweredInt_5kpde8yyWxJ":{"kind":"actiongroup","actions":[{"kind":"exe_actiongroup","id":"DisableChoices_5kpde8yyWxJ"},{"kind":"if_action","condition":{"statement":{"kind":"compare","operator":"eq","valuea":"$WindowId","typea":"property","valueb":"_frame","typeb":"string"}},"thenActions":[{"kind":"set_frame_layout","name":"pxabnsnfns00000100101"}],"elseActions":[{"kind":"set_window_control_layout","name":"pxabnsnfns00000100101"}]}]},"DisableChoices_5kpde8yyWxJ":{"kind":"actiongroup","actions":[{"kind":"exe_actiongroup","id":"5kpde8yyWxJ.6C7x62uiWCT.ActGrpSetDisabledState"},{"kind":"exe_actiongroup","id":"5kpde8yyWxJ.5ssH6U5ArCD.ActGrpSetDisabledState"},{"kind":"exe_actiongroup","id":"5kpde8yyWxJ.5rHpsFbryM3.ActGrpSetDisabledState"},{"kind":"exe_actiongroup","id":"5kpde8yyWxJ.6QyG6pxwyQ8.ActGrpSetDisabledState"}]},"5kpde8yyWxJ_CheckAnswered":{"kind":"actiongroup","actions":[{"kind":"if_action","condition":{"statement":{"kind":"or","statements":[{"kind":"compare","operator":"eq","valuea":"6NpWGQyP8Xt.$Status","typea":"property","valueb":"correct","typeb":"string"}]}},"thenActions":[{"kind":"exe_actiongroup","id":"AnsweredInt_5kpde8yyWxJ"}],"elseActions":[{"kind":"if_action","condition":{"statement":{"kind":"compare","operator":"eq","valuea":"6NpWGQyP8Xt.$Status","typea":"property","valueb":"incorrect","typeb":"string"}},"thenActions":[{"kind":"if_action","condition":{"statement":{"kind":"compare","operator":"gte","valuea":"6NpWGQyP8Xt.$AttemptCount","typea":"property","valueb":10000,"typeb":"number"}},"thenActions":[{"kind":"exe_actiongroup","id":"AnsweredInt_5kpde8yyWxJ"}]}]}]}]},"NavigationRestrictionNextSlide_5bLU2Q4TO0x":{"kind":"actiongroup","actions":[{"kind":"gotoplay","window":"_current","wndtype":"normal","objRef":{"type":"string","value":"_parent.66be56Wadeg"}}]},"NavigationRestrictionPreviousSlide_5bLU2Q4TO0x":{"kind":"actiongroup","actions":[{"kind":"history_prev"}]}},"events":[{"kind":"onbeforeslidein","actions":[{"kind":"if_action","condition":{"statement":{"kind":"compare","operator":"eq","valuea":"$WindowId","typea":"property","valueb":"_frame","typeb":"string"}},"thenActions":[{"kind":"set_frame_layout","name":"npnxnanbsnfns00000100101"}],"elseActions":[{"kind":"set_window_control_layout","name":"npnxnanbsnfns00000100101"}]}]},{"kind":"ontransitionin","actions":[{"kind":"adjustvar","variable":"_player.LastSlideViewed_6RkjUEkNRmi","operator":"set","value":{"type":"string","value":"_player."}},{"kind":"adjustvar","variable":"_player.LastSlideViewed_6RkjUEkNRmi","operator":"add","value":{"type":"property","value":"$AbsoluteId"}},{"kind":"exe_actiongroup","id":"5kpde8yyWxJ_CheckAnswered"}]},{"kind":"onnextslide","actions":[{"kind":"if_action","condition":{"statement":{"kind":"compare","operator":"eq","valuea":"_player.#ReviewMode_5kpde8yyWxJ","typea":"var","valueb":true,"typeb":"boolean"}},"thenActions":[{"kind":"gotoplay","window":"_current","wndtype":"normal","objRef":{"type":"string","value":"_parent.66be56Wadeg"}}],"elseActions":[{"kind":"if_action","condition":{"statement":{"kind":"compare","operator":"eq","valuea":"_player.#RetryMode_5kpde8yyWxJ","typea":"var","valueb":true,"typeb":"boolean"}},"thenActions":[{"kind":"gotoplay","window":"_current","wndtype":"normal","objRef":{"type":"string","value":"_parent.66be56Wadeg"}}],"elseActions":[{"kind":"exe_actiongroup","id":"NavigationRestrictionNextSlide_5bLU2Q4TO0x"}]}]}]},{"kind":"onprevslide","actions":[{"kind":"exe_actiongroup","id":"NavigationRestrictionPreviousSlide_5bLU2Q4TO0x"}]}]}');
