# Supplementary material for: Family Meeting Training Curriculum: A Multimedia Approach With Real-Time Experiential Learning for Residents
Source: MedEdPORTAL. 2020 Mar 6;16:10883. doi: 10.15766/mep_2374-8265.10883 (PMC7062545; doi:10.15766/mep_2374-8265.10883)
Supplement: Supplementary file 1 — A. Communication Basics.pptx B. Family Meeting E-Learning Project folder C. ICU Resident Orientation.pptx D. Family Meeting Resources Booklet.docx E. FMBS Tool.docx F. Global Self-Efficacy Survey.docx [file mep-16-10883-s001.zip › B. Family Meeting E-Learning Project folder/html5/data/js/5kidZXTbgyn.js]

window.globalProvideData('slide', '{"title":"Review of Techniques","trackViews":true,"showMenuResultIcon":false,"viewGroupId":"","historyGroupId":"","videoZoom":"","scrolling":false,"transition":"appear","transDuration":0,"transDir":1,"wipeTrans":false,"slideLock":false,"navIndex":-1,"globalAudioId":"","thumbnailid":"","presenterRef":{"id":"none"},"showAnimationId":"","lmsId":"Slide9","width":720,"height":405,"resume":false,"background":{"type":"swf","imagedata":{"assetId":0,"url":"","type":"normal","width":0,"height":0,"mobiledx":0,"mobiledy":0}},"id":"5kidZXTbgyn","actionGroups":{"ActGrpOnNextButtonClick":{"kind":"actiongroup","actions":[{"kind":"gotoplay","window":"_current","wndtype":"normal","objRef":{"type":"string","value":"_player.5eLuUelybtn.6ezJbZD2toj"}}]},"ActGrpOnPrevButtonClick":{"kind":"actiongroup","actions":[{"kind":"history_prev"}]},"NavigationRestrictionNextSlide_5kidZXTbgyn":{"kind":"actiongroup","actions":[{"kind":"exe_actiongroup","id":"ActGrpOnNextButtonClick"}]},"NavigationRestrictionPreviousSlide_5kidZXTbgyn":{"kind":"actiongroup","actions":[{"kind":"exe_actiongroup","id":"ActGrpOnPrevButtonClick"}]}},"events":[{"kind":"onbeforeslidein","actions":[{"kind":"if_action","condition":{"statement":{"kind":"compare","operator":"eq","valuea":"$WindowId","typea":"property","valueb":"_frame","typeb":"string"}},"thenActions":[{"kind":"set_frame_layout","name":"pxabnsnfns00000100101"}],"elseActions":[{"kind":"set_window_control_layout","name":"pxabnsnfns00000100101"}]}]},{"kind":"onnextslide","actions":[{"kind":"exe_actiongroup","id":"NavigationRestrictionNextSlide_5kidZXTbgyn"}]},{"kind":"onprevslide","actions":[{"kind":"exe_actiongroup","id":"NavigationRestrictionPreviousSlide_5kidZXTbgyn"}]},{"kind":"ontransitionin","actions":[{"kind":"adjustvar","variable":"_player.LastSlideViewed_6RkjUEkNRmi","operator":"set","value":{"type":"string","value":"_player."}},{"kind":"adjustvar","variable":"_player.LastSlideViewed_6RkjUEkNRmi","operator":"add","value":{"type":"property","value":"$AbsoluteId"}}]}],"slideLayers":[{"enableSeek":true,"enableReplay":true,"timeline":{"duration":8667,"events":[{"kind":"ontimelinetick","time":0,"actions":[{"kind":"show","transition":"appear","objRef":{"type":"string","value":"6fdA6ttufSH"}},{"kind":"show","transition":"appear","objRef":{"type":"string","value":"5dGNRzQTZNJ"}}]}]},"objects":[{"kind":"vectorshape","rotation":0,"accType":"text","cliptobounds":false,"defaultAction":"","textLib":[{"kind":"textdata","uniqueId":"6fdA6ttufSH_-1040984031","id":"01","linkId":"txt__default_6fdA6ttufSH","type":"vectortext","xPos":0,"yPos":0,"width":0,"height":0,"shadowIndex":-1,"vectortext":{"left":0,"top":0,"right":677,"bottom":70,"pngfb":false,"pr":{"l":"Lib","i":81}}}],"shapemaskId":"","xPos":16,"yPos":10,"tabIndex":0,"tabEnabled":true,"xOffset":0,"yOffset":0,"rotateXPos":344,"rotateYPos":40,"scaleX":100,"scaleY":100,"alpha":100,"depth":1,"scrolling":true,"shuffleLock":false,"data":{"hotlinkId":"","accState":0,"vectorData":{"left":0,"top":0,"right":688,"bottom":80,"altText":"Review of Techniques: “Unreasonable” expectations under the current conditions","pngfb":false,"pr":{"l":"Lib","i":80}},"html5data":{"xPos":-1,"yPos":-1,"width":689,"height":80,"strokewidth":0}},"width":688,"height":80,"resume":false,"useHandCursor":true,"id":"6fdA6ttufSH"},{"kind":"vectorshape","rotation":0,"accType":"text","cliptobounds":false,"defaultAction":"","textLib":[{"kind":"textdata","uniqueId":"5dGNRzQTZNJ_-1341347243","id":"01","linkId":"txt__default_5dGNRzQTZNJ","type":"vectortext","xPos":0,"yPos":0,"width":0,"height":0,"shadowIndex":-1,"vectortext":{"left":0,"top":0,"right":466,"bottom":178,"pngfb":false,"pr":{"l":"Lib","i":83}}}],"shapemaskId":"","xPos":122,"yPos":122,"tabIndex":1,"tabEnabled":true,"xOffset":0,"yOffset":0,"rotateXPos":237.5,"rotateYPos":107.5,"scaleX":100,"scaleY":100,"alpha":100,"depth":2,"scrolling":true,"shuffleLock":false,"data":{"hotlinkId":"","accState":0,"vectorData":{"left":-2,"top":-2,"right":478,"bottom":218,"altText":"Probe the family’s concerns and try to understand their reasons for them, especially if they are fixated.\\n\\nTry to (re)focus on the current issues surrounding the patient.","pngfb":false,"pr":{"l":"Lib","i":82}},"html5data":{"xPos":-1,"yPos":-1,"width":477,"height":216,"strokewidth":3}},"width":476,"height":216,"resume":false,"useHandCursor":true,"id":"5dGNRzQTZNJ"}],"startTime":-1,"elapsedTimeMode":"normal","useHandCursor":false,"resume":false,"kind":"slidelayer","isBaseLayer":true}]}');
