# Supplementary material for: Family Meeting Training Curriculum: A Multimedia Approach With Real-Time Experiential Learning for Residents
Source: MedEdPORTAL. 2020 Mar 6;16:10883. doi: 10.15766/mep_2374-8265.10883 (PMC7062545; doi:10.15766/mep_2374-8265.10883)
Supplement: Supplementary file 1 — A. Communication Basics.pptx B. Family Meeting E-Learning Project folder C. ICU Resident Orientation.pptx D. Family Meeting Resources Booklet.docx E. FMBS Tool.docx F. Global Self-Efficacy Survey.docx [file mep-16-10883-s001.zip › B. Family Meeting E-Learning Project folder/html5/data/js/5v1RwLFUgne.js]

window.globalProvideData('slide', '{"title":"There are four main ways that most people deal with conflicts:","trackViews":true,"showMenuResultIcon":false,"viewGroupId":"","historyGroupId":"","videoZoom":"","scrolling":false,"transition":"appear","transDuration":0,"transDir":1,"wipeTrans":false,"slideLock":false,"navIndex":-1,"globalAudioId":"","thumbnailid":"","presenterRef":{"id":"none"},"showAnimationId":"","lmsId":"Slide4","width":720,"height":405,"resume":false,"background":{"type":"swf","imagedata":{"assetId":0,"url":"","type":"normal","width":0,"height":0,"mobiledx":0,"mobiledy":0}},"id":"5v1RwLFUgne","actionGroups":{"ActGrpOnNextButtonClick":{"kind":"actiongroup","actions":[{"kind":"gotoplay","window":"_current","wndtype":"normal","objRef":{"type":"string","value":"_player.6PUNBFetr9k.66pXcDwqbwB"}}]},"ActGrpOnPrevButtonClick":{"kind":"actiongroup","actions":[{"kind":"history_prev"}]},"NavigationRestrictionNextSlide_5v1RwLFUgne":{"kind":"actiongroup","actions":[{"kind":"exe_actiongroup","id":"ActGrpOnNextButtonClick"}]},"NavigationRestrictionPreviousSlide_5v1RwLFUgne":{"kind":"actiongroup","actions":[{"kind":"exe_actiongroup","id":"ActGrpOnPrevButtonClick"}]}},"events":[{"kind":"onbeforeslidein","actions":[{"kind":"if_action","condition":{"statement":{"kind":"compare","operator":"eq","valuea":"$WindowId","typea":"property","valueb":"_frame","typeb":"string"}},"thenActions":[{"kind":"set_frame_layout","name":"pxabnsnfns00000100101"}],"elseActions":[{"kind":"set_window_control_layout","name":"pxabnsnfns00000100101"}]}]},{"kind":"onnextslide","actions":[{"kind":"exe_actiongroup","id":"NavigationRestrictionNextSlide_5v1RwLFUgne"}]},{"kind":"onprevslide","actions":[{"kind":"exe_actiongroup","id":"NavigationRestrictionPreviousSlide_5v1RwLFUgne"}]},{"kind":"ontransitionin","actions":[{"kind":"adjustvar","variable":"_player.LastSlideViewed_6RkjUEkNRmi","operator":"set","value":{"type":"string","value":"_player."}},{"kind":"adjustvar","variable":"_player.LastSlideViewed_6RkjUEkNRmi","operator":"add","value":{"type":"property","value":"$AbsoluteId"}}]}],"slideLayers":[{"enableSeek":true,"enableReplay":true,"timeline":{"duration":5000,"events":[{"kind":"ontimelinetick","time":0,"actions":[{"kind":"show","transition":"appear","objRef":{"type":"string","value":"6G9bWUOHrmY"}},{"kind":"show","transition":"appear","objRef":{"type":"string","value":"66gZz0f2Zaw"}},{"kind":"show","transition":"appear","objRef":{"type":"string","value":"6pKeUdJUTyO"}},{"kind":"show","transition":"appear","objRef":{"type":"string","value":"6lqeJthT6s4"}},{"kind":"show","transition":"appear","objRef":{"type":"string","value":"6gijtlfqfoN"}},{"kind":"show","transition":"appear","objRef":{"type":"string","value":"61mpDD8c0j4"}}]}]},"objects":[{"kind":"vectorshape","rotation":0,"accType":"text","cliptobounds":false,"defaultAction":"","textLib":[{"kind":"textdata","uniqueId":"6G9bWUOHrmY_-1131143035","id":"01","linkId":"txt__default_6G9bWUOHrmY","type":"vectortext","xPos":0,"yPos":0,"width":0,"height":0,"shadowIndex":-1,"vectortext":{"left":0,"top":0,"right":632,"bottom":53,"pngfb":false,"pr":{"l":"Lib","i":136}}}],"shapemaskId":"","xPos":16,"yPos":1,"tabIndex":0,"tabEnabled":true,"xOffset":0,"yOffset":0,"rotateXPos":324,"rotateYPos":40.5,"scaleX":100,"scaleY":100,"alpha":100,"depth":1,"scrolling":true,"shuffleLock":false,"data":{"hotlinkId":"","accState":0,"vectorData":{"left":0,"top":0,"right":648,"bottom":82,"altText":"There are four main ways that most people deal with conflicts:","pngfb":false,"pr":{"l":"Lib","i":135}},"html5data":{"xPos":-1,"yPos":-1,"width":649,"height":82,"strokewidth":0}},"width":648,"height":81,"resume":false,"useHandCursor":true,"id":"6G9bWUOHrmY"},{"kind":"vectorshape","rotation":0,"accType":"text","cliptobounds":false,"defaultAction":"","textLib":[{"kind":"textdata","uniqueId":"6X215YuOaiM_1402811100","id":"01","linkId":"txt__default_66gZz0f2Zaw","type":"vectortext","xPos":0,"yPos":0,"width":0,"height":0,"shadowIndex":-1,"vectortext":{"left":0,"top":0,"right":343,"bottom":36,"pngfb":false,"pr":{"l":"Lib","i":138}}}],"shapemaskId":"","xPos":64,"yPos":66,"tabIndex":1,"tabEnabled":true,"xOffset":0,"yOffset":0,"rotateXPos":314,"rotateYPos":24,"scaleX":100,"scaleY":100,"alpha":100,"depth":2,"scrolling":true,"shuffleLock":false,"data":{"hotlinkId":"","accState":0,"vectorData":{"left":0,"top":0,"right":628,"bottom":48,"altText":"Ignore or deny that a conflict exists.","pngfb":false,"pr":{"l":"Lib","i":137}},"html5data":{"xPos":-1,"yPos":-1,"width":629,"height":49,"strokewidth":0}},"width":628,"height":48,"resume":false,"useHandCursor":true,"id":"66gZz0f2Zaw","variables":[{"kind":"variable","name":"_state","type":"string","value":"_default","resume":true},{"kind":"variable","name":"_disabled","type":"boolean","value":false,"resume":true},{"kind":"variable","name":"_stateName","type":"string","value":"","resume":true},{"kind":"variable","name":"_tempStateName","type":"string","value":"","resume":false}],"actionGroups":{"ActGrpClearStateVars":{"kind":"actiongroup","actions":[]}},"events":[{"kind":"ontransitionin","actions":[{"kind":"exe_actiongroup","id":"_player._setstates","scopeRef":{"type":"string","value":"_this"}}]}]},{"kind":"vectorshape","rotation":0,"accType":"text","cliptobounds":false,"defaultAction":"","textLib":[{"kind":"textdata","uniqueId":"6pKeUdJUTyO_1221756260","id":"01","linkId":"txt__default_6pKeUdJUTyO","type":"vectortext","xPos":0,"yPos":0,"width":0,"height":0,"shadowIndex":-1,"vectortext":{"left":0,"top":0,"right":418,"bottom":28,"pngfb":false,"pr":{"l":"Lib","i":140}}}],"shapemaskId":"","xPos":64,"yPos":117,"tabIndex":2,"tabEnabled":true,"xOffset":0,"yOffset":0,"rotateXPos":304,"rotateYPos":16.5,"scaleX":100,"scaleY":100,"alpha":100,"depth":3,"scrolling":true,"shuffleLock":false,"data":{"hotlinkId":"","accState":0,"vectorData":{"left":0,"top":0,"right":608,"bottom":33,"altText":"2. Allow the other party to make all decisions.","pngfb":false,"pr":{"l":"Lib","i":139}},"html5data":{"xPos":-1,"yPos":-1,"width":609,"height":34,"strokewidth":0}},"width":608,"height":33,"resume":false,"useHandCursor":true,"id":"6pKeUdJUTyO"},{"kind":"vectorshape","rotation":0,"accType":"text","cliptobounds":false,"defaultAction":"","textLib":[{"kind":"textdata","uniqueId":"6lqeJthT6s4_1098779717","id":"01","linkId":"txt__default_6lqeJthT6s4","type":"vectortext","xPos":0,"yPos":0,"width":0,"height":0,"shadowIndex":-1,"vectortext":{"left":0,"top":0,"right":544,"bottom":51,"pngfb":false,"pr":{"l":"Lib","i":142}}}],"shapemaskId":"","xPos":64,"yPos":160,"tabIndex":3,"tabEnabled":true,"xOffset":0,"yOffset":0,"rotateXPos":284,"rotateYPos":28,"scaleX":100,"scaleY":100,"alpha":100,"depth":4,"scrolling":true,"shuffleLock":false,"data":{"hotlinkId":"","accState":0,"vectorData":{"left":0,"top":0,"right":568,"bottom":56,"altText":"3. Be aggressive and achieve your agenda regardless of the other party’s interests.","pngfb":false,"pr":{"l":"Lib","i":141}},"html5data":{"xPos":-1,"yPos":-1,"width":569,"height":57,"strokewidth":0}},"width":568,"height":56,"resume":false,"useHandCursor":true,"id":"6lqeJthT6s4"},{"kind":"vectorshape","rotation":0,"accType":"text","cliptobounds":false,"defaultAction":"","textLib":[{"kind":"textdata","uniqueId":"6gijtlfqfoN_-1569572443","id":"01","linkId":"txt__default_6gijtlfqfoN","type":"vectortext","xPos":0,"yPos":0,"width":0,"height":0,"shadowIndex":-1,"vectortext":{"left":0,"top":0,"right":481,"bottom":51,"pngfb":false,"pr":{"l":"Lib","i":143}}}],"shapemaskId":"","xPos":64,"yPos":227,"tabIndex":4,"tabEnabled":true,"xOffset":0,"yOffset":0,"rotateXPos":284,"rotateYPos":28,"scaleX":100,"scaleY":100,"alpha":100,"depth":5,"scrolling":true,"shuffleLock":false,"data":{"hotlinkId":"","accState":0,"vectorData":{"left":0,"top":0,"right":568,"bottom":56,"altText":"4. Compromise and work together to find a solution agreeable to both parties.","pngfb":false,"pr":{"l":"Lib","i":141}},"html5data":{"xPos":-1,"yPos":-1,"width":569,"height":57,"strokewidth":0}},"width":568,"height":56,"resume":false,"useHandCursor":true,"id":"6gijtlfqfoN"},{"kind":"vectorshape","rotation":0,"accType":"text","cliptobounds":false,"defaultAction":"","textLib":[{"kind":"textdata","uniqueId":"61mpDD8c0j4_-1531437925","id":"01","linkId":"txt__default_61mpDD8c0j4","type":"vectortext","xPos":0,"yPos":0,"width":0,"height":0,"shadowIndex":-1,"vectortext":{"left":0,"top":0,"right":622,"bottom":35,"pngfb":false,"pr":{"l":"Lib","i":145}}}],"shapemaskId":"","xPos":40,"yPos":322,"tabIndex":5,"tabEnabled":true,"xOffset":0,"yOffset":0,"rotateXPos":320,"rotateYPos":20,"scaleX":100,"scaleY":100,"alpha":100,"depth":6,"scrolling":true,"shuffleLock":false,"data":{"hotlinkId":"","accState":0,"vectorData":{"left":0,"top":0,"right":640,"bottom":40,"altText":"Source: Saltman DC, O\'Dea NA, Kidd MR. Conflict management: a primer for doctors in training. Postgraduate Medical Journal 2006;82:9-12.","pngfb":false,"pr":{"l":"Lib","i":144}},"html5data":{"xPos":-1,"yPos":-1,"width":641,"height":41,"strokewidth":0}},"width":640,"height":40,"resume":false,"useHandCursor":true,"id":"61mpDD8c0j4"}],"startTime":-1,"elapsedTimeMode":"normal","useHandCursor":false,"resume":false,"kind":"slidelayer","isBaseLayer":true}]}');
