# Supplementary material for: Family Meeting Training Curriculum: A Multimedia Approach With Real-Time Experiential Learning for Residents
Source: MedEdPORTAL. 2020 Mar 6;16:10883. doi: 10.15766/mep_2374-8265.10883 (PMC7062545; doi:10.15766/mep_2374-8265.10883)
Supplement: Supplementary file 1 — A. Communication Basics.pptx B. Family Meeting E-Learning Project folder C. ICU Resident Orientation.pptx D. Family Meeting Resources Booklet.docx E. FMBS Tool.docx F. Global Self-Efficacy Survey.docx [file mep-16-10883-s001.zip › B. Family Meeting E-Learning Project folder/html5/data/js/5VLhqSnaSwG.js]

window.globalProvideData('slide', '{"title":"Review","trackViews":true,"showMenuResultIcon":false,"viewGroupId":"","historyGroupId":"","videoZoom":"","scrolling":false,"transition":"appear","transDuration":0,"transDir":1,"wipeTrans":false,"slideLock":false,"navIndex":-1,"globalAudioId":"","thumbnailid":"","presenterRef":{"id":"none"},"showAnimationId":"","lmsId":"Slide1","width":720,"height":405,"resume":true,"background":{"type":"swf","imagedata":{"assetId":0,"url":"","type":"normal","width":0,"height":0,"mobiledx":0,"mobiledy":0}},"id":"5VLhqSnaSwG","actionGroups":{"ActGrpOnNextButtonClick":{"kind":"actiongroup","actions":[{"kind":"gotoplay","window":"_current","wndtype":"normal","objRef":{"type":"string","value":"_player.5yFjZVcHoFe.5j75DlFrJfb"}}]},"ActGrpOnPrevButtonClick":{"kind":"actiongroup","actions":[{"kind":"history_prev"}]},"NavigationRestrictionNextSlide_5VLhqSnaSwG":{"kind":"actiongroup","actions":[{"kind":"exe_actiongroup","id":"ActGrpOnNextButtonClick"}]},"NavigationRestrictionPreviousSlide_5VLhqSnaSwG":{"kind":"actiongroup","actions":[{"kind":"exe_actiongroup","id":"ActGrpOnPrevButtonClick"}]}},"events":[{"kind":"onbeforeslidein","actions":[{"kind":"if_action","condition":{"statement":{"kind":"compare","operator":"eq","valuea":"$WindowId","typea":"property","valueb":"_frame","typeb":"string"}},"thenActions":[{"kind":"set_frame_layout","name":"pxabnsnfns00000100101"}],"elseActions":[{"kind":"set_window_control_layout","name":"pxabnsnfns00000100101"}]}]},{"kind":"onnextslide","actions":[{"kind":"exe_actiongroup","id":"NavigationRestrictionNextSlide_5VLhqSnaSwG"}]},{"kind":"onprevslide","actions":[{"kind":"exe_actiongroup","id":"NavigationRestrictionPreviousSlide_5VLhqSnaSwG"}]},{"kind":"ontransitionin","actions":[{"kind":"adjustvar","variable":"_player.LastSlideViewed_6RkjUEkNRmi","operator":"set","value":{"type":"string","value":"_player."}},{"kind":"adjustvar","variable":"_player.LastSlideViewed_6RkjUEkNRmi","operator":"add","value":{"type":"property","value":"$AbsoluteId"}}]}],"slideLayers":[{"enableSeek":true,"enableReplay":true,"timeline":{"duration":5000,"events":[{"kind":"ontimelinetick","time":0,"actions":[{"kind":"show","transition":"appear","objRef":{"type":"string","value":"5WoWNEPffGA"}},{"kind":"show","transition":"appear","objRef":{"type":"string","value":"6Lw6jRiQ8qc"}},{"kind":"show","transition":"appear","objRef":{"type":"string","value":"5lvevvsMX3F"}},{"kind":"show","transition":"appear","objRef":{"type":"string","value":"5lccuPd2IsU"}},{"kind":"show","transition":"appear","objRef":{"type":"string","value":"5dYfAJPW9io"}},{"kind":"show","transition":"appear","objRef":{"type":"string","value":"6XTuf6LmCRp"}}]}]},"objects":[{"kind":"vectorshape","rotation":0,"accType":"button","cliptobounds":false,"defaultAction":"onrelease","textLib":[{"kind":"textdata","uniqueId":"6bUtMW8s12N_229216777","id":"01","linkId":"txt__default_5WoWNEPffGA","type":"vectortext","xPos":0,"yPos":0,"width":0,"height":0,"shadowIndex":-1,"vectortext":{"left":0,"top":0,"right":194,"bottom":49,"pngfb":false,"pr":{"l":"Lib","i":204}}}],"shapemaskId":"","xPos":72,"yPos":88,"tabIndex":1,"tabEnabled":true,"xOffset":0,"yOffset":0,"rotateXPos":128,"rotateYPos":36,"scaleX":100,"scaleY":100,"alpha":100,"depth":1,"scrolling":true,"shuffleLock":false,"data":{"hotlinkId":"","accState":0,"vectorData":{"left":-2,"top":-2,"right":257,"bottom":73,"altText":"Case 1 Review","pngfb":false,"pr":{"l":"Lib","i":200}},"html5data":{"xPos":-1,"yPos":-1,"width":257,"height":73,"strokewidth":1}},"states":[{"kind":"state","name":"_default_Disabled","data":{"hotlinkId":"","accState":1,"vectorData":{"left":-2,"top":-2,"right":257,"bottom":73,"altText":"Case 1 Review","pngfb":false,"pr":{"l":"Lib","i":201}},"html5data":{"xPos":-2,"yPos":-2,"width":259,"height":75,"strokewidth":1}}},{"kind":"state","name":"_default_Down","data":{"hotlinkId":"","accState":8,"vectorData":{"left":-3,"top":-3,"right":258,"bottom":74,"altText":"Case 1 Review","pngfb":false,"pr":{"l":"Lib","i":202}},"html5data":{"xPos":-3,"yPos":-3,"width":261,"height":77,"strokewidth":3}}},{"kind":"state","name":"_default_Visited","data":{"hotlinkId":"","accState":0,"vectorData":{"left":-2,"top":-2,"right":257,"bottom":73,"altText":"Case 1 Review","pngfb":false,"pr":{"l":"Lib","i":200}},"html5data":{"xPos":-2,"yPos":-2,"width":259,"height":75,"strokewidth":1}}},{"kind":"state","name":"_default_Visited_Disabled","data":{"hotlinkId":"","accState":1,"vectorData":{"left":-2,"top":-2,"right":257,"bottom":73,"altText":"Case 1 Review","pngfb":false,"pr":{"l":"Lib","i":201}},"html5data":{"xPos":-2,"yPos":-2,"width":259,"height":75,"strokewidth":1}}},{"kind":"state","name":"_default_Down_Visited","data":{"hotlinkId":"","accState":8,"vectorData":{"left":-3,"top":-3,"right":258,"bottom":74,"altText":"Case 1 Review","pngfb":false,"pr":{"l":"Lib","i":202}},"html5data":{"xPos":-3,"yPos":-3,"width":261,"height":77,"strokewidth":3}}},{"kind":"state","name":"_default_Hover","data":{"hotlinkId":"","accState":0,"vectorData":{"left":-2,"top":-2,"right":257,"bottom":73,"altText":"Case 1 Review","pngfb":false,"pr":{"l":"Lib","i":203}},"html5data":{"xPos":-2,"yPos":-2,"width":259,"height":75,"strokewidth":1}}},{"kind":"state","name":"_default_Hover_Disabled","data":{"hotlinkId":"","accState":1,"vectorData":{"left":-2,"top":-2,"right":257,"bottom":73,"altText":"Case 1 Review","pngfb":false,"pr":{"l":"Lib","i":203}},"html5data":{"xPos":-2,"yPos":-2,"width":259,"height":75,"strokewidth":1}}},{"kind":"state","name":"_default_Hover_Down","data":{"hotlinkId":"","accState":8,"vectorData":{"left":-3,"top":-3,"right":258,"bottom":74,"altText":"Case 1 Review","pngfb":false,"pr":{"l":"Lib","i":202}},"html5data":{"xPos":-3,"yPos":-3,"width":261,"height":77,"strokewidth":3}}},{"kind":"state","name":"_default_Hover_Visited","data":{"hotlinkId":"","accState":0,"vectorData":{"left":-2,"top":-2,"right":257,"bottom":73,"altText":"Case 1 Review","pngfb":false,"pr":{"l":"Lib","i":203}},"html5data":{"xPos":-2,"yPos":-2,"width":259,"height":75,"strokewidth":1}}},{"kind":"state","name":"_default_Hover_Visited_Disabled","data":{"hotlinkId":"","accState":1,"vectorData":{"left":-2,"top":-2,"right":257,"bottom":73,"altText":"Case 1 Review","pngfb":false,"pr":{"l":"Lib","i":201}},"html5data":{"xPos":-2,"yPos":-2,"width":259,"height":75,"strokewidth":1}}},{"kind":"state","name":"_default_Hover_Down_Visited","data":{"hotlinkId":"","accState":8,"vectorData":{"left":-3,"top":-3,"right":258,"bottom":74,"altText":"Case 1 Review","pngfb":false,"pr":{"l":"Lib","i":202}},"html5data":{"xPos":-3,"yPos":-3,"width":261,"height":77,"strokewidth":3}}}],"width":256,"height":72,"resume":true,"useHandCursor":true,"id":"5WoWNEPffGA","variables":[{"kind":"variable","name":"_hover","type":"boolean","value":false,"resume":true},{"kind":"variable","name":"_down","type":"boolean","value":false,"resume":true},{"kind":"variable","name":"_visited","type":"boolean","value":false,"resume":true},{"kind":"variable","name":"_disabled","type":"boolean","value":false,"resume":true},{"kind":"variable","name":"_savevisited","type":"boolean","value":false,"resume":true},{"kind":"variable","name":"_state","type":"string","value":"_default","resume":true},{"kind":"variable","name":"_stateName","type":"string","value":"","resume":true},{"kind":"variable","name":"_tempStateName","type":"string","value":"","resume":false}],"actionGroups":{"ActGrpSetVisitedState":{"kind":"actiongroup","actions":[{"kind":"adjustvar","variable":"_savevisited","operator":"set","value":{"type":"var","value":"#_visited"}},{"kind":"adjustvar","variable":"_visited","operator":"set","value":{"type":"boolean","value":true}},{"kind":"exe_actiongroup","id":"_player._setstates","scopeRef":{"type":"string","value":"_this"}}]},"ActGrpSetHoverState":{"kind":"actiongroup","actions":[{"kind":"adjustvar","variable":"_hover","operator":"set","value":{"type":"boolean","value":true}},{"kind":"exe_actiongroup","id":"_player._setstates","scopeRef":{"type":"string","value":"_this"}}]},"ActGrpClearHoverState":{"kind":"actiongroup","actions":[{"kind":"adjustvar","variable":"_hover","operator":"set","value":{"type":"boolean","value":false}},{"kind":"exe_actiongroup","id":"_player._setstates","scopeRef":{"type":"string","value":"_this"}}]},"ActGrpSetDisabledState":{"kind":"actiongroup","actions":[{"kind":"adjustvar","variable":"_disabled","operator":"set","value":{"type":"boolean","value":true}},{"kind":"exe_actiongroup","id":"_player._setstates","scopeRef":{"type":"string","value":"_this"}}]},"ActGrpSetDownState":{"kind":"actiongroup","actions":[{"kind":"adjustvar","variable":"_down","operator":"set","value":{"type":"boolean","value":true}},{"kind":"exe_actiongroup","id":"_player._setstates","scopeRef":{"type":"string","value":"_this"}}]},"ActGrpClearStateVars":{"kind":"actiongroup","actions":[{"kind":"adjustvar","variable":"_hover","operator":"set","value":{"type":"boolean","value":false}},{"kind":"adjustvar","variable":"_down","operator":"set","value":{"type":"boolean","value":false}},{"kind":"adjustvar","variable":"_visited","operator":"set","value":{"type":"boolean","value":false}},{"kind":"adjustvar","variable":"_disabled","operator":"set","value":{"type":"boolean","value":false}},{"kind":"adjustvar","variable":"_savevisited","operator":"set","value":{"type":"boolean","value":false}}]}},"events":[{"kind":"onrelease","actions":[{"kind":"exe_actiongroup","id":"ActGrpSetVisitedState","scopeRef":{"type":"string","value":"_this"}},{"kind":"adjustvar","variable":"_down","operator":"set","value":{"type":"boolean","value":false}},{"kind":"exe_actiongroup","id":"_player._setstates","scopeRef":{"type":"string","value":"_this"}},{"kind":"gotoplay","window":"LightboxWnd","wndtype":"normal","objRef":{"type":"string","value":"_player.5r3zWD1W4L5.63DK7nsEcug"}}]},{"kind":"ontransitionin","actions":[{"kind":"exe_actiongroup","id":"_player._setstates","scopeRef":{"type":"string","value":"_this"}}]},{"kind":"onrollover","actions":[{"kind":"exe_actiongroup","id":"ActGrpSetHoverState","scopeRef":{"type":"string","value":"_this"}}]},{"kind":"onrollout","actions":[{"kind":"exe_actiongroup","id":"ActGrpClearHoverState","scopeRef":{"type":"string","value":"_this"}}]},{"kind":"onpress","actions":[{"kind":"exe_actiongroup","id":"ActGrpSetDownState","scopeRef":{"type":"string","value":"_this"}}]},{"kind":"onreleaseoutside","actions":[{"kind":"adjustvar","variable":"_down","operator":"set","value":{"type":"boolean","value":false}},{"kind":"exe_actiongroup","id":"_player._setstates","scopeRef":{"type":"string","value":"_this"}}]}]},{"kind":"vectorshape","rotation":0,"accType":"button","cliptobounds":false,"defaultAction":"onrelease","textLib":[{"kind":"textdata","uniqueId":"6YBnr56QRIH_810776527","id":"01","linkId":"txt__default_6Lw6jRiQ8qc","type":"vectortext","xPos":0,"yPos":0,"width":0,"height":0,"shadowIndex":-1,"vectortext":{"left":0,"top":0,"right":194,"bottom":49,"pngfb":false,"pr":{"l":"Lib","i":208}}}],"shapemaskId":"","xPos":72,"yPos":198,"tabIndex":3,"tabEnabled":true,"xOffset":0,"yOffset":0,"rotateXPos":128,"rotateYPos":36,"scaleX":100,"scaleY":100,"alpha":100,"depth":2,"scrolling":true,"shuffleLock":false,"data":{"hotlinkId":"","accState":0,"vectorData":{"left":-2,"top":-2,"right":257,"bottom":73,"altText":"Case 2 Review","pngfb":false,"pr":{"l":"Lib","i":200}},"html5data":{"xPos":-1,"yPos":-1,"width":257,"height":73,"strokewidth":1}},"states":[{"kind":"state","name":"_default_Disabled","data":{"hotlinkId":"","accState":1,"vectorData":{"left":-2,"top":-2,"right":257,"bottom":73,"altText":"Case 2 Review","pngfb":false,"pr":{"l":"Lib","i":200}},"html5data":{"xPos":-2,"yPos":-2,"width":259,"height":75,"strokewidth":1}}},{"kind":"state","name":"_default_Down","data":{"hotlinkId":"","accState":8,"vectorData":{"left":-3,"top":-3,"right":258,"bottom":74,"altText":"Case 2 Review","pngfb":false,"pr":{"l":"Lib","i":205}},"html5data":{"xPos":-3,"yPos":-3,"width":261,"height":77,"strokewidth":3}}},{"kind":"state","name":"_default_Visited","data":{"hotlinkId":"","accState":0,"vectorData":{"left":-2,"top":-2,"right":257,"bottom":73,"altText":"Case 2 Review","pngfb":false,"pr":{"l":"Lib","i":200}},"html5data":{"xPos":-2,"yPos":-2,"width":259,"height":75,"strokewidth":1}}},{"kind":"state","name":"_default_Visited_Disabled","data":{"hotlinkId":"","accState":1,"vectorData":{"left":-2,"top":-2,"right":257,"bottom":73,"altText":"Case 2 Review","pngfb":false,"pr":{"l":"Lib","i":200}},"html5data":{"xPos":-2,"yPos":-2,"width":259,"height":75,"strokewidth":1}}},{"kind":"state","name":"_default_Down_Visited","data":{"hotlinkId":"","accState":8,"vectorData":{"left":-3,"top":-3,"right":258,"bottom":74,"altText":"Case 2 Review","pngfb":false,"pr":{"l":"Lib","i":205}},"html5data":{"xPos":-3,"yPos":-3,"width":261,"height":77,"strokewidth":3}}},{"kind":"state","name":"_default_Hover","data":{"hotlinkId":"","accState":0,"vectorData":{"left":-2,"top":-2,"right":257,"bottom":73,"altText":"Case 2 Review","pngfb":false,"pr":{"l":"Lib","i":206}},"html5data":{"xPos":-2,"yPos":-2,"width":259,"height":75,"strokewidth":1}}},{"kind":"state","name":"_default_Hover_Disabled","data":{"hotlinkId":"","accState":1,"vectorData":{"left":-2,"top":-2,"right":257,"bottom":73,"altText":"Case 2 Review","pngfb":false,"pr":{"l":"Lib","i":206}},"html5data":{"xPos":-2,"yPos":-2,"width":259,"height":75,"strokewidth":1}}},{"kind":"state","name":"_default_Hover_Down","data":{"hotlinkId":"","accState":8,"vectorData":{"left":-3,"top":-3,"right":258,"bottom":74,"altText":"Case 2 Review","pngfb":false,"pr":{"l":"Lib","i":205}},"html5data":{"xPos":-3,"yPos":-3,"width":261,"height":77,"strokewidth":3}}},{"kind":"state","name":"_default_Hover_Visited","data":{"hotlinkId":"","accState":0,"vectorData":{"left":-2,"top":-2,"right":257,"bottom":73,"altText":"Case 2 Review","pngfb":false,"pr":{"l":"Lib","i":206}},"html5data":{"xPos":-2,"yPos":-2,"width":259,"height":75,"strokewidth":1}}},{"kind":"state","name":"_default_Hover_Visited_Disabled","data":{"hotlinkId":"","accState":1,"vectorData":{"left":-2,"top":-2,"right":257,"bottom":73,"altText":"Case 2 Review","pngfb":false,"pr":{"l":"Lib","i":207}},"html5data":{"xPos":-2,"yPos":-2,"width":259,"height":75,"strokewidth":1}}},{"kind":"state","name":"_default_Hover_Down_Visited","data":{"hotlinkId":"","accState":8,"vectorData":{"left":-3,"top":-3,"right":258,"bottom":74,"altText":"Case 2 Review","pngfb":false,"pr":{"l":"Lib","i":205}},"html5data":{"xPos":-3,"yPos":-3,"width":261,"height":77,"strokewidth":3}}}],"width":256,"height":72,"resume":true,"useHandCursor":true,"id":"6Lw6jRiQ8qc","variables":[{"kind":"variable","name":"_hover","type":"boolean","value":false,"resume":true},{"kind":"variable","name":"_down","type":"boolean","value":false,"resume":true},{"kind":"variable","name":"_visited","type":"boolean","value":false,"resume":true},{"kind":"variable","name":"_disabled","type":"boolean","value":false,"resume":true},{"kind":"variable","name":"_savevisited","type":"boolean","value":false,"resume":true},{"kind":"variable","name":"_state","type":"string","value":"_default","resume":true},{"kind":"variable","name":"_stateName","type":"string","value":"","resume":true},{"kind":"variable","name":"_tempStateName","type":"string","value":"","resume":false}],"actionGroups":{"ActGrpSetVisitedState":{"kind":"actiongroup","actions":[{"kind":"adjustvar","variable":"_savevisited","operator":"set","value":{"type":"var","value":"#_visited"}},{"kind":"adjustvar","variable":"_visited","operator":"set","value":{"type":"boolean","value":true}},{"kind":"exe_actiongroup","id":"_player._setstates","scopeRef":{"type":"string","value":"_this"}}]},"ActGrpSetHoverState":{"kind":"actiongroup","actions":[{"kind":"adjustvar","variable":"_hover","operator":"set","value":{"type":"boolean","value":true}},{"kind":"exe_actiongroup","id":"_player._setstates","scopeRef":{"type":"string","value":"_this"}}]},"ActGrpClearHoverState":{"kind":"actiongroup","actions":[{"kind":"adjustvar","variable":"_hover","operator":"set","value":{"type":"boolean","value":false}},{"kind":"exe_actiongroup","id":"_player._setstates","scopeRef":{"type":"string","value":"_this"}}]},"ActGrpSetDisabledState":{"kind":"actiongroup","actions":[{"kind":"adjustvar","variable":"_disabled","operator":"set","value":{"type":"boolean","value":true}},{"kind":"exe_actiongroup","id":"_player._setstates","scopeRef":{"type":"string","value":"_this"}}]},"ActGrpSetDownState":{"kind":"actiongroup","actions":[{"kind":"adjustvar","variable":"_down","operator":"set","value":{"type":"boolean","value":true}},{"kind":"exe_actiongroup","id":"_player._setstates","scopeRef":{"type":"string","value":"_this"}}]},"ActGrpClearStateVars":{"kind":"actiongroup","actions":[{"kind":"adjustvar","variable":"_hover","operator":"set","value":{"type":"boolean","value":false}},{"kind":"adjustvar","variable":"_down","operator":"set","value":{"type":"boolean","value":false}},{"kind":"adjustvar","variable":"_visited","operator":"set","value":{"type":"boolean","value":false}},{"kind":"adjustvar","variable":"_disabled","operator":"set","value":{"type":"boolean","value":false}},{"kind":"adjustvar","variable":"_savevisited","operator":"set","value":{"type":"boolean","value":false}}]}},"events":[{"kind":"onrelease","actions":[{"kind":"exe_actiongroup","id":"ActGrpSetVisitedState","scopeRef":{"type":"string","value":"_this"}},{"kind":"adjustvar","variable":"_down","operator":"set","value":{"type":"boolean","value":false}},{"kind":"exe_actiongroup","id":"_player._setstates","scopeRef":{"type":"string","value":"_this"}},{"kind":"gotoplay","window":"LightboxWnd","wndtype":"normal","objRef":{"type":"string","value":"_player.6824FpEWIVd.5kidZXTbgyn"}}]},{"kind":"ontransitionin","actions":[{"kind":"exe_actiongroup","id":"_player._setstates","scopeRef":{"type":"string","value":"_this"}}]},{"kind":"onrollover","actions":[{"kind":"exe_actiongroup","id":"ActGrpSetHoverState","scopeRef":{"type":"string","value":"_this"}}]},{"kind":"onrollout","actions":[{"kind":"exe_actiongroup","id":"ActGrpClearHoverState","scopeRef":{"type":"string","value":"_this"}}]},{"kind":"onpress","actions":[{"kind":"exe_actiongroup","id":"ActGrpSetDownState","scopeRef":{"type":"string","value":"_this"}}]},{"kind":"onreleaseoutside","actions":[{"kind":"adjustvar","variable":"_down","operator":"set","value":{"type":"boolean","value":false}},{"kind":"exe_actiongroup","id":"_player._setstates","scopeRef":{"type":"string","value":"_this"}}]}]},{"kind":"vectorshape","rotation":0,"accType":"button","cliptobounds":false,"defaultAction":"onrelease","textLib":[{"kind":"textdata","uniqueId":"5oDshrhbqMx_670407871","id":"01","linkId":"txt__default_5lvevvsMX3F","type":"vectortext","xPos":0,"yPos":0,"width":0,"height":0,"shadowIndex":-1,"vectortext":{"left":0,"top":0,"right":194,"bottom":49,"pngfb":false,"pr":{"l":"Lib","i":209}}}],"shapemaskId":"","xPos":72,"yPos":310,"tabIndex":5,"tabEnabled":true,"xOffset":0,"yOffset":0,"rotateXPos":128,"rotateYPos":36,"scaleX":100,"scaleY":100,"alpha":100,"depth":3,"scrolling":true,"shuffleLock":false,"data":{"hotlinkId":"","accState":0,"vectorData":{"left":-2,"top":-2,"right":257,"bottom":73,"altText":"Case 3 Review","pngfb":false,"pr":{"l":"Lib","i":200}},"html5data":{"xPos":-1,"yPos":-1,"width":257,"height":73,"strokewidth":1}},"states":[{"kind":"state","name":"_default_Disabled","data":{"hotlinkId":"","accState":1,"vectorData":{"left":-2,"top":-2,"right":257,"bottom":73,"altText":"Case 3 Review","pngfb":false,"pr":{"l":"Lib","i":200}},"html5data":{"xPos":-2,"yPos":-2,"width":259,"height":75,"strokewidth":1}}},{"kind":"state","name":"_default_Down","data":{"hotlinkId":"","accState":8,"vectorData":{"left":-3,"top":-3,"right":258,"bottom":74,"altText":"Case 3 Review","pngfb":false,"pr":{"l":"Lib","i":205}},"html5data":{"xPos":-3,"yPos":-3,"width":261,"height":77,"strokewidth":3}}},{"kind":"state","name":"_default_Visited","data":{"hotlinkId":"","accState":0,"vectorData":{"left":-2,"top":-2,"right":257,"bottom":73,"altText":"Case 3 Review","pngfb":false,"pr":{"l":"Lib","i":200}},"html5data":{"xPos":-2,"yPos":-2,"width":259,"height":75,"strokewidth":1}}},{"kind":"state","name":"_default_Visited_Disabled","data":{"hotlinkId":"","accState":1,"vectorData":{"left":-2,"top":-2,"right":257,"bottom":73,"altText":"Case 3 Review","pngfb":false,"pr":{"l":"Lib","i":200}},"html5data":{"xPos":-2,"yPos":-2,"width":259,"height":75,"strokewidth":1}}},{"kind":"state","name":"_default_Down_Visited","data":{"hotlinkId":"","accState":8,"vectorData":{"left":-3,"top":-3,"right":258,"bottom":74,"altText":"Case 3 Review","pngfb":false,"pr":{"l":"Lib","i":205}},"html5data":{"xPos":-3,"yPos":-3,"width":261,"height":77,"strokewidth":3}}},{"kind":"state","name":"_default_Hover","data":{"hotlinkId":"","accState":0,"vectorData":{"left":-2,"top":-2,"right":257,"bottom":73,"altText":"Case 3 Review","pngfb":false,"pr":{"l":"Lib","i":206}},"html5data":{"xPos":-2,"yPos":-2,"width":259,"height":75,"strokewidth":1}}},{"kind":"state","name":"_default_Hover_Disabled","data":{"hotlinkId":"","accState":1,"vectorData":{"left":-2,"top":-2,"right":257,"bottom":73,"altText":"Case 3 Review","pngfb":false,"pr":{"l":"Lib","i":206}},"html5data":{"xPos":-2,"yPos":-2,"width":259,"height":75,"strokewidth":1}}},{"kind":"state","name":"_default_Hover_Down","data":{"hotlinkId":"","accState":8,"vectorData":{"left":-3,"top":-3,"right":258,"bottom":74,"altText":"Case 3 Review","pngfb":false,"pr":{"l":"Lib","i":205}},"html5data":{"xPos":-3,"yPos":-3,"width":261,"height":77,"strokewidth":3}}},{"kind":"state","name":"_default_Hover_Visited","data":{"hotlinkId":"","accState":0,"vectorData":{"left":-2,"top":-2,"right":257,"bottom":73,"altText":"Case 3 Review","pngfb":false,"pr":{"l":"Lib","i":206}},"html5data":{"xPos":-2,"yPos":-2,"width":259,"height":75,"strokewidth":1}}},{"kind":"state","name":"_default_Hover_Visited_Disabled","data":{"hotlinkId":"","accState":1,"vectorData":{"left":-2,"top":-2,"right":257,"bottom":73,"altText":"Case 3 Review","pngfb":false,"pr":{"l":"Lib","i":207}},"html5data":{"xPos":-2,"yPos":-2,"width":259,"height":75,"strokewidth":1}}},{"kind":"state","name":"_default_Hover_Down_Visited","data":{"hotlinkId":"","accState":8,"vectorData":{"left":-3,"top":-3,"right":258,"bottom":74,"altText":"Case 3 Review","pngfb":false,"pr":{"l":"Lib","i":205}},"html5data":{"xPos":-3,"yPos":-3,"width":261,"height":77,"strokewidth":3}}}],"width":256,"height":72,"resume":true,"useHandCursor":true,"id":"5lvevvsMX3F","variables":[{"kind":"variable","name":"_hover","type":"boolean","value":false,"resume":true},{"kind":"variable","name":"_down","type":"boolean","value":false,"resume":true},{"kind":"variable","name":"_visited","type":"boolean","value":false,"resume":true},{"kind":"variable","name":"_disabled","type":"boolean","value":false,"resume":true},{"kind":"variable","name":"_savevisited","type":"boolean","value":false,"resume":true},{"kind":"variable","name":"_state","type":"string","value":"_default","resume":true},{"kind":"variable","name":"_stateName","type":"string","value":"","resume":true},{"kind":"variable","name":"_tempStateName","type":"string","value":"","resume":false}],"actionGroups":{"ActGrpSetVisitedState":{"kind":"actiongroup","actions":[{"kind":"adjustvar","variable":"_savevisited","operator":"set","value":{"type":"var","value":"#_visited"}},{"kind":"adjustvar","variable":"_visited","operator":"set","value":{"type":"boolean","value":true}},{"kind":"exe_actiongroup","id":"_player._setstates","scopeRef":{"type":"string","value":"_this"}}]},"ActGrpSetHoverState":{"kind":"actiongroup","actions":[{"kind":"adjustvar","variable":"_hover","operator":"set","value":{"type":"boolean","value":true}},{"kind":"exe_actiongroup","id":"_player._setstates","scopeRef":{"type":"string","value":"_this"}}]},"ActGrpClearHoverState":{"kind":"actiongroup","actions":[{"kind":"adjustvar","variable":"_hover","operator":"set","value":{"type":"boolean","value":false}},{"kind":"exe_actiongroup","id":"_player._setstates","scopeRef":{"type":"string","value":"_this"}}]},"ActGrpSetDisabledState":{"kind":"actiongroup","actions":[{"kind":"adjustvar","variable":"_disabled","operator":"set","value":{"type":"boolean","value":true}},{"kind":"exe_actiongroup","id":"_player._setstates","scopeRef":{"type":"string","value":"_this"}}]},"ActGrpSetDownState":{"kind":"actiongroup","actions":[{"kind":"adjustvar","variable":"_down","operator":"set","value":{"type":"boolean","value":true}},{"kind":"exe_actiongroup","id":"_player._setstates","scopeRef":{"type":"string","value":"_this"}}]},"ActGrpClearStateVars":{"kind":"actiongroup","actions":[{"kind":"adjustvar","variable":"_hover","operator":"set","value":{"type":"boolean","value":false}},{"kind":"adjustvar","variable":"_down","operator":"set","value":{"type":"boolean","value":false}},{"kind":"adjustvar","variable":"_visited","operator":"set","value":{"type":"boolean","value":false}},{"kind":"adjustvar","variable":"_disabled","operator":"set","value":{"type":"boolean","value":false}},{"kind":"adjustvar","variable":"_savevisited","operator":"set","value":{"type":"boolean","value":false}}]}},"events":[{"kind":"onrelease","actions":[{"kind":"exe_actiongroup","id":"ActGrpSetVisitedState","scopeRef":{"type":"string","value":"_this"}},{"kind":"adjustvar","variable":"_down","operator":"set","value":{"type":"boolean","value":false}},{"kind":"exe_actiongroup","id":"_player._setstates","scopeRef":{"type":"string","value":"_this"}},{"kind":"gotoplay","window":"LightboxWnd","wndtype":"normal","objRef":{"type":"string","value":"_player.5eLuUelybtn.5YUEDlQIybc"}}]},{"kind":"ontransitionin","actions":[{"kind":"exe_actiongroup","id":"_player._setstates","scopeRef":{"type":"string","value":"_this"}}]},{"kind":"onrollover","actions":[{"kind":"exe_actiongroup","id":"ActGrpSetHoverState","scopeRef":{"type":"string","value":"_this"}}]},{"kind":"onrollout","actions":[{"kind":"exe_actiongroup","id":"ActGrpClearHoverState","scopeRef":{"type":"string","value":"_this"}}]},{"kind":"onpress","actions":[{"kind":"exe_actiongroup","id":"ActGrpSetDownState","scopeRef":{"type":"string","value":"_this"}}]},{"kind":"onreleaseoutside","actions":[{"kind":"adjustvar","variable":"_down","operator":"set","value":{"type":"boolean","value":false}},{"kind":"exe_actiongroup","id":"_player._setstates","scopeRef":{"type":"string","value":"_this"}}]}]},{"kind":"vectorshape","rotation":0,"accType":"button","cliptobounds":false,"defaultAction":"onrelease","textLib":[{"kind":"textdata","uniqueId":"5YzlyhKIEea_54836157","id":"01","linkId":"txt__default_5lccuPd2IsU","type":"vectortext","xPos":0,"yPos":0,"width":0,"height":0,"shadowIndex":-1,"vectortext":{"left":0,"top":0,"right":194,"bottom":49,"pngfb":false,"pr":{"l":"Lib","i":210}}}],"shapemaskId":"","xPos":392,"yPos":143,"tabIndex":2,"tabEnabled":true,"xOffset":0,"yOffset":0,"rotateXPos":128,"rotateYPos":36,"scaleX":100,"scaleY":100,"alpha":100,"depth":4,"scrolling":true,"shuffleLock":false,"data":{"hotlinkId":"","accState":0,"vectorData":{"left":-2,"top":-2,"right":257,"bottom":73,"altText":"Case 4 Review","pngfb":false,"pr":{"l":"Lib","i":200}},"html5data":{"xPos":-1,"yPos":-1,"width":257,"height":73,"strokewidth":1}},"states":[{"kind":"state","name":"_default_Disabled","data":{"hotlinkId":"","accState":1,"vectorData":{"left":-2,"top":-2,"right":257,"bottom":73,"altText":"Case 4 Review","pngfb":false,"pr":{"l":"Lib","i":200}},"html5data":{"xPos":-2,"yPos":-2,"width":259,"height":75,"strokewidth":1}}},{"kind":"state","name":"_default_Down","data":{"hotlinkId":"","accState":8,"vectorData":{"left":-3,"top":-3,"right":258,"bottom":74,"altText":"Case 4 Review","pngfb":false,"pr":{"l":"Lib","i":205}},"html5data":{"xPos":-3,"yPos":-3,"width":261,"height":77,"strokewidth":3}}},{"kind":"state","name":"_default_Visited","data":{"hotlinkId":"","accState":0,"vectorData":{"left":-2,"top":-2,"right":257,"bottom":73,"altText":"Case 4 Review","pngfb":false,"pr":{"l":"Lib","i":200}},"html5data":{"xPos":-2,"yPos":-2,"width":259,"height":75,"strokewidth":1}}},{"kind":"state","name":"_default_Visited_Disabled","data":{"hotlinkId":"","accState":1,"vectorData":{"left":-2,"top":-2,"right":257,"bottom":73,"altText":"Case 4 Review","pngfb":false,"pr":{"l":"Lib","i":200}},"html5data":{"xPos":-2,"yPos":-2,"width":259,"height":75,"strokewidth":1}}},{"kind":"state","name":"_default_Down_Visited","data":{"hotlinkId":"","accState":8,"vectorData":{"left":-3,"top":-3,"right":258,"bottom":74,"altText":"Case 4 Review","pngfb":false,"pr":{"l":"Lib","i":205}},"html5data":{"xPos":-3,"yPos":-3,"width":261,"height":77,"strokewidth":3}}},{"kind":"state","name":"_default_Hover","data":{"hotlinkId":"","accState":0,"vectorData":{"left":-2,"top":-2,"right":257,"bottom":73,"altText":"Case 4 Review","pngfb":false,"pr":{"l":"Lib","i":206}},"html5data":{"xPos":-2,"yPos":-2,"width":259,"height":75,"strokewidth":1}}},{"kind":"state","name":"_default_Hover_Disabled","data":{"hotlinkId":"","accState":1,"vectorData":{"left":-2,"top":-2,"right":257,"bottom":73,"altText":"Case 4 Review","pngfb":false,"pr":{"l":"Lib","i":206}},"html5data":{"xPos":-2,"yPos":-2,"width":259,"height":75,"strokewidth":1}}},{"kind":"state","name":"_default_Hover_Down","data":{"hotlinkId":"","accState":8,"vectorData":{"left":-3,"top":-3,"right":258,"bottom":74,"altText":"Case 4 Review","pngfb":false,"pr":{"l":"Lib","i":205}},"html5data":{"xPos":-3,"yPos":-3,"width":261,"height":77,"strokewidth":3}}},{"kind":"state","name":"_default_Hover_Visited","data":{"hotlinkId":"","accState":0,"vectorData":{"left":-2,"top":-2,"right":257,"bottom":73,"altText":"Case 4 Review","pngfb":false,"pr":{"l":"Lib","i":206}},"html5data":{"xPos":-2,"yPos":-2,"width":259,"height":75,"strokewidth":1}}},{"kind":"state","name":"_default_Hover_Visited_Disabled","data":{"hotlinkId":"","accState":1,"vectorData":{"left":-2,"top":-2,"right":257,"bottom":73,"altText":"Case 4 Review","pngfb":false,"pr":{"l":"Lib","i":207}},"html5data":{"xPos":-2,"yPos":-2,"width":259,"height":75,"strokewidth":1}}},{"kind":"state","name":"_default_Hover_Down_Visited","data":{"hotlinkId":"","accState":8,"vectorData":{"left":-3,"top":-3,"right":258,"bottom":74,"altText":"Case 4 Review","pngfb":false,"pr":{"l":"Lib","i":205}},"html5data":{"xPos":-3,"yPos":-3,"width":261,"height":77,"strokewidth":3}}}],"width":256,"height":72,"resume":true,"useHandCursor":true,"id":"5lccuPd2IsU","variables":[{"kind":"variable","name":"_hover","type":"boolean","value":false,"resume":true},{"kind":"variable","name":"_down","type":"boolean","value":false,"resume":true},{"kind":"variable","name":"_visited","type":"boolean","value":false,"resume":true},{"kind":"variable","name":"_disabled","type":"boolean","value":false,"resume":true},{"kind":"variable","name":"_savevisited","type":"boolean","value":false,"resume":true},{"kind":"variable","name":"_state","type":"string","value":"_default","resume":true},{"kind":"variable","name":"_stateName","type":"string","value":"","resume":true},{"kind":"variable","name":"_tempStateName","type":"string","value":"","resume":false}],"actionGroups":{"ActGrpSetVisitedState":{"kind":"actiongroup","actions":[{"kind":"adjustvar","variable":"_savevisited","operator":"set","value":{"type":"var","value":"#_visited"}},{"kind":"adjustvar","variable":"_visited","operator":"set","value":{"type":"boolean","value":true}},{"kind":"exe_actiongroup","id":"_player._setstates","scopeRef":{"type":"string","value":"_this"}}]},"ActGrpSetHoverState":{"kind":"actiongroup","actions":[{"kind":"adjustvar","variable":"_hover","operator":"set","value":{"type":"boolean","value":true}},{"kind":"exe_actiongroup","id":"_player._setstates","scopeRef":{"type":"string","value":"_this"}}]},"ActGrpClearHoverState":{"kind":"actiongroup","actions":[{"kind":"adjustvar","variable":"_hover","operator":"set","value":{"type":"boolean","value":false}},{"kind":"exe_actiongroup","id":"_player._setstates","scopeRef":{"type":"string","value":"_this"}}]},"ActGrpSetDisabledState":{"kind":"actiongroup","actions":[{"kind":"adjustvar","variable":"_disabled","operator":"set","value":{"type":"boolean","value":true}},{"kind":"exe_actiongroup","id":"_player._setstates","scopeRef":{"type":"string","value":"_this"}}]},"ActGrpSetDownState":{"kind":"actiongroup","actions":[{"kind":"adjustvar","variable":"_down","operator":"set","value":{"type":"boolean","value":true}},{"kind":"exe_actiongroup","id":"_player._setstates","scopeRef":{"type":"string","value":"_this"}}]},"ActGrpClearStateVars":{"kind":"actiongroup","actions":[{"kind":"adjustvar","variable":"_hover","operator":"set","value":{"type":"boolean","value":false}},{"kind":"adjustvar","variable":"_down","operator":"set","value":{"type":"boolean","value":false}},{"kind":"adjustvar","variable":"_visited","operator":"set","value":{"type":"boolean","value":false}},{"kind":"adjustvar","variable":"_disabled","operator":"set","value":{"type":"boolean","value":false}},{"kind":"adjustvar","variable":"_savevisited","operator":"set","value":{"type":"boolean","value":false}}]}},"events":[{"kind":"onrelease","actions":[{"kind":"exe_actiongroup","id":"ActGrpSetVisitedState","scopeRef":{"type":"string","value":"_this"}},{"kind":"adjustvar","variable":"_down","operator":"set","value":{"type":"boolean","value":false}},{"kind":"exe_actiongroup","id":"_player._setstates","scopeRef":{"type":"string","value":"_this"}},{"kind":"gotoplay","window":"LightboxWnd","wndtype":"normal","objRef":{"type":"string","value":"_player.5iABkSVoR4x.6QgIGJTgdXM"}}]},{"kind":"ontransitionin","actions":[{"kind":"exe_actiongroup","id":"_player._setstates","scopeRef":{"type":"string","value":"_this"}}]},{"kind":"onrollover","actions":[{"kind":"exe_actiongroup","id":"ActGrpSetHoverState","scopeRef":{"type":"string","value":"_this"}}]},{"kind":"onrollout","actions":[{"kind":"exe_actiongroup","id":"ActGrpClearHoverState","scopeRef":{"type":"string","value":"_this"}}]},{"kind":"onpress","actions":[{"kind":"exe_actiongroup","id":"ActGrpSetDownState","scopeRef":{"type":"string","value":"_this"}}]},{"kind":"onreleaseoutside","actions":[{"kind":"adjustvar","variable":"_down","operator":"set","value":{"type":"boolean","value":false}},{"kind":"exe_actiongroup","id":"_player._setstates","scopeRef":{"type":"string","value":"_this"}}]}]},{"kind":"vectorshape","rotation":0,"accType":"button","cliptobounds":false,"defaultAction":"onrelease","textLib":[{"kind":"textdata","uniqueId":"5uKTUv4CB24_-619191040","id":"01","linkId":"txt__default_5dYfAJPW9io","type":"vectortext","xPos":0,"yPos":0,"width":0,"height":0,"shadowIndex":-1,"vectortext":{"left":0,"top":0,"right":194,"bottom":49,"pngfb":false,"pr":{"l":"Lib","i":211}}}],"shapemaskId":"","xPos":392,"yPos":254,"tabIndex":4,"tabEnabled":true,"xOffset":0,"yOffset":0,"rotateXPos":128,"rotateYPos":36,"scaleX":100,"scaleY":100,"alpha":100,"depth":5,"scrolling":true,"shuffleLock":false,"data":{"hotlinkId":"","accState":0,"vectorData":{"left":-2,"top":-2,"right":257,"bottom":73,"altText":"Case 5 Review","pngfb":false,"pr":{"l":"Lib","i":200}},"html5data":{"xPos":-1,"yPos":-1,"width":257,"height":73,"strokewidth":1}},"states":[{"kind":"state","name":"_default_Disabled","data":{"hotlinkId":"","accState":1,"vectorData":{"left":-2,"top":-2,"right":257,"bottom":73,"altText":"Case 5 Review","pngfb":false,"pr":{"l":"Lib","i":200}},"html5data":{"xPos":-2,"yPos":-2,"width":259,"height":75,"strokewidth":1}}},{"kind":"state","name":"_default_Down","data":{"hotlinkId":"","accState":8,"vectorData":{"left":-3,"top":-3,"right":258,"bottom":74,"altText":"Case 5 Review","pngfb":false,"pr":{"l":"Lib","i":205}},"html5data":{"xPos":-3,"yPos":-3,"width":261,"height":77,"strokewidth":3}}},{"kind":"state","name":"_default_Visited","data":{"hotlinkId":"","accState":0,"vectorData":{"left":-2,"top":-2,"right":257,"bottom":73,"altText":"Case 5 Review","pngfb":false,"pr":{"l":"Lib","i":200}},"html5data":{"xPos":-2,"yPos":-2,"width":259,"height":75,"strokewidth":1}}},{"kind":"state","name":"_default_Visited_Disabled","data":{"hotlinkId":"","accState":1,"vectorData":{"left":-2,"top":-2,"right":257,"bottom":73,"altText":"Case 5 Review","pngfb":false,"pr":{"l":"Lib","i":200}},"html5data":{"xPos":-2,"yPos":-2,"width":259,"height":75,"strokewidth":1}}},{"kind":"state","name":"_default_Down_Visited","data":{"hotlinkId":"","accState":8,"vectorData":{"left":-3,"top":-3,"right":258,"bottom":74,"altText":"Case 5 Review","pngfb":false,"pr":{"l":"Lib","i":205}},"html5data":{"xPos":-3,"yPos":-3,"width":261,"height":77,"strokewidth":3}}},{"kind":"state","name":"_default_Hover","data":{"hotlinkId":"","accState":0,"vectorData":{"left":-2,"top":-2,"right":257,"bottom":73,"altText":"Case 5 Review","pngfb":false,"pr":{"l":"Lib","i":206}},"html5data":{"xPos":-2,"yPos":-2,"width":259,"height":75,"strokewidth":1}}},{"kind":"state","name":"_default_Hover_Disabled","data":{"hotlinkId":"","accState":1,"vectorData":{"left":-2,"top":-2,"right":257,"bottom":73,"altText":"Case 5 Review","pngfb":false,"pr":{"l":"Lib","i":206}},"html5data":{"xPos":-2,"yPos":-2,"width":259,"height":75,"strokewidth":1}}},{"kind":"state","name":"_default_Hover_Down","data":{"hotlinkId":"","accState":8,"vectorData":{"left":-3,"top":-3,"right":258,"bottom":74,"altText":"Case 5 Review","pngfb":false,"pr":{"l":"Lib","i":205}},"html5data":{"xPos":-3,"yPos":-3,"width":261,"height":77,"strokewidth":3}}},{"kind":"state","name":"_default_Hover_Visited","data":{"hotlinkId":"","accState":0,"vectorData":{"left":-2,"top":-2,"right":257,"bottom":73,"altText":"Case 5 Review","pngfb":false,"pr":{"l":"Lib","i":206}},"html5data":{"xPos":-2,"yPos":-2,"width":259,"height":75,"strokewidth":1}}},{"kind":"state","name":"_default_Hover_Visited_Disabled","data":{"hotlinkId":"","accState":1,"vectorData":{"left":-2,"top":-2,"right":257,"bottom":73,"altText":"Case 5 Review","pngfb":false,"pr":{"l":"Lib","i":207}},"html5data":{"xPos":-2,"yPos":-2,"width":259,"height":75,"strokewidth":1}}},{"kind":"state","name":"_default_Hover_Down_Visited","data":{"hotlinkId":"","accState":8,"vectorData":{"left":-3,"top":-3,"right":258,"bottom":74,"altText":"Case 5 Review","pngfb":false,"pr":{"l":"Lib","i":205}},"html5data":{"xPos":-3,"yPos":-3,"width":261,"height":77,"strokewidth":3}}}],"width":256,"height":72,"resume":true,"useHandCursor":true,"id":"5dYfAJPW9io","variables":[{"kind":"variable","name":"_hover","type":"boolean","value":false,"resume":true},{"kind":"variable","name":"_down","type":"boolean","value":false,"resume":true},{"kind":"variable","name":"_visited","type":"boolean","value":false,"resume":true},{"kind":"variable","name":"_disabled","type":"boolean","value":false,"resume":true},{"kind":"variable","name":"_savevisited","type":"boolean","value":false,"resume":true},{"kind":"variable","name":"_state","type":"string","value":"_default","resume":true},{"kind":"variable","name":"_stateName","type":"string","value":"","resume":true},{"kind":"variable","name":"_tempStateName","type":"string","value":"","resume":false}],"actionGroups":{"ActGrpSetVisitedState":{"kind":"actiongroup","actions":[{"kind":"adjustvar","variable":"_savevisited","operator":"set","value":{"type":"var","value":"#_visited"}},{"kind":"adjustvar","variable":"_visited","operator":"set","value":{"type":"boolean","value":true}},{"kind":"exe_actiongroup","id":"_player._setstates","scopeRef":{"type":"string","value":"_this"}}]},"ActGrpSetHoverState":{"kind":"actiongroup","actions":[{"kind":"adjustvar","variable":"_hover","operator":"set","value":{"type":"boolean","value":true}},{"kind":"exe_actiongroup","id":"_player._setstates","scopeRef":{"type":"string","value":"_this"}}]},"ActGrpClearHoverState":{"kind":"actiongroup","actions":[{"kind":"adjustvar","variable":"_hover","operator":"set","value":{"type":"boolean","value":false}},{"kind":"exe_actiongroup","id":"_player._setstates","scopeRef":{"type":"string","value":"_this"}}]},"ActGrpSetDisabledState":{"kind":"actiongroup","actions":[{"kind":"adjustvar","variable":"_disabled","operator":"set","value":{"type":"boolean","value":true}},{"kind":"exe_actiongroup","id":"_player._setstates","scopeRef":{"type":"string","value":"_this"}}]},"ActGrpSetDownState":{"kind":"actiongroup","actions":[{"kind":"adjustvar","variable":"_down","operator":"set","value":{"type":"boolean","value":true}},{"kind":"exe_actiongroup","id":"_player._setstates","scopeRef":{"type":"string","value":"_this"}}]},"ActGrpClearStateVars":{"kind":"actiongroup","actions":[{"kind":"adjustvar","variable":"_hover","operator":"set","value":{"type":"boolean","value":false}},{"kind":"adjustvar","variable":"_down","operator":"set","value":{"type":"boolean","value":false}},{"kind":"adjustvar","variable":"_visited","operator":"set","value":{"type":"boolean","value":false}},{"kind":"adjustvar","variable":"_disabled","operator":"set","value":{"type":"boolean","value":false}},{"kind":"adjustvar","variable":"_savevisited","operator":"set","value":{"type":"boolean","value":false}}]}},"events":[{"kind":"onrelease","actions":[{"kind":"exe_actiongroup","id":"ActGrpSetVisitedState","scopeRef":{"type":"string","value":"_this"}},{"kind":"adjustvar","variable":"_down","operator":"set","value":{"type":"boolean","value":false}},{"kind":"exe_actiongroup","id":"_player._setstates","scopeRef":{"type":"string","value":"_this"}},{"kind":"gotoplay","window":"LightboxWnd","wndtype":"normal","objRef":{"type":"string","value":"_player.6PUNBFetr9k.62dtPpSwjUP"}}]},{"kind":"ontransitionin","actions":[{"kind":"exe_actiongroup","id":"_player._setstates","scopeRef":{"type":"string","value":"_this"}}]},{"kind":"onrollover","actions":[{"kind":"exe_actiongroup","id":"ActGrpSetHoverState","scopeRef":{"type":"string","value":"_this"}}]},{"kind":"onrollout","actions":[{"kind":"exe_actiongroup","id":"ActGrpClearHoverState","scopeRef":{"type":"string","value":"_this"}}]},{"kind":"onpress","actions":[{"kind":"exe_actiongroup","id":"ActGrpSetDownState","scopeRef":{"type":"string","value":"_this"}}]},{"kind":"onreleaseoutside","actions":[{"kind":"adjustvar","variable":"_down","operator":"set","value":{"type":"boolean","value":false}},{"kind":"exe_actiongroup","id":"_player._setstates","scopeRef":{"type":"string","value":"_this"}}]}]},{"kind":"vectorshape","rotation":0,"accType":"text","cliptobounds":false,"defaultAction":"","textLib":[{"kind":"textdata","uniqueId":"6XTuf6LmCRp_-835222229","id":"01","linkId":"txt__default_6XTuf6LmCRp","type":"vectortext","xPos":0,"yPos":0,"width":0,"height":0,"shadowIndex":-1,"vectortext":{"left":0,"top":0,"right":472,"bottom":37,"pngfb":false,"pr":{"l":"Lib","i":213}}}],"shapemaskId":"","xPos":56,"yPos":18,"tabIndex":0,"tabEnabled":true,"xOffset":0,"yOffset":0,"rotateXPos":312,"rotateYPos":21,"scaleX":100,"scaleY":100,"alpha":100,"depth":6,"scrolling":true,"shuffleLock":false,"data":{"hotlinkId":"","accState":0,"vectorData":{"left":0,"top":0,"right":624,"bottom":42,"altText":"Let’s review what we have learned...","pngfb":false,"pr":{"l":"Lib","i":212}},"html5data":{"xPos":-1,"yPos":-1,"width":625,"height":43,"strokewidth":0}},"width":624,"height":42,"resume":true,"useHandCursor":true,"id":"6XTuf6LmCRp"}],"startTime":-1,"elapsedTimeMode":"normal","useHandCursor":false,"resume":true,"kind":"slidelayer","isBaseLayer":true}]}');
