# Supplementary material for: Family Meeting Training Curriculum: A Multimedia Approach With Real-Time Experiential Learning for Residents
Source: MedEdPORTAL. 2020 Mar 6;16:10883. doi: 10.15766/mep_2374-8265.10883 (PMC7062545; doi:10.15766/mep_2374-8265.10883)
Supplement: Supplementary file 1 — A. Communication Basics.pptx B. Family Meeting E-Learning Project folder C. ICU Resident Orientation.pptx D. Family Meeting Resources Booklet.docx E. FMBS Tool.docx F. Global Self-Efficacy Survey.docx [file mep-16-10883-s001.zip › B. Family Meeting E-Learning Project folder/html5/data/js/618futDUTb2.js]

window.globalProvideData('slide', '{"title":"Credits and Optional Resources","trackViews":true,"showMenuResultIcon":false,"viewGroupId":"","historyGroupId":"","videoZoom":"","scrolling":false,"transition":"appear","transDuration":0,"transDir":1,"wipeTrans":false,"slideLock":false,"navIndex":-1,"globalAudioId":"","thumbnailid":"","presenterRef":{"id":"none"},"showAnimationId":"","lmsId":"Slide1","width":720,"height":405,"resume":false,"background":{"type":"swf","imagedata":{"assetId":0,"url":"","type":"normal","width":0,"height":0,"mobiledx":0,"mobiledy":0}},"id":"618futDUTb2","events":[{"kind":"onbeforeslidein","actions":[{"kind":"if_action","condition":{"statement":{"kind":"compare","operator":"eq","valuea":"$WindowId","typea":"property","valueb":"_frame","typeb":"string"}},"thenActions":[{"kind":"set_frame_layout","name":"npnxnanbnsnfns00000100101"}],"elseActions":[{"kind":"set_window_control_layout","name":"npnxnanbnsnfns00000100101"}]}]},{"kind":"ontransitionin","actions":[{"kind":"adjustvar","variable":"_player.LastSlideViewed_6RkjUEkNRmi","operator":"set","value":{"type":"string","value":"_player."}},{"kind":"adjustvar","variable":"_player.LastSlideViewed_6RkjUEkNRmi","operator":"add","value":{"type":"property","value":"$AbsoluteId"}}]}],"slideLayers":[{"enableSeek":true,"enableReplay":true,"timeline":{"duration":5000,"events":[{"kind":"ontimelinetick","time":0,"actions":[{"kind":"show","transition":"appear","objRef":{"type":"string","value":"6UKAu1QQBSr"}},{"kind":"show","transition":"appear","objRef":{"type":"string","value":"6quICD4DUBq"}}]}]},"objects":[{"kind":"vectorshape","rotation":0,"accType":"text","cliptobounds":false,"defaultAction":"","textLib":[{"kind":"textdata","uniqueId":"6UKAu1QQBSr_680231613","id":"01","linkId":"txt__default_6UKAu1QQBSr","type":"vectortext","xPos":0,"yPos":0,"width":0,"height":0,"shadowIndex":-1,"vectortext":{"left":0,"top":0,"right":317,"bottom":42,"pngfb":false,"pr":{"l":"Lib","i":218}}}],"shapemaskId":"","xPos":20,"yPos":0,"tabIndex":0,"tabEnabled":true,"xOffset":0,"yOffset":0,"rotateXPos":324,"rotateYPos":29,"scaleX":100,"scaleY":100,"alpha":100,"depth":1,"scrolling":true,"shuffleLock":false,"data":{"hotlinkId":"","accState":0,"vectorData":{"left":0,"top":0,"right":648,"bottom":58,"altText":"Credits and Optional Resources","pngfb":false,"pr":{"l":"Lib","i":217}},"html5data":{"xPos":-1,"yPos":-1,"width":649,"height":59,"strokewidth":0}},"width":648,"height":58,"resume":false,"useHandCursor":true,"id":"6UKAu1QQBSr"},{"kind":"vectorshape","rotation":0,"accType":"text","cliptobounds":false,"defaultAction":"","textLib":[{"kind":"textdata","uniqueId":"6quICD4DUBq_1479354125","id":"01","linkId":"txt__default_6quICD4DUBq","type":"vectortext","xPos":0,"yPos":0,"width":0,"height":0,"shadowIndex":-1,"vectortext":{"left":0,"top":0,"right":668,"bottom":293,"pngfb":false,"pr":{"l":"Lib","i":220}}}],"shapemaskId":"","xPos":22,"yPos":58,"tabIndex":1,"tabEnabled":true,"xOffset":0,"yOffset":0,"rotateXPos":338,"rotateYPos":168,"scaleX":100,"scaleY":100,"alpha":100,"depth":2,"scrolling":true,"shuffleLock":false,"data":{"hotlinkId":"","accState":0,"vectorData":{"left":0,"top":0,"right":676,"bottom":336,"altText":"Authors: Susan Glod and Margaret Wojnar\\n\\nGraphic design coordinator/Research assistant: Ashley Kang\\n\\nActors:\\nCase 1: Rob Kopko (son), Gowri Reddy (social worker)\\nCase 2: Gowri Reddy (wife)\\nCase 3: Marcie Warner (daughter 1), Phyllis Verderame (daughter 2), Jeff Cartwright (son)\\nCase 4: Jess Culver (wife)\\n\\nSources:\\nFiester A. Contentious Conversations: Using Mediation Techniques in Difficult Clinical Ethics Consultations. The Journal of Clinical Ethics 2015;26(4):324-330.\\nRees C, Sheard C, Davies S. Medical Education. The development of a scale to measure medical students\' attitudes towards communication skills learning: the Communication Skills Attitude Scale (CSAS) 2002;36:141-147.\\nSaltman DC, O\'Dea NA, Kidd MR. Conflict management: a primer for doctors in training. Postgraduate Medical Journal 2006;82(963):9-12.","pngfb":false,"pr":{"l":"Lib","i":219}},"html5data":{"xPos":-1,"yPos":-1,"width":677,"height":337,"strokewidth":0}},"width":676,"height":336,"resume":false,"useHandCursor":true,"id":"6quICD4DUBq"}],"startTime":-1,"elapsedTimeMode":"normal","useHandCursor":false,"resume":false,"kind":"slidelayer","isBaseLayer":true}]}');
