# Supplementary material for: Family Meeting Training Curriculum: A Multimedia Approach With Real-Time Experiential Learning for Residents
Source: MedEdPORTAL. 2020 Mar 6;16:10883. doi: 10.15766/mep_2374-8265.10883 (PMC7062545; doi:10.15766/mep_2374-8265.10883)
Supplement: Supplementary file 1 — A. Communication Basics.pptx B. Family Meeting E-Learning Project folder C. ICU Resident Orientation.pptx D. Family Meeting Resources Booklet.docx E. FMBS Tool.docx F. Global Self-Efficacy Survey.docx [file mep-16-10883-s001.zip › B. Family Meeting E-Learning Project folder/html5/data/js/62CzquBnp1t.js]

window.globalProvideData('slide', '{"title":"Learning Objectives for Program","trackViews":true,"showMenuResultIcon":false,"viewGroupId":"","historyGroupId":"","videoZoom":"","scrolling":false,"transition":"appear","transDuration":0,"transDir":1,"wipeTrans":false,"slideLock":false,"navIndex":-1,"globalAudioId":"","thumbnailid":"","presenterRef":{"id":"none"},"showAnimationId":"","lmsId":"Slide1","width":720,"height":405,"resume":false,"background":{"type":"swf","imagedata":{"assetId":0,"url":"","type":"normal","width":0,"height":0,"mobiledx":0,"mobiledy":0}},"id":"62CzquBnp1t","actionGroups":{"ActGrpOnNextButtonClick":{"kind":"actiongroup","actions":[{"kind":"gotoplay","window":"_current","wndtype":"normal","objRef":{"type":"string","value":"_player.5yFjZVcHoFe.5VLhqSnaSwG"}}]},"ActGrpOnPrevButtonClick":{"kind":"actiongroup","actions":[{"kind":"history_prev"}]},"NavigationRestrictionNextSlide_62CzquBnp1t":{"kind":"actiongroup","actions":[{"kind":"exe_actiongroup","id":"ActGrpOnNextButtonClick"}]},"NavigationRestrictionPreviousSlide_62CzquBnp1t":{"kind":"actiongroup","actions":[{"kind":"exe_actiongroup","id":"ActGrpOnPrevButtonClick"}]}},"events":[{"kind":"onbeforeslidein","actions":[{"kind":"if_action","condition":{"statement":{"kind":"compare","operator":"eq","valuea":"$WindowId","typea":"property","valueb":"_frame","typeb":"string"}},"thenActions":[{"kind":"set_frame_layout","name":"pxabnsnfns00000100101"}],"elseActions":[{"kind":"set_window_control_layout","name":"pxabnsnfns00000100101"}]}]},{"kind":"onnextslide","actions":[{"kind":"exe_actiongroup","id":"NavigationRestrictionNextSlide_62CzquBnp1t"}]},{"kind":"onprevslide","actions":[{"kind":"exe_actiongroup","id":"NavigationRestrictionPreviousSlide_62CzquBnp1t"}]},{"kind":"ontransitionin","actions":[{"kind":"adjustvar","variable":"_player.LastSlideViewed_6RkjUEkNRmi","operator":"set","value":{"type":"string","value":"_player."}},{"kind":"adjustvar","variable":"_player.LastSlideViewed_6RkjUEkNRmi","operator":"add","value":{"type":"property","value":"$AbsoluteId"}}]}],"slideLayers":[{"enableSeek":true,"enableReplay":true,"timeline":{"duration":5000,"events":[{"kind":"ontimelinetick","time":0,"actions":[{"kind":"show","transition":"appear","objRef":{"type":"string","value":"69DPLhWNXAQ"}},{"kind":"show","transition":"appear","objRef":{"type":"string","value":"5ldvcs4OLBi"}}]}]},"objects":[{"kind":"vectorshape","rotation":0,"accType":"text","cliptobounds":false,"defaultAction":"","textLib":[{"kind":"textdata","uniqueId":"69DPLhWNXAQ_-1628348726","id":"01","linkId":"txt__default_69DPLhWNXAQ","type":"vectortext","xPos":0,"yPos":0,"width":0,"height":0,"shadowIndex":-1,"vectortext":{"left":0,"top":0,"right":331,"bottom":46,"pngfb":false,"pr":{"l":"Lib","i":197}}}],"shapemaskId":"","xPos":16,"yPos":10,"tabIndex":0,"tabEnabled":true,"xOffset":0,"yOffset":0,"rotateXPos":344,"rotateYPos":32,"scaleX":100,"scaleY":100,"alpha":100,"depth":1,"scrolling":true,"shuffleLock":false,"data":{"hotlinkId":"","accState":0,"vectorData":{"left":0,"top":0,"right":688,"bottom":64,"altText":"Learning Objectives for Program","pngfb":false,"pr":{"l":"Lib","i":196}},"html5data":{"xPos":-1,"yPos":-1,"width":689,"height":64,"strokewidth":0}},"width":688,"height":64,"resume":false,"useHandCursor":true,"id":"69DPLhWNXAQ"},{"kind":"vectorshape","rotation":0,"accType":"text","cliptobounds":false,"defaultAction":"","textLib":[{"kind":"textdata","uniqueId":"5ldvcs4OLBi_-937136937","id":"01","linkId":"txt__default_5ldvcs4OLBi","type":"vectortext","xPos":0,"yPos":0,"width":0,"height":0,"shadowIndex":-1,"vectortext":{"left":0,"top":0,"right":512,"bottom":252,"pngfb":false,"pr":{"l":"Lib","i":199}}}],"shapemaskId":"","xPos":112,"yPos":102,"tabIndex":1,"tabEnabled":true,"xOffset":0,"yOffset":0,"rotateXPos":260,"rotateYPos":128.5,"scaleX":100,"scaleY":100,"alpha":100,"depth":2,"scrolling":true,"shuffleLock":false,"data":{"hotlinkId":"","accState":0,"vectorData":{"left":0,"top":0,"right":520,"bottom":257,"altText":"The learner will be able to identify the family meeting member\'s or members’ frame of mind, such as angry, frustrated, divided, confused, sad, etc.\\r\\nAfter correctly identifying the family member\'s state of mind, the learner will  select the most appropriate response to their statements.\\r\\nThe learner will be able to judge when to seek additional support.\\r\\nThe  learner will be able to recommend when to  end and re-start a family meeting.","pngfb":false,"pr":{"l":"Lib","i":198}},"html5data":{"xPos":-1,"yPos":-1,"width":521,"height":258,"strokewidth":0}},"width":520,"height":257,"resume":false,"useHandCursor":true,"id":"5ldvcs4OLBi"}],"startTime":-1,"elapsedTimeMode":"normal","useHandCursor":false,"resume":false,"kind":"slidelayer","isBaseLayer":true}]}');
