# Supplementary material for: Family Meeting Training Curriculum: A Multimedia Approach With Real-Time Experiential Learning for Residents
Source: MedEdPORTAL. 2020 Mar 6;16:10883. doi: 10.15766/mep_2374-8265.10883 (PMC7062545; doi:10.15766/mep_2374-8265.10883)
Supplement: Supplementary file 1 — A. Communication Basics.pptx B. Family Meeting E-Learning Project folder C. ICU Resident Orientation.pptx D. Family Meeting Resources Booklet.docx E. FMBS Tool.docx F. Global Self-Efficacy Survey.docx [file mep-16-10883-s001.zip › B. Family Meeting E-Learning Project folder/html5/data/js/62dtPpSwjUP.js]

window.globalProvideData('slide', '{"title":"Review of Case","trackViews":true,"showMenuResultIcon":false,"viewGroupId":"","historyGroupId":"","videoZoom":"","scrolling":false,"transition":"appear","transDuration":0,"transDir":1,"wipeTrans":false,"slideLock":false,"navIndex":-1,"globalAudioId":"","thumbnailid":"","presenterRef":{"id":"none"},"showAnimationId":"","lmsId":"Slide8","width":720,"height":405,"resume":false,"background":{"type":"swf","imagedata":{"assetId":0,"url":"","type":"normal","width":0,"height":0,"mobiledx":0,"mobiledy":0}},"id":"62dtPpSwjUP","actionGroups":{"ActGrpOnNextButtonClick":{"kind":"actiongroup","actions":[{"kind":"gotoplay","window":"_current","wndtype":"normal","objRef":{"type":"string","value":"_player.6ktz3PngSqh.62CzquBnp1t"}}]},"ActGrpOnPrevButtonClick":{"kind":"actiongroup","actions":[{"kind":"history_prev"}]},"NavigationRestrictionNextSlide_62dtPpSwjUP":{"kind":"actiongroup","actions":[{"kind":"exe_actiongroup","id":"ActGrpOnNextButtonClick"}]},"NavigationRestrictionPreviousSlide_62dtPpSwjUP":{"kind":"actiongroup","actions":[{"kind":"exe_actiongroup","id":"ActGrpOnPrevButtonClick"}]}},"events":[{"kind":"onbeforeslidein","actions":[{"kind":"if_action","condition":{"statement":{"kind":"compare","operator":"eq","valuea":"$WindowId","typea":"property","valueb":"_frame","typeb":"string"}},"thenActions":[{"kind":"set_frame_layout","name":"pxabnsnfns00000100101"}],"elseActions":[{"kind":"set_window_control_layout","name":"pxabnsnfns00000100101"}]}]},{"kind":"onnextslide","actions":[{"kind":"exe_actiongroup","id":"NavigationRestrictionNextSlide_62dtPpSwjUP"}]},{"kind":"onprevslide","actions":[{"kind":"exe_actiongroup","id":"NavigationRestrictionPreviousSlide_62dtPpSwjUP"}]},{"kind":"ontransitionin","actions":[{"kind":"adjustvar","variable":"_player.LastSlideViewed_6RkjUEkNRmi","operator":"set","value":{"type":"string","value":"_player."}},{"kind":"adjustvar","variable":"_player.LastSlideViewed_6RkjUEkNRmi","operator":"add","value":{"type":"property","value":"$AbsoluteId"}}]}],"slideLayers":[{"enableSeek":true,"enableReplay":true,"timeline":{"duration":8667,"events":[{"kind":"ontimelinetick","time":0,"actions":[{"kind":"show","transition":"appear","objRef":{"type":"string","value":"6odfvUNo3yn"}},{"kind":"show","transition":"appear","objRef":{"type":"string","value":"6NI0nCctT7K"}}]}]},"objects":[{"kind":"vectorshape","rotation":0,"accType":"text","cliptobounds":false,"defaultAction":"","textLib":[{"kind":"textdata","uniqueId":"6odfvUNo3yn_398395810","id":"01","linkId":"txt__default_6odfvUNo3yn","type":"vectortext","xPos":0,"yPos":0,"width":0,"height":0,"shadowIndex":-1,"vectortext":{"left":0,"top":0,"right":190,"bottom":42,"pngfb":false,"pr":{"l":"Lib","i":193}}}],"shapemaskId":"","xPos":16,"yPos":10,"tabIndex":0,"tabEnabled":true,"xOffset":0,"yOffset":0,"rotateXPos":344,"rotateYPos":28,"scaleX":100,"scaleY":100,"alpha":100,"depth":1,"scrolling":true,"shuffleLock":false,"data":{"hotlinkId":"","accState":0,"vectorData":{"left":0,"top":0,"right":688,"bottom":56,"altText":"Review of Case 5: ","pngfb":false,"pr":{"l":"Lib","i":105}},"html5data":{"xPos":-1,"yPos":-1,"width":689,"height":56,"strokewidth":0}},"width":688,"height":56,"resume":false,"useHandCursor":true,"id":"6odfvUNo3yn"},{"kind":"vectorshape","rotation":0,"accType":"text","cliptobounds":false,"defaultAction":"","textLib":[{"kind":"textdata","uniqueId":"6NI0nCctT7K_-355980104","id":"01","linkId":"txt__default_6NI0nCctT7K","type":"vectortext","xPos":0,"yPos":0,"width":0,"height":0,"shadowIndex":-1,"vectortext":{"left":0,"top":0,"right":491,"bottom":245,"pngfb":false,"pr":{"l":"Lib","i":195}}}],"shapemaskId":"","xPos":112,"yPos":97,"tabIndex":1,"tabEnabled":true,"xOffset":0,"yOffset":0,"rotateXPos":247.5,"rotateYPos":129,"scaleX":100,"scaleY":100,"alpha":100,"depth":2,"scrolling":true,"shuffleLock":false,"data":{"hotlinkId":"","accState":0,"vectorData":{"left":-2,"top":-2,"right":498,"bottom":261,"altText":"In a complex case like this one, sometimes there is no “right” answer.\\n\\nShowing support of the families’ choices allows some trust in the relationship and an opening to probe and understand the family’s reasons or frame of mind.\\n\\nSome cases need expert help (such as an Attending), as in this case.","pngfb":false,"pr":{"l":"Lib","i":194}},"html5data":{"xPos":-1,"yPos":-1,"width":496,"height":260,"strokewidth":3}},"width":496,"height":259,"resume":false,"useHandCursor":true,"id":"6NI0nCctT7K"}],"startTime":-1,"elapsedTimeMode":"normal","useHandCursor":false,"resume":false,"kind":"slidelayer","isBaseLayer":true}]}');
