# Supplementary material for: Family Meeting Training Curriculum: A Multimedia Approach With Real-Time Experiential Learning for Residents
Source: MedEdPORTAL. 2020 Mar 6;16:10883. doi: 10.15766/mep_2374-8265.10883 (PMC7062545; doi:10.15766/mep_2374-8265.10883)
Supplement: Supplementary file 1 — A. Communication Basics.pptx B. Family Meeting E-Learning Project folder C. ICU Resident Orientation.pptx D. Family Meeting Resources Booklet.docx E. FMBS Tool.docx F. Global Self-Efficacy Survey.docx [file mep-16-10883-s001.zip › B. Family Meeting E-Learning Project folder/html5/data/js/62FDwybDeev.js]

window.globalProvideData('slide', '{"title":"Text Entry","trackViews":true,"showMenuResultIcon":false,"viewGroupId":"","historyGroupId":"","videoZoom":"","scrolling":false,"transition":"appear","transDuration":0,"transDir":1,"wipeTrans":false,"slideLock":false,"navIndex":-1,"globalAudioId":"","thumbnailid":"","presenterRef":{"id":"none"},"showAnimationId":"","lmsId":"Slide4","width":720,"height":405,"resume":true,"background":{"type":"swf","imagedata":{"assetId":0,"url":"","type":"normal","width":0,"height":0,"mobiledx":0,"mobiledy":0}},"id":"62FDwybDeev","actionGroups":{"ActGrpOnSubmitButtonClick":{"kind":"actiongroup","actions":[{"kind":"if_action","condition":{"statement":{"kind":"compare","operator":"noteq","valuea":"6iO5YGUco8a.$Text","typea":"property","valueb":"","typeb":"string"}},"thenActions":[{"kind":"eval_interaction","id":"_this.5ghZCq0J7Zd"}],"elseActions":[{"kind":"gotoplay","window":"MessageWnd","wndtype":"normal","objRef":{"type":"string","value":"_player.MsgScene_6RkjUEkNRmi.InvalidPromptSlide"}}]}]},"ReviewInt_66z6Q6MIsWl":{"kind":"actiongroup","actions":[{"kind":"set_enabled","objRef":{"type":"string","value":"6iO5YGUco8a"},"enabled":{"type":"boolean","value":false}}]},"ReviewIntCorrectIncorrect_66z6Q6MIsWl":{"kind":"actiongroup","actions":[]},"AnsweredInt_66z6Q6MIsWl":{"kind":"actiongroup","actions":[{"kind":"exe_actiongroup","id":"DisableChoices_66z6Q6MIsWl"},{"kind":"if_action","condition":{"statement":{"kind":"compare","operator":"eq","valuea":"$WindowId","typea":"property","valueb":"_frame","typeb":"string"}},"thenActions":[{"kind":"set_frame_layout","name":"pxabnsnfns00000100101"}],"elseActions":[{"kind":"set_window_control_layout","name":"pxabnsnfns00000100101"}]}]},"DisableChoices_66z6Q6MIsWl":{"kind":"actiongroup","actions":[{"kind":"set_enabled","objRef":{"type":"string","value":"6iO5YGUco8a"},"enabled":{"type":"boolean","value":false}}]},"66z6Q6MIsWl_CheckAnswered":{"kind":"actiongroup","actions":[{"kind":"if_action","condition":{"statement":{"kind":"compare","operator":"gte","valuea":"5ghZCq0J7Zd.$AttemptCount","typea":"property","valueb":1,"typeb":"number"}},"thenActions":[{"kind":"exe_actiongroup","id":"AnsweredInt_66z6Q6MIsWl"}]}]},"NavigationRestrictionNextSlide_62FDwybDeev":{"kind":"actiongroup","actions":[{"kind":"gotoplay","window":"_current","wndtype":"normal","objRef":{"type":"string","value":"_parent.6allCnH2tIO"}}]},"NavigationRestrictionPreviousSlide_62FDwybDeev":{"kind":"actiongroup","actions":[{"kind":"history_prev"}]}},"events":[{"kind":"onbeforeslidein","actions":[{"kind":"if_action","condition":{"statement":{"kind":"compare","operator":"eq","valuea":"$WindowId","typea":"property","valueb":"_frame","typeb":"string"}},"thenActions":[{"kind":"set_frame_layout","name":"npnxnanbsnfns00000100101"}],"elseActions":[{"kind":"set_window_control_layout","name":"npnxnanbsnfns00000100101"}]}]},{"kind":"onsubmitslide","actions":[{"kind":"exe_actiongroup","id":"ActGrpOnSubmitButtonClick"}]},{"kind":"ontransitionin","actions":[{"kind":"adjustvar","variable":"_player.LastSlideViewed_6RkjUEkNRmi","operator":"set","value":{"type":"string","value":"_player."}},{"kind":"adjustvar","variable":"_player.LastSlideViewed_6RkjUEkNRmi","operator":"add","value":{"type":"property","value":"$AbsoluteId"}},{"kind":"exe_actiongroup","id":"66z6Q6MIsWl_CheckAnswered"}]},{"kind":"onnextslide","actions":[{"kind":"if_action","condition":{"statement":{"kind":"compare","operator":"eq","valuea":"_player.#ReviewMode_66z6Q6MIsWl","typea":"var","valueb":true,"typeb":"boolean"}},"thenActions":[{"kind":"gotoplay","window":"_current","wndtype":"normal","objRef":{"type":"string","value":"_parent.6allCnH2tIO"}}],"elseActions":[{"kind":"if_action","condition":{"statement":{"kind":"compare","operator":"eq","valuea":"_player.#RetryMode_66z6Q6MIsWl","typea":"var","valueb":true,"typeb":"boolean"}},"thenActions":[{"kind":"gotoplay","window":"_current","wndtype":"normal","objRef":{"type":"string","value":"_parent.6allCnH2tIO"}}],"elseActions":[{"kind":"exe_actiongroup","id":"NavigationRestrictionNextSlide_62FDwybDeev"}]}]}]},{"kind":"onprevslide","actions":[{"kind":"exe_actiongroup","id":"NavigationRestrictionPreviousSlide_62FDwybDeev"}]}],"slideLayers":[{"enableSeek":true,"enableReplay":true,"timeline":{"duration":5000,"events":[{"kind":"ontimelinetick","time":0,"actions":[{"kind":"show","transition":"appear","objRef":{"type":"string","value":"6iO5YGUco8a"}},{"kind":"show","transition":"appear","objRef":{"type":"string","value":"6f74P1A8RZv"}}]}]},"objects":[{"kind":"textinput","bindto":"_player.TextEntry1","align":"left","verticalAlign":"top","rtl":false,"numeric":false,"multiline":true,"maxchars":256,"placeholder":"Type your response here.","fontsize":16,"textcolor":"0x000000","bold":false,"italic":false,"font":"Articulate Charset0_v8MBBDD1F1C","marginleft":10,"marginright":10,"margintop":0,"marginbottom":0,"shapemaskId":"","xPos":36,"yPos":90,"tabIndex":2,"tabEnabled":true,"xOffset":0,"yOffset":0,"rotateXPos":325.5,"rotateYPos":119.5,"scaleX":100,"scaleY":100,"alpha":100,"rotation":0,"depth":1,"scrolling":true,"shuffleLock":false,"data":{"hotlinkId":"","accState":0,"textdata":{"uniqueId":"6iO5YGUco8a","linkId":"","type":"vectortext","xPos":10,"yPos":5,"width":632,"height":240,"shadowIndex":-1,"vectortext":{"left":0,"top":0,"right":186,"bottom":19,"pngfb":false,"pr":{"l":"Lib","i":66}}},"html5data":{"xPos":-1,"yPos":-1,"width":653,"height":241,"strokewidth":2}},"width":652,"height":240,"resume":true,"useHandCursor":true,"background":{"type":"vector","vectorData":{"left":-2,"top":-2,"right":654,"bottom":242,"altText":"Type your response here.","pngfb":false,"pr":{"l":"Lib","i":88}}},"id":"6iO5YGUco8a","events":[{"kind":"onlosefocus","actions":[{"kind":"adjustvar","variable":"_player.TextEntry1","operator":"set","value":{"type":"property","value":"$Text"}}]},{"kind":"onkeypress","keycode":13,"shift":false,"ctrl":false,"alt":false,"actions":[{"kind":"exe_actiongroup","id":"_parent.ActGrpOnSubmitButtonClick"}]}]},{"kind":"vectorshape","rotation":0,"accType":"text","cliptobounds":false,"defaultAction":"","textLib":[{"kind":"textdata","uniqueId":"6f74P1A8RZv_-744178248","id":"01","linkId":"txt__default_6f74P1A8RZv","type":"vectortext","xPos":0,"yPos":0,"width":0,"height":0,"shadowIndex":-1,"vectortext":{"left":0,"top":0,"right":445,"bottom":34,"pngfb":false,"pr":{"l":"Lib","i":90}}}],"shapemaskId":"","xPos":24,"yPos":34,"tabIndex":0,"tabEnabled":true,"xOffset":0,"yOffset":0,"rotateXPos":320,"rotateYPos":19.5,"scaleX":100,"scaleY":100,"alpha":100,"depth":2,"scrolling":true,"shuffleLock":false,"data":{"hotlinkId":"","accState":0,"vectorData":{"left":0,"top":0,"right":640,"bottom":39,"altText":"How would you address this situation?","pngfb":false,"pr":{"l":"Lib","i":89}},"html5data":{"xPos":-1,"yPos":-1,"width":641,"height":40,"strokewidth":0}},"width":640,"height":39,"resume":true,"useHandCursor":true,"id":"6f74P1A8RZv"}],"startTime":-1,"elapsedTimeMode":"normal","useHandCursor":false,"resume":true,"kind":"slidelayer","isBaseLayer":true}]}');
