# Supplementary material for: Family Meeting Training Curriculum: A Multimedia Approach With Real-Time Experiential Learning for Residents
Source: MedEdPORTAL. 2020 Mar 6;16:10883. doi: 10.15766/mep_2374-8265.10883 (PMC7062545; doi:10.15766/mep_2374-8265.10883)
Supplement: Supplementary file 1 — A. Communication Basics.pptx B. Family Meeting E-Learning Project folder C. ICU Resident Orientation.pptx D. Family Meeting Resources Booklet.docx E. FMBS Tool.docx F. Global Self-Efficacy Survey.docx [file mep-16-10883-s001.zip › B. Family Meeting E-Learning Project folder/html5/data/js/63DK7nsEcug.js]

window.globalProvideData('slide', '{"title":"Review of Techniques","trackViews":true,"showMenuResultIcon":false,"viewGroupId":"","historyGroupId":"","videoZoom":"","scrolling":false,"transition":"appear","transDuration":0,"transDir":1,"wipeTrans":false,"slideLock":false,"navIndex":-1,"globalAudioId":"","thumbnailid":"","presenterRef":{"id":"none"},"showAnimationId":"","lmsId":"Slide8","width":720,"height":405,"resume":false,"background":{"type":"swf","imagedata":{"assetId":0,"url":"","type":"normal","width":0,"height":0,"mobiledx":0,"mobiledy":0}},"id":"63DK7nsEcug","actionGroups":{"ActGrpOnNextButtonClick":{"kind":"actiongroup","actions":[{"kind":"gotoplay","window":"_current","wndtype":"normal","objRef":{"type":"string","value":"_player.6824FpEWIVd.64ULKMIGC7v"}}]},"ActGrpOnPrevButtonClick":{"kind":"actiongroup","actions":[{"kind":"history_prev"}]},"NavigationRestrictionNextSlide_63DK7nsEcug":{"kind":"actiongroup","actions":[{"kind":"exe_actiongroup","id":"ActGrpOnNextButtonClick"}]},"NavigationRestrictionPreviousSlide_63DK7nsEcug":{"kind":"actiongroup","actions":[{"kind":"exe_actiongroup","id":"ActGrpOnPrevButtonClick"}]}},"events":[{"kind":"onbeforeslidein","actions":[{"kind":"if_action","condition":{"statement":{"kind":"compare","operator":"eq","valuea":"$WindowId","typea":"property","valueb":"_frame","typeb":"string"}},"thenActions":[{"kind":"set_frame_layout","name":"pxabnsnfns00000100101"}],"elseActions":[{"kind":"set_window_control_layout","name":"pxabnsnfns00000100101"}]}]},{"kind":"onnextslide","actions":[{"kind":"exe_actiongroup","id":"NavigationRestrictionNextSlide_63DK7nsEcug"}]},{"kind":"onprevslide","actions":[{"kind":"exe_actiongroup","id":"NavigationRestrictionPreviousSlide_63DK7nsEcug"}]},{"kind":"ontransitionin","actions":[{"kind":"adjustvar","variable":"_player.LastSlideViewed_6RkjUEkNRmi","operator":"set","value":{"type":"string","value":"_player."}},{"kind":"adjustvar","variable":"_player.LastSlideViewed_6RkjUEkNRmi","operator":"add","value":{"type":"property","value":"$AbsoluteId"}}]}],"slideLayers":[{"enableSeek":true,"enableReplay":true,"timeline":{"duration":8667,"events":[{"kind":"ontimelinetick","time":0,"actions":[{"kind":"show","transition":"appear","objRef":{"type":"string","value":"6DNQQlUc2kN"}},{"kind":"show","transition":"appear","objRef":{"type":"string","value":"6bRCxBXoOYg"}},{"kind":"show","transition":"appear","objRef":{"type":"string","value":"5gfAexacumL"}}]}]},"objects":[{"kind":"vectorshape","rotation":0,"accType":"text","cliptobounds":false,"defaultAction":"","textLib":[{"kind":"textdata","uniqueId":"6DNQQlUc2kN_-1717036066","id":"01","linkId":"txt__default_6DNQQlUc2kN","type":"vectortext","xPos":0,"yPos":0,"width":0,"height":0,"shadowIndex":-1,"vectortext":{"left":0,"top":0,"right":637,"bottom":44,"pngfb":false,"pr":{"l":"Lib","i":32}}}],"shapemaskId":"","xPos":16,"yPos":10,"tabIndex":0,"tabEnabled":true,"xOffset":0,"yOffset":0,"rotateXPos":344,"rotateYPos":30,"scaleX":100,"scaleY":100,"alpha":100,"depth":1,"scrolling":true,"shuffleLock":false,"data":{"hotlinkId":"","accState":0,"vectorData":{"left":0,"top":0,"right":688,"bottom":61,"altText":"Review of Techniques: Dealing with the angry family member","pngfb":false,"pr":{"l":"Lib","i":31}},"html5data":{"xPos":-1,"yPos":-1,"width":689,"height":62,"strokewidth":0}},"width":688,"height":60,"resume":false,"useHandCursor":true,"id":"6DNQQlUc2kN"},{"kind":"vectorshape","rotation":0,"accType":"text","cliptobounds":false,"defaultAction":"","textLib":[{"kind":"textdata","uniqueId":"6bRCxBXoOYg_-1158640347","id":"01","linkId":"txt__default_6bRCxBXoOYg","type":"vectortext","xPos":0,"yPos":0,"width":0,"height":0,"shadowIndex":-1,"vectortext":{"left":0,"top":0,"right":497,"bottom":260,"pngfb":false,"pr":{"l":"Lib","i":34}}}],"shapemaskId":"","xPos":108,"yPos":62,"tabIndex":1,"tabEnabled":true,"xOffset":0,"yOffset":0,"rotateXPos":251.5,"rotateYPos":137.5,"scaleX":100,"scaleY":100,"alpha":100,"depth":2,"scrolling":true,"shuffleLock":false,"data":{"hotlinkId":"","accState":0,"vectorData":{"left":-2,"top":-2,"right":506,"bottom":279,"altText":"Recognize and acknowledge the anger and frustration. Anger is a symptom - the source of the anger should be identified. Don’t run away.\\n\\nBe ready to allow the family to vent their frustration or anger.\\n\\nListen to their concerns and acknowledge them.\\n\\nOffer sympathy when you can.\\n\\nFind an agreeable plan for the patient.\\n\\nAVOID:\\n- Becoming defensive or seemingly developing a counter-attack\\n- Agreeing with concerns (unless you are certain they are true); you can acknowledge the anger/frustration but don’t agree to the cause (as these are perceptions and may not be entirely true).","pngfb":false,"pr":{"l":"Lib","i":33}},"html5data":{"xPos":-1,"yPos":-1,"width":505,"height":278,"strokewidth":3}},"width":504,"height":276,"resume":false,"useHandCursor":true,"id":"6bRCxBXoOYg"},{"kind":"vectorshape","rotation":0,"accType":"text","cliptobounds":false,"defaultAction":"","textLib":[{"kind":"textdata","uniqueId":"5gfAexacumL_624604312","id":"01","linkId":"txt__default_5gfAexacumL","type":"vectortext","xPos":0,"yPos":0,"width":0,"height":0,"shadowIndex":-1,"vectortext":{"left":0,"top":0,"right":524,"bottom":35,"pngfb":false,"pr":{"l":"Lib","i":36}}}],"shapemaskId":"","xPos":94,"yPos":338,"tabIndex":2,"tabEnabled":true,"xOffset":0,"yOffset":0,"rotateXPos":266,"rotateYPos":20,"scaleX":100,"scaleY":100,"alpha":100,"depth":3,"scrolling":true,"shuffleLock":false,"data":{"hotlinkId":"","accState":0,"vectorData":{"left":0,"top":0,"right":532,"bottom":40,"altText":"Source: Fiester A. Contentious Conversations: Using Mediation Techniques in Difficult Clinical Ethics Consultations. The Journal of Clinical Ethics 2015;26(4):324-330.","pngfb":false,"pr":{"l":"Lib","i":35}},"html5data":{"xPos":-1,"yPos":-1,"width":533,"height":41,"strokewidth":0}},"width":532,"height":40,"resume":false,"useHandCursor":true,"id":"5gfAexacumL"}],"startTime":-1,"elapsedTimeMode":"normal","useHandCursor":false,"resume":false,"kind":"slidelayer","isBaseLayer":true}]}');
