# Supplementary material for: Family Meeting Training Curriculum: A Multimedia Approach With Real-Time Experiential Learning for Residents
Source: MedEdPORTAL. 2020 Mar 6;16:10883. doi: 10.15766/mep_2374-8265.10883 (PMC7062545; doi:10.15766/mep_2374-8265.10883)
Supplement: Supplementary file 1 — A. Communication Basics.pptx B. Family Meeting E-Learning Project folder C. ICU Resident Orientation.pptx D. Family Meeting Resources Booklet.docx E. FMBS Tool.docx F. Global Self-Efficacy Survey.docx [file mep-16-10883-s001.zip › B. Family Meeting E-Learning Project folder/html5/data/js/66be56Wadeg.js]

window.globalProvideData('slide', '{"title":"Let’s review the answer choices...","trackViews":true,"showMenuResultIcon":false,"viewGroupId":"","historyGroupId":"","videoZoom":"","scrolling":false,"transition":"appear","transDuration":0,"transDir":1,"wipeTrans":false,"slideLock":false,"navIndex":-1,"globalAudioId":"","thumbnailid":"","presenterRef":{"id":"none"},"showAnimationId":"","lmsId":"Slide7","width":720,"height":405,"resume":false,"background":{"type":"swf","imagedata":{"assetId":0,"url":"","type":"normal","width":0,"height":0,"mobiledx":0,"mobiledy":0}},"id":"66be56Wadeg","actionGroups":{"ActGrpOnNextButtonClick":{"kind":"actiongroup","actions":[{"kind":"gotoplay","window":"_current","wndtype":"normal","objRef":{"type":"string","value":"_player.6PUNBFetr9k.62dtPpSwjUP"}}]},"ActGrpOnPrevButtonClick":{"kind":"actiongroup","actions":[{"kind":"history_prev"}]},"NavigationRestrictionNextSlide_66be56Wadeg":{"kind":"actiongroup","actions":[{"kind":"exe_actiongroup","id":"ActGrpOnNextButtonClick"}]},"NavigationRestrictionPreviousSlide_66be56Wadeg":{"kind":"actiongroup","actions":[{"kind":"exe_actiongroup","id":"ActGrpOnPrevButtonClick"}]}},"events":[{"kind":"onbeforeslidein","actions":[{"kind":"if_action","condition":{"statement":{"kind":"compare","operator":"eq","valuea":"$WindowId","typea":"property","valueb":"_frame","typeb":"string"}},"thenActions":[{"kind":"set_frame_layout","name":"pxabnsnfns00000100101"}],"elseActions":[{"kind":"set_window_control_layout","name":"pxabnsnfns00000100101"}]}]},{"kind":"onnextslide","actions":[{"kind":"exe_actiongroup","id":"NavigationRestrictionNextSlide_66be56Wadeg"}]},{"kind":"onprevslide","actions":[{"kind":"exe_actiongroup","id":"NavigationRestrictionPreviousSlide_66be56Wadeg"}]},{"kind":"ontransitionin","actions":[{"kind":"adjustvar","variable":"_player.LastSlideViewed_6RkjUEkNRmi","operator":"set","value":{"type":"string","value":"_player."}},{"kind":"adjustvar","variable":"_player.LastSlideViewed_6RkjUEkNRmi","operator":"add","value":{"type":"property","value":"$AbsoluteId"}}]}],"slideLayers":[{"enableSeek":true,"enableReplay":true,"timeline":{"duration":5000,"events":[{"kind":"ontimelinetick","time":0,"actions":[{"kind":"show","transition":"appear","objRef":{"type":"string","value":"6bpJdK1T5mg"}},{"kind":"show","transition":"appear","objRef":{"type":"string","value":"6PELmleFXAT"}},{"kind":"show","transition":"appear","objRef":{"type":"string","value":"6CJtTzdxN8u.6CJtTzdxN8u_expandinglabel.content_scroll_6CJtTzdxN8u"}},{"kind":"show","transition":"appear","objRef":{"type":"string","value":"6CJtTzdxN8u.6CJtTzdxN8u_expandinglabel.content_scroll_6CJtTzdxN8u.6XmRC7ul2nQ"}},{"kind":"show","transition":"appear","objRef":{"type":"string","value":"6CJtTzdxN8u"}},{"kind":"show","transition":"appear","objRef":{"type":"string","value":"6AgWqH9ru1J.6AgWqH9ru1J_expandinglabel.content_scroll_6AgWqH9ru1J"}},{"kind":"show","transition":"appear","objRef":{"type":"string","value":"6AgWqH9ru1J.6AgWqH9ru1J_expandinglabel.content_scroll_6AgWqH9ru1J.68ZgmbxwktW"}},{"kind":"show","transition":"appear","objRef":{"type":"string","value":"6AgWqH9ru1J"}},{"kind":"show","transition":"appear","objRef":{"type":"string","value":"6lUIoxPVlWG.6lUIoxPVlWG_expandinglabel.content_scroll_6lUIoxPVlWG"}},{"kind":"show","transition":"appear","objRef":{"type":"string","value":"6lUIoxPVlWG.6lUIoxPVlWG_expandinglabel.content_scroll_6lUIoxPVlWG.6i5mpSDXNbw"}},{"kind":"show","transition":"appear","objRef":{"type":"string","value":"6lUIoxPVlWG"}},{"kind":"show","transition":"appear","objRef":{"type":"string","value":"5iRw4IQNnmP.5iRw4IQNnmP_expandinglabel.content_scroll_5iRw4IQNnmP"}},{"kind":"show","transition":"appear","objRef":{"type":"string","value":"5iRw4IQNnmP.5iRw4IQNnmP_expandinglabel.content_scroll_5iRw4IQNnmP.6koe2CXqKfv"}},{"kind":"show","transition":"appear","objRef":{"type":"string","value":"5iRw4IQNnmP"}},{"kind":"show","transition":"appear","objRef":{"type":"string","value":"6ZFugixQTMh"}}]}]},"objects":[{"kind":"vectorshape","rotation":0,"accType":"text","cliptobounds":false,"defaultAction":"","textLib":[{"kind":"textdata","uniqueId":"6bpJdK1T5mg_1506585734","id":"01","linkId":"txt__default_6bpJdK1T5mg","type":"vectortext","xPos":0,"yPos":0,"width":0,"height":0,"shadowIndex":-1,"vectortext":{"left":0,"top":0,"right":338,"bottom":34,"pngfb":false,"pr":{"l":"Lib","i":171}}}],"shapemaskId":"","xPos":36,"yPos":16,"tabIndex":0,"tabEnabled":true,"xOffset":0,"yOffset":0,"rotateXPos":324,"rotateYPos":21,"scaleX":100,"scaleY":100,"alpha":100,"depth":1,"scrolling":true,"shuffleLock":false,"data":{"hotlinkId":"","accState":0,"vectorData":{"left":0,"top":0,"right":648,"bottom":42,"altText":"Let’s review the answer choices...","pngfb":false,"pr":{"l":"Lib","i":170}},"html5data":{"xPos":-1,"yPos":-1,"width":649,"height":43,"strokewidth":0}},"width":648,"height":42,"resume":false,"useHandCursor":true,"id":"6bpJdK1T5mg"},{"kind":"vectorshape","rotation":0,"accType":"text","cliptobounds":false,"defaultAction":"","textLib":[{"kind":"textdata","uniqueId":"6PELmleFXAT_1280421296","id":"01","linkId":"txt__default_6PELmleFXAT","type":"vectortext","xPos":0,"yPos":0,"width":0,"height":0,"shadowIndex":-1,"vectortext":{"left":0,"top":0,"right":641,"bottom":252,"pngfb":false,"pr":{"l":"Lib","i":173}}}],"shapemaskId":"","xPos":52,"yPos":106,"tabIndex":2,"tabEnabled":true,"xOffset":0,"yOffset":0,"rotateXPos":324,"rotateYPos":148,"scaleX":100,"scaleY":100,"alpha":100,"depth":2,"scrolling":true,"shuffleLock":false,"data":{"hotlinkId":"","accState":0,"vectorData":{"left":0,"top":0,"right":648,"bottom":296,"altText":"Discuss the need for tracheostomy and PEG tube and provide reassurance. Set an agreed upon date.\\n\\n\\nRevise goals of care. Discuss what the mother would have wanted under the circumstances.\\n\\n\\nHave Ethics committee review the case and speak with the son.\\n\\n\\nAsk the son how he is doing and if he has any concerns about the care of his mother. Then add your concerns.\\n","pngfb":false,"pr":{"l":"Lib","i":172}},"html5data":{"xPos":-1,"yPos":-1,"width":649,"height":297,"strokewidth":0}},"width":648,"height":296,"resume":false,"useHandCursor":true,"id":"6PELmleFXAT"},{"kind":"stategroup","objects":[{"kind":"expandinglabel","animationtype":"full","showclosebutton":false,"contentheight":0,"borderwidth":1,"arrowxpos":0,"arrowypos":-18,"objects":[{"kind":"scrollarea","contentwidth":532,"contentheight":69,"objects":[{"kind":"vectorshape","rotation":0,"accType":"text","cliptobounds":false,"defaultAction":"","textLib":[{"kind":"textdata","uniqueId":"6XmRC7ul2nQ_-611569804","id":"01","linkId":"txt__default_6XmRC7ul2nQ","type":"vectortext","xPos":0,"yPos":0,"width":0,"height":0,"shadowIndex":-1,"vectortext":{"left":0,"top":0,"right":527,"bottom":36,"pngfb":false,"pr":{"l":"Lib","i":176}}}],"shapemaskId":"","xPos":0,"yPos":0,"tabIndex":6,"tabEnabled":true,"xOffset":0,"yOffset":0,"rotateXPos":266,"rotateYPos":18,"scaleX":100,"scaleY":100,"alpha":100,"depth":700,"scrolling":true,"shuffleLock":false,"data":{"hotlinkId":"","accState":0,"vectorData":{"left":0,"top":0,"right":532,"bottom":36,"altText":"This is not an unreasonable answer, especially as long-term endotracheal tubes cause airway problems. You negotiate an agreed upon time as a group.","pngfb":false,"pr":{"l":"Lib","i":175}},"html5data":{"xPos":-1,"yPos":-1,"width":533,"height":37,"strokewidth":0}},"width":532,"height":36,"resume":false,"useHandCursor":true,"id":"6XmRC7ul2nQ"}],"shapemaskId":"","xPos":0,"yPos":0,"tabIndex":5,"tabEnabled":true,"xOffset":0,"yOffset":0,"rotateXPos":266,"rotateYPos":34.5,"scaleX":100,"scaleY":100,"alpha":100,"rotation":0,"depth":0,"scrolling":true,"shuffleLock":false,"width":532,"height":69,"resume":false,"useHandCursor":true,"id":"content_scroll_6CJtTzdxN8u"}],"textLib":[{"kind":"textdata","uniqueId":"5z75iC9X5cK_-1458112670","id":"01","linkId":"txt__default_5z75iC9X5cK","type":"vectortext","xPos":0,"yPos":0,"width":0,"height":0,"shadowIndex":-1,"vectortext":{"left":0,"top":0,"right":174,"bottom":16,"pngfb":false,"pr":{"l":"Lib","i":177}}}],"shapemaskId":"","xPos":14,"yPos":32,"tabIndex":4,"tabEnabled":true,"xOffset":0,"yOffset":0,"rotateXPos":0,"rotateYPos":0,"scaleX":100,"scaleY":100,"alpha":100,"rotation":0,"depth":1,"scrolling":true,"shuffleLock":false,"colors":[{"kind":"color","name":"border","fill":{"type":"linear","rotation":0,"colors":[{"kind":"color","rgb":"0xF9F9F9","alpha":100,"stop":0}]}},{"kind":"color","name":"bg","fill":{"type":"linear","rotation":270,"colors":[{"kind":"color","rgb":"0xFFFFFF","alpha":100,"stop":0},{"kind":"color","rgb":"0xFFFFFF","alpha":100,"stop":89},{"kind":"color","rgb":"0xFFFFFF","alpha":100,"stop":255}]}}],"data":{"hotlinkId":"","accState":0,"vectorData":{"left":0,"top":0,"right":532,"bottom":16,"altText":"Tracheostomy and PEG Tube","pngfb":false,"pr":{"l":"Lib","i":174}},"html5data":{"xPos":-1,"yPos":-1,"width":533,"height":17,"strokewidth":0}},"width":542,"height":108,"resume":false,"useHandCursor":true,"id":"6CJtTzdxN8u_expandinglabel","events":[{"kind":"onclickoutside","actions":[{"kind":"if_action","condition":{"statement":{"kind":"compare","operator":"eq","valuea":"$Expanded","typea":"property","valueb":true,"typeb":"boolean"}},"thenActions":[{"kind":"object_action","command":"hidecomplete","objRef":{"type":"string","value":"_this"}}]}]}]},{"kind":"vectorshape","rotation":0,"accType":"button","cliptobounds":false,"defaultAction":"onrelease","imagelib":[{"kind":"imagedata","assetId":35,"id":"01","url":"story_content/_glow.swf","type":"normal","width":40,"height":40,"mobiledx":0,"mobiledy":0}],"shapemaskId":"","xPos":0,"yPos":0,"tabIndex":3,"tabEnabled":true,"xOffset":0,"yOffset":0,"rotateXPos":14,"rotateYPos":14,"scaleX":100,"scaleY":100,"alpha":100,"depth":2,"scrolling":true,"shuffleLock":false,"data":{"hotlinkId":"","accState":0,"vectorData":{"left":-1,"top":-1,"right":29,"bottom":29,"altText":"Marker","pngfb":false,"pr":{"l":"Lib","i":178}},"html5data":{"xPos":-1,"yPos":-1,"width":29,"height":29,"strokewidth":1}},"markerType":"pulse","width":28,"height":28,"resume":false,"useHandCursor":true,"id":"6CJtTzdxN8u"}],"actionstates":[{"kind":"state","name":"_default","actions":[{"kind":"setobjstate","stateRef":{"type":"string","value":"_default"},"objRef":{"type":"string","value":"6CJtTzdxN8u"}}],"clickdef":[{"kind":"objref","type":"string","value":"6CJtTzdxN8u"}]}],"shapemaskId":"","xPos":24,"yPos":114,"tabIndex":17,"tabEnabled":false,"xOffset":0,"yOffset":0,"rotateXPos":14,"rotateYPos":14,"scaleX":100,"scaleY":100,"alpha":100,"rotation":0,"depth":3,"scrolling":true,"shuffleLock":false,"width":28,"height":28,"resume":false,"useHandCursor":true,"id":"6CJtTzdxN8u","actionGroups":{"_show":{"kind":"actiongroup","actions":[{"kind":"show","transition":"appear","objRef":{"type":"string","value":"6CJtTzdxN8u_expandinglabel"}},{"kind":"show","transition":"appear","objRef":{"type":"string","value":"6CJtTzdxN8u"}}]}},"events":[{"kind":"onrollover","actions":[{"kind":"bringtofront","value":{"type":"string","value":"_this"}},{"kind":"object_action","command":"showcomplete","objRef":{"type":"string","value":"6CJtTzdxN8u_expandinglabel"}}]},{"kind":"onrollout","actions":[{"kind":"object_action","command":"hidecomplete","objRef":{"type":"string","value":"6CJtTzdxN8u_expandinglabel"}}]},{"kind":"onrelease","actions":[{"kind":"bringtofront","value":{"type":"string","value":"_this"}},{"kind":"object_action","command":"togglecontent","objRef":{"type":"string","value":"6CJtTzdxN8u_expandinglabel"}}]},{"kind":"ontransitionin","actions":[{"kind":"exe_actiongroup","id":"_show"}]}]},{"kind":"stategroup","objects":[{"kind":"expandinglabel","animationtype":"full","showclosebutton":false,"contentheight":0,"borderwidth":1,"arrowxpos":0,"arrowypos":-18,"objects":[{"kind":"scrollarea","contentwidth":548,"contentheight":60,"objects":[{"kind":"vectorshape","rotation":0,"accType":"text","cliptobounds":false,"defaultAction":"","textLib":[{"kind":"textdata","uniqueId":"68ZgmbxwktW_-1798385410","id":"01","linkId":"txt__default_68ZgmbxwktW","type":"vectortext","xPos":0,"yPos":0,"width":0,"height":0,"shadowIndex":-1,"vectortext":{"left":0,"top":0,"right":546,"bottom":36,"pngfb":false,"pr":{"l":"Lib","i":181}}}],"shapemaskId":"","xPos":0,"yPos":0,"tabIndex":10,"tabEnabled":true,"xOffset":0,"yOffset":0,"rotateXPos":274,"rotateYPos":18,"scaleX":100,"scaleY":100,"alpha":100,"depth":700,"scrolling":true,"shuffleLock":false,"data":{"hotlinkId":"","accState":0,"vectorData":{"left":0,"top":0,"right":548,"bottom":36,"altText":"This answer would normally be a good response. But since you have met with the son many times it will not change the plan and may risk making the son angry.","pngfb":false,"pr":{"l":"Lib","i":180}},"html5data":{"xPos":-1,"yPos":-1,"width":549,"height":37,"strokewidth":0}},"width":548,"height":36,"resume":false,"useHandCursor":true,"id":"68ZgmbxwktW"}],"shapemaskId":"","xPos":0,"yPos":0,"tabIndex":9,"tabEnabled":true,"xOffset":0,"yOffset":0,"rotateXPos":274,"rotateYPos":30,"scaleX":100,"scaleY":100,"alpha":100,"rotation":0,"depth":0,"scrolling":true,"shuffleLock":false,"width":548,"height":60,"resume":false,"useHandCursor":true,"id":"content_scroll_6AgWqH9ru1J"}],"textLib":[{"kind":"textdata","uniqueId":"6XdEF6sTcg7_109121069","id":"01","linkId":"txt__default_6XdEF6sTcg7","type":"vectortext","xPos":0,"yPos":0,"width":0,"height":0,"shadowIndex":-1,"vectortext":{"left":0,"top":0,"right":80,"bottom":16,"pngfb":false,"pr":{"l":"Lib","i":182}}}],"shapemaskId":"","xPos":14,"yPos":32,"tabIndex":8,"tabEnabled":true,"xOffset":0,"yOffset":0,"rotateXPos":0,"rotateYPos":0,"scaleX":100,"scaleY":100,"alpha":100,"rotation":0,"depth":1,"scrolling":true,"shuffleLock":false,"colors":[{"kind":"color","name":"border","fill":{"type":"linear","rotation":0,"colors":[{"kind":"color","rgb":"0xF9F9F9","alpha":100,"stop":0}]}},{"kind":"color","name":"bg","fill":{"type":"linear","rotation":270,"colors":[{"kind":"color","rgb":"0xFFFFFF","alpha":100,"stop":0},{"kind":"color","rgb":"0xFFFFFF","alpha":100,"stop":89},{"kind":"color","rgb":"0xFFFFFF","alpha":100,"stop":255}]}}],"data":{"hotlinkId":"","accState":0,"vectorData":{"left":0,"top":0,"right":548,"bottom":16,"altText":"Goals of care","pngfb":false,"pr":{"l":"Lib","i":179}},"html5data":{"xPos":-1,"yPos":-1,"width":549,"height":17,"strokewidth":0}},"width":558,"height":99,"resume":false,"useHandCursor":true,"id":"6AgWqH9ru1J_expandinglabel","events":[{"kind":"onclickoutside","actions":[{"kind":"if_action","condition":{"statement":{"kind":"compare","operator":"eq","valuea":"$Expanded","typea":"property","valueb":true,"typeb":"boolean"}},"thenActions":[{"kind":"object_action","command":"hidecomplete","objRef":{"type":"string","value":"_this"}}]}]}]},{"kind":"vectorshape","rotation":0,"accType":"button","cliptobounds":false,"defaultAction":"onrelease","imagelib":[{"kind":"imagedata","assetId":35,"id":"01","url":"story_content/_glow.swf","type":"normal","width":40,"height":40,"mobiledx":0,"mobiledy":0}],"shapemaskId":"","xPos":0,"yPos":0,"tabIndex":7,"tabEnabled":true,"xOffset":0,"yOffset":0,"rotateXPos":14,"rotateYPos":14,"scaleX":100,"scaleY":100,"alpha":100,"depth":2,"scrolling":true,"shuffleLock":false,"data":{"hotlinkId":"","accState":0,"vectorData":{"left":-1,"top":-1,"right":29,"bottom":29,"altText":"Marker","pngfb":false,"pr":{"l":"Lib","i":178}},"html5data":{"xPos":-1,"yPos":-1,"width":29,"height":29,"strokewidth":1}},"markerType":"pulse","width":28,"height":28,"resume":false,"useHandCursor":true,"id":"6AgWqH9ru1J"}],"actionstates":[{"kind":"state","name":"_default","actions":[{"kind":"setobjstate","stateRef":{"type":"string","value":"_default"},"objRef":{"type":"string","value":"6AgWqH9ru1J"}}],"clickdef":[{"kind":"objref","type":"string","value":"6AgWqH9ru1J"}]}],"shapemaskId":"","xPos":24,"yPos":194,"tabIndex":18,"tabEnabled":false,"xOffset":0,"yOffset":0,"rotateXPos":14,"rotateYPos":14,"scaleX":100,"scaleY":100,"alpha":100,"rotation":0,"depth":4,"scrolling":true,"shuffleLock":false,"width":28,"height":28,"resume":false,"useHandCursor":true,"id":"6AgWqH9ru1J","actionGroups":{"_show":{"kind":"actiongroup","actions":[{"kind":"show","transition":"appear","objRef":{"type":"string","value":"6AgWqH9ru1J_expandinglabel"}},{"kind":"show","transition":"appear","objRef":{"type":"string","value":"6AgWqH9ru1J"}}]}},"events":[{"kind":"onrollover","actions":[{"kind":"bringtofront","value":{"type":"string","value":"_this"}},{"kind":"object_action","command":"showcomplete","objRef":{"type":"string","value":"6AgWqH9ru1J_expandinglabel"}}]},{"kind":"onrollout","actions":[{"kind":"object_action","command":"hidecomplete","objRef":{"type":"string","value":"6AgWqH9ru1J_expandinglabel"}}]},{"kind":"onrelease","actions":[{"kind":"bringtofront","value":{"type":"string","value":"_this"}},{"kind":"object_action","command":"togglecontent","objRef":{"type":"string","value":"6AgWqH9ru1J_expandinglabel"}}]},{"kind":"ontransitionin","actions":[{"kind":"exe_actiongroup","id":"_show"}]}]},{"kind":"stategroup","objects":[{"kind":"expandinglabel","animationtype":"full","showclosebutton":false,"contentheight":0,"borderwidth":1,"arrowxpos":0,"arrowypos":-18,"objects":[{"kind":"scrollarea","contentwidth":530,"contentheight":60,"objects":[{"kind":"vectorshape","rotation":0,"accType":"text","cliptobounds":false,"defaultAction":"","textLib":[{"kind":"textdata","uniqueId":"6i5mpSDXNbw_554612355","id":"01","linkId":"txt__default_6i5mpSDXNbw","type":"vectortext","xPos":0,"yPos":0,"width":0,"height":0,"shadowIndex":-1,"vectortext":{"left":0,"top":0,"right":514,"bottom":36,"pngfb":false,"pr":{"l":"Lib","i":185}}}],"shapemaskId":"","xPos":0,"yPos":0,"tabIndex":14,"tabEnabled":true,"xOffset":0,"yOffset":0,"rotateXPos":265,"rotateYPos":18,"scaleX":100,"scaleY":100,"alpha":100,"depth":700,"scrolling":true,"shuffleLock":false,"data":{"hotlinkId":"","accState":0,"vectorData":{"left":0,"top":0,"right":530,"bottom":36,"altText":"Ethics can help if there is an ethical dilemma. This may give clarity to you and your staff around patient care.","pngfb":false,"pr":{"l":"Lib","i":184}},"html5data":{"xPos":-1,"yPos":-1,"width":531,"height":37,"strokewidth":0}},"width":530,"height":36,"resume":false,"useHandCursor":true,"id":"6i5mpSDXNbw"}],"shapemaskId":"","xPos":0,"yPos":0,"tabIndex":13,"tabEnabled":true,"xOffset":0,"yOffset":0,"rotateXPos":265,"rotateYPos":30,"scaleX":100,"scaleY":100,"alpha":100,"rotation":0,"depth":0,"scrolling":true,"shuffleLock":false,"width":530,"height":60,"resume":false,"useHandCursor":true,"id":"content_scroll_6lUIoxPVlWG"}],"textLib":[{"kind":"textdata","uniqueId":"5cJWbZZPU1V_-1367356887","id":"01","linkId":"txt__default_5cJWbZZPU1V","type":"vectortext","xPos":0,"yPos":0,"width":0,"height":0,"shadowIndex":-1,"vectortext":{"left":0,"top":0,"right":106,"bottom":16,"pngfb":false,"pr":{"l":"Lib","i":186}}}],"shapemaskId":"","xPos":14,"yPos":32,"tabIndex":12,"tabEnabled":true,"xOffset":0,"yOffset":0,"rotateXPos":0,"rotateYPos":0,"scaleX":100,"scaleY":100,"alpha":100,"rotation":0,"depth":1,"scrolling":true,"shuffleLock":false,"colors":[{"kind":"color","name":"border","fill":{"type":"linear","rotation":0,"colors":[{"kind":"color","rgb":"0xF9F9F9","alpha":100,"stop":0}]}},{"kind":"color","name":"bg","fill":{"type":"linear","rotation":270,"colors":[{"kind":"color","rgb":"0xFFFFFF","alpha":100,"stop":0},{"kind":"color","rgb":"0xFFFFFF","alpha":100,"stop":89},{"kind":"color","rgb":"0xFFFFFF","alpha":100,"stop":255}]}}],"data":{"hotlinkId":"","accState":0,"vectorData":{"left":0,"top":0,"right":530,"bottom":16,"altText":"Ethics committee","pngfb":false,"pr":{"l":"Lib","i":183}},"html5data":{"xPos":-1,"yPos":-1,"width":531,"height":17,"strokewidth":0}},"width":540,"height":99,"resume":false,"useHandCursor":true,"id":"6lUIoxPVlWG_expandinglabel","events":[{"kind":"onclickoutside","actions":[{"kind":"if_action","condition":{"statement":{"kind":"compare","operator":"eq","valuea":"$Expanded","typea":"property","valueb":true,"typeb":"boolean"}},"thenActions":[{"kind":"object_action","command":"hidecomplete","objRef":{"type":"string","value":"_this"}}]}]}]},{"kind":"vectorshape","rotation":0,"accType":"button","cliptobounds":false,"defaultAction":"onrelease","imagelib":[{"kind":"imagedata","assetId":35,"id":"01","url":"story_content/_glow.swf","type":"normal","width":40,"height":40,"mobiledx":0,"mobiledy":0}],"shapemaskId":"","xPos":0,"yPos":0,"tabIndex":11,"tabEnabled":true,"xOffset":0,"yOffset":0,"rotateXPos":14,"rotateYPos":14,"scaleX":100,"scaleY":100,"alpha":100,"depth":2,"scrolling":true,"shuffleLock":false,"data":{"hotlinkId":"","accState":0,"vectorData":{"left":-1,"top":-1,"right":29,"bottom":29,"altText":"Marker","pngfb":false,"pr":{"l":"Lib","i":178}},"html5data":{"xPos":-1,"yPos":-1,"width":29,"height":29,"strokewidth":1}},"markerType":"pulse","width":28,"height":28,"resume":false,"useHandCursor":true,"id":"6lUIoxPVlWG"}],"actionstates":[{"kind":"state","name":"_default","actions":[{"kind":"setobjstate","stateRef":{"type":"string","value":"_default"},"objRef":{"type":"string","value":"6lUIoxPVlWG"}}],"clickdef":[{"kind":"objref","type":"string","value":"6lUIoxPVlWG"}]}],"shapemaskId":"","xPos":24,"yPos":258,"tabIndex":19,"tabEnabled":false,"xOffset":0,"yOffset":0,"rotateXPos":14,"rotateYPos":14,"scaleX":100,"scaleY":100,"alpha":100,"rotation":0,"depth":5,"scrolling":true,"shuffleLock":false,"width":28,"height":28,"resume":false,"useHandCursor":true,"id":"6lUIoxPVlWG","actionGroups":{"_show":{"kind":"actiongroup","actions":[{"kind":"show","transition":"appear","objRef":{"type":"string","value":"6lUIoxPVlWG_expandinglabel"}},{"kind":"show","transition":"appear","objRef":{"type":"string","value":"6lUIoxPVlWG"}}]}},"events":[{"kind":"onrollover","actions":[{"kind":"bringtofront","value":{"type":"string","value":"_this"}},{"kind":"object_action","command":"showcomplete","objRef":{"type":"string","value":"6lUIoxPVlWG_expandinglabel"}}]},{"kind":"onrollout","actions":[{"kind":"object_action","command":"hidecomplete","objRef":{"type":"string","value":"6lUIoxPVlWG_expandinglabel"}}]},{"kind":"onrelease","actions":[{"kind":"bringtofront","value":{"type":"string","value":"_this"}},{"kind":"object_action","command":"togglecontent","objRef":{"type":"string","value":"6lUIoxPVlWG_expandinglabel"}}]},{"kind":"ontransitionin","actions":[{"kind":"exe_actiongroup","id":"_show"}]}]},{"kind":"stategroup","objects":[{"kind":"expandinglabel","animationtype":"full","showclosebutton":false,"contentheight":0,"borderwidth":1,"arrowxpos":0,"arrowypos":107,"objects":[{"kind":"scrollarea","contentwidth":547,"contentheight":50,"objects":[{"kind":"vectorshape","rotation":0,"accType":"text","cliptobounds":false,"defaultAction":"","textLib":[{"kind":"textdata","uniqueId":"6koe2CXqKfv_2144315722","id":"01","linkId":"txt__default_6koe2CXqKfv","type":"vectortext","xPos":0,"yPos":0,"width":0,"height":0,"shadowIndex":-1,"vectortext":{"left":0,"top":0,"right":525,"bottom":36,"pngfb":false,"pr":{"l":"Lib","i":189}}}],"shapemaskId":"","xPos":0,"yPos":0,"tabIndex":18,"tabEnabled":true,"xOffset":0,"yOffset":0,"rotateXPos":273.5,"rotateYPos":18,"scaleX":100,"scaleY":100,"alpha":100,"depth":700,"scrolling":true,"shuffleLock":false,"data":{"hotlinkId":"","accState":0,"vectorData":{"left":0,"top":0,"right":547,"bottom":36,"altText":"This is a good answer as it helps out the son’s frame of mind and allows you to add your concerns.","pngfb":false,"pr":{"l":"Lib","i":188}},"html5data":{"xPos":-1,"yPos":-1,"width":548,"height":37,"strokewidth":0}},"width":547,"height":36,"resume":false,"useHandCursor":true,"id":"6koe2CXqKfv"}],"shapemaskId":"","xPos":0,"yPos":0,"tabIndex":17,"tabEnabled":true,"xOffset":0,"yOffset":0,"rotateXPos":273.5,"rotateYPos":25,"scaleX":100,"scaleY":100,"alpha":100,"rotation":0,"depth":0,"scrolling":true,"shuffleLock":false,"width":547,"height":50,"resume":false,"useHandCursor":true,"id":"content_scroll_5iRw4IQNnmP"}],"textLib":[{"kind":"textdata","uniqueId":"6ccCqBCURMt_79778083","id":"01","linkId":"txt__default_6ccCqBCURMt","type":"vectortext","xPos":0,"yPos":0,"width":0,"height":0,"shadowIndex":-1,"vectortext":{"left":0,"top":0,"right":127,"bottom":16,"pngfb":false,"pr":{"l":"Lib","i":190}}}],"shapemaskId":"","xPos":14,"yPos":-93,"tabIndex":16,"tabEnabled":true,"xOffset":0,"yOffset":0,"rotateXPos":0,"rotateYPos":0,"scaleX":100,"scaleY":100,"alpha":100,"rotation":0,"depth":1,"scrolling":true,"shuffleLock":false,"colors":[{"kind":"color","name":"border","fill":{"type":"linear","rotation":0,"colors":[{"kind":"color","rgb":"0xF9F9F9","alpha":100,"stop":0}]}},{"kind":"color","name":"bg","fill":{"type":"linear","rotation":270,"colors":[{"kind":"color","rgb":"0xFFFFFF","alpha":100,"stop":0},{"kind":"color","rgb":"0xFFFFFF","alpha":100,"stop":89},{"kind":"color","rgb":"0xFFFFFF","alpha":100,"stop":255}]}}],"data":{"hotlinkId":"","accState":0,"vectorData":{"left":0,"top":0,"right":547,"bottom":16,"altText":"Ask how he is doing","pngfb":false,"pr":{"l":"Lib","i":187}},"html5data":{"xPos":-1,"yPos":-1,"width":548,"height":17,"strokewidth":0}},"width":557,"height":89,"resume":false,"useHandCursor":true,"id":"5iRw4IQNnmP_expandinglabel","events":[{"kind":"onclickoutside","actions":[{"kind":"if_action","condition":{"statement":{"kind":"compare","operator":"eq","valuea":"$Expanded","typea":"property","valueb":true,"typeb":"boolean"}},"thenActions":[{"kind":"object_action","command":"hidecomplete","objRef":{"type":"string","value":"_this"}}]}]}]},{"kind":"vectorshape","rotation":0,"accType":"button","cliptobounds":false,"defaultAction":"onrelease","imagelib":[{"kind":"imagedata","assetId":35,"id":"01","url":"story_content/_glow.swf","type":"normal","width":40,"height":40,"mobiledx":0,"mobiledy":0}],"shapemaskId":"","xPos":0,"yPos":0,"tabIndex":15,"tabEnabled":true,"xOffset":0,"yOffset":0,"rotateXPos":14,"rotateYPos":14,"scaleX":100,"scaleY":100,"alpha":100,"depth":2,"scrolling":true,"shuffleLock":false,"data":{"hotlinkId":"","accState":0,"vectorData":{"left":-1,"top":-1,"right":29,"bottom":29,"altText":"Marker","pngfb":false,"pr":{"l":"Lib","i":178}},"html5data":{"xPos":-1,"yPos":-1,"width":29,"height":29,"strokewidth":1}},"markerType":"pulse","width":28,"height":28,"resume":false,"useHandCursor":true,"id":"5iRw4IQNnmP"}],"actionstates":[{"kind":"state","name":"_default","actions":[{"kind":"setobjstate","stateRef":{"type":"string","value":"_default"},"objRef":{"type":"string","value":"5iRw4IQNnmP"}}],"clickdef":[{"kind":"objref","type":"string","value":"5iRw4IQNnmP"}]}],"shapemaskId":"","xPos":24,"yPos":322,"tabIndex":20,"tabEnabled":false,"xOffset":0,"yOffset":0,"rotateXPos":14,"rotateYPos":14,"scaleX":100,"scaleY":100,"alpha":100,"rotation":0,"depth":6,"scrolling":true,"shuffleLock":false,"width":28,"height":28,"resume":false,"useHandCursor":true,"id":"5iRw4IQNnmP","actionGroups":{"_show":{"kind":"actiongroup","actions":[{"kind":"show","transition":"appear","objRef":{"type":"string","value":"5iRw4IQNnmP_expandinglabel"}},{"kind":"show","transition":"appear","objRef":{"type":"string","value":"5iRw4IQNnmP"}}]}},"events":[{"kind":"onrollover","actions":[{"kind":"bringtofront","value":{"type":"string","value":"_this"}},{"kind":"object_action","command":"showcomplete","objRef":{"type":"string","value":"5iRw4IQNnmP_expandinglabel"}}]},{"kind":"onrollout","actions":[{"kind":"object_action","command":"hidecomplete","objRef":{"type":"string","value":"5iRw4IQNnmP_expandinglabel"}}]},{"kind":"onrelease","actions":[{"kind":"bringtofront","value":{"type":"string","value":"_this"}},{"kind":"object_action","command":"togglecontent","objRef":{"type":"string","value":"5iRw4IQNnmP_expandinglabel"}}]},{"kind":"ontransitionin","actions":[{"kind":"exe_actiongroup","id":"_show"}]}]},{"kind":"vectorshape","rotation":0,"accType":"text","cliptobounds":false,"defaultAction":"","textLib":[{"kind":"textdata","uniqueId":"6ZFugixQTMh_948235322","id":"01","linkId":"txt__default_6ZFugixQTMh","type":"vectortext","xPos":0,"yPos":0,"width":0,"height":0,"shadowIndex":-1,"vectortext":{"left":0,"top":0,"right":624,"bottom":24,"pngfb":false,"pr":{"l":"Lib","i":192}}}],"shapemaskId":"","xPos":40,"yPos":58,"tabIndex":1,"tabEnabled":true,"xOffset":0,"yOffset":0,"rotateXPos":328,"rotateYPos":14,"scaleX":100,"scaleY":100,"alpha":100,"depth":7,"scrolling":true,"shuffleLock":false,"data":{"hotlinkId":"","accState":0,"vectorData":{"left":0,"top":0,"right":656,"bottom":28,"altText":"Click or hover over each star with your cursor to review each answer choice individually!","pngfb":false,"pr":{"l":"Lib","i":191}},"html5data":{"xPos":-1,"yPos":-1,"width":657,"height":29,"strokewidth":0}},"width":656,"height":28,"resume":false,"useHandCursor":true,"id":"6ZFugixQTMh"}],"startTime":-1,"elapsedTimeMode":"normal","useHandCursor":false,"resume":false,"kind":"slidelayer","isBaseLayer":true}]}');
