# Supplementary material for: Family Meeting Training Curriculum: A Multimedia Approach With Real-Time Experiential Learning for Residents
Source: MedEdPORTAL. 2020 Mar 6;16:10883. doi: 10.15766/mep_2374-8265.10883 (PMC7062545; doi:10.15766/mep_2374-8265.10883)
Supplement: Supplementary file 1 — A. Communication Basics.pptx B. Family Meeting E-Learning Project folder C. ICU Resident Orientation.pptx D. Family Meeting Resources Booklet.docx E. FMBS Tool.docx F. Global Self-Efficacy Survey.docx [file mep-16-10883-s001.zip › B. Family Meeting E-Learning Project folder/html5/data/js/67Ty7v8GvuS.js]

window.globalProvideData('slide', '{"title":"Vignette A","trackViews":true,"showMenuResultIcon":false,"viewGroupId":"","historyGroupId":"","videoZoom":"","scrolling":false,"transition":"appear","transDuration":0,"transDir":1,"wipeTrans":false,"slideLock":false,"navIndex":-1,"globalAudioId":"","thumbnailid":"","presenterRef":{"id":"none"},"showAnimationId":"","lmsId":"Slide4","width":720,"height":405,"resume":false,"background":{"type":"swf","imagedata":{"assetId":0,"url":"","type":"normal","width":0,"height":0,"mobiledx":0,"mobiledy":0}},"id":"67Ty7v8GvuS","actionGroups":{"ActGrpOnPrevButtonClick":{"kind":"actiongroup","actions":[{"kind":"history_prev"}]},"NavigationRestrictionPreviousSlide_67Ty7v8GvuS":{"kind":"actiongroup","actions":[{"kind":"exe_actiongroup","id":"ActGrpOnPrevButtonClick"}]}},"events":[{"kind":"onslidestart","actions":[{"kind":"set_volume","volume":75,"objRef":{"type":"string","value":"6TFIsLouKyq"}},{"kind":"set_volume","volume":75,"objRef":{"type":"string","value":"66kONtqLP8B"}}]},{"kind":"onbeforeslidein","actions":[{"kind":"if_action","condition":{"statement":{"kind":"compare","operator":"eq","valuea":"$WindowId","typea":"property","valueb":"_frame","typeb":"string"}},"thenActions":[{"kind":"set_frame_layout","name":"pxabnsnfns00000100101"}],"elseActions":[{"kind":"set_window_control_layout","name":"pxabnsnfns00000100101"}]}]},{"kind":"onprevslide","actions":[{"kind":"exe_actiongroup","id":"NavigationRestrictionPreviousSlide_67Ty7v8GvuS"}]},{"kind":"ontransitionin","actions":[{"kind":"adjustvar","variable":"_player.LastSlideViewed_6RkjUEkNRmi","operator":"set","value":{"type":"string","value":"_player."}},{"kind":"adjustvar","variable":"_player.LastSlideViewed_6RkjUEkNRmi","operator":"add","value":{"type":"property","value":"$AbsoluteId"}}]}],"slideLayers":[{"enableSeek":true,"enableReplay":true,"timeline":{"duration":381000,"events":[{"kind":"ontimelinetick","time":0,"actions":[{"kind":"show","transition":"appear","objRef":{"type":"string","value":"5dNKxQN0kMi"}},{"kind":"show","transition":"appear","objRef":{"type":"string","value":"6TFIsLouKyq"}}]},{"kind":"ontimelinetick","time":57500,"actions":[{"kind":"show","transition":"appear","objRef":{"type":"string","value":"66kONtqLP8B"}}]}]},"objects":[{"kind":"vectorshape","rotation":0,"accType":"text","cliptobounds":false,"defaultAction":"","textLib":[{"kind":"textdata","uniqueId":"5dNKxQN0kMi_491925800","id":"01","linkId":"txt__default_5dNKxQN0kMi","type":"vectortext","xPos":0,"yPos":0,"width":0,"height":0,"shadowIndex":-1,"vectortext":{"left":0,"top":0,"right":147,"bottom":41,"pngfb":false,"pr":{"l":"Lib","i":114}}}],"shapemaskId":"","xPos":278,"yPos":2,"tabIndex":0,"tabEnabled":true,"xOffset":0,"yOffset":0,"rotateXPos":82,"rotateYPos":25,"scaleX":100,"scaleY":100,"alpha":100,"depth":1,"scrolling":true,"shuffleLock":false,"data":{"hotlinkId":"","accState":0,"vectorData":{"left":0,"top":0,"right":164,"bottom":50,"altText":"Vignette A","pngfb":false,"pr":{"l":"Lib","i":113}},"html5data":{"xPos":-1,"yPos":-1,"width":165,"height":51,"strokewidth":0}},"width":164,"height":50,"resume":false,"useHandCursor":true,"id":"5dNKxQN0kMi"},{"kind":"video","captureanimation":false,"maskwidth":0,"maskheight":0,"playwithanimation":true,"autoplay":true,"showcontrols":false,"autorewind":false,"loop":false,"usedefaultcontrols":false,"accType":"text","defaultAction":"onpress","shapemaskId":"","xPos":46,"yPos":52,"tabIndex":1,"tabEnabled":true,"xOffset":0,"yOffset":0,"rotateXPos":313.5,"rotateYPos":176.5,"scaleX":100,"scaleY":100,"alpha":100,"rotation":0,"depth":2,"scrolling":true,"shuffleLock":false,"data":{"hotlinkId":"","accState":0,"videodata":{"assetId":29,"posterAssetId":30,"progindex":"prog_index.m3u8","altText":"Case 4 Intro.mov","lmstext":"","playgroupid":""}},"width":627,"height":353,"resume":false,"useHandCursor":true,"id":"6TFIsLouKyq","events":[{"kind":"onpress","actions":[{"kind":"media_toggle","objRef":{"type":"string","value":"_this"}}]},{"kind":"onmediacomplete","actions":[{"kind":"show","transition":"appear","objRef":{"type":"string","value":"_parent.66kONtqLP8B"}},{"kind":"media_play","objRef":{"type":"string","value":"_parent.66kONtqLP8B"}}]}]},{"kind":"video","captureanimation":false,"maskwidth":0,"maskheight":0,"playwithanimation":false,"autoplay":false,"showcontrols":false,"autorewind":false,"loop":false,"usedefaultcontrols":false,"accType":"text","defaultAction":"","shapemaskId":"","xPos":46,"yPos":52,"tabIndex":2,"tabEnabled":true,"xOffset":0,"yOffset":0,"rotateXPos":313.5,"rotateYPos":176.5,"scaleX":100,"scaleY":100,"alpha":100,"rotation":0,"depth":3,"scrolling":true,"shuffleLock":false,"data":{"hotlinkId":"","accState":0,"videodata":{"assetId":31,"posterAssetId":32,"progindex":"prog_index.m3u8","altText":"Case 4 Blow up.mov","lmstext":"","playgroupid":""}},"width":627,"height":353,"resume":false,"useHandCursor":true,"id":"66kONtqLP8B","events":[{"kind":"onmediacomplete","actions":[{"kind":"gotoplay","window":"_current","wndtype":"normal","objRef":{"type":"string","value":"_player.5iABkSVoR4x.6UGHmEVbXR6"}}]}]}],"startTime":-1,"elapsedTimeMode":"normal","useHandCursor":false,"resume":false,"kind":"slidelayer","isBaseLayer":true}]}');
