# Supplementary material for: Family Meeting Training Curriculum: A Multimedia Approach With Real-Time Experiential Learning for Residents
Source: MedEdPORTAL. 2020 Mar 6;16:10883. doi: 10.15766/mep_2374-8265.10883 (PMC7062545; doi:10.15766/mep_2374-8265.10883)
Supplement: Supplementary file 1 — A. Communication Basics.pptx B. Family Meeting E-Learning Project folder C. ICU Resident Orientation.pptx D. Family Meeting Resources Booklet.docx E. FMBS Tool.docx F. Global Self-Efficacy Survey.docx [file mep-16-10883-s001.zip › B. Family Meeting E-Learning Project folder/html5/data/js/6bUOCf3LE9b.js]

window.globalProvideData('slide', '{"title":"Text Entry","trackViews":true,"showMenuResultIcon":false,"viewGroupId":"","historyGroupId":"","videoZoom":"","scrolling":false,"transition":"appear","transDuration":0,"transDir":1,"wipeTrans":false,"slideLock":false,"navIndex":-1,"globalAudioId":"","thumbnailid":"","presenterRef":{"id":"none"},"showAnimationId":"","lmsId":"Slide6","width":720,"height":405,"resume":true,"background":{"type":"swf","imagedata":{"assetId":0,"url":"","type":"normal","width":0,"height":0,"mobiledx":0,"mobiledy":0}},"id":"6bUOCf3LE9b","actionGroups":{"ActGrpOnSubmitButtonClick":{"kind":"actiongroup","actions":[{"kind":"if_action","condition":{"statement":{"kind":"compare","operator":"noteq","valuea":"5uH003RoUSf.$Text","typea":"property","valueb":"","typeb":"string"}},"thenActions":[{"kind":"eval_interaction","id":"_this.5gsFVriWAcH"}],"elseActions":[{"kind":"gotoplay","window":"MessageWnd","wndtype":"normal","objRef":{"type":"string","value":"_player.MsgScene_6RkjUEkNRmi.InvalidPromptSlide"}}]}]},"ReviewInt_6mnqdWX1bb1":{"kind":"actiongroup","actions":[{"kind":"set_enabled","objRef":{"type":"string","value":"5uH003RoUSf"},"enabled":{"type":"boolean","value":false}}]},"ReviewIntCorrectIncorrect_6mnqdWX1bb1":{"kind":"actiongroup","actions":[]},"AnsweredInt_6mnqdWX1bb1":{"kind":"actiongroup","actions":[{"kind":"exe_actiongroup","id":"DisableChoices_6mnqdWX1bb1"},{"kind":"if_action","condition":{"statement":{"kind":"compare","operator":"eq","valuea":"$WindowId","typea":"property","valueb":"_frame","typeb":"string"}},"thenActions":[{"kind":"set_frame_layout","name":"pxabnsnfns00000100101"}],"elseActions":[{"kind":"set_window_control_layout","name":"pxabnsnfns00000100101"}]}]},"DisableChoices_6mnqdWX1bb1":{"kind":"actiongroup","actions":[{"kind":"set_enabled","objRef":{"type":"string","value":"5uH003RoUSf"},"enabled":{"type":"boolean","value":false}}]},"6mnqdWX1bb1_CheckAnswered":{"kind":"actiongroup","actions":[{"kind":"if_action","condition":{"statement":{"kind":"compare","operator":"gte","valuea":"5gsFVriWAcH.$AttemptCount","typea":"property","valueb":1,"typeb":"number"}},"thenActions":[{"kind":"exe_actiongroup","id":"AnsweredInt_6mnqdWX1bb1"}]}]},"NavigationRestrictionNextSlide_6bUOCf3LE9b":{"kind":"actiongroup","actions":[{"kind":"gotoplay","window":"_current","wndtype":"normal","objRef":{"type":"string","value":"_parent.6Njw0BGvoZU"}}]},"NavigationRestrictionPreviousSlide_6bUOCf3LE9b":{"kind":"actiongroup","actions":[{"kind":"history_prev"}]}},"events":[{"kind":"onbeforeslidein","actions":[{"kind":"if_action","condition":{"statement":{"kind":"compare","operator":"eq","valuea":"$WindowId","typea":"property","valueb":"_frame","typeb":"string"}},"thenActions":[{"kind":"set_frame_layout","name":"npnxnanbsnfns00000100101"}],"elseActions":[{"kind":"set_window_control_layout","name":"npnxnanbsnfns00000100101"}]}]},{"kind":"onsubmitslide","actions":[{"kind":"exe_actiongroup","id":"ActGrpOnSubmitButtonClick"}]},{"kind":"ontransitionin","actions":[{"kind":"adjustvar","variable":"_player.LastSlideViewed_6RkjUEkNRmi","operator":"set","value":{"type":"string","value":"_player."}},{"kind":"adjustvar","variable":"_player.LastSlideViewed_6RkjUEkNRmi","operator":"add","value":{"type":"property","value":"$AbsoluteId"}},{"kind":"exe_actiongroup","id":"6mnqdWX1bb1_CheckAnswered"}]},{"kind":"onnextslide","actions":[{"kind":"if_action","condition":{"statement":{"kind":"compare","operator":"eq","valuea":"_player.#ReviewMode_6mnqdWX1bb1","typea":"var","valueb":true,"typeb":"boolean"}},"thenActions":[{"kind":"gotoplay","window":"_current","wndtype":"normal","objRef":{"type":"string","value":"_parent.6Njw0BGvoZU"}}],"elseActions":[{"kind":"if_action","condition":{"statement":{"kind":"compare","operator":"eq","valuea":"_player.#RetryMode_6mnqdWX1bb1","typea":"var","valueb":true,"typeb":"boolean"}},"thenActions":[{"kind":"gotoplay","window":"_current","wndtype":"normal","objRef":{"type":"string","value":"_parent.6Njw0BGvoZU"}}],"elseActions":[{"kind":"exe_actiongroup","id":"NavigationRestrictionNextSlide_6bUOCf3LE9b"}]}]}]},{"kind":"onprevslide","actions":[{"kind":"exe_actiongroup","id":"NavigationRestrictionPreviousSlide_6bUOCf3LE9b"}]}],"slideLayers":[{"enableSeek":true,"enableReplay":true,"timeline":{"duration":5000,"events":[{"kind":"ontimelinetick","time":0,"actions":[{"kind":"show","transition":"appear","objRef":{"type":"string","value":"5uH003RoUSf"}},{"kind":"show","transition":"appear","objRef":{"type":"string","value":"6BkTzndT2If"}}]}]},"objects":[{"kind":"textinput","bindto":"_player.TextEntry2","align":"left","verticalAlign":"top","rtl":false,"numeric":false,"multiline":true,"maxchars":256,"placeholder":"Type your response here.","fontsize":16,"textcolor":"0x000000","bold":false,"italic":false,"font":"Articulate Charset0_v8MBBDD1F1C","marginleft":10,"marginright":10,"margintop":0,"marginbottom":0,"shapemaskId":"","xPos":32,"yPos":130,"tabIndex":2,"tabEnabled":true,"xOffset":0,"yOffset":0,"rotateXPos":329.5,"rotateYPos":123.5,"scaleX":100,"scaleY":100,"alpha":100,"rotation":0,"depth":1,"scrolling":true,"shuffleLock":false,"data":{"hotlinkId":"","accState":0,"textdata":{"uniqueId":"5uH003RoUSf","linkId":"","type":"vectortext","xPos":10,"yPos":5,"width":640,"height":248,"shadowIndex":-1,"vectortext":{"left":0,"top":0,"right":186,"bottom":19,"pngfb":false,"pr":{"l":"Lib","i":66}}},"html5data":{"xPos":-1,"yPos":-1,"width":661,"height":249,"strokewidth":2}},"width":660,"height":248,"resume":true,"useHandCursor":true,"background":{"type":"vector","vectorData":{"left":-2,"top":-2,"right":662,"bottom":250,"altText":"Type your response here.","pngfb":false,"pr":{"l":"Lib","i":117}}},"id":"5uH003RoUSf","events":[{"kind":"onlosefocus","actions":[{"kind":"adjustvar","variable":"_player.TextEntry2","operator":"set","value":{"type":"property","value":"$Text"}}]},{"kind":"onkeypress","keycode":13,"shift":false,"ctrl":false,"alt":false,"actions":[{"kind":"exe_actiongroup","id":"_parent.ActGrpOnSubmitButtonClick"}]}]},{"kind":"vectorshape","rotation":0,"accType":"text","cliptobounds":false,"defaultAction":"","textLib":[{"kind":"textdata","uniqueId":"6BkTzndT2If_-2139737591","id":"01","linkId":"txt__default_6BkTzndT2If","type":"vectortext","xPos":0,"yPos":0,"width":0,"height":0,"shadowIndex":-1,"vectortext":{"left":0,"top":0,"right":577,"bottom":63,"pngfb":false,"pr":{"l":"Lib","i":119}}}],"shapemaskId":"","xPos":44,"yPos":34,"tabIndex":1,"tabEnabled":true,"xOffset":0,"yOffset":0,"rotateXPos":316,"rotateYPos":34,"scaleX":100,"scaleY":100,"alpha":100,"depth":2,"scrolling":true,"shuffleLock":false,"data":{"hotlinkId":"","accState":0,"vectorData":{"left":0,"top":0,"right":632,"bottom":68,"altText":"What skills did the clinician use in Vignette B that weren’t used in Vignette A?","pngfb":false,"pr":{"l":"Lib","i":118}},"html5data":{"xPos":-1,"yPos":-1,"width":633,"height":69,"strokewidth":0}},"width":632,"height":68,"resume":true,"useHandCursor":true,"id":"6BkTzndT2If"}],"startTime":-1,"elapsedTimeMode":"normal","useHandCursor":false,"resume":true,"kind":"slidelayer","isBaseLayer":true}]}');
