# Supplementary material for: Family Meeting Training Curriculum: A Multimedia Approach With Real-Time Experiential Learning for Residents
Source: MedEdPORTAL. 2020 Mar 6;16:10883. doi: 10.15766/mep_2374-8265.10883 (PMC7062545; doi:10.15766/mep_2374-8265.10883)
Supplement: Supplementary file 1 — A. Communication Basics.pptx B. Family Meeting E-Learning Project folder C. ICU Resident Orientation.pptx D. Family Meeting Resources Booklet.docx E. FMBS Tool.docx F. Global Self-Efficacy Survey.docx [file mep-16-10883-s001.zip › B. Family Meeting E-Learning Project folder/html5/data/js/6dmtCIfItZE.js]

window.globalProvideData('slide', '{"title":"Welcome to our Family Meeting tutorial.\\n\\nSeveral vignettes follow followed by a question. You will be asked to respond. The scenario will unfold depending on your choices. ","trackViews":true,"showMenuResultIcon":false,"viewGroupId":"","historyGroupId":"","videoZoom":"","scrolling":false,"transition":"appear","transDuration":0,"transDir":1,"wipeTrans":false,"slideLock":false,"navIndex":-1,"globalAudioId":"","thumbnailid":"","presenterRef":{"id":"none"},"showAnimationId":"","lmsId":"Slide2","width":720,"height":405,"resume":false,"background":{"type":"swf","imagedata":{"assetId":0,"url":"","type":"normal","width":0,"height":0,"mobiledx":0,"mobiledy":0}},"id":"6dmtCIfItZE","actionGroups":{"ActGrpOnNextButtonClick":{"kind":"actiongroup","actions":[{"kind":"gotoplay","window":"_current","wndtype":"normal","objRef":{"type":"string","value":"_player.5t51OL0L5Xe.63QjQKvpthZ"}}]},"ActGrpOnPrevButtonClick":{"kind":"actiongroup","actions":[{"kind":"history_prev"}]},"NavigationRestrictionNextSlide_6dmtCIfItZE":{"kind":"actiongroup","actions":[{"kind":"exe_actiongroup","id":"ActGrpOnNextButtonClick"}]},"NavigationRestrictionPreviousSlide_6dmtCIfItZE":{"kind":"actiongroup","actions":[{"kind":"exe_actiongroup","id":"ActGrpOnPrevButtonClick"}]}},"events":[{"kind":"onbeforeslidein","actions":[{"kind":"if_action","condition":{"statement":{"kind":"compare","operator":"eq","valuea":"$WindowId","typea":"property","valueb":"_frame","typeb":"string"}},"thenActions":[{"kind":"set_frame_layout","name":"pxabnsnfns00000100101"}],"elseActions":[{"kind":"set_window_control_layout","name":"pxabnsnfns00000100101"}]}]},{"kind":"onnextslide","actions":[{"kind":"exe_actiongroup","id":"NavigationRestrictionNextSlide_6dmtCIfItZE"}]},{"kind":"onprevslide","actions":[{"kind":"exe_actiongroup","id":"NavigationRestrictionPreviousSlide_6dmtCIfItZE"}]},{"kind":"ontransitionin","actions":[{"kind":"adjustvar","variable":"_player.LastSlideViewed_6RkjUEkNRmi","operator":"set","value":{"type":"string","value":"_player."}},{"kind":"adjustvar","variable":"_player.LastSlideViewed_6RkjUEkNRmi","operator":"add","value":{"type":"property","value":"$AbsoluteId"}}]}],"slideLayers":[{"enableSeek":true,"enableReplay":true,"timeline":{"duration":5000,"events":[{"kind":"ontimelinetick","time":0,"actions":[{"kind":"show","transition":"appear","objRef":{"type":"string","value":"6FJLSLItM0A"}}]}]},"objects":[{"kind":"vectorshape","rotation":0,"accType":"text","cliptobounds":false,"defaultAction":"","textLib":[{"kind":"textdata","uniqueId":"6FJLSLItM0A_-134131612","id":"01","linkId":"txt__default_6FJLSLItM0A","type":"vectortext","xPos":0,"yPos":0,"width":0,"height":0,"shadowIndex":-1,"vectortext":{"left":0,"top":0,"right":687,"bottom":233,"pngfb":false,"pr":{"l":"Lib","i":7}}}],"shapemaskId":"","xPos":12,"yPos":102,"tabIndex":0,"tabEnabled":true,"xOffset":0,"yOffset":0,"rotateXPos":348,"rotateYPos":119,"scaleX":100,"scaleY":100,"alpha":100,"depth":1,"scrolling":true,"shuffleLock":false,"data":{"hotlinkId":"","accState":0,"vectorData":{"left":0,"top":0,"right":696,"bottom":238,"altText":"Welcome to our Family Meeting tutorial.\\n\\nSeveral vignettes follow followed by a question. You will be asked to respond. The scenario will unfold depending on your choices. ","pngfb":false,"pr":{"l":"Lib","i":6}},"html5data":{"xPos":-1,"yPos":-1,"width":697,"height":239,"strokewidth":0}},"width":696,"height":238,"resume":false,"useHandCursor":true,"id":"6FJLSLItM0A"}],"startTime":-1,"elapsedTimeMode":"normal","useHandCursor":false,"resume":false,"kind":"slidelayer","isBaseLayer":true}]}');
