# Supplementary material for: Family Meeting Training Curriculum: A Multimedia Approach With Real-Time Experiential Learning for Residents
Source: MedEdPORTAL. 2020 Mar 6;16:10883. doi: 10.15766/mep_2374-8265.10883 (PMC7062545; doi:10.15766/mep_2374-8265.10883)
Supplement: Supplementary file 1 — A. Communication Basics.pptx B. Family Meeting E-Learning Project folder C. ICU Resident Orientation.pptx D. Family Meeting Resources Booklet.docx E. FMBS Tool.docx F. Global Self-Efficacy Survey.docx [file mep-16-10883-s001.zip › B. Family Meeting E-Learning Project folder/html5/data/js/6Nt23PeOtVK.js]

window.globalProvideData('slide', '{"title":"Consider this...","trackViews":true,"showMenuResultIcon":false,"viewGroupId":"","historyGroupId":"","videoZoom":"","scrolling":false,"transition":"appear","transDuration":0,"transDir":1,"wipeTrans":false,"slideLock":false,"navIndex":-1,"globalAudioId":"","thumbnailid":"","presenterRef":{"id":"none"},"slideLayers":[{"enableSeek":true,"enableReplay":true,"timeline":{"duration":5000,"events":[{"kind":"ontimelinetick","time":0,"actions":[{"kind":"show","transition":"appear","objRef":{"type":"string","value":"6nQh517eqgv"}},{"kind":"show","transition":"appear","objRef":{"type":"string","value":"5pFSTdZEqs9"}},{"kind":"show","transition":"appear","objRef":{"type":"string","value":"5YCCOW3P0Ko"}}]}]},"objects":[{"kind":"vectorshape","rotation":0,"accType":"text","cliptobounds":false,"defaultAction":"","textLib":[{"kind":"textdata","uniqueId":"6nQh517eqgv_-261456326","id":"01","linkId":"txt__default_6nQh517eqgv","type":"vectortext","xPos":0,"yPos":0,"width":0,"height":0,"shadowIndex":-1,"vectortext":{"left":0,"top":0,"right":155,"bottom":47,"pngfb":false,"pr":{"l":"Lib","i":95}}}],"shapemaskId":"","xPos":36,"yPos":10,"tabIndex":3,"tabEnabled":true,"xOffset":0,"yOffset":0,"rotateXPos":324,"rotateYPos":34,"scaleX":100,"scaleY":100,"alpha":100,"depth":1,"scrolling":true,"shuffleLock":false,"data":{"hotlinkId":"","accState":0,"vectorData":{"left":0,"top":0,"right":648,"bottom":68,"altText":"Consider this...","pngfb":false,"pr":{"l":"Lib","i":91}},"html5data":{"xPos":-1,"yPos":-1,"width":649,"height":68,"strokewidth":0}},"width":648,"height":68,"resume":true,"useHandCursor":true,"id":"6nQh517eqgv"},{"kind":"vectorshape","rotation":0,"accType":"text","cliptobounds":false,"defaultAction":"","textLib":[{"kind":"textdata","uniqueId":"5pFSTdZEqs9_-1777716550","id":"01","linkId":"txt__default_5pFSTdZEqs9","type":"vectortext","xPos":0,"yPos":0,"width":0,"height":0,"shadowIndex":-1,"vectortext":{"left":0,"top":0,"right":433,"bottom":82,"pngfb":false,"pr":{"l":"Lib","i":97}}}],"shapemaskId":"","xPos":36,"yPos":78,"tabIndex":5,"tabEnabled":true,"xOffset":0,"yOffset":0,"rotateXPos":324,"rotateYPos":54,"scaleX":100,"scaleY":100,"alpha":100,"depth":2,"scrolling":true,"shuffleLock":false,"data":{"hotlinkId":"","accState":0,"vectorData":{"left":0,"top":0,"right":648,"bottom":108,"altText":"How did the clinician in the video intervene?\\r\\nDo you think this was effective?\\r\\nWhat percent of the time was the clinician speaking?\\r\\nHow did her silence affect the conversation taking place?\\r\\n","pngfb":false,"pr":{"l":"Lib","i":96}},"html5data":{"xPos":-1,"yPos":-1,"width":649,"height":108,"strokewidth":0}},"width":648,"height":108,"resume":true,"useHandCursor":true,"id":"5pFSTdZEqs9"},{"kind":"textinput","bindto":"_player.TextEntry6","align":"left","verticalAlign":"top","rtl":false,"numeric":false,"multiline":true,"maxchars":256,"placeholder":"Type your responses here.","fontsize":16,"textcolor":"0x000000","bold":false,"italic":false,"font":"Articulate Charset0_v8MBBDD1F1C","marginleft":10,"marginright":10,"margintop":0,"marginbottom":0,"shapemaskId":"","xPos":40,"yPos":178,"tabIndex":6,"tabEnabled":true,"xOffset":0,"yOffset":0,"rotateXPos":325.5,"rotateYPos":103.5,"scaleX":100,"scaleY":100,"alpha":100,"rotation":0,"depth":3,"scrolling":true,"shuffleLock":false,"data":{"hotlinkId":"","accState":0,"textdata":{"uniqueId":"5YCCOW3P0Ko","linkId":"","type":"vectortext","xPos":10,"yPos":5,"width":632,"height":208,"shadowIndex":-1,"vectortext":{"left":0,"top":0,"right":192,"bottom":19,"pngfb":false,"pr":{"l":"Lib","i":99}}},"html5data":{"xPos":-1,"yPos":-1,"width":653,"height":209,"strokewidth":2}},"width":652,"height":208,"resume":true,"useHandCursor":true,"background":{"type":"vector","vectorData":{"left":-2,"top":-2,"right":654,"bottom":210,"altText":"Type your responses here.","pngfb":false,"pr":{"l":"Lib","i":98}}},"id":"5YCCOW3P0Ko","events":[{"kind":"onlosefocus","actions":[{"kind":"adjustvar","variable":"_player.TextEntry6","operator":"set","value":{"type":"property","value":"$Text"}}]},{"kind":"onkeypress","keycode":13,"shift":false,"ctrl":false,"alt":false,"actions":[{"kind":"exe_actiongroup","id":"_parent.ActGrpOnSubmitButtonClick"}]}]}],"startTime":-1,"elapsedTimeMode":"normal","useHandCursor":false,"resume":true,"kind":"slidelayer","isBaseLayer":true},{"kind":"slidelayer","depth":0,"modal":true,"pauseParent":true,"rotateXPos":360,"rotateYPos":202,"tabIndex":-1,"enableSeek":true,"enableReplay":true,"lmsId":"","timeline":{"duration":5000,"events":[{"kind":"ontimelinetick","time":0,"actions":[{"kind":"show","transition":"appear","objRef":{"type":"string","value":"5j860gu0Ood"}},{"kind":"show","transition":"appear","objRef":{"type":"string","value":"65iMGVt3CGs"}},{"kind":"show","transition":"appear","objRef":{"type":"string","value":"68cIYpL76Fs"}}]}]},"objects":[{"kind":"vectorshape","rotation":0,"accType":"text","cliptobounds":false,"defaultAction":"","shapemaskId":"","xPos":48,"yPos":58,"tabIndex":0,"tabEnabled":true,"xOffset":0,"yOffset":0,"rotateXPos":312,"rotateYPos":160,"scaleX":100,"scaleY":100,"alpha":100,"depth":1,"scrolling":false,"shuffleLock":false,"data":{"hotlinkId":"","accState":0,"vectorData":{"left":-2,"top":-2,"right":625,"bottom":321,"altText":"Rectangle 1","pngfb":false,"pr":{"l":"Lib","i":71}},"html5data":{"xPos":-1,"yPos":-1,"width":625,"height":321,"strokewidth":1}},"width":624,"height":320,"resume":true,"useHandCursor":true,"id":"68cIYpL76Fs"},{"kind":"vectorshape","rotation":0,"accType":"text","cliptobounds":false,"defaultAction":"","textLib":[{"kind":"textdata","uniqueId":"5j860gu0Ood_-890997920","id":"01","linkId":"txt__default_5j860gu0Ood","type":"vectortext","xPos":0,"yPos":0,"width":0,"height":0,"shadowIndex":-1,"vectortext":{"left":0,"top":0,"right":503,"bottom":214,"pngfb":false,"pr":{"l":"Lib","i":101}}}],"shapemaskId":"","xPos":104,"yPos":90,"tabIndex":1,"tabEnabled":true,"xOffset":0,"yOffset":0,"rotateXPos":260,"rotateYPos":116,"scaleX":100,"scaleY":100,"alpha":100,"depth":2,"scrolling":true,"shuffleLock":false,"data":{"hotlinkId":"","accState":0,"vectorData":{"left":0,"top":0,"right":520,"bottom":232,"altText":"Being quiet is hard to do. We all have learned so much, and we want to share.\\n\\nHowever...\\n\\nSilence is a tool. You can use it to make people talk. You can use it to give yourself some time, especially if you have been ambushed by a question.\\n\\nTry practicing silence in your next conversation and see how it works for you.","pngfb":false,"pr":{"l":"Lib","i":100}},"html5data":{"xPos":-1,"yPos":-1,"width":521,"height":233,"strokewidth":0}},"width":520,"height":232,"resume":true,"useHandCursor":true,"id":"5j860gu0Ood"},{"kind":"vectorshape","rotation":0,"accType":"button","cliptobounds":false,"defaultAction":"onrelease","textLib":[{"kind":"textdata","uniqueId":"6kUq1BBl13E_-1268974557","id":"01","linkId":"txt__default_65iMGVt3CGs","type":"vectortext","xPos":0,"yPos":0,"width":0,"height":0,"shadowIndex":-1,"vectortext":{"left":0,"top":0,"right":90,"bottom":19,"pngfb":false,"pr":{"l":"Lib","i":79}}}],"shapemaskId":"","xPos":298,"yPos":338,"tabIndex":2,"tabEnabled":true,"xOffset":0,"yOffset":0,"rotateXPos":62.5,"rotateYPos":11,"scaleX":100,"scaleY":100,"alpha":100,"depth":3,"scrolling":true,"shuffleLock":false,"data":{"hotlinkId":"","accState":0,"vectorData":{"left":-2,"top":-2,"right":126,"bottom":23,"altText":"Continue","pngfb":false,"pr":{"l":"Lib","i":74}},"html5data":{"xPos":-1,"yPos":-1,"width":126,"height":24,"strokewidth":1}},"states":[{"kind":"state","name":"_default_Disabled","data":{"hotlinkId":"","accState":1,"vectorData":{"left":-2,"top":-2,"right":126,"bottom":23,"altText":"Continue","pngfb":false,"pr":{"l":"Lib","i":74}},"html5data":{"xPos":-2,"yPos":-2,"width":128,"height":25,"strokewidth":1}}},{"kind":"state","name":"_default_Down","data":{"hotlinkId":"","accState":8,"vectorData":{"left":-2,"top":-2,"right":126,"bottom":23,"altText":"Continue","pngfb":false,"pr":{"l":"Lib","i":75}},"html5data":{"xPos":-2,"yPos":-2,"width":128,"height":25,"strokewidth":3}}},{"kind":"state","name":"_default_Visited","data":{"hotlinkId":"","accState":0,"vectorData":{"left":-2,"top":-2,"right":126,"bottom":23,"altText":"Continue","pngfb":false,"pr":{"l":"Lib","i":74}},"html5data":{"xPos":-2,"yPos":-2,"width":128,"height":25,"strokewidth":1}}},{"kind":"state","name":"_default_Visited_Disabled","data":{"hotlinkId":"","accState":1,"vectorData":{"left":-2,"top":-2,"right":126,"bottom":23,"altText":"Continue","pngfb":false,"pr":{"l":"Lib","i":74}},"html5data":{"xPos":-2,"yPos":-2,"width":128,"height":25,"strokewidth":1}}},{"kind":"state","name":"_default_Down_Visited","data":{"hotlinkId":"","accState":8,"vectorData":{"left":-2,"top":-2,"right":126,"bottom":23,"altText":"Continue","pngfb":false,"pr":{"l":"Lib","i":75}},"html5data":{"xPos":-2,"yPos":-2,"width":128,"height":25,"strokewidth":3}}},{"kind":"state","name":"_default_Hover","data":{"hotlinkId":"","accState":0,"vectorData":{"left":-2,"top":-2,"right":126,"bottom":23,"altText":"Continue","pngfb":false,"pr":{"l":"Lib","i":76}},"html5data":{"xPos":-2,"yPos":-2,"width":128,"height":25,"strokewidth":1}}},{"kind":"state","name":"_default_Hover_Disabled","data":{"hotlinkId":"","accState":1,"vectorData":{"left":-2,"top":-2,"right":126,"bottom":23,"altText":"Continue","pngfb":false,"pr":{"l":"Lib","i":76}},"html5data":{"xPos":-2,"yPos":-2,"width":128,"height":25,"strokewidth":1}}},{"kind":"state","name":"_default_Hover_Down","data":{"hotlinkId":"","accState":8,"vectorData":{"left":-2,"top":-2,"right":126,"bottom":23,"altText":"Continue","pngfb":false,"pr":{"l":"Lib","i":77}},"html5data":{"xPos":-2,"yPos":-2,"width":128,"height":25,"strokewidth":3}}},{"kind":"state","name":"_default_Hover_Visited","data":{"hotlinkId":"","accState":0,"vectorData":{"left":-2,"top":-2,"right":126,"bottom":23,"altText":"Continue","pngfb":false,"pr":{"l":"Lib","i":76}},"html5data":{"xPos":-2,"yPos":-2,"width":128,"height":25,"strokewidth":1}}},{"kind":"state","name":"_default_Hover_Visited_Disabled","data":{"hotlinkId":"","accState":1,"vectorData":{"left":-2,"top":-2,"right":126,"bottom":23,"altText":"Continue","pngfb":false,"pr":{"l":"Lib","i":78}},"html5data":{"xPos":-2,"yPos":-2,"width":128,"height":25,"strokewidth":1}}},{"kind":"state","name":"_default_Hover_Down_Visited","data":{"hotlinkId":"","accState":8,"vectorData":{"left":-2,"top":-2,"right":126,"bottom":23,"altText":"Continue","pngfb":false,"pr":{"l":"Lib","i":77}},"html5data":{"xPos":-2,"yPos":-2,"width":128,"height":25,"strokewidth":3}}}],"width":125,"height":22,"resume":true,"useHandCursor":true,"id":"65iMGVt3CGs","variables":[{"kind":"variable","name":"_hover","type":"boolean","value":false,"resume":true},{"kind":"variable","name":"_down","type":"boolean","value":false,"resume":true},{"kind":"variable","name":"_disabled","type":"boolean","value":false,"resume":true},{"kind":"variable","name":"_visited","type":"boolean","value":false,"resume":true},{"kind":"variable","name":"_savevisited","type":"boolean","value":false,"resume":true},{"kind":"variable","name":"_state","type":"string","value":"_default","resume":true},{"kind":"variable","name":"_stateName","type":"string","value":"","resume":true},{"kind":"variable","name":"_tempStateName","type":"string","value":"","resume":false}],"actionGroups":{"ActGrpSetVisitedState":{"kind":"actiongroup","actions":[{"kind":"adjustvar","variable":"_savevisited","operator":"set","value":{"type":"var","value":"#_visited"}},{"kind":"adjustvar","variable":"_visited","operator":"set","value":{"type":"boolean","value":true}},{"kind":"exe_actiongroup","id":"_player._setstates","scopeRef":{"type":"string","value":"_this"}}]},"ActGrpSetHoverState":{"kind":"actiongroup","actions":[{"kind":"adjustvar","variable":"_hover","operator":"set","value":{"type":"boolean","value":true}},{"kind":"exe_actiongroup","id":"_player._setstates","scopeRef":{"type":"string","value":"_this"}}]},"ActGrpClearHoverState":{"kind":"actiongroup","actions":[{"kind":"adjustvar","variable":"_hover","operator":"set","value":{"type":"boolean","value":false}},{"kind":"exe_actiongroup","id":"_player._setstates","scopeRef":{"type":"string","value":"_this"}}]},"ActGrpSetDisabledState":{"kind":"actiongroup","actions":[{"kind":"adjustvar","variable":"_disabled","operator":"set","value":{"type":"boolean","value":true}},{"kind":"exe_actiongroup","id":"_player._setstates","scopeRef":{"type":"string","value":"_this"}}]},"ActGrpSetDownState":{"kind":"actiongroup","actions":[{"kind":"adjustvar","variable":"_down","operator":"set","value":{"type":"boolean","value":true}},{"kind":"exe_actiongroup","id":"_player._setstates","scopeRef":{"type":"string","value":"_this"}}]},"ActGrpClearStateVars":{"kind":"actiongroup","actions":[{"kind":"adjustvar","variable":"_hover","operator":"set","value":{"type":"boolean","value":false}},{"kind":"adjustvar","variable":"_down","operator":"set","value":{"type":"boolean","value":false}},{"kind":"adjustvar","variable":"_disabled","operator":"set","value":{"type":"boolean","value":false}},{"kind":"adjustvar","variable":"_visited","operator":"set","value":{"type":"boolean","value":false}},{"kind":"adjustvar","variable":"_savevisited","operator":"set","value":{"type":"boolean","value":false}}]}},"events":[{"kind":"onrelease","actions":[{"kind":"exe_actiongroup","id":"ActGrpSetVisitedState","scopeRef":{"type":"string","value":"_this"}},{"kind":"adjustvar","variable":"_hover","operator":"set","value":{"type":"boolean","value":false}},{"kind":"adjustvar","variable":"_down","operator":"set","value":{"type":"boolean","value":false}},{"kind":"exe_actiongroup","id":"_player._setstates","scopeRef":{"type":"string","value":"_this"}},{"kind":"hide_slidelayer","transition":"appear","objRef":{"type":"string","value":"_parent"}},{"kind":"gotoplay","window":"_current","wndtype":"normal","objRef":{"type":"string","value":"_player.5eLuUelybtn.6qpdu3U1wAC"}}]},{"kind":"ontransitionin","actions":[{"kind":"exe_actiongroup","id":"_player._setstates","scopeRef":{"type":"string","value":"_this"}}]},{"kind":"onrollover","actions":[{"kind":"exe_actiongroup","id":"ActGrpSetHoverState","scopeRef":{"type":"string","value":"_this"}}]},{"kind":"onrollout","actions":[{"kind":"exe_actiongroup","id":"ActGrpClearHoverState","scopeRef":{"type":"string","value":"_this"}}]},{"kind":"onpress","actions":[{"kind":"exe_actiongroup","id":"ActGrpSetDownState","scopeRef":{"type":"string","value":"_this"}}]},{"kind":"onreleaseoutside","actions":[{"kind":"adjustvar","variable":"_down","operator":"set","value":{"type":"boolean","value":false}},{"kind":"exe_actiongroup","id":"_player._setstates","scopeRef":{"type":"string","value":"_this"}}]}]}],"startTime":-1,"elapsedTimeMode":"normal","width":720,"height":405,"resume":true,"useHandCursor":false,"id":"5hZNCRGyT6z","events":[{"kind":"ontopmostlayer","actions":[{"kind":"setactivetimeline","objRef":{"type":"string","value":"_this"}}]},{"kind":"ontransitionin","actions":[{"kind":"enable_frame_control","name":"submit","enable":false}]},{"kind":"ontransitionout","actions":[{"kind":"enable_frame_control","name":"submit","enable":true}]},{"kind":"ontransitionincomplete","actions":[{"kind":"setfocus","showrect":false,"value":{"type":"string","value":"68cIYpL76Fs"}}]}]}],"showAnimationId":"","lmsId":"Slide8","width":720,"height":405,"resume":true,"background":{"type":"swf","imagedata":{"assetId":0,"url":"","type":"normal","width":0,"height":0,"mobiledx":0,"mobiledy":0}},"id":"6Nt23PeOtVK","actionGroups":{"ActGrpOnSubmitButtonClick":{"kind":"actiongroup","actions":[{"kind":"if_action","condition":{"statement":{"kind":"compare","operator":"noteq","valuea":"5YCCOW3P0Ko.$Text","typea":"property","valueb":"","typeb":"string"}},"thenActions":[{"kind":"eval_interaction","id":"_this.5sLQ7zaBwEN"}],"elseActions":[{"kind":"gotoplay","window":"MessageWnd","wndtype":"normal","objRef":{"type":"string","value":"_player.MsgScene_6RkjUEkNRmi.InvalidPromptSlide"}}]}]},"ReviewInt_6i1mhRsAEWS":{"kind":"actiongroup","actions":[{"kind":"set_enabled","objRef":{"type":"string","value":"5YCCOW3P0Ko"},"enabled":{"type":"boolean","value":false}}]},"ReviewIntCorrectIncorrect_6i1mhRsAEWS":{"kind":"actiongroup","actions":[]},"AnsweredInt_6i1mhRsAEWS":{"kind":"actiongroup","actions":[{"kind":"exe_actiongroup","id":"DisableChoices_6i1mhRsAEWS"},{"kind":"if_action","condition":{"statement":{"kind":"compare","operator":"eq","valuea":"$WindowId","typea":"property","valueb":"_frame","typeb":"string"}},"thenActions":[{"kind":"set_frame_layout","name":"pxabnsnfns00000100101"}],"elseActions":[{"kind":"set_window_control_layout","name":"pxabnsnfns00000100101"}]}]},"DisableChoices_6i1mhRsAEWS":{"kind":"actiongroup","actions":[{"kind":"set_enabled","objRef":{"type":"string","value":"5YCCOW3P0Ko"},"enabled":{"type":"boolean","value":false}}]},"6i1mhRsAEWS_CheckAnswered":{"kind":"actiongroup","actions":[{"kind":"if_action","condition":{"statement":{"kind":"compare","operator":"gte","valuea":"5sLQ7zaBwEN.$AttemptCount","typea":"property","valueb":1,"typeb":"number"}},"thenActions":[{"kind":"exe_actiongroup","id":"AnsweredInt_6i1mhRsAEWS"}]}]},"NavigationRestrictionNextSlide_6Nt23PeOtVK":{"kind":"actiongroup","actions":[{"kind":"gotoplay","window":"_current","wndtype":"normal","objRef":{"type":"string","value":"_parent.6qpdu3U1wAC"}}]},"NavigationRestrictionPreviousSlide_6Nt23PeOtVK":{"kind":"actiongroup","actions":[{"kind":"history_prev"}]}},"events":[{"kind":"onbeforeslidein","actions":[{"kind":"if_action","condition":{"statement":{"kind":"compare","operator":"eq","valuea":"$WindowId","typea":"property","valueb":"_frame","typeb":"string"}},"thenActions":[{"kind":"set_frame_layout","name":"npnxnanbsnfns00000100101"}],"elseActions":[{"kind":"set_window_control_layout","name":"npnxnanbsnfns00000100101"}]}]},{"kind":"onsubmitslide","actions":[{"kind":"exe_actiongroup","id":"ActGrpOnSubmitButtonClick"}]},{"kind":"ontransitionin","actions":[{"kind":"adjustvar","variable":"_player.LastSlideViewed_6RkjUEkNRmi","operator":"set","value":{"type":"string","value":"_player."}},{"kind":"adjustvar","variable":"_player.LastSlideViewed_6RkjUEkNRmi","operator":"add","value":{"type":"property","value":"$AbsoluteId"}},{"kind":"exe_actiongroup","id":"6i1mhRsAEWS_CheckAnswered"}]},{"kind":"onnextslide","actions":[{"kind":"if_action","condition":{"statement":{"kind":"compare","operator":"eq","valuea":"_player.#ReviewMode_6i1mhRsAEWS","typea":"var","valueb":true,"typeb":"boolean"}},"thenActions":[{"kind":"gotoplay","window":"_current","wndtype":"normal","objRef":{"type":"string","value":"_parent.6qpdu3U1wAC"}}],"elseActions":[{"kind":"if_action","condition":{"statement":{"kind":"compare","operator":"eq","valuea":"_player.#RetryMode_6i1mhRsAEWS","typea":"var","valueb":true,"typeb":"boolean"}},"thenActions":[{"kind":"gotoplay","window":"_current","wndtype":"normal","objRef":{"type":"string","value":"_parent.6qpdu3U1wAC"}}],"elseActions":[{"kind":"exe_actiongroup","id":"NavigationRestrictionNextSlide_6Nt23PeOtVK"}]}]}]},{"kind":"onprevslide","actions":[{"kind":"exe_actiongroup","id":"NavigationRestrictionPreviousSlide_6Nt23PeOtVK"}]}]}');
