# Supplementary material for: Family Meeting Training Curriculum: A Multimedia Approach With Real-Time Experiential Learning for Residents
Source: MedEdPORTAL. 2020 Mar 6;16:10883. doi: 10.15766/mep_2374-8265.10883 (PMC7062545; doi:10.15766/mep_2374-8265.10883)
Supplement: Supplementary file 1 — A. Communication Basics.pptx B. Family Meeting E-Learning Project folder C. ICU Resident Orientation.pptx D. Family Meeting Resources Booklet.docx E. FMBS Tool.docx F. Global Self-Efficacy Survey.docx [file mep-16-10883-s001.zip › B. Family Meeting E-Learning Project folder/html5/data/js/6qpdu3U1wAC.js]

window.globalProvideData('slide', '{"title":"What words does the physician use to get the family to agree to meet tomorrow?","trackViews":true,"showMenuResultIcon":false,"viewGroupId":"","historyGroupId":"","videoZoom":"","scrolling":false,"transition":"appear","transDuration":0,"transDir":1,"wipeTrans":false,"slideLock":false,"navIndex":-1,"globalAudioId":"","thumbnailid":"","presenterRef":{"id":"none"},"showAnimationId":"","lmsId":"Slide9","width":720,"height":405,"resume":true,"background":{"type":"swf","imagedata":{"assetId":0,"url":"","type":"normal","width":0,"height":0,"mobiledx":0,"mobiledy":0}},"id":"6qpdu3U1wAC","actionGroups":{"ActGrpOnSubmitButtonClick":{"kind":"actiongroup","actions":[{"kind":"if_action","condition":{"statement":{"kind":"compare","operator":"noteq","valuea":"6iKZQ3gSJtU.$Text","typea":"property","valueb":"","typeb":"string"}},"thenActions":[{"kind":"eval_interaction","id":"_this.61Wet1BUO4l"}],"elseActions":[{"kind":"gotoplay","window":"MessageWnd","wndtype":"normal","objRef":{"type":"string","value":"_player.MsgScene_6RkjUEkNRmi.InvalidPromptSlide"}}]}]},"ReviewInt_6RJ3nFgMfpy":{"kind":"actiongroup","actions":[{"kind":"set_enabled","objRef":{"type":"string","value":"6iKZQ3gSJtU"},"enabled":{"type":"boolean","value":false}}]},"ReviewIntCorrectIncorrect_6RJ3nFgMfpy":{"kind":"actiongroup","actions":[]},"AnsweredInt_6RJ3nFgMfpy":{"kind":"actiongroup","actions":[{"kind":"exe_actiongroup","id":"DisableChoices_6RJ3nFgMfpy"},{"kind":"if_action","condition":{"statement":{"kind":"compare","operator":"eq","valuea":"$WindowId","typea":"property","valueb":"_frame","typeb":"string"}},"thenActions":[{"kind":"set_frame_layout","name":"pxabnsnfns00000100101"}],"elseActions":[{"kind":"set_window_control_layout","name":"pxabnsnfns00000100101"}]}]},"DisableChoices_6RJ3nFgMfpy":{"kind":"actiongroup","actions":[{"kind":"set_enabled","objRef":{"type":"string","value":"6iKZQ3gSJtU"},"enabled":{"type":"boolean","value":false}}]},"6RJ3nFgMfpy_CheckAnswered":{"kind":"actiongroup","actions":[{"kind":"if_action","condition":{"statement":{"kind":"compare","operator":"gte","valuea":"61Wet1BUO4l.$AttemptCount","typea":"property","valueb":1,"typeb":"number"}},"thenActions":[{"kind":"exe_actiongroup","id":"AnsweredInt_6RJ3nFgMfpy"}]}]},"NavigationRestrictionNextSlide_6qpdu3U1wAC":{"kind":"actiongroup","actions":[{"kind":"gotoplay","window":"_current","wndtype":"normal","objRef":{"type":"string","value":"_parent.5YUEDlQIybc"}}]},"NavigationRestrictionPreviousSlide_6qpdu3U1wAC":{"kind":"actiongroup","actions":[{"kind":"history_prev"}]}},"events":[{"kind":"onslidestart","actions":[{"kind":"set_volume","volume":75,"objRef":{"type":"string","value":"6SrBX2pYgsf"}}]},{"kind":"onbeforeslidein","actions":[{"kind":"if_action","condition":{"statement":{"kind":"compare","operator":"eq","valuea":"$WindowId","typea":"property","valueb":"_frame","typeb":"string"}},"thenActions":[{"kind":"set_frame_layout","name":"npnxnanbsnfns00000100101"}],"elseActions":[{"kind":"set_window_control_layout","name":"npnxnanbsnfns00000100101"}]}]},{"kind":"onsubmitslide","actions":[{"kind":"exe_actiongroup","id":"ActGrpOnSubmitButtonClick"}]},{"kind":"ontransitionin","actions":[{"kind":"adjustvar","variable":"_player.LastSlideViewed_6RkjUEkNRmi","operator":"set","value":{"type":"string","value":"_player."}},{"kind":"adjustvar","variable":"_player.LastSlideViewed_6RkjUEkNRmi","operator":"add","value":{"type":"property","value":"$AbsoluteId"}},{"kind":"exe_actiongroup","id":"6RJ3nFgMfpy_CheckAnswered"}]},{"kind":"onnextslide","actions":[{"kind":"if_action","condition":{"statement":{"kind":"compare","operator":"eq","valuea":"_player.#ReviewMode_6RJ3nFgMfpy","typea":"var","valueb":true,"typeb":"boolean"}},"thenActions":[{"kind":"gotoplay","window":"_current","wndtype":"normal","objRef":{"type":"string","value":"_parent.5YUEDlQIybc"}}],"elseActions":[{"kind":"if_action","condition":{"statement":{"kind":"compare","operator":"eq","valuea":"_player.#RetryMode_6RJ3nFgMfpy","typea":"var","valueb":true,"typeb":"boolean"}},"thenActions":[{"kind":"gotoplay","window":"_current","wndtype":"normal","objRef":{"type":"string","value":"_parent.5YUEDlQIybc"}}],"elseActions":[{"kind":"exe_actiongroup","id":"NavigationRestrictionNextSlide_6qpdu3U1wAC"}]}]}]},{"kind":"onprevslide","actions":[{"kind":"exe_actiongroup","id":"NavigationRestrictionPreviousSlide_6qpdu3U1wAC"}]}],"slideLayers":[{"enableSeek":true,"enableReplay":true,"timeline":{"duration":67965,"events":[{"kind":"ontimelinetick","time":0,"actions":[{"kind":"show","transition":"appear","objRef":{"type":"string","value":"6SrBX2pYgsf"}},{"kind":"show","transition":"appear","objRef":{"type":"string","value":"6oA03GAL9bK"}},{"kind":"show","transition":"appear","objRef":{"type":"string","value":"6iKZQ3gSJtU"}}]}]},"objects":[{"kind":"video","captureanimation":false,"maskwidth":0,"maskheight":0,"playwithanimation":true,"autoplay":true,"showcontrols":true,"autorewind":false,"loop":false,"usedefaultcontrols":false,"accType":"text","defaultAction":"","shapemaskId":"","xPos":16,"yPos":90,"tabIndex":3,"tabEnabled":true,"xOffset":0,"yOffset":0,"rotateXPos":220,"rotateYPos":124,"scaleX":100,"scaleY":100,"alpha":100,"rotation":0,"depth":1,"scrolling":true,"shuffleLock":false,"data":{"hotlinkId":"","accState":0,"videodata":{"assetId":27,"posterAssetId":28,"progindex":"prog_index.m3u8","altText":"Case 3 deesalate and meet tommorrow.mov","lmstext":"","playgroupid":""}},"width":440,"height":248,"resume":true,"useHandCursor":true,"id":"6SrBX2pYgsf"},{"kind":"vectorshape","rotation":0,"accType":"text","cliptobounds":false,"defaultAction":"","textLib":[{"kind":"textdata","uniqueId":"6oA03GAL9bK_-686546550","id":"01","linkId":"txt__default_6oA03GAL9bK","type":"vectortext","xPos":0,"yPos":0,"width":0,"height":0,"shadowIndex":-1,"vectortext":{"left":0,"top":0,"right":626,"bottom":56,"pngfb":false,"pr":{"l":"Lib","i":103}}}],"shapemaskId":"","xPos":36,"yPos":16,"tabIndex":0,"tabEnabled":true,"xOffset":0,"yOffset":0,"rotateXPos":324,"rotateYPos":30,"scaleX":100,"scaleY":100,"alpha":100,"depth":2,"scrolling":true,"shuffleLock":false,"data":{"hotlinkId":"","accState":0,"vectorData":{"left":0,"top":0,"right":648,"bottom":60,"altText":"What words does the physician use to get the family to agree to meet tomorrow?","pngfb":false,"pr":{"l":"Lib","i":102}},"html5data":{"xPos":-1,"yPos":-1,"width":649,"height":61,"strokewidth":0}},"width":648,"height":60,"resume":true,"useHandCursor":true,"id":"6oA03GAL9bK"},{"kind":"textinput","bindto":"_player.TextEntry7","align":"left","verticalAlign":"top","rtl":false,"numeric":false,"multiline":true,"maxchars":256,"placeholder":"Type your response here.","fontsize":16,"textcolor":"0x000000","bold":false,"italic":false,"font":"Articulate Charset0_v8MBBDD1F1C","marginleft":10,"marginright":10,"margintop":0,"marginbottom":0,"shapemaskId":"","xPos":464,"yPos":86,"tabIndex":2,"tabEnabled":true,"xOffset":0,"yOffset":0,"rotateXPos":119.5,"rotateYPos":153.5,"scaleX":100,"scaleY":100,"alpha":100,"rotation":0,"depth":3,"scrolling":true,"shuffleLock":false,"data":{"hotlinkId":"","accState":0,"textdata":{"uniqueId":"6iKZQ3gSJtU","linkId":"","type":"vectortext","xPos":10,"yPos":5,"width":220,"height":307,"shadowIndex":-1,"vectortext":{"left":0,"top":0,"right":186,"bottom":19,"pngfb":false,"pr":{"l":"Lib","i":66}}},"html5data":{"xPos":-1,"yPos":-1,"width":241,"height":308,"strokewidth":2}},"width":240,"height":308,"resume":true,"useHandCursor":true,"background":{"type":"vector","vectorData":{"left":-2,"top":-2,"right":242,"bottom":310,"altText":"Type your response here.","pngfb":false,"pr":{"l":"Lib","i":104}}},"id":"6iKZQ3gSJtU","events":[{"kind":"onlosefocus","actions":[{"kind":"adjustvar","variable":"_player.TextEntry7","operator":"set","value":{"type":"property","value":"$Text"}}]},{"kind":"onkeypress","keycode":13,"shift":false,"ctrl":false,"alt":false,"actions":[{"kind":"exe_actiongroup","id":"_parent.ActGrpOnSubmitButtonClick"}]}]}],"startTime":-1,"elapsedTimeMode":"normal","useHandCursor":false,"resume":true,"kind":"slidelayer","isBaseLayer":true}]}');
