# Supplementary material for: Family Meeting Training Curriculum: A Multimedia Approach With Real-Time Experiential Learning for Residents
Source: MedEdPORTAL. 2020 Mar 6;16:10883. doi: 10.15766/mep_2374-8265.10883 (PMC7062545; doi:10.15766/mep_2374-8265.10883)
Supplement: Supplementary file 1 — A. Communication Basics.pptx B. Family Meeting E-Learning Project folder C. ICU Resident Orientation.pptx D. Family Meeting Resources Booklet.docx E. FMBS Tool.docx F. Global Self-Efficacy Survey.docx [file mep-16-10883-s001.zip › B. Family Meeting E-Learning Project folder/html5/data/js/6UW60BKMMZq.js]

window.globalProvideData('slide', '{"title":"What do you want to say next?","trackViews":true,"showMenuResultIcon":false,"viewGroupId":"","historyGroupId":"","videoZoom":"","scrolling":false,"transition":"appear","transDuration":0,"transDir":1,"wipeTrans":false,"slideLock":false,"navIndex":-1,"globalAudioId":"","thumbnailid":"","presenterRef":{"id":"none"},"showAnimationId":"","lmsId":"Slide4","width":720,"height":405,"resume":true,"background":{"type":"swf","imagedata":{"assetId":0,"url":"","type":"normal","width":0,"height":0,"mobiledx":0,"mobiledy":0}},"id":"6UW60BKMMZq","actionGroups":{"ActGrpOnPrevButtonClick":{"kind":"actiongroup","actions":[{"kind":"history_prev"}]},"NavigationRestrictionPreviousSlide_6UW60BKMMZq":{"kind":"actiongroup","actions":[{"kind":"exe_actiongroup","id":"ActGrpOnPrevButtonClick"}]}},"events":[{"kind":"onbeforeslidein","actions":[{"kind":"if_action","condition":{"statement":{"kind":"compare","operator":"eq","valuea":"$WindowId","typea":"property","valueb":"_frame","typeb":"string"}},"thenActions":[{"kind":"set_frame_layout","name":"pxabnsnfns00000100101"}],"elseActions":[{"kind":"set_window_control_layout","name":"pxabnsnfns00000100101"}]}]},{"kind":"onprevslide","actions":[{"kind":"exe_actiongroup","id":"NavigationRestrictionPreviousSlide_6UW60BKMMZq"}]},{"kind":"ontransitionin","actions":[{"kind":"adjustvar","variable":"_player.LastSlideViewed_6RkjUEkNRmi","operator":"set","value":{"type":"string","value":"_player."}},{"kind":"adjustvar","variable":"_player.LastSlideViewed_6RkjUEkNRmi","operator":"add","value":{"type":"property","value":"$AbsoluteId"}}]}],"slideLayers":[{"enableSeek":true,"enableReplay":true,"timeline":{"duration":5000,"events":[{"kind":"ontimelinetick","time":0,"actions":[{"kind":"show","transition":"appear","objRef":{"type":"string","value":"5bsYMfgksie"}},{"kind":"show","transition":"appear","objRef":{"type":"string","value":"5v8wgvLl4z5"}},{"kind":"show","transition":"appear","objRef":{"type":"string","value":"668UvKwAe0d"}},{"kind":"show","transition":"appear","objRef":{"type":"string","value":"6DWMRE04IbA"}},{"kind":"show","transition":"appear","objRef":{"type":"string","value":"6JMR0PDzsb5"}}]}]},"objects":[{"kind":"vectorshape","rotation":0,"accType":"text","cliptobounds":false,"defaultAction":"","textLib":[{"kind":"textdata","uniqueId":"5bsYMfgksie_-1522600415","id":"01","linkId":"txt__default_5bsYMfgksie","type":"vectortext","xPos":0,"yPos":0,"width":0,"height":0,"shadowIndex":-1,"vectortext":{"left":0,"top":0,"right":321,"bottom":30,"pngfb":false,"pr":{"l":"Lib","i":55}}}],"shapemaskId":"","xPos":36,"yPos":42,"tabIndex":0,"tabEnabled":true,"xOffset":0,"yOffset":0,"rotateXPos":324,"rotateYPos":17.5,"scaleX":100,"scaleY":100,"alpha":100,"depth":1,"scrolling":true,"shuffleLock":false,"data":{"hotlinkId":"","accState":0,"vectorData":{"left":0,"top":0,"right":648,"bottom":35,"altText":"What do you want to say next?","pngfb":false,"pr":{"l":"Lib","i":18}},"html5data":{"xPos":-1,"yPos":-1,"width":649,"height":36,"strokewidth":0}},"width":648,"height":35,"resume":true,"useHandCursor":true,"id":"5bsYMfgksie"},{"kind":"vectorshape","rotation":0,"accType":"radio","cliptobounds":false,"defaultAction":"onrelease","shapemaskId":"","xPos":36,"yPos":138,"tabIndex":2,"tabEnabled":true,"xOffset":0,"yOffset":0,"rotateXPos":32,"rotateYPos":20.5,"scaleX":100,"scaleY":100,"alpha":100,"depth":2,"scrolling":true,"shuffleLock":false,"data":{"hotlinkId":"","accState":0,"vectorData":{"left":-1,"top":-1,"right":64,"bottom":41,"altText":"Text Box 2","pngfb":false,"pr":{"l":"Lib","i":45}},"html5data":{"xPos":-1,"yPos":-1,"width":65,"height":42,"strokewidth":0}},"states":[{"kind":"state","name":"_default_Disabled","data":{"hotlinkId":"","accState":1,"vectorData":{"left":-1,"top":-1,"right":64,"bottom":41,"altText":"Radio Button 1","pngfb":false,"pr":{"l":"Lib","i":45}},"html5data":{"xPos":-1,"yPos":-1,"width":65,"height":42,"strokewidth":6}}},{"kind":"state","name":"_default_Down","data":{"hotlinkId":"","accState":8,"vectorData":{"left":-1,"top":-1,"right":64,"bottom":41,"altText":"Radio Button 1","pngfb":false,"pr":{"l":"Lib","i":45}},"html5data":{"xPos":-1,"yPos":-1,"width":65,"height":42,"strokewidth":6}}},{"kind":"state","name":"_default_Selected","data":{"hotlinkId":"","accState":16,"vectorData":{"left":-1,"top":-1,"right":64,"bottom":41,"altText":"Radio Button 1","pngfb":false,"pr":{"l":"Lib","i":46}},"html5data":{"xPos":-1,"yPos":-1,"width":65,"height":42,"strokewidth":6}}},{"kind":"state","name":"_default_Selected_Disabled","data":{"hotlinkId":"","accState":17,"vectorData":{"left":-1,"top":-1,"right":64,"bottom":41,"altText":"Radio Button 1","pngfb":false,"pr":{"l":"Lib","i":46}},"html5data":{"xPos":-1,"yPos":-1,"width":65,"height":42,"strokewidth":6}}},{"kind":"state","name":"_default_Down_Selected","data":{"hotlinkId":"","accState":24,"vectorData":{"left":-1,"top":-1,"right":64,"bottom":41,"altText":"Radio Button 1","pngfb":false,"pr":{"l":"Lib","i":46}},"html5data":{"xPos":-1,"yPos":-1,"width":65,"height":42,"strokewidth":6}}},{"kind":"state","name":"_default_Hover","data":{"hotlinkId":"","accState":0,"vectorData":{"left":-1,"top":-1,"right":64,"bottom":41,"altText":"Radio Button 1","pngfb":false,"pr":{"l":"Lib","i":47}},"html5data":{"xPos":-1,"yPos":-1,"width":65,"height":42,"strokewidth":6}}},{"kind":"state","name":"_default_Hover_Disabled","data":{"hotlinkId":"","accState":1,"vectorData":{"left":-1,"top":-1,"right":64,"bottom":41,"altText":"Radio Button 1","pngfb":false,"pr":{"l":"Lib","i":47}},"html5data":{"xPos":-1,"yPos":-1,"width":65,"height":42,"strokewidth":6}}},{"kind":"state","name":"_default_Hover_Down","data":{"hotlinkId":"","accState":8,"vectorData":{"left":-1,"top":-1,"right":64,"bottom":41,"altText":"Radio Button 1","pngfb":false,"pr":{"l":"Lib","i":47}},"html5data":{"xPos":-1,"yPos":-1,"width":65,"height":42,"strokewidth":6}}},{"kind":"state","name":"_default_Hover_Selected","data":{"hotlinkId":"","accState":16,"vectorData":{"left":-1,"top":-1,"right":64,"bottom":41,"altText":"Radio Button 1","pngfb":false,"pr":{"l":"Lib","i":48}},"html5data":{"xPos":-1,"yPos":-1,"width":65,"height":42,"strokewidth":6}}},{"kind":"state","name":"_default_Hover_Selected_Disabled","data":{"hotlinkId":"","accState":17,"vectorData":{"left":-1,"top":-1,"right":64,"bottom":41,"altText":"Radio Button 1","pngfb":false,"pr":{"l":"Lib","i":48}},"html5data":{"xPos":-1,"yPos":-1,"width":65,"height":42,"strokewidth":6}}},{"kind":"state","name":"_default_Hover_Down_Selected","data":{"hotlinkId":"","accState":24,"vectorData":{"left":-1,"top":-1,"right":64,"bottom":41,"altText":"Radio Button 1","pngfb":false,"pr":{"l":"Lib","i":48}},"html5data":{"xPos":-1,"yPos":-1,"width":65,"height":42,"strokewidth":6}}}],"width":64,"height":41,"resume":true,"useHandCursor":true,"id":"5v8wgvLl4z5","variables":[{"kind":"variable","name":"_hover","type":"boolean","value":false,"resume":true},{"kind":"variable","name":"_down","type":"boolean","value":false,"resume":true},{"kind":"variable","name":"_disabled","type":"boolean","value":false,"resume":true},{"kind":"variable","name":"_checked","type":"boolean","value":false,"resume":true},{"kind":"variable","name":"_state","type":"string","value":"_default","resume":true},{"kind":"variable","name":"_stateName","type":"string","value":"","resume":true},{"kind":"variable","name":"_tempStateName","type":"string","value":"","resume":false}],"actionGroups":{"ActGrpSetCheckedState":{"kind":"actiongroup","actions":[{"kind":"adjustvar","variable":"_checked","operator":"set","value":{"type":"boolean","value":true}},{"kind":"exe_actiongroup","id":"_player._setstates","scopeRef":{"type":"string","value":"_this"}},{"kind":"exe_actiongroup","id":"ActGrpUnchecked"}]},"ActGrpUnchecked":{"kind":"actiongroup","actions":[{"kind":"if_action","condition":{"statement":{"kind":"compare","operator":"eq","valuea":"_parent.6JMR0PDzsb5.#_checked","typea":"var","valueb":true,"typeb":"boolean"}},"thenActions":[{"kind":"adjustvar","variable":"_parent.6JMR0PDzsb5._checked","operator":"set","value":{"type":"boolean","value":false}},{"kind":"exe_actiongroup","id":"_player._setstates","scopeRef":{"type":"string","value":"_parent.6JMR0PDzsb5"}}]}]},"ActGrpSetHoverState":{"kind":"actiongroup","actions":[{"kind":"adjustvar","variable":"_hover","operator":"set","value":{"type":"boolean","value":true}},{"kind":"exe_actiongroup","id":"_player._setstates","scopeRef":{"type":"string","value":"_this"}}]},"ActGrpClearHoverState":{"kind":"actiongroup","actions":[{"kind":"adjustvar","variable":"_hover","operator":"set","value":{"type":"boolean","value":false}},{"kind":"exe_actiongroup","id":"_player._setstates","scopeRef":{"type":"string","value":"_this"}}]},"ActGrpSetDisabledState":{"kind":"actiongroup","actions":[{"kind":"adjustvar","variable":"_disabled","operator":"set","value":{"type":"boolean","value":true}},{"kind":"exe_actiongroup","id":"_player._setstates","scopeRef":{"type":"string","value":"_this"}}]},"ActGrpSetDownState":{"kind":"actiongroup","actions":[{"kind":"adjustvar","variable":"_down","operator":"set","value":{"type":"boolean","value":true}},{"kind":"exe_actiongroup","id":"_player._setstates","scopeRef":{"type":"string","value":"_this"}}]},"ActGrpClearStateVars":{"kind":"actiongroup","actions":[{"kind":"adjustvar","variable":"_hover","operator":"set","value":{"type":"boolean","value":false}},{"kind":"adjustvar","variable":"_down","operator":"set","value":{"type":"boolean","value":false}},{"kind":"adjustvar","variable":"_disabled","operator":"set","value":{"type":"boolean","value":false}},{"kind":"adjustvar","variable":"_checked","operator":"set","value":{"type":"boolean","value":false}}]}},"events":[{"kind":"onrelease","actions":[{"kind":"exe_actiongroup","id":"ActGrpUnchecked"},{"kind":"adjustvar","variable":"_hover","operator":"set","value":{"type":"boolean","value":false}},{"kind":"adjustvar","variable":"_checked","operator":"set","value":{"type":"boolean","value":true}},{"kind":"adjustvar","variable":"_down","operator":"set","value":{"type":"boolean","value":false}},{"kind":"exe_actiongroup","id":"_player._setstates","scopeRef":{"type":"string","value":"_this"}},{"kind":"gotoplay","window":"_current","wndtype":"normal","objRef":{"type":"string","value":"_player.6824FpEWIVd.658noRfGZOR"}}]},{"kind":"ontransitionin","actions":[{"kind":"exe_actiongroup","id":"_player._setstates","scopeRef":{"type":"string","value":"_this"}}]},{"kind":"onrollover","actions":[{"kind":"exe_actiongroup","id":"ActGrpSetHoverState","scopeRef":{"type":"string","value":"_this"}}]},{"kind":"onrollout","actions":[{"kind":"exe_actiongroup","id":"ActGrpClearHoverState","scopeRef":{"type":"string","value":"_this"}}]},{"kind":"onpress","actions":[{"kind":"exe_actiongroup","id":"ActGrpSetDownState","scopeRef":{"type":"string","value":"_this"}}]},{"kind":"onreleaseoutside","actions":[{"kind":"adjustvar","variable":"_down","operator":"set","value":{"type":"boolean","value":false}},{"kind":"exe_actiongroup","id":"_player._setstates","scopeRef":{"type":"string","value":"_this"}}]}]},{"kind":"vectorshape","rotation":0,"accType":"text","cliptobounds":false,"defaultAction":"","textLib":[{"kind":"textdata","uniqueId":"668UvKwAe0d_-860492693","id":"01","linkId":"txt__default_668UvKwAe0d","type":"vectortext","xPos":0,"yPos":0,"width":0,"height":0,"shadowIndex":-1,"vectortext":{"left":0,"top":0,"right":533,"bottom":52,"pngfb":false,"pr":{"l":"Lib","i":57}}}],"shapemaskId":"","xPos":112,"yPos":194,"tabIndex":3,"tabEnabled":true,"xOffset":0,"yOffset":0,"rotateXPos":276,"rotateYPos":32,"scaleX":100,"scaleY":100,"alpha":100,"depth":3,"scrolling":true,"shuffleLock":false,"data":{"hotlinkId":"","accState":0,"vectorData":{"left":0,"top":0,"right":552,"bottom":64,"altText":"Chemotherapy\'s not a good idea right now because he is too ill to have it. Let me tell you what we\'re doing for him.","pngfb":false,"pr":{"l":"Lib","i":56}},"html5data":{"xPos":-1,"yPos":-1,"width":553,"height":64,"strokewidth":0}},"width":552,"height":64,"resume":true,"useHandCursor":true,"id":"668UvKwAe0d"},{"kind":"vectorshape","rotation":0,"accType":"text","cliptobounds":false,"defaultAction":"","textLib":[{"kind":"textdata","uniqueId":"6DWMRE04IbA_1744473607","id":"01","linkId":"txt__default_6DWMRE04IbA","type":"vectortext","xPos":0,"yPos":0,"width":0,"height":0,"shadowIndex":-1,"vectortext":{"left":0,"top":0,"right":480,"bottom":51,"pngfb":false,"pr":{"l":"Lib","i":59}}}],"shapemaskId":"","xPos":112,"yPos":122,"tabIndex":1,"tabEnabled":true,"xOffset":0,"yOffset":0,"rotateXPos":268,"rotateYPos":32,"scaleX":100,"scaleY":100,"alpha":100,"depth":4,"scrolling":true,"shuffleLock":false,"data":{"hotlinkId":"","accState":0,"vectorData":{"left":0,"top":0,"right":536,"bottom":64,"altText":"It sounds like a lot has happened since he got to the other hospital.","pngfb":false,"pr":{"l":"Lib","i":58}},"html5data":{"xPos":-1,"yPos":-1,"width":537,"height":65,"strokewidth":0}},"width":536,"height":64,"resume":true,"useHandCursor":true,"id":"6DWMRE04IbA"},{"kind":"vectorshape","rotation":0,"accType":"radio","cliptobounds":false,"defaultAction":"onrelease","shapemaskId":"","xPos":36,"yPos":202,"tabIndex":4,"tabEnabled":true,"xOffset":0,"yOffset":0,"rotateXPos":36,"rotateYPos":21.5,"scaleX":100,"scaleY":100,"alpha":100,"depth":5,"scrolling":true,"shuffleLock":false,"data":{"hotlinkId":"","accState":0,"vectorData":{"left":-1,"top":-1,"right":72,"bottom":43,"altText":"Text Box 2","pngfb":false,"pr":{"l":"Lib","i":39}},"html5data":{"xPos":-1,"yPos":-1,"width":73,"height":44,"strokewidth":0}},"states":[{"kind":"state","name":"_default_Disabled","data":{"hotlinkId":"","accState":1,"vectorData":{"left":-1,"top":-1,"right":72,"bottom":43,"altText":"Radio Button 2","pngfb":false,"pr":{"l":"Lib","i":39}},"html5data":{"xPos":-1,"yPos":-1,"width":73,"height":44,"strokewidth":6}}},{"kind":"state","name":"_default_Down","data":{"hotlinkId":"","accState":8,"vectorData":{"left":-1,"top":-1,"right":72,"bottom":43,"altText":"Radio Button 2","pngfb":false,"pr":{"l":"Lib","i":39}},"html5data":{"xPos":-1,"yPos":-1,"width":73,"height":44,"strokewidth":6}}},{"kind":"state","name":"_default_Selected","data":{"hotlinkId":"","accState":16,"vectorData":{"left":-1,"top":-1,"right":72,"bottom":43,"altText":"Radio Button 2","pngfb":false,"pr":{"l":"Lib","i":43}},"html5data":{"xPos":-1,"yPos":-1,"width":73,"height":44,"strokewidth":6}}},{"kind":"state","name":"_default_Selected_Disabled","data":{"hotlinkId":"","accState":17,"vectorData":{"left":-1,"top":-1,"right":72,"bottom":43,"altText":"Radio Button 2","pngfb":false,"pr":{"l":"Lib","i":43}},"html5data":{"xPos":-1,"yPos":-1,"width":73,"height":44,"strokewidth":6}}},{"kind":"state","name":"_default_Down_Selected","data":{"hotlinkId":"","accState":24,"vectorData":{"left":-1,"top":-1,"right":72,"bottom":43,"altText":"Radio Button 2","pngfb":false,"pr":{"l":"Lib","i":43}},"html5data":{"xPos":-1,"yPos":-1,"width":73,"height":44,"strokewidth":6}}},{"kind":"state","name":"_default_Hover","data":{"hotlinkId":"","accState":0,"vectorData":{"left":-1,"top":-1,"right":72,"bottom":43,"altText":"Radio Button 2","pngfb":false,"pr":{"l":"Lib","i":41}},"html5data":{"xPos":-1,"yPos":-1,"width":73,"height":44,"strokewidth":6}}},{"kind":"state","name":"_default_Hover_Disabled","data":{"hotlinkId":"","accState":1,"vectorData":{"left":-1,"top":-1,"right":72,"bottom":43,"altText":"Radio Button 2","pngfb":false,"pr":{"l":"Lib","i":41}},"html5data":{"xPos":-1,"yPos":-1,"width":73,"height":44,"strokewidth":6}}},{"kind":"state","name":"_default_Hover_Down","data":{"hotlinkId":"","accState":8,"vectorData":{"left":-1,"top":-1,"right":72,"bottom":43,"altText":"Radio Button 2","pngfb":false,"pr":{"l":"Lib","i":41}},"html5data":{"xPos":-1,"yPos":-1,"width":73,"height":44,"strokewidth":6}}},{"kind":"state","name":"_default_Hover_Selected","data":{"hotlinkId":"","accState":16,"vectorData":{"left":-1,"top":-1,"right":72,"bottom":43,"altText":"Radio Button 2","pngfb":false,"pr":{"l":"Lib","i":44}},"html5data":{"xPos":-1,"yPos":-1,"width":73,"height":44,"strokewidth":6}}},{"kind":"state","name":"_default_Hover_Selected_Disabled","data":{"hotlinkId":"","accState":17,"vectorData":{"left":-1,"top":-1,"right":72,"bottom":43,"altText":"Radio Button 2","pngfb":false,"pr":{"l":"Lib","i":44}},"html5data":{"xPos":-1,"yPos":-1,"width":73,"height":44,"strokewidth":6}}},{"kind":"state","name":"_default_Hover_Down_Selected","data":{"hotlinkId":"","accState":24,"vectorData":{"left":-1,"top":-1,"right":72,"bottom":43,"altText":"Radio Button 2","pngfb":false,"pr":{"l":"Lib","i":44}},"html5data":{"xPos":-1,"yPos":-1,"width":73,"height":44,"strokewidth":6}}}],"width":72,"height":43,"resume":true,"useHandCursor":true,"id":"6JMR0PDzsb5","variables":[{"kind":"variable","name":"_hover","type":"boolean","value":false,"resume":true},{"kind":"variable","name":"_down","type":"boolean","value":false,"resume":true},{"kind":"variable","name":"_disabled","type":"boolean","value":false,"resume":true},{"kind":"variable","name":"_checked","type":"boolean","value":false,"resume":true},{"kind":"variable","name":"_state","type":"string","value":"_default","resume":true},{"kind":"variable","name":"_stateName","type":"string","value":"","resume":true},{"kind":"variable","name":"_tempStateName","type":"string","value":"","resume":false}],"actionGroups":{"ActGrpSetCheckedState":{"kind":"actiongroup","actions":[{"kind":"adjustvar","variable":"_checked","operator":"set","value":{"type":"boolean","value":true}},{"kind":"exe_actiongroup","id":"_player._setstates","scopeRef":{"type":"string","value":"_this"}},{"kind":"exe_actiongroup","id":"ActGrpUnchecked"}]},"ActGrpUnchecked":{"kind":"actiongroup","actions":[{"kind":"if_action","condition":{"statement":{"kind":"compare","operator":"eq","valuea":"_parent.5v8wgvLl4z5.#_checked","typea":"var","valueb":true,"typeb":"boolean"}},"thenActions":[{"kind":"adjustvar","variable":"_parent.5v8wgvLl4z5._checked","operator":"set","value":{"type":"boolean","value":false}},{"kind":"exe_actiongroup","id":"_player._setstates","scopeRef":{"type":"string","value":"_parent.5v8wgvLl4z5"}}]}]},"ActGrpSetHoverState":{"kind":"actiongroup","actions":[{"kind":"adjustvar","variable":"_hover","operator":"set","value":{"type":"boolean","value":true}},{"kind":"exe_actiongroup","id":"_player._setstates","scopeRef":{"type":"string","value":"_this"}}]},"ActGrpClearHoverState":{"kind":"actiongroup","actions":[{"kind":"adjustvar","variable":"_hover","operator":"set","value":{"type":"boolean","value":false}},{"kind":"exe_actiongroup","id":"_player._setstates","scopeRef":{"type":"string","value":"_this"}}]},"ActGrpSetDisabledState":{"kind":"actiongroup","actions":[{"kind":"adjustvar","variable":"_disabled","operator":"set","value":{"type":"boolean","value":true}},{"kind":"exe_actiongroup","id":"_player._setstates","scopeRef":{"type":"string","value":"_this"}}]},"ActGrpSetDownState":{"kind":"actiongroup","actions":[{"kind":"adjustvar","variable":"_down","operator":"set","value":{"type":"boolean","value":true}},{"kind":"exe_actiongroup","id":"_player._setstates","scopeRef":{"type":"string","value":"_this"}}]},"ActGrpClearStateVars":{"kind":"actiongroup","actions":[{"kind":"adjustvar","variable":"_hover","operator":"set","value":{"type":"boolean","value":false}},{"kind":"adjustvar","variable":"_down","operator":"set","value":{"type":"boolean","value":false}},{"kind":"adjustvar","variable":"_disabled","operator":"set","value":{"type":"boolean","value":false}},{"kind":"adjustvar","variable":"_checked","operator":"set","value":{"type":"boolean","value":false}}]}},"events":[{"kind":"onrelease","actions":[{"kind":"exe_actiongroup","id":"ActGrpUnchecked"},{"kind":"adjustvar","variable":"_hover","operator":"set","value":{"type":"boolean","value":false}},{"kind":"adjustvar","variable":"_checked","operator":"set","value":{"type":"boolean","value":true}},{"kind":"adjustvar","variable":"_down","operator":"set","value":{"type":"boolean","value":false}},{"kind":"exe_actiongroup","id":"_player._setstates","scopeRef":{"type":"string","value":"_this"}},{"kind":"gotoplay","window":"_current","wndtype":"normal","objRef":{"type":"string","value":"_player.6824FpEWIVd.6rPG7QapW1p"}}]},{"kind":"ontransitionin","actions":[{"kind":"exe_actiongroup","id":"_player._setstates","scopeRef":{"type":"string","value":"_this"}}]},{"kind":"onrollover","actions":[{"kind":"exe_actiongroup","id":"ActGrpSetHoverState","scopeRef":{"type":"string","value":"_this"}}]},{"kind":"onrollout","actions":[{"kind":"exe_actiongroup","id":"ActGrpClearHoverState","scopeRef":{"type":"string","value":"_this"}}]},{"kind":"onpress","actions":[{"kind":"exe_actiongroup","id":"ActGrpSetDownState","scopeRef":{"type":"string","value":"_this"}}]},{"kind":"onreleaseoutside","actions":[{"kind":"adjustvar","variable":"_down","operator":"set","value":{"type":"boolean","value":false}},{"kind":"exe_actiongroup","id":"_player._setstates","scopeRef":{"type":"string","value":"_this"}}]}]}],"startTime":-1,"elapsedTimeMode":"normal","useHandCursor":false,"resume":true,"kind":"slidelayer","isBaseLayer":true}]}');
