# Supplementary material for: Family Meeting Training Curriculum: A Multimedia Approach With Real-Time Experiential Learning for Residents
Source: MedEdPORTAL. 2020 Mar 6;16:10883. doi: 10.15766/mep_2374-8265.10883 (PMC7062545; doi:10.15766/mep_2374-8265.10883)
Supplement: Supplementary file 1 — A. Communication Basics.pptx B. Family Meeting E-Learning Project folder C. ICU Resident Orientation.pptx D. Family Meeting Resources Booklet.docx E. FMBS Tool.docx F. Global Self-Efficacy Survey.docx [file mep-16-10883-s001.zip › B. Family Meeting E-Learning Project folder/html5/data/js/6Vg7D9pvyP3.js]

window.globalProvideData('slide', '{"title":"Two examples","trackViews":true,"showMenuResultIcon":false,"viewGroupId":"","historyGroupId":"","videoZoom":"","scrolling":false,"transition":"appear","transDuration":0,"transDir":1,"wipeTrans":false,"slideLock":false,"navIndex":-1,"globalAudioId":"","thumbnailid":"","presenterRef":{"id":"none"},"slideLayers":[{"enableSeek":true,"enableReplay":true,"timeline":{"duration":64854,"events":[{"kind":"ontimelinetick","time":0,"actions":[{"kind":"show","transition":"appear","objRef":{"type":"string","value":"610hscNjsqh"}},{"kind":"show","transition":"appear","objRef":{"type":"string","value":"6GkTVOQtItw"}},{"kind":"show","transition":"appear","objRef":{"type":"string","value":"5q8BxgJAvek"}},{"kind":"show","transition":"appear","objRef":{"type":"string","value":"5yPtN2ew4tT"}}]}]},"objects":[{"kind":"video","captureanimation":false,"maskwidth":0,"maskheight":0,"playwithanimation":false,"autoplay":false,"showcontrols":true,"autorewind":false,"loop":false,"usedefaultcontrols":false,"accType":"text","defaultAction":"onrelease","shapemaskId":"","xPos":8,"yPos":66,"tabIndex":5,"tabEnabled":true,"xOffset":0,"yOffset":0,"rotateXPos":174.5,"rotateYPos":97.5,"scaleX":100,"scaleY":100,"alpha":100,"rotation":0,"depth":1,"scrolling":true,"shuffleLock":false,"data":{"hotlinkId":"","accState":0,"videodata":{"assetId":17,"posterAssetId":18,"progindex":"prog_index.m3u8","altText":"Case 2 What\'s Best.mov","lmstext":"","playgroupid":""}},"width":349,"height":195,"resume":true,"useHandCursor":true,"id":"610hscNjsqh","events":[{"kind":"onrelease","actions":[{"kind":"media_toggle","objRef":{"type":"string","value":"_this"}}]}]},{"kind":"video","captureanimation":false,"maskwidth":0,"maskheight":0,"playwithanimation":false,"autoplay":false,"showcontrols":true,"autorewind":false,"loop":false,"usedefaultcontrols":false,"accType":"text","defaultAction":"onrelease","shapemaskId":"","xPos":369,"yPos":66,"tabIndex":6,"tabEnabled":true,"xOffset":0,"yOffset":0,"rotateXPos":173,"rotateYPos":97.5,"scaleX":100,"scaleY":100,"alpha":100,"rotation":0,"depth":2,"scrolling":true,"shuffleLock":false,"data":{"hotlinkId":"","accState":0,"videodata":{"assetId":19,"posterAssetId":20,"progindex":"prog_index.m3u8","altText":"case 2 Blow up.mov","lmstext":"","playgroupid":""}},"width":346,"height":195,"resume":true,"useHandCursor":true,"id":"6GkTVOQtItw","events":[{"kind":"onrelease","actions":[{"kind":"media_toggle","objRef":{"type":"string","value":"_this"}}]}]},{"kind":"vectorshape","rotation":0,"accType":"text","cliptobounds":false,"defaultAction":"","textLib":[{"kind":"textdata","uniqueId":"5q8BxgJAvek_-2034111058","id":"01","linkId":"txt__default_5q8BxgJAvek","type":"vectortext","xPos":0,"yPos":0,"width":0,"height":0,"shadowIndex":-1,"vectortext":{"left":0,"top":0,"right":679,"bottom":55,"pngfb":false,"pr":{"l":"Lib","i":68}}}],"shapemaskId":"","xPos":16,"yPos":8,"tabIndex":3,"tabEnabled":true,"xOffset":0,"yOffset":0,"rotateXPos":344,"rotateYPos":30,"scaleX":100,"scaleY":100,"alpha":100,"depth":3,"scrolling":true,"shuffleLock":false,"data":{"hotlinkId":"","accState":0,"vectorData":{"left":0,"top":0,"right":688,"bottom":60,"altText":"Compare the clinician’s approach in the following scenarios. Which worked better and why?","pngfb":false,"pr":{"l":"Lib","i":67}},"html5data":{"xPos":-1,"yPos":-1,"width":689,"height":61,"strokewidth":0}},"width":688,"height":60,"resume":true,"useHandCursor":true,"id":"5q8BxgJAvek"},{"kind":"textinput","bindto":"_player.TextEntry5","align":"left","verticalAlign":"top","rtl":false,"numeric":false,"multiline":true,"maxchars":256,"placeholder":"Type response here.","fontsize":16,"textcolor":"0x000000","bold":false,"italic":false,"font":"Articulate Charset0_v8MBBDD1F1C","marginleft":10,"marginright":10,"margintop":0,"marginbottom":0,"shapemaskId":"","xPos":16,"yPos":298,"tabIndex":7,"tabEnabled":true,"xOffset":0,"yOffset":0,"rotateXPos":343.5,"rotateYPos":43.5,"scaleX":100,"scaleY":100,"alpha":100,"rotation":0,"depth":4,"scrolling":true,"shuffleLock":false,"data":{"hotlinkId":"","accState":0,"textdata":{"uniqueId":"5yPtN2ew4tT","linkId":"","type":"vectortext","xPos":10,"yPos":5,"width":668,"height":88,"shadowIndex":-1,"vectortext":{"left":0,"top":0,"right":148,"bottom":19,"pngfb":false,"pr":{"l":"Lib","i":70}}},"html5data":{"xPos":-1,"yPos":-1,"width":689,"height":89,"strokewidth":2}},"width":688,"height":88,"resume":true,"useHandCursor":true,"background":{"type":"vector","vectorData":{"left":-2,"top":-2,"right":690,"bottom":90,"altText":"Type response here.","pngfb":false,"pr":{"l":"Lib","i":69}}},"id":"5yPtN2ew4tT","events":[{"kind":"onlosefocus","actions":[{"kind":"adjustvar","variable":"_player.TextEntry5","operator":"set","value":{"type":"property","value":"$Text"}}]},{"kind":"onkeypress","keycode":13,"shift":false,"ctrl":false,"alt":false,"actions":[{"kind":"exe_actiongroup","id":"_parent.ActGrpOnSubmitButtonClick"}]}]}],"startTime":-1,"elapsedTimeMode":"normal","useHandCursor":false,"resume":true,"kind":"slidelayer","isBaseLayer":true},{"kind":"slidelayer","depth":0,"modal":true,"pauseParent":true,"rotateXPos":360,"rotateYPos":202,"tabIndex":-1,"enableSeek":true,"enableReplay":true,"lmsId":"","timeline":{"duration":5000,"events":[{"kind":"ontimelinetick","time":0,"actions":[{"kind":"show","transition":"appear","objRef":{"type":"string","value":"6Uip824fpLI"}},{"kind":"show","transition":"appear","objRef":{"type":"string","value":"6KqjSuqC4RX"}},{"kind":"show","transition":"appear","objRef":{"type":"string","value":"68cIYpL76Fs"}}]}]},"objects":[{"kind":"vectorshape","rotation":0,"accType":"text","cliptobounds":false,"defaultAction":"","shapemaskId":"","xPos":48,"yPos":58,"tabIndex":0,"tabEnabled":true,"xOffset":0,"yOffset":0,"rotateXPos":312,"rotateYPos":160,"scaleX":100,"scaleY":100,"alpha":100,"depth":1,"scrolling":false,"shuffleLock":false,"data":{"hotlinkId":"","accState":0,"vectorData":{"left":-2,"top":-2,"right":625,"bottom":321,"altText":"Rectangle 1","pngfb":false,"pr":{"l":"Lib","i":71}},"html5data":{"xPos":-1,"yPos":-1,"width":625,"height":321,"strokewidth":1}},"width":624,"height":320,"resume":true,"useHandCursor":true,"id":"68cIYpL76Fs"},{"kind":"vectorshape","rotation":0,"accType":"text","cliptobounds":false,"defaultAction":"","textLib":[{"kind":"textdata","uniqueId":"6Uip824fpLI_-1054497067","id":"01","linkId":"txt__default_6Uip824fpLI","type":"vectortext","xPos":0,"yPos":0,"width":0,"height":0,"shadowIndex":-1,"vectortext":{"left":0,"top":0,"right":614,"bottom":214,"pngfb":false,"pr":{"l":"Lib","i":73}}}],"shapemaskId":"","xPos":48,"yPos":90,"tabIndex":1,"tabEnabled":true,"xOffset":0,"yOffset":0,"rotateXPos":312,"rotateYPos":128,"scaleX":100,"scaleY":100,"alpha":100,"depth":2,"scrolling":true,"shuffleLock":false,"data":{"hotlinkId":"","accState":0,"vectorData":{"left":0,"top":0,"right":624,"bottom":256,"altText":"We all get caught “off guard” or “flat-footed” at times in conversations. If you can, try to be quiet for a bit instead of responding right away. This gives you time to form your thoughts and words.\\r\\n\\r\\nTry to get to the hidden concern of the family, which is in this case that they are worried about the cancer.\\r\\n\\r\\nIf you sense a “fixation” by the family, you need to know more about it. Ask them using sympathetic language, such as:\\r\\n“I think I hear you asking...”\\r\\n“I sense some frustration - can you tell me more?”","pngfb":false,"pr":{"l":"Lib","i":72}},"html5data":{"xPos":-1,"yPos":-1,"width":625,"height":257,"strokewidth":0}},"width":624,"height":256,"resume":true,"useHandCursor":true,"id":"6Uip824fpLI"},{"kind":"vectorshape","rotation":0,"accType":"button","cliptobounds":false,"defaultAction":"onrelease","textLib":[{"kind":"textdata","uniqueId":"5sqkJ3nO8zv_1444340101","id":"01","linkId":"txt__default_6KqjSuqC4RX","type":"vectortext","xPos":0,"yPos":0,"width":0,"height":0,"shadowIndex":-1,"vectortext":{"left":0,"top":0,"right":90,"bottom":19,"pngfb":false,"pr":{"l":"Lib","i":79}}}],"shapemaskId":"","xPos":298,"yPos":346,"tabIndex":2,"tabEnabled":true,"xOffset":0,"yOffset":0,"rotateXPos":62.5,"rotateYPos":11,"scaleX":100,"scaleY":100,"alpha":100,"depth":3,"scrolling":true,"shuffleLock":false,"data":{"hotlinkId":"","accState":0,"vectorData":{"left":-2,"top":-2,"right":126,"bottom":23,"altText":"Continue","pngfb":false,"pr":{"l":"Lib","i":74}},"html5data":{"xPos":-1,"yPos":-1,"width":126,"height":24,"strokewidth":1}},"states":[{"kind":"state","name":"_default_Disabled","data":{"hotlinkId":"","accState":1,"vectorData":{"left":-2,"top":-2,"right":126,"bottom":23,"altText":"Continue","pngfb":false,"pr":{"l":"Lib","i":74}},"html5data":{"xPos":-2,"yPos":-2,"width":128,"height":25,"strokewidth":1}}},{"kind":"state","name":"_default_Down","data":{"hotlinkId":"","accState":8,"vectorData":{"left":-2,"top":-2,"right":126,"bottom":23,"altText":"Continue","pngfb":false,"pr":{"l":"Lib","i":75}},"html5data":{"xPos":-2,"yPos":-2,"width":128,"height":25,"strokewidth":3}}},{"kind":"state","name":"_default_Visited","data":{"hotlinkId":"","accState":0,"vectorData":{"left":-2,"top":-2,"right":126,"bottom":23,"altText":"Continue","pngfb":false,"pr":{"l":"Lib","i":74}},"html5data":{"xPos":-2,"yPos":-2,"width":128,"height":25,"strokewidth":1}}},{"kind":"state","name":"_default_Visited_Disabled","data":{"hotlinkId":"","accState":1,"vectorData":{"left":-2,"top":-2,"right":126,"bottom":23,"altText":"Continue","pngfb":false,"pr":{"l":"Lib","i":74}},"html5data":{"xPos":-2,"yPos":-2,"width":128,"height":25,"strokewidth":1}}},{"kind":"state","name":"_default_Down_Visited","data":{"hotlinkId":"","accState":8,"vectorData":{"left":-2,"top":-2,"right":126,"bottom":23,"altText":"Continue","pngfb":false,"pr":{"l":"Lib","i":75}},"html5data":{"xPos":-2,"yPos":-2,"width":128,"height":25,"strokewidth":3}}},{"kind":"state","name":"_default_Hover","data":{"hotlinkId":"","accState":0,"vectorData":{"left":-2,"top":-2,"right":126,"bottom":23,"altText":"Continue","pngfb":false,"pr":{"l":"Lib","i":76}},"html5data":{"xPos":-2,"yPos":-2,"width":128,"height":25,"strokewidth":1}}},{"kind":"state","name":"_default_Hover_Disabled","data":{"hotlinkId":"","accState":1,"vectorData":{"left":-2,"top":-2,"right":126,"bottom":23,"altText":"Continue","pngfb":false,"pr":{"l":"Lib","i":76}},"html5data":{"xPos":-2,"yPos":-2,"width":128,"height":25,"strokewidth":1}}},{"kind":"state","name":"_default_Hover_Down","data":{"hotlinkId":"","accState":8,"vectorData":{"left":-2,"top":-2,"right":126,"bottom":23,"altText":"Continue","pngfb":false,"pr":{"l":"Lib","i":77}},"html5data":{"xPos":-2,"yPos":-2,"width":128,"height":25,"strokewidth":3}}},{"kind":"state","name":"_default_Hover_Visited","data":{"hotlinkId":"","accState":0,"vectorData":{"left":-2,"top":-2,"right":126,"bottom":23,"altText":"Continue","pngfb":false,"pr":{"l":"Lib","i":76}},"html5data":{"xPos":-2,"yPos":-2,"width":128,"height":25,"strokewidth":1}}},{"kind":"state","name":"_default_Hover_Visited_Disabled","data":{"hotlinkId":"","accState":1,"vectorData":{"left":-2,"top":-2,"right":126,"bottom":23,"altText":"Continue","pngfb":false,"pr":{"l":"Lib","i":78}},"html5data":{"xPos":-2,"yPos":-2,"width":128,"height":25,"strokewidth":1}}},{"kind":"state","name":"_default_Hover_Down_Visited","data":{"hotlinkId":"","accState":8,"vectorData":{"left":-2,"top":-2,"right":126,"bottom":23,"altText":"Continue","pngfb":false,"pr":{"l":"Lib","i":77}},"html5data":{"xPos":-2,"yPos":-2,"width":128,"height":25,"strokewidth":3}}}],"width":125,"height":22,"resume":true,"useHandCursor":true,"id":"6KqjSuqC4RX","variables":[{"kind":"variable","name":"_hover","type":"boolean","value":false,"resume":true},{"kind":"variable","name":"_down","type":"boolean","value":false,"resume":true},{"kind":"variable","name":"_disabled","type":"boolean","value":false,"resume":true},{"kind":"variable","name":"_visited","type":"boolean","value":false,"resume":true},{"kind":"variable","name":"_savevisited","type":"boolean","value":false,"resume":true},{"kind":"variable","name":"_state","type":"string","value":"_default","resume":true},{"kind":"variable","name":"_stateName","type":"string","value":"","resume":true},{"kind":"variable","name":"_tempStateName","type":"string","value":"","resume":false}],"actionGroups":{"ActGrpSetVisitedState":{"kind":"actiongroup","actions":[{"kind":"adjustvar","variable":"_savevisited","operator":"set","value":{"type":"var","value":"#_visited"}},{"kind":"adjustvar","variable":"_visited","operator":"set","value":{"type":"boolean","value":true}},{"kind":"exe_actiongroup","id":"_player._setstates","scopeRef":{"type":"string","value":"_this"}}]},"ActGrpSetHoverState":{"kind":"actiongroup","actions":[{"kind":"adjustvar","variable":"_hover","operator":"set","value":{"type":"boolean","value":true}},{"kind":"exe_actiongroup","id":"_player._setstates","scopeRef":{"type":"string","value":"_this"}}]},"ActGrpClearHoverState":{"kind":"actiongroup","actions":[{"kind":"adjustvar","variable":"_hover","operator":"set","value":{"type":"boolean","value":false}},{"kind":"exe_actiongroup","id":"_player._setstates","scopeRef":{"type":"string","value":"_this"}}]},"ActGrpSetDisabledState":{"kind":"actiongroup","actions":[{"kind":"adjustvar","variable":"_disabled","operator":"set","value":{"type":"boolean","value":true}},{"kind":"exe_actiongroup","id":"_player._setstates","scopeRef":{"type":"string","value":"_this"}}]},"ActGrpSetDownState":{"kind":"actiongroup","actions":[{"kind":"adjustvar","variable":"_down","operator":"set","value":{"type":"boolean","value":true}},{"kind":"exe_actiongroup","id":"_player._setstates","scopeRef":{"type":"string","value":"_this"}}]},"ActGrpClearStateVars":{"kind":"actiongroup","actions":[{"kind":"adjustvar","variable":"_hover","operator":"set","value":{"type":"boolean","value":false}},{"kind":"adjustvar","variable":"_down","operator":"set","value":{"type":"boolean","value":false}},{"kind":"adjustvar","variable":"_disabled","operator":"set","value":{"type":"boolean","value":false}},{"kind":"adjustvar","variable":"_visited","operator":"set","value":{"type":"boolean","value":false}},{"kind":"adjustvar","variable":"_savevisited","operator":"set","value":{"type":"boolean","value":false}}]}},"events":[{"kind":"onrelease","actions":[{"kind":"exe_actiongroup","id":"ActGrpSetVisitedState","scopeRef":{"type":"string","value":"_this"}},{"kind":"adjustvar","variable":"_hover","operator":"set","value":{"type":"boolean","value":false}},{"kind":"adjustvar","variable":"_down","operator":"set","value":{"type":"boolean","value":false}},{"kind":"exe_actiongroup","id":"_player._setstates","scopeRef":{"type":"string","value":"_this"}},{"kind":"hide_slidelayer","transition":"appear","objRef":{"type":"string","value":"_parent"}},{"kind":"gotoplay","window":"_current","wndtype":"normal","objRef":{"type":"string","value":"_player.6824FpEWIVd.5kidZXTbgyn"}}]},{"kind":"ontransitionin","actions":[{"kind":"exe_actiongroup","id":"_player._setstates","scopeRef":{"type":"string","value":"_this"}}]},{"kind":"onrollover","actions":[{"kind":"exe_actiongroup","id":"ActGrpSetHoverState","scopeRef":{"type":"string","value":"_this"}}]},{"kind":"onrollout","actions":[{"kind":"exe_actiongroup","id":"ActGrpClearHoverState","scopeRef":{"type":"string","value":"_this"}}]},{"kind":"onpress","actions":[{"kind":"exe_actiongroup","id":"ActGrpSetDownState","scopeRef":{"type":"string","value":"_this"}}]},{"kind":"onreleaseoutside","actions":[{"kind":"adjustvar","variable":"_down","operator":"set","value":{"type":"boolean","value":false}},{"kind":"exe_actiongroup","id":"_player._setstates","scopeRef":{"type":"string","value":"_this"}}]}]}],"startTime":-1,"elapsedTimeMode":"normal","width":720,"height":405,"resume":true,"useHandCursor":false,"id":"62tz3upcewl","events":[{"kind":"ontopmostlayer","actions":[{"kind":"setactivetimeline","objRef":{"type":"string","value":"_this"}}]},{"kind":"ontransitionin","actions":[{"kind":"enable_frame_control","name":"submit","enable":false}]},{"kind":"ontransitionout","actions":[{"kind":"enable_frame_control","name":"submit","enable":true}]},{"kind":"ontransitionincomplete","actions":[{"kind":"setfocus","showrect":false,"value":{"type":"string","value":"68cIYpL76Fs"}}]}]}],"showAnimationId":"","lmsId":"Slide8","width":720,"height":405,"resume":true,"background":{"type":"swf","imagedata":{"assetId":0,"url":"","type":"normal","width":0,"height":0,"mobiledx":0,"mobiledy":0}},"id":"6Vg7D9pvyP3","actionGroups":{"ActGrpOnSubmitButtonClick":{"kind":"actiongroup","actions":[{"kind":"if_action","condition":{"statement":{"kind":"compare","operator":"noteq","valuea":"5yPtN2ew4tT.$Text","typea":"property","valueb":"","typeb":"string"}},"thenActions":[{"kind":"eval_interaction","id":"_this.6bkiwv0v4qD"}],"elseActions":[{"kind":"gotoplay","window":"MessageWnd","wndtype":"normal","objRef":{"type":"string","value":"_player.MsgScene_6RkjUEkNRmi.InvalidPromptSlide"}}]}]},"ReviewInt_5sLEssjXa1B":{"kind":"actiongroup","actions":[{"kind":"set_enabled","objRef":{"type":"string","value":"5yPtN2ew4tT"},"enabled":{"type":"boolean","value":false}}]},"ReviewIntCorrectIncorrect_5sLEssjXa1B":{"kind":"actiongroup","actions":[]},"AnsweredInt_5sLEssjXa1B":{"kind":"actiongroup","actions":[{"kind":"exe_actiongroup","id":"DisableChoices_5sLEssjXa1B"},{"kind":"if_action","condition":{"statement":{"kind":"compare","operator":"eq","valuea":"$WindowId","typea":"property","valueb":"_frame","typeb":"string"}},"thenActions":[{"kind":"set_frame_layout","name":"pxabnsnfns00000100101"}],"elseActions":[{"kind":"set_window_control_layout","name":"pxabnsnfns00000100101"}]}]},"DisableChoices_5sLEssjXa1B":{"kind":"actiongroup","actions":[{"kind":"set_enabled","objRef":{"type":"string","value":"5yPtN2ew4tT"},"enabled":{"type":"boolean","value":false}}]},"5sLEssjXa1B_CheckAnswered":{"kind":"actiongroup","actions":[{"kind":"if_action","condition":{"statement":{"kind":"compare","operator":"gte","valuea":"6bkiwv0v4qD.$AttemptCount","typea":"property","valueb":1,"typeb":"number"}},"thenActions":[{"kind":"exe_actiongroup","id":"AnsweredInt_5sLEssjXa1B"}]}]},"NavigationRestrictionNextSlide_6Vg7D9pvyP3":{"kind":"actiongroup","actions":[{"kind":"gotoplay","window":"_current","wndtype":"normal","objRef":{"type":"string","value":"_parent.5kidZXTbgyn"}}]},"NavigationRestrictionPreviousSlide_6Vg7D9pvyP3":{"kind":"actiongroup","actions":[{"kind":"history_prev"}]}},"events":[{"kind":"onslidestart","actions":[{"kind":"set_volume","volume":75,"objRef":{"type":"string","value":"610hscNjsqh"}},{"kind":"set_volume","volume":75,"objRef":{"type":"string","value":"6GkTVOQtItw"}}]},{"kind":"onbeforeslidein","actions":[{"kind":"if_action","condition":{"statement":{"kind":"compare","operator":"eq","valuea":"$WindowId","typea":"property","valueb":"_frame","typeb":"string"}},"thenActions":[{"kind":"set_frame_layout","name":"npnxnanbsnfns00000100101"}],"elseActions":[{"kind":"set_window_control_layout","name":"npnxnanbsnfns00000100101"}]}]},{"kind":"onsubmitslide","actions":[{"kind":"exe_actiongroup","id":"ActGrpOnSubmitButtonClick"}]},{"kind":"ontransitionin","actions":[{"kind":"adjustvar","variable":"_player.LastSlideViewed_6RkjUEkNRmi","operator":"set","value":{"type":"string","value":"_player."}},{"kind":"adjustvar","variable":"_player.LastSlideViewed_6RkjUEkNRmi","operator":"add","value":{"type":"property","value":"$AbsoluteId"}},{"kind":"exe_actiongroup","id":"5sLEssjXa1B_CheckAnswered"}]},{"kind":"onnextslide","actions":[{"kind":"if_action","condition":{"statement":{"kind":"compare","operator":"eq","valuea":"_player.#ReviewMode_5sLEssjXa1B","typea":"var","valueb":true,"typeb":"boolean"}},"thenActions":[{"kind":"gotoplay","window":"_current","wndtype":"normal","objRef":{"type":"string","value":"_parent.5kidZXTbgyn"}}],"elseActions":[{"kind":"if_action","condition":{"statement":{"kind":"compare","operator":"eq","valuea":"_player.#RetryMode_5sLEssjXa1B","typea":"var","valueb":true,"typeb":"boolean"}},"thenActions":[{"kind":"gotoplay","window":"_current","wndtype":"normal","objRef":{"type":"string","value":"_parent.5kidZXTbgyn"}}],"elseActions":[{"kind":"exe_actiongroup","id":"NavigationRestrictionNextSlide_6Vg7D9pvyP3"}]}]}]},{"kind":"onprevslide","actions":[{"kind":"exe_actiongroup","id":"NavigationRestrictionPreviousSlide_6Vg7D9pvyP3"}]}]}');
