# Supplementary material for: Family Meeting Training Curriculum: A Multimedia Approach With Real-Time Experiential Learning for Residents
Source: MedEdPORTAL. 2020 Mar 6;16:10883. doi: 10.15766/mep_2374-8265.10883 (PMC7062545; doi:10.15766/mep_2374-8265.10883)
Supplement: Supplementary file 1 — A. Communication Basics.pptx B. Family Meeting E-Learning Project folder C. ICU Resident Orientation.pptx D. Family Meeting Resources Booklet.docx E. FMBS Tool.docx F. Global Self-Efficacy Survey.docx [file mep-16-10883-s001.zip › B. Family Meeting E-Learning Project folder/html5/data/js/6XlehK9eJEX.js]

window.globalProvideData('slide', '{"title":"Introduction","trackViews":true,"showMenuResultIcon":false,"viewGroupId":"","historyGroupId":"","videoZoom":"","scrolling":false,"transition":"appear","transDuration":0,"transDir":1,"wipeTrans":false,"slideLock":false,"navIndex":-1,"globalAudioId":"","thumbnailid":"","presenterRef":{"id":"none"},"showAnimationId":"","lmsId":"Slide1","width":720,"height":405,"resume":false,"background":{"type":"swf","imagedata":{"assetId":0,"url":"","type":"normal","width":0,"height":0,"mobiledx":0,"mobiledy":0}},"id":"6XlehK9eJEX","actionGroups":{"ActGrpOnNextButtonClick":{"kind":"actiongroup","actions":[{"kind":"gotoplay","window":"_current","wndtype":"normal","objRef":{"type":"string","value":"_player.5t51OL0L5Xe.6dmtCIfItZE"}}]},"ActGrpOnPrevButtonClick":{"kind":"actiongroup","actions":[{"kind":"history_prev"}]},"NavigationRestrictionNextSlide_6XlehK9eJEX":{"kind":"actiongroup","actions":[{"kind":"exe_actiongroup","id":"ActGrpOnNextButtonClick"}]},"NavigationRestrictionPreviousSlide_6XlehK9eJEX":{"kind":"actiongroup","actions":[{"kind":"exe_actiongroup","id":"ActGrpOnPrevButtonClick"}]}},"events":[{"kind":"onbeforeslidein","actions":[{"kind":"if_action","condition":{"statement":{"kind":"compare","operator":"eq","valuea":"$WindowId","typea":"property","valueb":"_frame","typeb":"string"}},"thenActions":[{"kind":"set_frame_layout","name":"pxabnsnfns00000100101"}],"elseActions":[{"kind":"set_window_control_layout","name":"pxabnsnfns00000100101"}]}]},{"kind":"onnextslide","actions":[{"kind":"exe_actiongroup","id":"NavigationRestrictionNextSlide_6XlehK9eJEX"}]},{"kind":"onprevslide","actions":[{"kind":"exe_actiongroup","id":"NavigationRestrictionPreviousSlide_6XlehK9eJEX"}]},{"kind":"ontransitionin","actions":[{"kind":"adjustvar","variable":"_player.LastSlideViewed_6RkjUEkNRmi","operator":"set","value":{"type":"string","value":"_player."}},{"kind":"adjustvar","variable":"_player.LastSlideViewed_6RkjUEkNRmi","operator":"add","value":{"type":"property","value":"$AbsoluteId"}}]}],"slideLayers":[{"enableSeek":true,"enableReplay":true,"timeline":{"duration":16000,"events":[{"kind":"ontimelinetick","time":0,"actions":[{"kind":"show","transition":"appear","objRef":{"type":"string","value":"6fILPVCi34s"}},{"kind":"show","transition":"appear","objRef":{"type":"string","value":"5rcJFZSecSw"}},{"kind":"show","transition":"appear","objRef":{"type":"string","value":"6mhFrIIpXZs"}}]}]},"objects":[{"kind":"vectorshape","rotation":0,"accType":"text","cliptobounds":false,"defaultAction":"","textLib":[{"kind":"textdata","uniqueId":"6fILPVCi34s_983352064","id":"01","linkId":"txt__default_6fILPVCi34s","type":"vectortext","xPos":0,"yPos":0,"width":0,"height":0,"shadowIndex":-1,"vectortext":{"left":0,"top":0,"right":427,"bottom":99,"pngfb":false,"pr":{"l":"Lib","i":1}}}],"shapemaskId":"","xPos":128,"yPos":124,"tabIndex":0,"tabEnabled":true,"xOffset":0,"yOffset":0,"rotateXPos":231.5,"rotateYPos":51,"scaleX":100,"scaleY":100,"alpha":100,"depth":1,"scrolling":true,"shuffleLock":false,"data":{"hotlinkId":"","accState":0,"vectorData":{"left":-2,"top":-2,"right":466,"bottom":105,"altText":"Welcome ","pngfb":false,"pr":{"l":"Lib","i":0}},"html5data":{"xPos":-1,"yPos":-1,"width":465,"height":104,"strokewidth":3}},"width":464,"height":103,"resume":false,"useHandCursor":true,"id":"6fILPVCi34s"},{"kind":"vectorshape","rotation":0,"accType":"text","cliptobounds":false,"defaultAction":"","textLib":[{"kind":"textdata","uniqueId":"5rcJFZSecSw_1191424053","id":"01","linkId":"txt__default_5rcJFZSecSw","type":"vectortext","xPos":0,"yPos":0,"width":0,"height":0,"shadowIndex":-1,"vectortext":{"left":0,"top":0,"right":313,"bottom":38,"pngfb":false,"pr":{"l":"Lib","i":3}}}],"shapemaskId":"","xPos":196,"yPos":238,"tabIndex":1,"tabEnabled":true,"xOffset":0,"yOffset":0,"rotateXPos":164,"rotateYPos":21,"scaleX":100,"scaleY":100,"alpha":100,"depth":2,"scrolling":true,"shuffleLock":false,"data":{"hotlinkId":"","accState":0,"vectorData":{"left":0,"top":0,"right":328,"bottom":42,"altText":"Family Meeting Tutorial","pngfb":false,"pr":{"l":"Lib","i":2}},"html5data":{"xPos":-1,"yPos":-1,"width":329,"height":43,"strokewidth":0}},"width":328,"height":42,"resume":false,"useHandCursor":true,"id":"5rcJFZSecSw"},{"kind":"vectorshape","rotation":0,"accType":"text","cliptobounds":false,"defaultAction":"","textLib":[{"kind":"textdata","uniqueId":"6mhFrIIpXZs_-1257627700","id":"01","linkId":"txt__default_6mhFrIIpXZs","type":"vectortext","xPos":0,"yPos":0,"width":0,"height":0,"shadowIndex":-1,"vectortext":{"left":0,"top":0,"right":313,"bottom":25,"pngfb":false,"pr":{"l":"Lib","i":5}}}],"shapemaskId":"","xPos":192,"yPos":292,"tabIndex":2,"tabEnabled":true,"xOffset":0,"yOffset":0,"rotateXPos":168,"rotateYPos":14.5,"scaleX":100,"scaleY":100,"alpha":100,"depth":3,"scrolling":true,"shuffleLock":false,"data":{"hotlinkId":"","accState":0,"vectorData":{"left":0,"top":0,"right":336,"bottom":29,"altText":"Supported by an AAIM Innovation Grant","pngfb":false,"pr":{"l":"Lib","i":4}},"html5data":{"xPos":-1,"yPos":-1,"width":337,"height":30,"strokewidth":0}},"width":336,"height":29,"resume":false,"useHandCursor":true,"id":"6mhFrIIpXZs"}],"startTime":-1,"elapsedTimeMode":"normal","useHandCursor":false,"resume":false,"kind":"slidelayer","isBaseLayer":true}]}');
