# Supplementary material for: Family Meeting Training Curriculum: A Multimedia Approach With Real-Time Experiential Learning for Residents
Source: MedEdPORTAL. 2020 Mar 6;16:10883. doi: 10.15766/mep_2374-8265.10883 (PMC7062545; doi:10.15766/mep_2374-8265.10883)
Supplement: Supplementary file 1 — A. Communication Basics.pptx B. Family Meeting E-Learning Project folder C. ICU Resident Orientation.pptx D. Family Meeting Resources Booklet.docx E. FMBS Tool.docx F. Global Self-Efficacy Survey.docx [file mep-16-10883-s001.zip › B. Family Meeting E-Learning Project folder/html5/data/js/6YqL9cqxNQ8.js]

window.globalProvideData('slide', '{"title":"Change response?","trackViews":true,"showMenuResultIcon":false,"viewGroupId":"","historyGroupId":"","videoZoom":"","scrolling":false,"transition":"appear","transDuration":0,"transDir":1,"wipeTrans":false,"slideLock":false,"navIndex":-1,"globalAudioId":"","thumbnailid":"","presenterRef":{"id":"none"},"showAnimationId":"","lmsId":"Slide12","width":720,"height":405,"resume":true,"background":{"type":"swf","imagedata":{"assetId":0,"url":"","type":"normal","width":0,"height":0,"mobiledx":0,"mobiledy":0}},"id":"6YqL9cqxNQ8","actionGroups":{"ActGrpOnPrevButtonClick":{"kind":"actiongroup","actions":[{"kind":"history_prev"}]},"NavigationRestrictionPreviousSlide_6YqL9cqxNQ8":{"kind":"actiongroup","actions":[{"kind":"exe_actiongroup","id":"ActGrpOnPrevButtonClick"}]}},"events":[{"kind":"onbeforeslidein","actions":[{"kind":"if_action","condition":{"statement":{"kind":"compare","operator":"eq","valuea":"$WindowId","typea":"property","valueb":"_frame","typeb":"string"}},"thenActions":[{"kind":"set_frame_layout","name":"pxabnsnfns00000100101"}],"elseActions":[{"kind":"set_window_control_layout","name":"pxabnsnfns00000100101"}]}]},{"kind":"onprevslide","actions":[{"kind":"exe_actiongroup","id":"NavigationRestrictionPreviousSlide_6YqL9cqxNQ8"}]},{"kind":"ontransitionin","actions":[{"kind":"adjustvar","variable":"_player.LastSlideViewed_6RkjUEkNRmi","operator":"set","value":{"type":"string","value":"_player."}},{"kind":"adjustvar","variable":"_player.LastSlideViewed_6RkjUEkNRmi","operator":"add","value":{"type":"property","value":"$AbsoluteId"}}]}],"slideLayers":[{"enableSeek":true,"enableReplay":true,"timeline":{"duration":5000,"events":[{"kind":"ontimelinetick","time":0,"actions":[{"kind":"show","transition":"appear","objRef":{"type":"string","value":"6ENswTDnnzI"}},{"kind":"show","transition":"appear","objRef":{"type":"string","value":"6APBKdSsZJa"}},{"kind":"show","transition":"appear","objRef":{"type":"string","value":"6LmdnwNdPgV"}},{"kind":"show","transition":"appear","objRef":{"type":"string","value":"6aTCZU2WuzU"}},{"kind":"show","transition":"appear","objRef":{"type":"string","value":"68R4h4ydyaY"}},{"kind":"show","transition":"appear","objRef":{"type":"string","value":"5nBV4vvYtfy"}},{"kind":"show","transition":"appear","objRef":{"type":"string","value":"5Uqd5WEnEE7"}},{"kind":"show","transition":"appear","objRef":{"type":"string","value":"6ePAj1eqlJX"}},{"kind":"show","transition":"appear","objRef":{"type":"string","value":"5eRFzebKBkE"}},{"kind":"show","transition":"appear","objRef":{"type":"string","value":"5d88tmBIULU"}}]}]},"objects":[{"kind":"vectorshape","rotation":0,"accType":"radio","cliptobounds":false,"defaultAction":"onrelease","shapemaskId":"","xPos":36,"yPos":74,"tabIndex":1,"tabEnabled":true,"xOffset":0,"yOffset":0,"rotateXPos":36,"rotateYPos":21.5,"scaleX":100,"scaleY":100,"alpha":100,"depth":1,"scrolling":true,"shuffleLock":false,"data":{"hotlinkId":"","accState":0,"vectorData":{"left":-1,"top":-1,"right":72,"bottom":43,"altText":"Text Box 2","pngfb":false,"pr":{"l":"Lib","i":39}},"html5data":{"xPos":-1,"yPos":-1,"width":73,"height":44,"strokewidth":0}},"states":[{"kind":"state","name":"_default_Disabled","data":{"hotlinkId":"","accState":1,"vectorData":{"left":-1,"top":-1,"right":72,"bottom":43,"altText":"Radio Button 1","pngfb":false,"pr":{"l":"Lib","i":39}},"html5data":{"xPos":-1,"yPos":-1,"width":73,"height":44,"strokewidth":6}}},{"kind":"state","name":"_default_Down","data":{"hotlinkId":"","accState":8,"vectorData":{"left":-1,"top":-1,"right":72,"bottom":43,"altText":"Radio Button 1","pngfb":false,"pr":{"l":"Lib","i":39}},"html5data":{"xPos":-1,"yPos":-1,"width":73,"height":44,"strokewidth":6}}},{"kind":"state","name":"_default_Selected","data":{"hotlinkId":"","accState":16,"vectorData":{"left":-1,"top":-1,"right":72,"bottom":43,"altText":"Radio Button 1","pngfb":false,"pr":{"l":"Lib","i":40}},"html5data":{"xPos":-1,"yPos":-1,"width":73,"height":44,"strokewidth":6}}},{"kind":"state","name":"_default_Selected_Disabled","data":{"hotlinkId":"","accState":17,"vectorData":{"left":-1,"top":-1,"right":72,"bottom":43,"altText":"Radio Button 1","pngfb":false,"pr":{"l":"Lib","i":40}},"html5data":{"xPos":-1,"yPos":-1,"width":73,"height":44,"strokewidth":6}}},{"kind":"state","name":"_default_Down_Selected","data":{"hotlinkId":"","accState":24,"vectorData":{"left":-1,"top":-1,"right":72,"bottom":43,"altText":"Radio Button 1","pngfb":false,"pr":{"l":"Lib","i":40}},"html5data":{"xPos":-1,"yPos":-1,"width":73,"height":44,"strokewidth":6}}},{"kind":"state","name":"_default_Hover","data":{"hotlinkId":"","accState":0,"vectorData":{"left":-1,"top":-1,"right":72,"bottom":43,"altText":"Radio Button 1","pngfb":false,"pr":{"l":"Lib","i":41}},"html5data":{"xPos":-1,"yPos":-1,"width":73,"height":44,"strokewidth":6}}},{"kind":"state","name":"_default_Hover_Disabled","data":{"hotlinkId":"","accState":1,"vectorData":{"left":-1,"top":-1,"right":72,"bottom":43,"altText":"Radio Button 1","pngfb":false,"pr":{"l":"Lib","i":41}},"html5data":{"xPos":-1,"yPos":-1,"width":73,"height":44,"strokewidth":6}}},{"kind":"state","name":"_default_Hover_Down","data":{"hotlinkId":"","accState":8,"vectorData":{"left":-1,"top":-1,"right":72,"bottom":43,"altText":"Radio Button 1","pngfb":false,"pr":{"l":"Lib","i":41}},"html5data":{"xPos":-1,"yPos":-1,"width":73,"height":44,"strokewidth":6}}},{"kind":"state","name":"_default_Hover_Selected","data":{"hotlinkId":"","accState":16,"vectorData":{"left":-1,"top":-1,"right":72,"bottom":43,"altText":"Radio Button 1","pngfb":false,"pr":{"l":"Lib","i":42}},"html5data":{"xPos":-1,"yPos":-1,"width":73,"height":44,"strokewidth":6}}},{"kind":"state","name":"_default_Hover_Selected_Disabled","data":{"hotlinkId":"","accState":17,"vectorData":{"left":-1,"top":-1,"right":72,"bottom":43,"altText":"Radio Button 1","pngfb":false,"pr":{"l":"Lib","i":42}},"html5data":{"xPos":-1,"yPos":-1,"width":73,"height":44,"strokewidth":6}}},{"kind":"state","name":"_default_Hover_Down_Selected","data":{"hotlinkId":"","accState":24,"vectorData":{"left":-1,"top":-1,"right":72,"bottom":43,"altText":"Radio Button 1","pngfb":false,"pr":{"l":"Lib","i":42}},"html5data":{"xPos":-1,"yPos":-1,"width":73,"height":44,"strokewidth":6}}}],"width":72,"height":43,"resume":true,"useHandCursor":true,"id":"6ENswTDnnzI","variables":[{"kind":"variable","name":"_hover","type":"boolean","value":false,"resume":true},{"kind":"variable","name":"_down","type":"boolean","value":false,"resume":true},{"kind":"variable","name":"_disabled","type":"boolean","value":true,"resume":true},{"kind":"variable","name":"_checked","type":"boolean","value":false,"resume":true},{"kind":"variable","name":"_state","type":"string","value":"_default","resume":true},{"kind":"variable","name":"_stateName","type":"string","value":"","resume":true},{"kind":"variable","name":"_tempStateName","type":"string","value":"","resume":false}],"actionGroups":{"ActGrpSetCheckedState":{"kind":"actiongroup","actions":[{"kind":"adjustvar","variable":"_checked","operator":"set","value":{"type":"boolean","value":true}},{"kind":"exe_actiongroup","id":"_player._setstates","scopeRef":{"type":"string","value":"_this"}},{"kind":"exe_actiongroup","id":"ActGrpUnchecked"}]},"ActGrpUnchecked":{"kind":"actiongroup","actions":[{"kind":"if_action","condition":{"statement":{"kind":"compare","operator":"eq","valuea":"_parent.6APBKdSsZJa.#_checked","typea":"var","valueb":true,"typeb":"boolean"}},"thenActions":[{"kind":"adjustvar","variable":"_parent.6APBKdSsZJa._checked","operator":"set","value":{"type":"boolean","value":false}},{"kind":"exe_actiongroup","id":"_player._setstates","scopeRef":{"type":"string","value":"_parent.6APBKdSsZJa"}}]},{"kind":"if_action","condition":{"statement":{"kind":"compare","operator":"eq","valuea":"_parent.6LmdnwNdPgV.#_checked","typea":"var","valueb":true,"typeb":"boolean"}},"thenActions":[{"kind":"adjustvar","variable":"_parent.6LmdnwNdPgV._checked","operator":"set","value":{"type":"boolean","value":false}},{"kind":"exe_actiongroup","id":"_player._setstates","scopeRef":{"type":"string","value":"_parent.6LmdnwNdPgV"}}]},{"kind":"if_action","condition":{"statement":{"kind":"compare","operator":"eq","valuea":"_parent.6aTCZU2WuzU.#_checked","typea":"var","valueb":true,"typeb":"boolean"}},"thenActions":[{"kind":"adjustvar","variable":"_parent.6aTCZU2WuzU._checked","operator":"set","value":{"type":"boolean","value":false}},{"kind":"exe_actiongroup","id":"_player._setstates","scopeRef":{"type":"string","value":"_parent.6aTCZU2WuzU"}}]},{"kind":"if_action","condition":{"statement":{"kind":"compare","operator":"eq","valuea":"_parent.68R4h4ydyaY.#_checked","typea":"var","valueb":true,"typeb":"boolean"}},"thenActions":[{"kind":"adjustvar","variable":"_parent.68R4h4ydyaY._checked","operator":"set","value":{"type":"boolean","value":false}},{"kind":"exe_actiongroup","id":"_player._setstates","scopeRef":{"type":"string","value":"_parent.68R4h4ydyaY"}}]}]},"ActGrpSetHoverState":{"kind":"actiongroup","actions":[{"kind":"adjustvar","variable":"_hover","operator":"set","value":{"type":"boolean","value":true}},{"kind":"exe_actiongroup","id":"_player._setstates","scopeRef":{"type":"string","value":"_this"}}]},"ActGrpClearHoverState":{"kind":"actiongroup","actions":[{"kind":"adjustvar","variable":"_hover","operator":"set","value":{"type":"boolean","value":false}},{"kind":"exe_actiongroup","id":"_player._setstates","scopeRef":{"type":"string","value":"_this"}}]},"ActGrpSetDisabledState":{"kind":"actiongroup","actions":[{"kind":"adjustvar","variable":"_disabled","operator":"set","value":{"type":"boolean","value":true}},{"kind":"exe_actiongroup","id":"_player._setstates","scopeRef":{"type":"string","value":"_this"}}]},"ActGrpSetDownState":{"kind":"actiongroup","actions":[{"kind":"adjustvar","variable":"_down","operator":"set","value":{"type":"boolean","value":true}},{"kind":"exe_actiongroup","id":"_player._setstates","scopeRef":{"type":"string","value":"_this"}}]},"ActGrpClearStateVars":{"kind":"actiongroup","actions":[{"kind":"adjustvar","variable":"_hover","operator":"set","value":{"type":"boolean","value":false}},{"kind":"adjustvar","variable":"_down","operator":"set","value":{"type":"boolean","value":false}},{"kind":"adjustvar","variable":"_disabled","operator":"set","value":{"type":"boolean","value":false}},{"kind":"adjustvar","variable":"_checked","operator":"set","value":{"type":"boolean","value":false}}]}},"events":[{"kind":"ontransitionin","actions":[{"kind":"exe_actiongroup","id":"_player._setstates","scopeRef":{"type":"string","value":"_this"}}]},{"kind":"onrollover","actions":[{"kind":"exe_actiongroup","id":"ActGrpSetHoverState","scopeRef":{"type":"string","value":"_this"}}]},{"kind":"onrollout","actions":[{"kind":"exe_actiongroup","id":"ActGrpClearHoverState","scopeRef":{"type":"string","value":"_this"}}]},{"kind":"onpress","actions":[{"kind":"exe_actiongroup","id":"ActGrpSetDownState","scopeRef":{"type":"string","value":"_this"}}]},{"kind":"onrelease","actions":[{"kind":"exe_actiongroup","id":"ActGrpUnchecked"},{"kind":"adjustvar","variable":"_checked","operator":"set","value":{"type":"boolean","value":true}},{"kind":"adjustvar","variable":"_down","operator":"set","value":{"type":"boolean","value":false}},{"kind":"exe_actiongroup","id":"_player._setstates","scopeRef":{"type":"string","value":"_this"}}]},{"kind":"onreleaseoutside","actions":[{"kind":"adjustvar","variable":"_down","operator":"set","value":{"type":"boolean","value":false}},{"kind":"exe_actiongroup","id":"_player._setstates","scopeRef":{"type":"string","value":"_this"}}]}]},{"kind":"vectorshape","rotation":0,"accType":"radio","cliptobounds":false,"defaultAction":"onrelease","shapemaskId":"","xPos":36,"yPos":148,"tabIndex":3,"tabEnabled":true,"xOffset":0,"yOffset":0,"rotateXPos":36,"rotateYPos":21.5,"scaleX":100,"scaleY":100,"alpha":100,"depth":2,"scrolling":true,"shuffleLock":false,"data":{"hotlinkId":"","accState":0,"vectorData":{"left":-1,"top":-1,"right":72,"bottom":43,"altText":"Text Box 4","pngfb":false,"pr":{"l":"Lib","i":39}},"html5data":{"xPos":-1,"yPos":-1,"width":73,"height":44,"strokewidth":0}},"states":[{"kind":"state","name":"_default_Disabled","data":{"hotlinkId":"","accState":1,"vectorData":{"left":-1,"top":-1,"right":72,"bottom":43,"altText":"Radio Button 3","pngfb":false,"pr":{"l":"Lib","i":39}},"html5data":{"xPos":-1,"yPos":-1,"width":73,"height":44,"strokewidth":6}}},{"kind":"state","name":"_default_Down","data":{"hotlinkId":"","accState":8,"vectorData":{"left":-1,"top":-1,"right":72,"bottom":43,"altText":"Radio Button 3","pngfb":false,"pr":{"l":"Lib","i":39}},"html5data":{"xPos":-1,"yPos":-1,"width":73,"height":44,"strokewidth":6}}},{"kind":"state","name":"_default_Selected","data":{"hotlinkId":"","accState":16,"vectorData":{"left":-1,"top":-1,"right":72,"bottom":43,"altText":"Radio Button 3","pngfb":false,"pr":{"l":"Lib","i":43}},"html5data":{"xPos":-1,"yPos":-1,"width":73,"height":44,"strokewidth":6}}},{"kind":"state","name":"_default_Selected_Disabled","data":{"hotlinkId":"","accState":17,"vectorData":{"left":-1,"top":-1,"right":72,"bottom":43,"altText":"Radio Button 3","pngfb":false,"pr":{"l":"Lib","i":43}},"html5data":{"xPos":-1,"yPos":-1,"width":73,"height":44,"strokewidth":6}}},{"kind":"state","name":"_default_Down_Selected","data":{"hotlinkId":"","accState":24,"vectorData":{"left":-1,"top":-1,"right":72,"bottom":43,"altText":"Radio Button 3","pngfb":false,"pr":{"l":"Lib","i":43}},"html5data":{"xPos":-1,"yPos":-1,"width":73,"height":44,"strokewidth":6}}},{"kind":"state","name":"_default_Hover","data":{"hotlinkId":"","accState":0,"vectorData":{"left":-1,"top":-1,"right":72,"bottom":43,"altText":"Radio Button 3","pngfb":false,"pr":{"l":"Lib","i":41}},"html5data":{"xPos":-1,"yPos":-1,"width":73,"height":44,"strokewidth":6}}},{"kind":"state","name":"_default_Hover_Disabled","data":{"hotlinkId":"","accState":1,"vectorData":{"left":-1,"top":-1,"right":72,"bottom":43,"altText":"Radio Button 3","pngfb":false,"pr":{"l":"Lib","i":41}},"html5data":{"xPos":-1,"yPos":-1,"width":73,"height":44,"strokewidth":6}}},{"kind":"state","name":"_default_Hover_Down","data":{"hotlinkId":"","accState":8,"vectorData":{"left":-1,"top":-1,"right":72,"bottom":43,"altText":"Radio Button 3","pngfb":false,"pr":{"l":"Lib","i":41}},"html5data":{"xPos":-1,"yPos":-1,"width":73,"height":44,"strokewidth":6}}},{"kind":"state","name":"_default_Hover_Selected","data":{"hotlinkId":"","accState":16,"vectorData":{"left":-1,"top":-1,"right":72,"bottom":43,"altText":"Radio Button 3","pngfb":false,"pr":{"l":"Lib","i":44}},"html5data":{"xPos":-1,"yPos":-1,"width":73,"height":44,"strokewidth":6}}},{"kind":"state","name":"_default_Hover_Selected_Disabled","data":{"hotlinkId":"","accState":17,"vectorData":{"left":-1,"top":-1,"right":72,"bottom":43,"altText":"Radio Button 3","pngfb":false,"pr":{"l":"Lib","i":44}},"html5data":{"xPos":-1,"yPos":-1,"width":73,"height":44,"strokewidth":6}}},{"kind":"state","name":"_default_Hover_Down_Selected","data":{"hotlinkId":"","accState":24,"vectorData":{"left":-1,"top":-1,"right":72,"bottom":43,"altText":"Radio Button 3","pngfb":false,"pr":{"l":"Lib","i":44}},"html5data":{"xPos":-1,"yPos":-1,"width":73,"height":44,"strokewidth":6}}}],"width":72,"height":43,"resume":true,"useHandCursor":true,"id":"6APBKdSsZJa","variables":[{"kind":"variable","name":"_hover","type":"boolean","value":false,"resume":true},{"kind":"variable","name":"_down","type":"boolean","value":false,"resume":true},{"kind":"variable","name":"_disabled","type":"boolean","value":false,"resume":true},{"kind":"variable","name":"_checked","type":"boolean","value":false,"resume":true},{"kind":"variable","name":"_state","type":"string","value":"_default","resume":true},{"kind":"variable","name":"_stateName","type":"string","value":"","resume":true},{"kind":"variable","name":"_tempStateName","type":"string","value":"","resume":false}],"actionGroups":{"ActGrpSetCheckedState":{"kind":"actiongroup","actions":[{"kind":"adjustvar","variable":"_checked","operator":"set","value":{"type":"boolean","value":true}},{"kind":"exe_actiongroup","id":"_player._setstates","scopeRef":{"type":"string","value":"_this"}},{"kind":"exe_actiongroup","id":"ActGrpUnchecked"}]},"ActGrpUnchecked":{"kind":"actiongroup","actions":[{"kind":"if_action","condition":{"statement":{"kind":"compare","operator":"eq","valuea":"_parent.6ENswTDnnzI.#_checked","typea":"var","valueb":true,"typeb":"boolean"}},"thenActions":[{"kind":"adjustvar","variable":"_parent.6ENswTDnnzI._checked","operator":"set","value":{"type":"boolean","value":false}},{"kind":"exe_actiongroup","id":"_player._setstates","scopeRef":{"type":"string","value":"_parent.6ENswTDnnzI"}}]},{"kind":"if_action","condition":{"statement":{"kind":"compare","operator":"eq","valuea":"_parent.6LmdnwNdPgV.#_checked","typea":"var","valueb":true,"typeb":"boolean"}},"thenActions":[{"kind":"adjustvar","variable":"_parent.6LmdnwNdPgV._checked","operator":"set","value":{"type":"boolean","value":false}},{"kind":"exe_actiongroup","id":"_player._setstates","scopeRef":{"type":"string","value":"_parent.6LmdnwNdPgV"}}]},{"kind":"if_action","condition":{"statement":{"kind":"compare","operator":"eq","valuea":"_parent.6aTCZU2WuzU.#_checked","typea":"var","valueb":true,"typeb":"boolean"}},"thenActions":[{"kind":"adjustvar","variable":"_parent.6aTCZU2WuzU._checked","operator":"set","value":{"type":"boolean","value":false}},{"kind":"exe_actiongroup","id":"_player._setstates","scopeRef":{"type":"string","value":"_parent.6aTCZU2WuzU"}}]},{"kind":"if_action","condition":{"statement":{"kind":"compare","operator":"eq","valuea":"_parent.68R4h4ydyaY.#_checked","typea":"var","valueb":true,"typeb":"boolean"}},"thenActions":[{"kind":"adjustvar","variable":"_parent.68R4h4ydyaY._checked","operator":"set","value":{"type":"boolean","value":false}},{"kind":"exe_actiongroup","id":"_player._setstates","scopeRef":{"type":"string","value":"_parent.68R4h4ydyaY"}}]}]},"ActGrpSetHoverState":{"kind":"actiongroup","actions":[{"kind":"adjustvar","variable":"_hover","operator":"set","value":{"type":"boolean","value":true}},{"kind":"exe_actiongroup","id":"_player._setstates","scopeRef":{"type":"string","value":"_this"}}]},"ActGrpClearHoverState":{"kind":"actiongroup","actions":[{"kind":"adjustvar","variable":"_hover","operator":"set","value":{"type":"boolean","value":false}},{"kind":"exe_actiongroup","id":"_player._setstates","scopeRef":{"type":"string","value":"_this"}}]},"ActGrpSetDisabledState":{"kind":"actiongroup","actions":[{"kind":"adjustvar","variable":"_disabled","operator":"set","value":{"type":"boolean","value":true}},{"kind":"exe_actiongroup","id":"_player._setstates","scopeRef":{"type":"string","value":"_this"}}]},"ActGrpSetDownState":{"kind":"actiongroup","actions":[{"kind":"adjustvar","variable":"_down","operator":"set","value":{"type":"boolean","value":true}},{"kind":"exe_actiongroup","id":"_player._setstates","scopeRef":{"type":"string","value":"_this"}}]},"ActGrpClearStateVars":{"kind":"actiongroup","actions":[{"kind":"adjustvar","variable":"_hover","operator":"set","value":{"type":"boolean","value":false}},{"kind":"adjustvar","variable":"_down","operator":"set","value":{"type":"boolean","value":false}},{"kind":"adjustvar","variable":"_disabled","operator":"set","value":{"type":"boolean","value":false}},{"kind":"adjustvar","variable":"_checked","operator":"set","value":{"type":"boolean","value":false}}]}},"events":[{"kind":"onrelease","actions":[{"kind":"exe_actiongroup","id":"ActGrpUnchecked"},{"kind":"adjustvar","variable":"_hover","operator":"set","value":{"type":"boolean","value":false}},{"kind":"adjustvar","variable":"_checked","operator":"set","value":{"type":"boolean","value":true}},{"kind":"adjustvar","variable":"_down","operator":"set","value":{"type":"boolean","value":false}},{"kind":"exe_actiongroup","id":"_player._setstates","scopeRef":{"type":"string","value":"_this"}},{"kind":"gotoplay","window":"_current","wndtype":"normal","objRef":{"type":"string","value":"_player.5r3zWD1W4L5.5bkLGB1hM9w"}}]},{"kind":"ontransitionin","actions":[{"kind":"exe_actiongroup","id":"_player._setstates","scopeRef":{"type":"string","value":"_this"}}]},{"kind":"onrollover","actions":[{"kind":"exe_actiongroup","id":"ActGrpSetHoverState","scopeRef":{"type":"string","value":"_this"}}]},{"kind":"onrollout","actions":[{"kind":"exe_actiongroup","id":"ActGrpClearHoverState","scopeRef":{"type":"string","value":"_this"}}]},{"kind":"onpress","actions":[{"kind":"exe_actiongroup","id":"ActGrpSetDownState","scopeRef":{"type":"string","value":"_this"}}]},{"kind":"onreleaseoutside","actions":[{"kind":"adjustvar","variable":"_down","operator":"set","value":{"type":"boolean","value":false}},{"kind":"exe_actiongroup","id":"_player._setstates","scopeRef":{"type":"string","value":"_this"}}]}]},{"kind":"vectorshape","rotation":0,"accType":"radio","cliptobounds":false,"defaultAction":"onrelease","shapemaskId":"","xPos":36,"yPos":218,"tabIndex":4,"tabEnabled":true,"xOffset":0,"yOffset":0,"rotateXPos":32,"rotateYPos":20.5,"scaleX":100,"scaleY":100,"alpha":100,"depth":3,"scrolling":true,"shuffleLock":false,"data":{"hotlinkId":"","accState":0,"vectorData":{"left":-1,"top":-1,"right":64,"bottom":41,"altText":"Text Box 5","pngfb":false,"pr":{"l":"Lib","i":45}},"html5data":{"xPos":-1,"yPos":-1,"width":65,"height":42,"strokewidth":0}},"states":[{"kind":"state","name":"_default_Disabled","data":{"hotlinkId":"","accState":1,"vectorData":{"left":-1,"top":-1,"right":64,"bottom":41,"altText":"Radio Button 4","pngfb":false,"pr":{"l":"Lib","i":45}},"html5data":{"xPos":-1,"yPos":-1,"width":65,"height":42,"strokewidth":6}}},{"kind":"state","name":"_default_Down","data":{"hotlinkId":"","accState":8,"vectorData":{"left":-1,"top":-1,"right":64,"bottom":41,"altText":"Radio Button 4","pngfb":false,"pr":{"l":"Lib","i":45}},"html5data":{"xPos":-1,"yPos":-1,"width":65,"height":42,"strokewidth":6}}},{"kind":"state","name":"_default_Selected","data":{"hotlinkId":"","accState":16,"vectorData":{"left":-1,"top":-1,"right":64,"bottom":41,"altText":"Radio Button 4","pngfb":false,"pr":{"l":"Lib","i":46}},"html5data":{"xPos":-1,"yPos":-1,"width":65,"height":42,"strokewidth":6}}},{"kind":"state","name":"_default_Selected_Disabled","data":{"hotlinkId":"","accState":17,"vectorData":{"left":-1,"top":-1,"right":64,"bottom":41,"altText":"Radio Button 4","pngfb":false,"pr":{"l":"Lib","i":46}},"html5data":{"xPos":-1,"yPos":-1,"width":65,"height":42,"strokewidth":6}}},{"kind":"state","name":"_default_Down_Selected","data":{"hotlinkId":"","accState":24,"vectorData":{"left":-1,"top":-1,"right":64,"bottom":41,"altText":"Radio Button 4","pngfb":false,"pr":{"l":"Lib","i":46}},"html5data":{"xPos":-1,"yPos":-1,"width":65,"height":42,"strokewidth":6}}},{"kind":"state","name":"_default_Hover","data":{"hotlinkId":"","accState":0,"vectorData":{"left":-1,"top":-1,"right":64,"bottom":41,"altText":"Radio Button 4","pngfb":false,"pr":{"l":"Lib","i":47}},"html5data":{"xPos":-1,"yPos":-1,"width":65,"height":42,"strokewidth":6}}},{"kind":"state","name":"_default_Hover_Disabled","data":{"hotlinkId":"","accState":1,"vectorData":{"left":-1,"top":-1,"right":64,"bottom":41,"altText":"Radio Button 4","pngfb":false,"pr":{"l":"Lib","i":47}},"html5data":{"xPos":-1,"yPos":-1,"width":65,"height":42,"strokewidth":6}}},{"kind":"state","name":"_default_Hover_Down","data":{"hotlinkId":"","accState":8,"vectorData":{"left":-1,"top":-1,"right":64,"bottom":41,"altText":"Radio Button 4","pngfb":false,"pr":{"l":"Lib","i":47}},"html5data":{"xPos":-1,"yPos":-1,"width":65,"height":42,"strokewidth":6}}},{"kind":"state","name":"_default_Hover_Selected","data":{"hotlinkId":"","accState":16,"vectorData":{"left":-1,"top":-1,"right":64,"bottom":41,"altText":"Radio Button 4","pngfb":false,"pr":{"l":"Lib","i":48}},"html5data":{"xPos":-1,"yPos":-1,"width":65,"height":42,"strokewidth":6}}},{"kind":"state","name":"_default_Hover_Selected_Disabled","data":{"hotlinkId":"","accState":17,"vectorData":{"left":-1,"top":-1,"right":64,"bottom":41,"altText":"Radio Button 4","pngfb":false,"pr":{"l":"Lib","i":48}},"html5data":{"xPos":-1,"yPos":-1,"width":65,"height":42,"strokewidth":6}}},{"kind":"state","name":"_default_Hover_Down_Selected","data":{"hotlinkId":"","accState":24,"vectorData":{"left":-1,"top":-1,"right":64,"bottom":41,"altText":"Radio Button 4","pngfb":false,"pr":{"l":"Lib","i":48}},"html5data":{"xPos":-1,"yPos":-1,"width":65,"height":42,"strokewidth":6}}}],"width":64,"height":41,"resume":true,"useHandCursor":true,"id":"6LmdnwNdPgV","variables":[{"kind":"variable","name":"_hover","type":"boolean","value":false,"resume":true},{"kind":"variable","name":"_down","type":"boolean","value":false,"resume":true},{"kind":"variable","name":"_disabled","type":"boolean","value":false,"resume":true},{"kind":"variable","name":"_checked","type":"boolean","value":false,"resume":true},{"kind":"variable","name":"_state","type":"string","value":"_default","resume":true},{"kind":"variable","name":"_stateName","type":"string","value":"","resume":true},{"kind":"variable","name":"_tempStateName","type":"string","value":"","resume":false}],"actionGroups":{"ActGrpSetCheckedState":{"kind":"actiongroup","actions":[{"kind":"adjustvar","variable":"_checked","operator":"set","value":{"type":"boolean","value":true}},{"kind":"exe_actiongroup","id":"_player._setstates","scopeRef":{"type":"string","value":"_this"}},{"kind":"exe_actiongroup","id":"ActGrpUnchecked"}]},"ActGrpUnchecked":{"kind":"actiongroup","actions":[{"kind":"if_action","condition":{"statement":{"kind":"compare","operator":"eq","valuea":"_parent.6ENswTDnnzI.#_checked","typea":"var","valueb":true,"typeb":"boolean"}},"thenActions":[{"kind":"adjustvar","variable":"_parent.6ENswTDnnzI._checked","operator":"set","value":{"type":"boolean","value":false}},{"kind":"exe_actiongroup","id":"_player._setstates","scopeRef":{"type":"string","value":"_parent.6ENswTDnnzI"}}]},{"kind":"if_action","condition":{"statement":{"kind":"compare","operator":"eq","valuea":"_parent.6APBKdSsZJa.#_checked","typea":"var","valueb":true,"typeb":"boolean"}},"thenActions":[{"kind":"adjustvar","variable":"_parent.6APBKdSsZJa._checked","operator":"set","value":{"type":"boolean","value":false}},{"kind":"exe_actiongroup","id":"_player._setstates","scopeRef":{"type":"string","value":"_parent.6APBKdSsZJa"}}]},{"kind":"if_action","condition":{"statement":{"kind":"compare","operator":"eq","valuea":"_parent.6aTCZU2WuzU.#_checked","typea":"var","valueb":true,"typeb":"boolean"}},"thenActions":[{"kind":"adjustvar","variable":"_parent.6aTCZU2WuzU._checked","operator":"set","value":{"type":"boolean","value":false}},{"kind":"exe_actiongroup","id":"_player._setstates","scopeRef":{"type":"string","value":"_parent.6aTCZU2WuzU"}}]},{"kind":"if_action","condition":{"statement":{"kind":"compare","operator":"eq","valuea":"_parent.68R4h4ydyaY.#_checked","typea":"var","valueb":true,"typeb":"boolean"}},"thenActions":[{"kind":"adjustvar","variable":"_parent.68R4h4ydyaY._checked","operator":"set","value":{"type":"boolean","value":false}},{"kind":"exe_actiongroup","id":"_player._setstates","scopeRef":{"type":"string","value":"_parent.68R4h4ydyaY"}}]}]},"ActGrpSetHoverState":{"kind":"actiongroup","actions":[{"kind":"adjustvar","variable":"_hover","operator":"set","value":{"type":"boolean","value":true}},{"kind":"exe_actiongroup","id":"_player._setstates","scopeRef":{"type":"string","value":"_this"}}]},"ActGrpClearHoverState":{"kind":"actiongroup","actions":[{"kind":"adjustvar","variable":"_hover","operator":"set","value":{"type":"boolean","value":false}},{"kind":"exe_actiongroup","id":"_player._setstates","scopeRef":{"type":"string","value":"_this"}}]},"ActGrpSetDisabledState":{"kind":"actiongroup","actions":[{"kind":"adjustvar","variable":"_disabled","operator":"set","value":{"type":"boolean","value":true}},{"kind":"exe_actiongroup","id":"_player._setstates","scopeRef":{"type":"string","value":"_this"}}]},"ActGrpSetDownState":{"kind":"actiongroup","actions":[{"kind":"adjustvar","variable":"_down","operator":"set","value":{"type":"boolean","value":true}},{"kind":"exe_actiongroup","id":"_player._setstates","scopeRef":{"type":"string","value":"_this"}}]},"ActGrpClearStateVars":{"kind":"actiongroup","actions":[{"kind":"adjustvar","variable":"_hover","operator":"set","value":{"type":"boolean","value":false}},{"kind":"adjustvar","variable":"_down","operator":"set","value":{"type":"boolean","value":false}},{"kind":"adjustvar","variable":"_disabled","operator":"set","value":{"type":"boolean","value":false}},{"kind":"adjustvar","variable":"_checked","operator":"set","value":{"type":"boolean","value":false}}]}},"events":[{"kind":"onrelease","actions":[{"kind":"exe_actiongroup","id":"ActGrpUnchecked"},{"kind":"adjustvar","variable":"_hover","operator":"set","value":{"type":"boolean","value":false}},{"kind":"adjustvar","variable":"_checked","operator":"set","value":{"type":"boolean","value":true}},{"kind":"adjustvar","variable":"_down","operator":"set","value":{"type":"boolean","value":false}},{"kind":"exe_actiongroup","id":"_player._setstates","scopeRef":{"type":"string","value":"_this"}},{"kind":"gotoplay","window":"_current","wndtype":"normal","objRef":{"type":"string","value":"_player.5r3zWD1W4L5.6ZTVWr5w1aG"}}]},{"kind":"ontransitionin","actions":[{"kind":"exe_actiongroup","id":"_player._setstates","scopeRef":{"type":"string","value":"_this"}}]},{"kind":"onrollover","actions":[{"kind":"exe_actiongroup","id":"ActGrpSetHoverState","scopeRef":{"type":"string","value":"_this"}}]},{"kind":"onrollout","actions":[{"kind":"exe_actiongroup","id":"ActGrpClearHoverState","scopeRef":{"type":"string","value":"_this"}}]},{"kind":"onpress","actions":[{"kind":"exe_actiongroup","id":"ActGrpSetDownState","scopeRef":{"type":"string","value":"_this"}}]},{"kind":"onreleaseoutside","actions":[{"kind":"adjustvar","variable":"_down","operator":"set","value":{"type":"boolean","value":false}},{"kind":"exe_actiongroup","id":"_player._setstates","scopeRef":{"type":"string","value":"_this"}}]}]},{"kind":"vectorshape","rotation":0,"accType":"radio","cliptobounds":false,"defaultAction":"onrelease","shapemaskId":"","xPos":36,"yPos":290,"tabIndex":7,"tabEnabled":true,"xOffset":0,"yOffset":0,"rotateXPos":36,"rotateYPos":21.5,"scaleX":100,"scaleY":100,"alpha":100,"depth":4,"scrolling":true,"shuffleLock":false,"data":{"hotlinkId":"","accState":0,"vectorData":{"left":-1,"top":-1,"right":72,"bottom":43,"altText":"Text Box 4","pngfb":false,"pr":{"l":"Lib","i":39}},"html5data":{"xPos":-1,"yPos":-1,"width":73,"height":44,"strokewidth":0}},"states":[{"kind":"state","name":"_default_Disabled","data":{"hotlinkId":"","accState":1,"vectorData":{"left":-1,"top":-1,"right":72,"bottom":43,"altText":"Radio Button 5","pngfb":false,"pr":{"l":"Lib","i":39}},"html5data":{"xPos":-1,"yPos":-1,"width":73,"height":44,"strokewidth":6}}},{"kind":"state","name":"_default_Down","data":{"hotlinkId":"","accState":8,"vectorData":{"left":-1,"top":-1,"right":72,"bottom":43,"altText":"Radio Button 5","pngfb":false,"pr":{"l":"Lib","i":39}},"html5data":{"xPos":-1,"yPos":-1,"width":73,"height":44,"strokewidth":6}}},{"kind":"state","name":"_default_Selected","data":{"hotlinkId":"","accState":16,"vectorData":{"left":-1,"top":-1,"right":72,"bottom":43,"altText":"Radio Button 5","pngfb":false,"pr":{"l":"Lib","i":43}},"html5data":{"xPos":-1,"yPos":-1,"width":73,"height":44,"strokewidth":6}}},{"kind":"state","name":"_default_Selected_Disabled","data":{"hotlinkId":"","accState":17,"vectorData":{"left":-1,"top":-1,"right":72,"bottom":43,"altText":"Radio Button 5","pngfb":false,"pr":{"l":"Lib","i":43}},"html5data":{"xPos":-1,"yPos":-1,"width":73,"height":44,"strokewidth":6}}},{"kind":"state","name":"_default_Down_Selected","data":{"hotlinkId":"","accState":24,"vectorData":{"left":-1,"top":-1,"right":72,"bottom":43,"altText":"Radio Button 5","pngfb":false,"pr":{"l":"Lib","i":43}},"html5data":{"xPos":-1,"yPos":-1,"width":73,"height":44,"strokewidth":6}}},{"kind":"state","name":"_default_Hover","data":{"hotlinkId":"","accState":0,"vectorData":{"left":-1,"top":-1,"right":72,"bottom":43,"altText":"Radio Button 5","pngfb":false,"pr":{"l":"Lib","i":41}},"html5data":{"xPos":-1,"yPos":-1,"width":73,"height":44,"strokewidth":6}}},{"kind":"state","name":"_default_Hover_Disabled","data":{"hotlinkId":"","accState":1,"vectorData":{"left":-1,"top":-1,"right":72,"bottom":43,"altText":"Radio Button 5","pngfb":false,"pr":{"l":"Lib","i":41}},"html5data":{"xPos":-1,"yPos":-1,"width":73,"height":44,"strokewidth":6}}},{"kind":"state","name":"_default_Hover_Down","data":{"hotlinkId":"","accState":8,"vectorData":{"left":-1,"top":-1,"right":72,"bottom":43,"altText":"Radio Button 5","pngfb":false,"pr":{"l":"Lib","i":41}},"html5data":{"xPos":-1,"yPos":-1,"width":73,"height":44,"strokewidth":6}}},{"kind":"state","name":"_default_Hover_Selected","data":{"hotlinkId":"","accState":16,"vectorData":{"left":-1,"top":-1,"right":72,"bottom":43,"altText":"Radio Button 5","pngfb":false,"pr":{"l":"Lib","i":44}},"html5data":{"xPos":-1,"yPos":-1,"width":73,"height":44,"strokewidth":6}}},{"kind":"state","name":"_default_Hover_Selected_Disabled","data":{"hotlinkId":"","accState":17,"vectorData":{"left":-1,"top":-1,"right":72,"bottom":43,"altText":"Radio Button 5","pngfb":false,"pr":{"l":"Lib","i":44}},"html5data":{"xPos":-1,"yPos":-1,"width":73,"height":44,"strokewidth":6}}},{"kind":"state","name":"_default_Hover_Down_Selected","data":{"hotlinkId":"","accState":24,"vectorData":{"left":-1,"top":-1,"right":72,"bottom":43,"altText":"Radio Button 5","pngfb":false,"pr":{"l":"Lib","i":44}},"html5data":{"xPos":-1,"yPos":-1,"width":73,"height":44,"strokewidth":6}}}],"width":72,"height":43,"resume":true,"useHandCursor":true,"id":"6aTCZU2WuzU","variables":[{"kind":"variable","name":"_hover","type":"boolean","value":false,"resume":true},{"kind":"variable","name":"_down","type":"boolean","value":false,"resume":true},{"kind":"variable","name":"_disabled","type":"boolean","value":false,"resume":true},{"kind":"variable","name":"_checked","type":"boolean","value":false,"resume":true},{"kind":"variable","name":"_state","type":"string","value":"_default","resume":true},{"kind":"variable","name":"_stateName","type":"string","value":"","resume":true},{"kind":"variable","name":"_tempStateName","type":"string","value":"","resume":false}],"actionGroups":{"ActGrpSetCheckedState":{"kind":"actiongroup","actions":[{"kind":"adjustvar","variable":"_checked","operator":"set","value":{"type":"boolean","value":true}},{"kind":"exe_actiongroup","id":"_player._setstates","scopeRef":{"type":"string","value":"_this"}},{"kind":"exe_actiongroup","id":"ActGrpUnchecked"}]},"ActGrpUnchecked":{"kind":"actiongroup","actions":[{"kind":"if_action","condition":{"statement":{"kind":"compare","operator":"eq","valuea":"_parent.6ENswTDnnzI.#_checked","typea":"var","valueb":true,"typeb":"boolean"}},"thenActions":[{"kind":"adjustvar","variable":"_parent.6ENswTDnnzI._checked","operator":"set","value":{"type":"boolean","value":false}},{"kind":"exe_actiongroup","id":"_player._setstates","scopeRef":{"type":"string","value":"_parent.6ENswTDnnzI"}}]},{"kind":"if_action","condition":{"statement":{"kind":"compare","operator":"eq","valuea":"_parent.6APBKdSsZJa.#_checked","typea":"var","valueb":true,"typeb":"boolean"}},"thenActions":[{"kind":"adjustvar","variable":"_parent.6APBKdSsZJa._checked","operator":"set","value":{"type":"boolean","value":false}},{"kind":"exe_actiongroup","id":"_player._setstates","scopeRef":{"type":"string","value":"_parent.6APBKdSsZJa"}}]},{"kind":"if_action","condition":{"statement":{"kind":"compare","operator":"eq","valuea":"_parent.6LmdnwNdPgV.#_checked","typea":"var","valueb":true,"typeb":"boolean"}},"thenActions":[{"kind":"adjustvar","variable":"_parent.6LmdnwNdPgV._checked","operator":"set","value":{"type":"boolean","value":false}},{"kind":"exe_actiongroup","id":"_player._setstates","scopeRef":{"type":"string","value":"_parent.6LmdnwNdPgV"}}]},{"kind":"if_action","condition":{"statement":{"kind":"compare","operator":"eq","valuea":"_parent.68R4h4ydyaY.#_checked","typea":"var","valueb":true,"typeb":"boolean"}},"thenActions":[{"kind":"adjustvar","variable":"_parent.68R4h4ydyaY._checked","operator":"set","value":{"type":"boolean","value":false}},{"kind":"exe_actiongroup","id":"_player._setstates","scopeRef":{"type":"string","value":"_parent.68R4h4ydyaY"}}]}]},"ActGrpSetHoverState":{"kind":"actiongroup","actions":[{"kind":"adjustvar","variable":"_hover","operator":"set","value":{"type":"boolean","value":true}},{"kind":"exe_actiongroup","id":"_player._setstates","scopeRef":{"type":"string","value":"_this"}}]},"ActGrpClearHoverState":{"kind":"actiongroup","actions":[{"kind":"adjustvar","variable":"_hover","operator":"set","value":{"type":"boolean","value":false}},{"kind":"exe_actiongroup","id":"_player._setstates","scopeRef":{"type":"string","value":"_this"}}]},"ActGrpSetDisabledState":{"kind":"actiongroup","actions":[{"kind":"adjustvar","variable":"_disabled","operator":"set","value":{"type":"boolean","value":true}},{"kind":"exe_actiongroup","id":"_player._setstates","scopeRef":{"type":"string","value":"_this"}}]},"ActGrpSetDownState":{"kind":"actiongroup","actions":[{"kind":"adjustvar","variable":"_down","operator":"set","value":{"type":"boolean","value":true}},{"kind":"exe_actiongroup","id":"_player._setstates","scopeRef":{"type":"string","value":"_this"}}]},"ActGrpClearStateVars":{"kind":"actiongroup","actions":[{"kind":"adjustvar","variable":"_hover","operator":"set","value":{"type":"boolean","value":false}},{"kind":"adjustvar","variable":"_down","operator":"set","value":{"type":"boolean","value":false}},{"kind":"adjustvar","variable":"_disabled","operator":"set","value":{"type":"boolean","value":false}},{"kind":"adjustvar","variable":"_checked","operator":"set","value":{"type":"boolean","value":false}}]}},"events":[{"kind":"onrelease","actions":[{"kind":"exe_actiongroup","id":"ActGrpUnchecked"},{"kind":"adjustvar","variable":"_hover","operator":"set","value":{"type":"boolean","value":false}},{"kind":"adjustvar","variable":"_checked","operator":"set","value":{"type":"boolean","value":true}},{"kind":"adjustvar","variable":"_down","operator":"set","value":{"type":"boolean","value":false}},{"kind":"exe_actiongroup","id":"_player._setstates","scopeRef":{"type":"string","value":"_this"}},{"kind":"gotoplay","window":"_current","wndtype":"normal","objRef":{"type":"string","value":"_player.5r3zWD1W4L5.62ekrhTV4dm"}}]},{"kind":"ontransitionin","actions":[{"kind":"exe_actiongroup","id":"_player._setstates","scopeRef":{"type":"string","value":"_this"}}]},{"kind":"onrollover","actions":[{"kind":"exe_actiongroup","id":"ActGrpSetHoverState","scopeRef":{"type":"string","value":"_this"}}]},{"kind":"onrollout","actions":[{"kind":"exe_actiongroup","id":"ActGrpClearHoverState","scopeRef":{"type":"string","value":"_this"}}]},{"kind":"onpress","actions":[{"kind":"exe_actiongroup","id":"ActGrpSetDownState","scopeRef":{"type":"string","value":"_this"}}]},{"kind":"onreleaseoutside","actions":[{"kind":"adjustvar","variable":"_down","operator":"set","value":{"type":"boolean","value":false}},{"kind":"exe_actiongroup","id":"_player._setstates","scopeRef":{"type":"string","value":"_this"}}]}]},{"kind":"vectorshape","rotation":0,"accType":"radio","cliptobounds":false,"defaultAction":"onrelease","shapemaskId":"","xPos":36,"yPos":346,"tabIndex":8,"tabEnabled":true,"xOffset":0,"yOffset":0,"rotateXPos":36,"rotateYPos":21.5,"scaleX":100,"scaleY":100,"alpha":100,"depth":5,"scrolling":true,"shuffleLock":false,"data":{"hotlinkId":"","accState":0,"vectorData":{"left":-1,"top":-1,"right":72,"bottom":43,"altText":"Text Box 4","pngfb":false,"pr":{"l":"Lib","i":39}},"html5data":{"xPos":-1,"yPos":-1,"width":73,"height":44,"strokewidth":0}},"states":[{"kind":"state","name":"_default_Disabled","data":{"hotlinkId":"","accState":1,"vectorData":{"left":-1,"top":-1,"right":72,"bottom":43,"altText":"Radio Button 6","pngfb":false,"pr":{"l":"Lib","i":39}},"html5data":{"xPos":-1,"yPos":-1,"width":73,"height":44,"strokewidth":6}}},{"kind":"state","name":"_default_Down","data":{"hotlinkId":"","accState":8,"vectorData":{"left":-1,"top":-1,"right":72,"bottom":43,"altText":"Radio Button 6","pngfb":false,"pr":{"l":"Lib","i":39}},"html5data":{"xPos":-1,"yPos":-1,"width":73,"height":44,"strokewidth":6}}},{"kind":"state","name":"_default_Selected","data":{"hotlinkId":"","accState":16,"vectorData":{"left":-1,"top":-1,"right":72,"bottom":43,"altText":"Radio Button 6","pngfb":false,"pr":{"l":"Lib","i":43}},"html5data":{"xPos":-1,"yPos":-1,"width":73,"height":44,"strokewidth":6}}},{"kind":"state","name":"_default_Selected_Disabled","data":{"hotlinkId":"","accState":17,"vectorData":{"left":-1,"top":-1,"right":72,"bottom":43,"altText":"Radio Button 6","pngfb":false,"pr":{"l":"Lib","i":43}},"html5data":{"xPos":-1,"yPos":-1,"width":73,"height":44,"strokewidth":6}}},{"kind":"state","name":"_default_Down_Selected","data":{"hotlinkId":"","accState":24,"vectorData":{"left":-1,"top":-1,"right":72,"bottom":43,"altText":"Radio Button 6","pngfb":false,"pr":{"l":"Lib","i":43}},"html5data":{"xPos":-1,"yPos":-1,"width":73,"height":44,"strokewidth":6}}},{"kind":"state","name":"_default_Hover","data":{"hotlinkId":"","accState":0,"vectorData":{"left":-1,"top":-1,"right":72,"bottom":43,"altText":"Radio Button 6","pngfb":false,"pr":{"l":"Lib","i":41}},"html5data":{"xPos":-1,"yPos":-1,"width":73,"height":44,"strokewidth":6}}},{"kind":"state","name":"_default_Hover_Disabled","data":{"hotlinkId":"","accState":1,"vectorData":{"left":-1,"top":-1,"right":72,"bottom":43,"altText":"Radio Button 6","pngfb":false,"pr":{"l":"Lib","i":41}},"html5data":{"xPos":-1,"yPos":-1,"width":73,"height":44,"strokewidth":6}}},{"kind":"state","name":"_default_Hover_Down","data":{"hotlinkId":"","accState":8,"vectorData":{"left":-1,"top":-1,"right":72,"bottom":43,"altText":"Radio Button 6","pngfb":false,"pr":{"l":"Lib","i":41}},"html5data":{"xPos":-1,"yPos":-1,"width":73,"height":44,"strokewidth":6}}},{"kind":"state","name":"_default_Hover_Selected","data":{"hotlinkId":"","accState":16,"vectorData":{"left":-1,"top":-1,"right":72,"bottom":43,"altText":"Radio Button 6","pngfb":false,"pr":{"l":"Lib","i":44}},"html5data":{"xPos":-1,"yPos":-1,"width":73,"height":44,"strokewidth":6}}},{"kind":"state","name":"_default_Hover_Selected_Disabled","data":{"hotlinkId":"","accState":17,"vectorData":{"left":-1,"top":-1,"right":72,"bottom":43,"altText":"Radio Button 6","pngfb":false,"pr":{"l":"Lib","i":44}},"html5data":{"xPos":-1,"yPos":-1,"width":73,"height":44,"strokewidth":6}}},{"kind":"state","name":"_default_Hover_Down_Selected","data":{"hotlinkId":"","accState":24,"vectorData":{"left":-1,"top":-1,"right":72,"bottom":43,"altText":"Radio Button 6","pngfb":false,"pr":{"l":"Lib","i":44}},"html5data":{"xPos":-1,"yPos":-1,"width":73,"height":44,"strokewidth":6}}}],"width":72,"height":43,"resume":true,"useHandCursor":true,"id":"68R4h4ydyaY","variables":[{"kind":"variable","name":"_hover","type":"boolean","value":false,"resume":true},{"kind":"variable","name":"_down","type":"boolean","value":false,"resume":true},{"kind":"variable","name":"_disabled","type":"boolean","value":false,"resume":true},{"kind":"variable","name":"_checked","type":"boolean","value":false,"resume":true},{"kind":"variable","name":"_state","type":"string","value":"_default","resume":true},{"kind":"variable","name":"_stateName","type":"string","value":"","resume":true},{"kind":"variable","name":"_tempStateName","type":"string","value":"","resume":false}],"actionGroups":{"ActGrpSetCheckedState":{"kind":"actiongroup","actions":[{"kind":"adjustvar","variable":"_checked","operator":"set","value":{"type":"boolean","value":true}},{"kind":"exe_actiongroup","id":"_player._setstates","scopeRef":{"type":"string","value":"_this"}},{"kind":"exe_actiongroup","id":"ActGrpUnchecked"}]},"ActGrpUnchecked":{"kind":"actiongroup","actions":[{"kind":"if_action","condition":{"statement":{"kind":"compare","operator":"eq","valuea":"_parent.6ENswTDnnzI.#_checked","typea":"var","valueb":true,"typeb":"boolean"}},"thenActions":[{"kind":"adjustvar","variable":"_parent.6ENswTDnnzI._checked","operator":"set","value":{"type":"boolean","value":false}},{"kind":"exe_actiongroup","id":"_player._setstates","scopeRef":{"type":"string","value":"_parent.6ENswTDnnzI"}}]},{"kind":"if_action","condition":{"statement":{"kind":"compare","operator":"eq","valuea":"_parent.6APBKdSsZJa.#_checked","typea":"var","valueb":true,"typeb":"boolean"}},"thenActions":[{"kind":"adjustvar","variable":"_parent.6APBKdSsZJa._checked","operator":"set","value":{"type":"boolean","value":false}},{"kind":"exe_actiongroup","id":"_player._setstates","scopeRef":{"type":"string","value":"_parent.6APBKdSsZJa"}}]},{"kind":"if_action","condition":{"statement":{"kind":"compare","operator":"eq","valuea":"_parent.6LmdnwNdPgV.#_checked","typea":"var","valueb":true,"typeb":"boolean"}},"thenActions":[{"kind":"adjustvar","variable":"_parent.6LmdnwNdPgV._checked","operator":"set","value":{"type":"boolean","value":false}},{"kind":"exe_actiongroup","id":"_player._setstates","scopeRef":{"type":"string","value":"_parent.6LmdnwNdPgV"}}]},{"kind":"if_action","condition":{"statement":{"kind":"compare","operator":"eq","valuea":"_parent.6aTCZU2WuzU.#_checked","typea":"var","valueb":true,"typeb":"boolean"}},"thenActions":[{"kind":"adjustvar","variable":"_parent.6aTCZU2WuzU._checked","operator":"set","value":{"type":"boolean","value":false}},{"kind":"exe_actiongroup","id":"_player._setstates","scopeRef":{"type":"string","value":"_parent.6aTCZU2WuzU"}}]}]},"ActGrpSetHoverState":{"kind":"actiongroup","actions":[{"kind":"adjustvar","variable":"_hover","operator":"set","value":{"type":"boolean","value":true}},{"kind":"exe_actiongroup","id":"_player._setstates","scopeRef":{"type":"string","value":"_this"}}]},"ActGrpClearHoverState":{"kind":"actiongroup","actions":[{"kind":"adjustvar","variable":"_hover","operator":"set","value":{"type":"boolean","value":false}},{"kind":"exe_actiongroup","id":"_player._setstates","scopeRef":{"type":"string","value":"_this"}}]},"ActGrpSetDisabledState":{"kind":"actiongroup","actions":[{"kind":"adjustvar","variable":"_disabled","operator":"set","value":{"type":"boolean","value":true}},{"kind":"exe_actiongroup","id":"_player._setstates","scopeRef":{"type":"string","value":"_this"}}]},"ActGrpSetDownState":{"kind":"actiongroup","actions":[{"kind":"adjustvar","variable":"_down","operator":"set","value":{"type":"boolean","value":true}},{"kind":"exe_actiongroup","id":"_player._setstates","scopeRef":{"type":"string","value":"_this"}}]},"ActGrpClearStateVars":{"kind":"actiongroup","actions":[{"kind":"adjustvar","variable":"_hover","operator":"set","value":{"type":"boolean","value":false}},{"kind":"adjustvar","variable":"_down","operator":"set","value":{"type":"boolean","value":false}},{"kind":"adjustvar","variable":"_disabled","operator":"set","value":{"type":"boolean","value":false}},{"kind":"adjustvar","variable":"_checked","operator":"set","value":{"type":"boolean","value":false}}]}},"events":[{"kind":"onrelease","actions":[{"kind":"exe_actiongroup","id":"ActGrpUnchecked"},{"kind":"adjustvar","variable":"_hover","operator":"set","value":{"type":"boolean","value":false}},{"kind":"adjustvar","variable":"_checked","operator":"set","value":{"type":"boolean","value":true}},{"kind":"adjustvar","variable":"_down","operator":"set","value":{"type":"boolean","value":false}},{"kind":"exe_actiongroup","id":"_player._setstates","scopeRef":{"type":"string","value":"_this"}},{"kind":"gotoplay","window":"_current","wndtype":"normal","objRef":{"type":"string","value":"_player.5r3zWD1W4L5.63DK7nsEcug"}}]},{"kind":"ontransitionin","actions":[{"kind":"exe_actiongroup","id":"_player._setstates","scopeRef":{"type":"string","value":"_this"}}]},{"kind":"onrollover","actions":[{"kind":"exe_actiongroup","id":"ActGrpSetHoverState","scopeRef":{"type":"string","value":"_this"}}]},{"kind":"onrollout","actions":[{"kind":"exe_actiongroup","id":"ActGrpClearHoverState","scopeRef":{"type":"string","value":"_this"}}]},{"kind":"onpress","actions":[{"kind":"exe_actiongroup","id":"ActGrpSetDownState","scopeRef":{"type":"string","value":"_this"}}]},{"kind":"onreleaseoutside","actions":[{"kind":"adjustvar","variable":"_down","operator":"set","value":{"type":"boolean","value":false}},{"kind":"exe_actiongroup","id":"_player._setstates","scopeRef":{"type":"string","value":"_this"}}]}]},{"kind":"vectorshape","rotation":0,"accType":"text","cliptobounds":false,"defaultAction":"","textLib":[{"kind":"textdata","uniqueId":"5nBV4vvYtfy_-925462135","id":"01","linkId":"txt__default_5nBV4vvYtfy","type":"vectortext","xPos":0,"yPos":0,"width":0,"height":0,"shadowIndex":-1,"vectortext":{"left":0,"top":0,"right":223,"bottom":24,"pngfb":false,"pr":{"l":"Lib","i":50}}}],"shapemaskId":"","xPos":104,"yPos":353,"tabIndex":9,"tabEnabled":true,"xOffset":0,"yOffset":0,"rotateXPos":256,"rotateYPos":14.5,"scaleX":100,"scaleY":100,"alpha":100,"depth":6,"scrolling":true,"shuffleLock":false,"data":{"hotlinkId":"","accState":0,"vectorData":{"left":0,"top":0,"right":512,"bottom":29,"altText":"Would not change response.","pngfb":false,"pr":{"l":"Lib","i":49}},"html5data":{"xPos":-1,"yPos":-1,"width":513,"height":30,"strokewidth":0}},"width":512,"height":29,"resume":true,"useHandCursor":true,"id":"5nBV4vvYtfy"},{"kind":"vectorshape","rotation":0,"accType":"text","cliptobounds":false,"defaultAction":"","textLib":[{"kind":"textdata","uniqueId":"5Uqd5WEnEE7_944718602","id":"01","linkId":"txt__default_5Uqd5WEnEE7","type":"vectortext","xPos":0,"yPos":0,"width":0,"height":0,"shadowIndex":-1,"vectortext":{"left":0,"top":0,"right":506,"bottom":62,"pngfb":false,"pr":{"l":"Lib","i":25}}}],"shapemaskId":"","xPos":104,"yPos":58,"tabIndex":0,"tabEnabled":true,"xOffset":0,"yOffset":0,"rotateXPos":256,"rotateYPos":33.5,"scaleX":100,"scaleY":100,"alpha":100,"depth":7,"scrolling":true,"shuffleLock":false,"data":{"hotlinkId":"","accState":0,"vectorData":{"left":0,"top":0,"right":512,"bottom":67,"altText":"I am sorry if I upset you. I just wanted to see how much you understood so I did not repeat what you already knew. I know this is a very stressful time and we are here to help.","pngfb":false,"pr":{"l":"Lib","i":24}},"html5data":{"xPos":-1,"yPos":-1,"width":513,"height":68,"strokewidth":0}},"width":512,"height":67,"resume":true,"useHandCursor":true,"id":"5Uqd5WEnEE7"},{"kind":"vectorshape","rotation":0,"accType":"text","cliptobounds":false,"defaultAction":"","textLib":[{"kind":"textdata","uniqueId":"6ePAj1eqlJX_-1862322839","id":"01","linkId":"txt__default_6ePAj1eqlJX","type":"vectortext","xPos":0,"yPos":0,"width":0,"height":0,"shadowIndex":-1,"vectortext":{"left":0,"top":0,"right":478,"bottom":43,"pngfb":false,"pr":{"l":"Lib","i":27}}}],"shapemaskId":"","xPos":104,"yPos":148,"tabIndex":2,"tabEnabled":true,"xOffset":0,"yOffset":0,"rotateXPos":248,"rotateYPos":24,"scaleX":100,"scaleY":100,"alpha":100,"depth":8,"scrolling":true,"shuffleLock":false,"data":{"hotlinkId":"","accState":0,"vectorData":{"left":0,"top":0,"right":496,"bottom":48,"altText":"{Use silence until he stops talking and then you say}: We would like to go over your mom\'s case, if that is fine with you.","pngfb":false,"pr":{"l":"Lib","i":26}},"html5data":{"xPos":-1,"yPos":-1,"width":497,"height":49,"strokewidth":0}},"width":496,"height":48,"resume":true,"useHandCursor":true,"id":"6ePAj1eqlJX"},{"kind":"vectorshape","rotation":0,"accType":"text","cliptobounds":false,"defaultAction":"","textLib":[{"kind":"textdata","uniqueId":"5eRFzebKBkE_-124314777","id":"01","linkId":"txt__default_5eRFzebKBkE","type":"vectortext","xPos":0,"yPos":0,"width":0,"height":0,"shadowIndex":-1,"vectortext":{"left":0,"top":0,"right":465,"bottom":43,"pngfb":false,"pr":{"l":"Lib","i":29}}}],"shapemaskId":"","xPos":104,"yPos":218,"tabIndex":5,"tabEnabled":true,"xOffset":0,"yOffset":0,"rotateXPos":246,"rotateYPos":24,"scaleX":100,"scaleY":100,"alpha":100,"depth":9,"scrolling":true,"shuffleLock":false,"data":{"hotlinkId":"","accState":0,"vectorData":{"left":0,"top":0,"right":492,"bottom":48,"altText":"Of course we know what is wrong with your mom! She had a large stroke and will need lots of care.","pngfb":false,"pr":{"l":"Lib","i":28}},"html5data":{"xPos":-1,"yPos":-1,"width":493,"height":49,"strokewidth":0}},"width":492,"height":48,"resume":true,"useHandCursor":true,"id":"5eRFzebKBkE"},{"kind":"vectorshape","rotation":0,"accType":"text","cliptobounds":false,"defaultAction":"","textLib":[{"kind":"textdata","uniqueId":"5d88tmBIULU_-534289376","id":"01","linkId":"txt__default_5d88tmBIULU","type":"vectortext","xPos":0,"yPos":0,"width":0,"height":0,"shadowIndex":-1,"vectortext":{"left":0,"top":0,"right":474,"bottom":43,"pngfb":false,"pr":{"l":"Lib","i":30}}}],"shapemaskId":"","xPos":104,"yPos":282,"tabIndex":6,"tabEnabled":true,"xOffset":0,"yOffset":0,"rotateXPos":246,"rotateYPos":24,"scaleX":100,"scaleY":100,"alpha":100,"depth":10,"scrolling":true,"shuffleLock":false,"data":{"hotlinkId":"","accState":0,"vectorData":{"left":0,"top":0,"right":492,"bottom":48,"altText":"Please calm down, we are all here for the same reason. We are trying to help your mother.","pngfb":false,"pr":{"l":"Lib","i":28}},"html5data":{"xPos":-1,"yPos":-1,"width":493,"height":49,"strokewidth":0}},"width":492,"height":48,"resume":true,"useHandCursor":true,"id":"5d88tmBIULU"}],"startTime":-1,"elapsedTimeMode":"normal","useHandCursor":false,"resume":true,"kind":"slidelayer","isBaseLayer":true}]}');
