# Supplementary material for: Family Meeting Training Curriculum: A Multimedia Approach With Real-Time Experiential Learning for Residents
Source: MedEdPORTAL. 2020 Mar 6;16:10883. doi: 10.15766/mep_2374-8265.10883 (PMC7062545; doi:10.15766/mep_2374-8265.10883)
Supplement: Supplementary file 1 — A. Communication Basics.pptx B. Family Meeting E-Learning Project folder C. ICU Resident Orientation.pptx D. Family Meeting Resources Booklet.docx E. FMBS Tool.docx F. Global Self-Efficacy Survey.docx [file mep-16-10883-s001.zip › B. Family Meeting E-Learning Project folder/html5/data/js/data.js]

window.globalProvideData('data', '{"version":"3.6.18134.0","bwVersion":"4.0","tincanVersion":"1.0","projectId":"65GmiTQwO97","courseId":"6RkjUEkNRmi_course_id","entryPoint":"_player.5t51OL0L5Xe","iosFonts":"mobile/fonts.json","debugMode":false,"lessonDuration":0,"textDirection":"ltr","playervars":[{"kind":"playervar","name":"displayCaptions","value":false}],"slideMap":{"queueSize":3,"slideRefs":[{"kind":"slideref","id":"MsgScene_6RkjUEkNRmi.InvalidPromptSlide","type":"slide","assetIds":[]},{"kind":"slideref","id":"MsgScene_6RkjUEkNRmi.PrintPromptSlide","type":"slide","assetIds":[]},{"kind":"slideref","id":"MsgScene_6RkjUEkNRmi.ScrollPromptSlide","type":"slide","assetIds":[]},{"kind":"slideref","id":"PromptScene.ResumePromptSlide","type":"slide","assetIds":[]},{"kind":"slideref","id":"PromptScene.ExternalInterfaceErrorSlide","type":"slide","assetIds":[]},{"kind":"slideref","id":"5t51OL0L5Xe.6XlehK9eJEX","type":"slide","assetIds":[0],"linksTo":[{"kind":"link","id":"5t51OL0L5Xe.6dmtCIfItZE","type":"slide"}]},{"kind":"slideref","id":"5t51OL0L5Xe.6dmtCIfItZE","type":"slide","assetIds":[0],"linksTo":[{"kind":"link","id":"5t51OL0L5Xe.63QjQKvpthZ","type":"slide"}]},{"kind":"slideref","id":"5t51OL0L5Xe.63QjQKvpthZ","type":"slide","assetIds":[0],"linksTo":[{"kind":"link","id":"5t51OL0L5Xe.5zEvmCMdgbz","type":"slide"}]},{"kind":"slideref","id":"5t51OL0L5Xe.5zEvmCMdgbz","type":"slide","assetIds":[0],"linksTo":[{"kind":"link","id":"5r3zWD1W4L5.6L3cqmJCEFu","type":"slide"}]},{"kind":"slideref","id":"5r3zWD1W4L5.6L3cqmJCEFu","type":"slide","assetIds":[0],"linksTo":[{"kind":"link","id":"5r3zWD1W4L5.68JaqFPwAh0","type":"slide"}]},{"kind":"slideref","id":"5r3zWD1W4L5.68JaqFPwAh0","type":"slide","assetIds":[0],"linksTo":[{"kind":"link","id":"5r3zWD1W4L5.6PZgAi8i3jQ","type":"slide"}]},{"kind":"slideref","id":"5r3zWD1W4L5.6PZgAi8i3jQ","type":"slide","assetIds":[0,1,2],"linksTo":[{"kind":"link","id":"5r3zWD1W4L5.6XM9MmYib0n","type":"slide"}]},{"kind":"slideref","id":"5r3zWD1W4L5.6XM9MmYib0n","type":"slide","assetIds":[0],"linksTo":[{"kind":"link","id":"5r3zWD1W4L5.5ghCUsHG6uB","type":"slide"}]},{"kind":"slideref","id":"5r3zWD1W4L5.5ghCUsHG6uB","type":"slide","assetIds":[0],"linksTo":[{"kind":"link","id":"5r3zWD1W4L5.5Xq9oKmEDZN","type":"slide"},{"kind":"link","id":"5r3zWD1W4L5.5bkLGB1hM9w","type":"slide"},{"kind":"link","id":"5r3zWD1W4L5.6ZTVWr5w1aG","type":"slide"},{"kind":"link","id":"5r3zWD1W4L5.62ekrhTV4dm","type":"slide"}]},{"kind":"slideref","id":"5r3zWD1W4L5.6ZTVWr5w1aG","type":"slide","assetIds":[0,3,4],"linksTo":[{"kind":"link","id":"5r3zWD1W4L5.6DS8dK0UWoz","type":"slide"}]},{"kind":"slideref","id":"5r3zWD1W4L5.62ekrhTV4dm","type":"slide","assetIds":[0,5,6],"linksTo":[{"kind":"link","id":"5r3zWD1W4L5.5sC3fqpHDcA","type":"slide"}]},{"kind":"slideref","id":"5r3zWD1W4L5.63DK7nsEcug","type":"slide","assetIds":[0],"linksTo":[{"kind":"link","id":"6824FpEWIVd.64ULKMIGC7v","type":"slide"}]},{"kind":"slideref","id":"5r3zWD1W4L5.5Xq9oKmEDZN","type":"slide","assetIds":[0,7,8],"linksTo":[{"kind":"link","id":"5r3zWD1W4L5.6JDmWuMSK8T","type":"slide"}]},{"kind":"slideref","id":"5r3zWD1W4L5.5bkLGB1hM9w","type":"slide","assetIds":[0,9,10],"linksTo":[{"kind":"link","id":"5r3zWD1W4L5.5zjQhvgFDSy","type":"slide"}]},{"kind":"slideref","id":"5r3zWD1W4L5.6JDmWuMSK8T","type":"slide","assetIds":[0],"linksTo":[{"kind":"link","id":"5r3zWD1W4L5.6YqL9cqxNQ8","type":"slide"}]},{"kind":"slideref","id":"5r3zWD1W4L5.6YqL9cqxNQ8","type":"slide","assetIds":[0],"linksTo":[{"kind":"link","id":"5r3zWD1W4L5.5bkLGB1hM9w","type":"slide"},{"kind":"link","id":"5r3zWD1W4L5.6ZTVWr5w1aG","type":"slide"},{"kind":"link","id":"5r3zWD1W4L5.62ekrhTV4dm","type":"slide"},{"kind":"link","id":"5r3zWD1W4L5.63DK7nsEcug","type":"slide"}]},{"kind":"slideref","id":"5r3zWD1W4L5.5zjQhvgFDSy","type":"slide","assetIds":[0],"linksTo":[{"kind":"link","id":"5r3zWD1W4L5.6GohpLJwD5I","type":"slide"}]},{"kind":"slideref","id":"5r3zWD1W4L5.6DS8dK0UWoz","type":"slide","assetIds":[0],"linksTo":[{"kind":"link","id":"5r3zWD1W4L5.5uDvVyI7IWQ","type":"slide"}]},{"kind":"slideref","id":"5r3zWD1W4L5.5sC3fqpHDcA","type":"slide","assetIds":[0],"linksTo":[{"kind":"link","id":"5r3zWD1W4L5.5nmDJSPvux7","type":"slide"}]},{"kind":"slideref","id":"5r3zWD1W4L5.5nmDJSPvux7","type":"slide","assetIds":[0],"linksTo":[{"kind":"link","id":"5r3zWD1W4L5.5Xq9oKmEDZN","type":"slide"},{"kind":"link","id":"5r3zWD1W4L5.5bkLGB1hM9w","type":"slide"},{"kind":"link","id":"5r3zWD1W4L5.6ZTVWr5w1aG","type":"slide"},{"kind":"link","id":"5r3zWD1W4L5.63DK7nsEcug","type":"slide"}]},{"kind":"slideref","id":"5r3zWD1W4L5.6GohpLJwD5I","type":"slide","assetIds":[0],"linksTo":[{"kind":"link","id":"5r3zWD1W4L5.5Xq9oKmEDZN","type":"slide"},{"kind":"link","id":"5r3zWD1W4L5.6ZTVWr5w1aG","type":"slide"},{"kind":"link","id":"5r3zWD1W4L5.62ekrhTV4dm","type":"slide"},{"kind":"link","id":"5r3zWD1W4L5.63DK7nsEcug","type":"slide"}]},{"kind":"slideref","id":"5r3zWD1W4L5.5uDvVyI7IWQ","type":"slide","assetIds":[0],"linksTo":[{"kind":"link","id":"5r3zWD1W4L5.5Xq9oKmEDZN","type":"slide"},{"kind":"link","id":"5r3zWD1W4L5.5bkLGB1hM9w","type":"slide"},{"kind":"link","id":"5r3zWD1W4L5.62ekrhTV4dm","type":"slide"},{"kind":"link","id":"5r3zWD1W4L5.63DK7nsEcug","type":"slide"}]},{"kind":"slideref","id":"6824FpEWIVd.64ULKMIGC7v","type":"slide","assetIds":[0],"linksTo":[{"kind":"link","id":"6824FpEWIVd.62vYXfaXScK","type":"slide"}]},{"kind":"slideref","id":"6824FpEWIVd.62vYXfaXScK","type":"slide","assetIds":[0],"linksTo":[{"kind":"link","id":"6824FpEWIVd.6RzCiWl0J12","type":"slide"}]},{"kind":"slideref","id":"6824FpEWIVd.6RzCiWl0J12","type":"slide","assetIds":[0,11,12],"linksTo":[{"kind":"link","id":"6824FpEWIVd.6UW60BKMMZq","type":"slide"}]},{"kind":"slideref","id":"6824FpEWIVd.6UW60BKMMZq","type":"slide","assetIds":[0],"linksTo":[{"kind":"link","id":"6824FpEWIVd.658noRfGZOR","type":"slide"},{"kind":"link","id":"6824FpEWIVd.6rPG7QapW1p","type":"slide"}]},{"kind":"slideref","id":"6824FpEWIVd.6rPG7QapW1p","type":"slide","assetIds":[0,13,14],"linksTo":[{"kind":"link","id":"6824FpEWIVd.6UW60BKMMZq","type":"slide"}]},{"kind":"slideref","id":"6824FpEWIVd.658noRfGZOR","type":"slide","assetIds":[0,15,16],"linksTo":[{"kind":"link","id":"6824FpEWIVd.5xjLYZdrs2Q","type":"slide"}]},{"kind":"slideref","id":"6824FpEWIVd.5xjLYZdrs2Q","type":"slide","assetIds":[0],"linksTo":[{"kind":"link","id":"MsgScene_6RkjUEkNRmi.InvalidPromptSlide","type":"slide"},{"kind":"link","id":"6824FpEWIVd.6Vg7D9pvyP3","type":"slide"}]},{"kind":"slideref","id":"6824FpEWIVd.6Vg7D9pvyP3","type":"slide","assetIds":[0,17,18,19,20],"linksTo":[{"kind":"link","id":"MsgScene_6RkjUEkNRmi.InvalidPromptSlide","type":"slide"},{"kind":"link","id":"6824FpEWIVd.5kidZXTbgyn","type":"slide"}]},{"kind":"slideref","id":"6824FpEWIVd.5kidZXTbgyn","type":"slide","assetIds":[0],"linksTo":[{"kind":"link","id":"5eLuUelybtn.6ezJbZD2toj","type":"slide"}]},{"kind":"slideref","id":"5eLuUelybtn.6ezJbZD2toj","type":"slide","assetIds":[0],"linksTo":[{"kind":"link","id":"5eLuUelybtn.6XhkHqR313E","type":"slide"}]},{"kind":"slideref","id":"5eLuUelybtn.6XhkHqR313E","type":"slide","assetIds":[0],"linksTo":[{"kind":"link","id":"5eLuUelybtn.6nUCHIdrU7C","type":"slide"}]},{"kind":"slideref","id":"5eLuUelybtn.6nUCHIdrU7C","type":"slide","assetIds":[0,21,22],"linksTo":[{"kind":"link","id":"5eLuUelybtn.62FDwybDeev","type":"slide"}]},{"kind":"slideref","id":"5eLuUelybtn.62FDwybDeev","type":"slide","assetIds":[0],"linksTo":[{"kind":"link","id":"MsgScene_6RkjUEkNRmi.InvalidPromptSlide","type":"slide"},{"kind":"link","id":"5eLuUelybtn.6allCnH2tIO","type":"slide"}]},{"kind":"slideref","id":"5eLuUelybtn.6allCnH2tIO","type":"slide","assetIds":[0,23,24],"linksTo":[{"kind":"link","id":"5eLuUelybtn.6LQa7JycXgT","type":"slide"}]},{"kind":"slideref","id":"5eLuUelybtn.6LQa7JycXgT","type":"slide","assetIds":[0],"linksTo":[{"kind":"link","id":"5eLuUelybtn.5Y1Ck6iddNZ","type":"slide"}]},{"kind":"slideref","id":"5eLuUelybtn.5Y1Ck6iddNZ","type":"slide","assetIds":[0,25,26],"linksTo":[{"kind":"link","id":"5eLuUelybtn.6Nt23PeOtVK","type":"slide"}]},{"kind":"slideref","id":"5eLuUelybtn.6Nt23PeOtVK","type":"slide","assetIds":[0],"linksTo":[{"kind":"link","id":"MsgScene_6RkjUEkNRmi.InvalidPromptSlide","type":"slide"},{"kind":"link","id":"5eLuUelybtn.6qpdu3U1wAC","type":"slide"}]},{"kind":"slideref","id":"5eLuUelybtn.6qpdu3U1wAC","type":"slide","assetIds":[0,27,28],"linksTo":[{"kind":"link","id":"MsgScene_6RkjUEkNRmi.InvalidPromptSlide","type":"slide"},{"kind":"link","id":"5eLuUelybtn.5YUEDlQIybc","type":"slide"}]},{"kind":"slideref","id":"5eLuUelybtn.5YUEDlQIybc","type":"slide","assetIds":[0],"linksTo":[{"kind":"link","id":"5iABkSVoR4x.6BEICbT3h5q","type":"slide"}]},{"kind":"slideref","id":"5iABkSVoR4x.6BEICbT3h5q","type":"slide","assetIds":[0],"linksTo":[{"kind":"link","id":"5iABkSVoR4x.5ViUAoFGgcm","type":"slide"}]},{"kind":"slideref","id":"5iABkSVoR4x.5ViUAoFGgcm","type":"slide","assetIds":[0],"linksTo":[{"kind":"link","id":"5iABkSVoR4x.6EWhKjmJpWE","type":"slide"}]},{"kind":"slideref","id":"5iABkSVoR4x.6EWhKjmJpWE","type":"slide","assetIds":[0],"linksTo":[{"kind":"link","id":"5iABkSVoR4x.67Ty7v8GvuS","type":"slide"}]},{"kind":"slideref","id":"5iABkSVoR4x.67Ty7v8GvuS","type":"slide","assetIds":[0,29,30,31,32],"linksTo":[{"kind":"link","id":"5iABkSVoR4x.6UGHmEVbXR6","type":"slide"}]},{"kind":"slideref","id":"5iABkSVoR4x.6UGHmEVbXR6","type":"slide","assetIds":[0,33,34],"linksTo":[{"kind":"link","id":"5iABkSVoR4x.6bUOCf3LE9b","type":"slide"}]},{"kind":"slideref","id":"5iABkSVoR4x.6bUOCf3LE9b","type":"slide","assetIds":[0],"linksTo":[{"kind":"link","id":"MsgScene_6RkjUEkNRmi.InvalidPromptSlide","type":"slide"},{"kind":"link","id":"5iABkSVoR4x.6Njw0BGvoZU","type":"slide"}]},{"kind":"slideref","id":"5iABkSVoR4x.6Njw0BGvoZU","type":"slide","assetIds":[0],"linksTo":[{"kind":"link","id":"5iABkSVoR4x.5Vsks4lQCFs","type":"slide"}]},{"kind":"slideref","id":"5iABkSVoR4x.5Vsks4lQCFs","type":"slide","assetIds":[0],"linksTo":[{"kind":"link","id":"MsgScene_6RkjUEkNRmi.InvalidPromptSlide","type":"slide"},{"kind":"link","id":"5iABkSVoR4x.6QgIGJTgdXM","type":"slide"}]},{"kind":"slideref","id":"5iABkSVoR4x.6QgIGJTgdXM","type":"slide","assetIds":[0],"linksTo":[{"kind":"link","id":"6PUNBFetr9k.61hRlamfhqX","type":"slide"}]},{"kind":"slideref","id":"6PUNBFetr9k.61hRlamfhqX","type":"slide","assetIds":[0],"linksTo":[{"kind":"link","id":"6PUNBFetr9k.5YFYTXElXKu","type":"slide"}]},{"kind":"slideref","id":"6PUNBFetr9k.5YFYTXElXKu","type":"slide","assetIds":[0],"linksTo":[{"kind":"link","id":"6PUNBFetr9k.5XIC43zXltA","type":"slide"}]},{"kind":"slideref","id":"6PUNBFetr9k.5XIC43zXltA","type":"slide","assetIds":[0],"linksTo":[{"kind":"link","id":"6PUNBFetr9k.5v1RwLFUgne","type":"slide"}]},{"kind":"slideref","id":"6PUNBFetr9k.5v1RwLFUgne","type":"slide","assetIds":[0],"linksTo":[{"kind":"link","id":"6PUNBFetr9k.66pXcDwqbwB","type":"slide"}]},{"kind":"slideref","id":"6PUNBFetr9k.66pXcDwqbwB","type":"slide","assetIds":[0],"linksTo":[{"kind":"link","id":"6PUNBFetr9k.5bLU2Q4TO0x","type":"slide"}]},{"kind":"slideref","id":"6PUNBFetr9k.5bLU2Q4TO0x","type":"slide","assetIds":[0],"linksTo":[{"kind":"link","id":"6PUNBFetr9k.66be56Wadeg","type":"slide"},{"kind":"link","id":"MsgScene_6RkjUEkNRmi.InvalidPromptSlide","type":"slide"}]},{"kind":"slideref","id":"6PUNBFetr9k.66be56Wadeg","type":"slide","assetIds":[0,35],"linksTo":[{"kind":"link","id":"6PUNBFetr9k.62dtPpSwjUP","type":"slide"}]},{"kind":"slideref","id":"6PUNBFetr9k.62dtPpSwjUP","type":"slide","assetIds":[0],"linksTo":[{"kind":"link","id":"6ktz3PngSqh.62CzquBnp1t","type":"slide"}]},{"kind":"slideref","id":"6ktz3PngSqh.62CzquBnp1t","type":"slide","assetIds":[0],"linksTo":[{"kind":"link","id":"5yFjZVcHoFe.5VLhqSnaSwG","type":"slide"}]},{"kind":"slideref","id":"5yFjZVcHoFe.5VLhqSnaSwG","type":"slide","assetIds":[0],"linksTo":[{"kind":"link","id":"5yFjZVcHoFe.5j75DlFrJfb","type":"slide"},{"kind":"link","id":"5r3zWD1W4L5.63DK7nsEcug","type":"slide"},{"kind":"link","id":"6824FpEWIVd.5kidZXTbgyn","type":"slide"},{"kind":"link","id":"5eLuUelybtn.5YUEDlQIybc","type":"slide"},{"kind":"link","id":"5iABkSVoR4x.6QgIGJTgdXM","type":"slide"},{"kind":"link","id":"6PUNBFetr9k.62dtPpSwjUP","type":"slide"}]},{"kind":"slideref","id":"5yFjZVcHoFe.5j75DlFrJfb","type":"slide","assetIds":[0],"linksTo":[{"kind":"link","id":"5v53ogMtXW8.618futDUTb2","type":"slide"}]},{"kind":"slideref","id":"5v53ogMtXW8.618futDUTb2","type":"slide","assetIds":[0]}]},"display":{"frameData":"story_content/frame.xml","width":740,"height":523,"windows":[{"kind":"window","id":"MessageWnd","linkId":"StoryWindow","width":420,"height":210,"alignTo":"content","align":"center","valign":"center"},{"kind":"window","id":"LightboxWnd","linkId":"StoryPopup","width":620,"height":352,"alignTo":"player","align":"center","valign":"center"},{"kind":"window","id":"LightboxControlsWnd","linkId":"StoryPopupControls","width":624,"height":394,"alignTo":"player","align":"center","valign":"center"}]},"resume":{"id":"6NAKXBFDExl","window":"MessageWnd","slideId":"_player.PromptScene.ResumePromptSlide","lmsresume":true,"flashresume":true,"prompt":true,"everySlide":false},"string_table":[{"kind":"group","id":"chrome23","strings":[{"kind":"string","id":"title","Text":"Can\'t Play Course"},{"kind":"string","id":"description","Text":"For security reasons, Flash cannot access files on your computer\'s hard disk from your web browser."},{"kind":"string","id":"linkText","Text":"Learn More"},{"kind":"string","id":"linkUrl","Text":"https://ipc.articulate.com/slw/3/en/localplayback/"}]}],"errorMsgs":{"external_interface":{"kind":"error","window":"MessageWnd","slideId":"_player.PromptScene.ExternalInterfaceErrorSlide"}},"scenes":[{"kind":"scene","lmsId":"","isMessageScene":true,"startingSlide":"_player.MsgScene_6RkjUEkNRmi.InvalidPromptSlide","slides":[{"kind":"slide","title":"<p dir=\'ltr\' align=\'left\' style=\\"font-family: \'Articulate0E4AA741\';\\">Invalid Answer</p>","trackViews":false,"showMenuResultIcon":false,"viewGroupId":"","historyGroupId":"prompt","videoZoom":"","scrolling":false,"transition":"appear","transDuration":0,"transDir":1,"wipeTrans":false,"slideLock":false,"navIndex":-1,"globalAudioId":"","thumbnailid":"","showAnimationId":"","lmsId":"","width":420,"height":210,"resume":false,"id":"InvalidPromptSlide","slideLayers":[{"enableSeek":true,"enableReplay":true,"timeline":{"duration":1000,"events":[{"kind":"ontimelinetick","time":0,"actions":[{"kind":"show","transition":"appear","objRef":{"type":"string","value":"6RkjUEkNRmi_InvalidPromptSlide_btn0"}},{"kind":"show","transition":"appear","objRef":{"type":"string","value":"InvalidPromptSlide_Scroll.6RkjUEkNRmi_InvalidPromptSlide_text"}},{"kind":"show","transition":"appear","objRef":{"type":"string","value":"InvalidPromptSlide_Scroll"}}]}]},"objects":[{"kind":"scrollarea","contentwidth":363,"contentheight":46,"objects":[{"kind":"vectorshape","rotation":0,"accType":"text","cliptobounds":false,"defaultAction":"","textLib":[{"kind":"textdata","uniqueId":"6RkjUEkNRmi_InvalidPromptSlide_text","id":"01","linkId":"6RkjUEkNRmi_InvalidPromptSlide_text","type":"vectortext","xPos":0,"yPos":0,"width":0,"height":0,"shadowIndex":-1,"vectortext":{"left":0,"top":0,"right":363,"bottom":46,"pngfb":false,"pr":{"l":"common","i":1}}}],"shapemaskId":"","xPos":0,"yPos":0,"tabIndex":1,"tabEnabled":true,"xOffset":0,"yOffset":0,"rotateXPos":194,"rotateYPos":23,"scaleX":100,"scaleY":100,"alpha":100,"depth":1,"scrolling":true,"shuffleLock":false,"data":{"hotlinkId":"","accState":0,"vectorData":{"left":0,"top":0,"right":363,"bottom":46,"altText":"You must complete the question before submitting.","pngfb":false,"pr":{"l":"common","i":0}},"html5data":{"xPos":0,"yPos":0,"width":363,"height":46,"strokewidth":0}},"width":388,"height":46,"resume":false,"useHandCursor":true,"id":"6RkjUEkNRmi_InvalidPromptSlide_text"}],"shapemaskId":"","xPos":13,"yPos":16,"tabIndex":0,"tabEnabled":true,"xOffset":0,"yOffset":0,"rotateXPos":205.5,"rotateYPos":39,"scaleX":100,"scaleY":100,"alpha":100,"rotation":0,"depth":1,"scrolling":true,"shuffleLock":false,"width":411,"height":78,"resume":false,"useHandCursor":true,"id":"InvalidPromptSlide_Scroll"},{"kind":"button","shapemaskId":"","xPos":160,"yPos":110,"tabIndex":2,"tabEnabled":true,"xOffset":0,"yOffset":0,"rotateXPos":50,"rotateYPos":15,"scaleX":100,"scaleY":100,"alpha":100,"rotation":0,"depth":2,"scrolling":true,"shuffleLock":false,"data":{"hotlinkId":"","accState":0,"textdata":{"uniqueId":"6RkjUEkNRmi_InvalidPromptSlide_btn0","type":"vectortext","altText":"OK","xPos":0,"yPos":0,"width":0,"height":0,"shadowIndex":-1,"vectortext":{"left":0,"top":0,"right":61,"bottom":25,"pngfb":false,"pr":{"l":"common","i":2}}}},"width":100,"height":30,"resume":false,"useHandCursor":true,"id":"6RkjUEkNRmi_InvalidPromptSlide_btn0","events":[{"kind":"onrelease","actions":[{"kind":"close_window","id":"MessageWnd"}]}]}],"startTime":-1,"elapsedTimeMode":"normal","useHandCursor":false,"resume":false,"kind":"slidelayer","isBaseLayer":true}]},{"kind":"slide","title":"<p dir=\'ltr\' align=\'left\' style=\\"font-family: \'Articulate0E4AA741\';\\">Enter name</p>","trackViews":false,"showMenuResultIcon":false,"viewGroupId":"","historyGroupId":"prompt","videoZoom":"","scrolling":false,"transition":"appear","transDuration":0,"transDir":1,"wipeTrans":false,"slideLock":false,"navIndex":-1,"globalAudioId":"","thumbnailid":"","showAnimationId":"","lmsId":"","width":420,"height":210,"resume":false,"id":"PrintPromptSlide","actionGroups":{"PrintOkButtonClick":{"kind":"actiongroup","actions":[{"kind":"printresults","showuserscore":true,"showpassingscore":true,"showpassfail":true,"showquizreview":true,"displayusername":true,"usernamevar":"_player.PrintPromptUsername_6nK347ezYFC","quizid":"_player.PrintPromptWindowQuizVar_6nK347ezYFC","quizidtype":"var"},{"kind":"close_window","id":"MessageWnd"}]}},"slideLayers":[{"enableSeek":true,"enableReplay":true,"timeline":{"duration":1000,"events":[{"kind":"ontimelinetick","time":0,"actions":[{"kind":"show","transition":"appear","objRef":{"type":"string","value":"6RkjUEkNRmi_PrintPromptSlide_btn0"}},{"kind":"show","transition":"appear","objRef":{"type":"string","value":"PrintPromptSlide_Scroll.6RkjUEkNRmi_PrintPromptSlide_text"}},{"kind":"show","transition":"appear","objRef":{"type":"string","value":"PrintPromptSlide_Scroll"}},{"kind":"show","transition":"appear","objRef":{"type":"string","value":"PrintPromptSlide_Input"}},{"kind":"setfocus","showrect":true,"value":{"type":"string","value":"PrintPromptSlide_Input"}}]}]},"objects":[{"kind":"scrollarea","contentwidth":320,"contentheight":23,"objects":[{"kind":"vectorshape","rotation":0,"accType":"text","cliptobounds":false,"defaultAction":"","textLib":[{"kind":"textdata","uniqueId":"6RkjUEkNRmi_PrintPromptSlide_text","id":"01","linkId":"6RkjUEkNRmi_PrintPromptSlide_text","type":"vectortext","xPos":0,"yPos":0,"width":0,"height":0,"shadowIndex":-1,"vectortext":{"left":0,"top":0,"right":320,"bottom":23,"pngfb":false,"pr":{"l":"common","i":3}}}],"shapemaskId":"","xPos":0,"yPos":0,"tabIndex":1,"tabEnabled":true,"xOffset":0,"yOffset":0,"rotateXPos":194,"rotateYPos":11.5,"scaleX":100,"scaleY":100,"alpha":100,"depth":1,"scrolling":true,"shuffleLock":false,"data":{"hotlinkId":"","accState":0,"vectorData":{"left":0,"top":0,"right":320,"bottom":23,"altText":"Enter your name in the field below:","pngfb":false,"pr":{"l":"common","i":0}},"html5data":{"xPos":0,"yPos":0,"width":320,"height":23,"strokewidth":0}},"width":388,"height":23,"resume":false,"useHandCursor":true,"id":"6RkjUEkNRmi_PrintPromptSlide_text"}],"shapemaskId":"","xPos":13,"yPos":16,"tabIndex":0,"tabEnabled":true,"xOffset":0,"yOffset":0,"rotateXPos":205.5,"rotateYPos":39,"scaleX":100,"scaleY":100,"alpha":100,"rotation":0,"depth":1,"scrolling":true,"shuffleLock":false,"width":411,"height":78,"resume":false,"useHandCursor":true,"id":"PrintPromptSlide_Scroll"},{"kind":"button","shapemaskId":"","xPos":160,"yPos":110,"tabIndex":3,"tabEnabled":true,"xOffset":0,"yOffset":0,"rotateXPos":50,"rotateYPos":15,"scaleX":100,"scaleY":100,"alpha":100,"rotation":0,"depth":2,"scrolling":true,"shuffleLock":false,"data":{"hotlinkId":"","accState":0,"textdata":{"uniqueId":"6RkjUEkNRmi_PrintPromptSlide_btn0","type":"vectortext","altText":"OK","xPos":0,"yPos":0,"width":0,"height":0,"shadowIndex":-1,"vectortext":{"left":0,"top":0,"right":61,"bottom":25,"pngfb":false,"pr":{"l":"common","i":2}}}},"width":100,"height":30,"resume":false,"useHandCursor":true,"id":"6RkjUEkNRmi_PrintPromptSlide_btn0","events":[{"kind":"onrelease","actions":[{"kind":"exe_actiongroup","id":"_parent.PrintOkButtonClick"}]}]},{"kind":"textinput","bindto":"","align":"left","verticalAlign":"top","rtl":false,"numeric":false,"multiline":false,"maxchars":0,"fontsize":14,"textcolor":"0x000000","bold":false,"italic":false,"marginleft":2,"marginright":2,"margintop":2,"marginbottom":2,"shapemaskId":"","xPos":13,"yPos":66,"tabIndex":2,"tabEnabled":false,"xOffset":0,"yOffset":0,"rotateXPos":192.5,"rotateYPos":13.5,"scaleX":100,"scaleY":100,"alpha":100,"rotation":0,"depth":3,"scrolling":true,"shuffleLock":false,"width":385,"height":27,"resume":false,"useHandCursor":true,"id":"PrintPromptSlide_Input","events":[{"kind":"onlosefocus","actions":[{"kind":"adjustvar","variable":"_player.PrintPromptUsername_6nK347ezYFC","operator":"set","value":{"type":"property","value":"$Text"}}]},{"kind":"onkeypress","keycode":13,"shift":false,"ctrl":false,"alt":false,"actions":[{"kind":"adjustvar","variable":"_player.PrintPromptUsername_6nK347ezYFC","operator":"set","value":{"type":"property","value":"$Text"}},{"kind":"exe_actiongroup","id":"_parent.PrintOkButtonClick"}]}]}],"startTime":-1,"elapsedTimeMode":"normal","useHandCursor":false,"resume":false,"kind":"slidelayer","isBaseLayer":true}]},{"kind":"slide","title":"<p dir=\'ltr\' align=\'left\' style=\\"font-family: \'Articulate0E4AA741\';\\">Scroll to Bottom</p>","trackViews":false,"showMenuResultIcon":false,"viewGroupId":"","historyGroupId":"prompt","videoZoom":"","scrolling":false,"transition":"appear","transDuration":0,"transDir":1,"wipeTrans":false,"slideLock":false,"navIndex":-1,"globalAudioId":"","thumbnailid":"","showAnimationId":"","lmsId":"","width":420,"height":210,"resume":false,"id":"ScrollPromptSlide","slideLayers":[{"enableSeek":true,"enableReplay":true,"timeline":{"duration":1000,"events":[{"kind":"ontimelinetick","time":0,"actions":[{"kind":"show","transition":"appear","objRef":{"type":"string","value":"6RkjUEkNRmi_ScrollPromptSlide_btn0"}},{"kind":"show","transition":"appear","objRef":{"type":"string","value":"ScrollPromptSlide_Scroll.6RkjUEkNRmi_ScrollPromptSlide_text"}},{"kind":"show","transition":"appear","objRef":{"type":"string","value":"ScrollPromptSlide_Scroll"}}]}]},"objects":[{"kind":"scrollarea","contentwidth":189,"contentheight":23,"objects":[{"kind":"vectorshape","rotation":0,"accType":"text","cliptobounds":false,"defaultAction":"","textLib":[{"kind":"textdata","uniqueId":"6RkjUEkNRmi_ScrollPromptSlide_text","id":"01","linkId":"6RkjUEkNRmi_ScrollPromptSlide_text","type":"vectortext","xPos":0,"yPos":0,"width":0,"height":0,"shadowIndex":-1,"vectortext":{"left":0,"top":0,"right":189,"bottom":23,"pngfb":false,"pr":{"l":"common","i":4}}}],"shapemaskId":"","xPos":0,"yPos":0,"tabIndex":1,"tabEnabled":true,"xOffset":0,"yOffset":0,"rotateXPos":194,"rotateYPos":11.5,"scaleX":100,"scaleY":100,"alpha":100,"depth":1,"scrolling":true,"shuffleLock":false,"data":{"hotlinkId":"","accState":0,"vectorData":{"left":0,"top":0,"right":189,"bottom":23,"altText":"Scroll to Bottom Text","pngfb":false,"pr":{"l":"common","i":0}},"html5data":{"xPos":0,"yPos":0,"width":189,"height":23,"strokewidth":0}},"width":388,"height":23,"resume":false,"useHandCursor":true,"id":"6RkjUEkNRmi_ScrollPromptSlide_text"}],"shapemaskId":"","xPos":13,"yPos":16,"tabIndex":0,"tabEnabled":true,"xOffset":0,"yOffset":0,"rotateXPos":205.5,"rotateYPos":39,"scaleX":100,"scaleY":100,"alpha":100,"rotation":0,"depth":1,"scrolling":true,"shuffleLock":false,"width":411,"height":78,"resume":false,"useHandCursor":true,"id":"ScrollPromptSlide_Scroll"},{"kind":"button","shapemaskId":"","xPos":160,"yPos":110,"tabIndex":2,"tabEnabled":true,"xOffset":0,"yOffset":0,"rotateXPos":50,"rotateYPos":15,"scaleX":100,"scaleY":100,"alpha":100,"rotation":0,"depth":2,"scrolling":true,"shuffleLock":false,"data":{"hotlinkId":"","accState":0,"textdata":{"uniqueId":"6RkjUEkNRmi_ScrollPromptSlide_btn0","type":"vectortext","altText":"OK","xPos":0,"yPos":0,"width":0,"height":0,"shadowIndex":-1,"vectortext":{"left":0,"top":0,"right":61,"bottom":25,"pngfb":false,"pr":{"l":"common","i":2}}}},"width":100,"height":30,"resume":false,"useHandCursor":true,"id":"6RkjUEkNRmi_ScrollPromptSlide_btn0","events":[{"kind":"onrelease","actions":[{"kind":"close_window","id":"MessageWnd"}]}]}],"startTime":-1,"elapsedTimeMode":"normal","useHandCursor":false,"resume":false,"kind":"slidelayer","isBaseLayer":true}]}],"id":"MsgScene_6RkjUEkNRmi"},{"kind":"scene","lmsId":"","isMessageScene":true,"startingSlide":"_player.PromptScene.ResumePromptSlide","slides":[{"kind":"slide","title":"<p dir=\'ltr\' align=\'left\' style=\\"font-family: \'Articulate0E4AA741\';\\">Resume</p>","trackViews":false,"showMenuResultIcon":false,"viewGroupId":"","historyGroupId":"prompt","videoZoom":"","scrolling":false,"transition":"appear","transDuration":0,"transDir":1,"wipeTrans":false,"slideLock":false,"navIndex":-1,"globalAudioId":"","thumbnailid":"","showAnimationId":"","lmsId":"","width":420,"height":210,"resume":false,"id":"ResumePromptSlide","slideLayers":[{"enableSeek":true,"enableReplay":true,"timeline":{"duration":1000,"events":[{"kind":"ontimelinetick","time":0,"actions":[{"kind":"show","transition":"appear","objRef":{"type":"string","value":"6RkjUEkNRmi_ResumePromptSlide_btn0"}},{"kind":"show","transition":"appear","objRef":{"type":"string","value":"6RkjUEkNRmi_ResumePromptSlide_btn1"}},{"kind":"show","transition":"appear","objRef":{"type":"string","value":"ResumePromptSlide_Scroll.6RkjUEkNRmi_ResumePromptSlide_text"}},{"kind":"show","transition":"appear","objRef":{"type":"string","value":"ResumePromptSlide_Scroll"}}]}]},"objects":[{"kind":"scrollarea","contentwidth":375,"contentheight":46,"objects":[{"kind":"vectorshape","rotation":0,"accType":"text","cliptobounds":false,"defaultAction":"","textLib":[{"kind":"textdata","uniqueId":"6RkjUEkNRmi_ResumePromptSlide_text","id":"01","linkId":"6RkjUEkNRmi_ResumePromptSlide_text","type":"vectortext","xPos":0,"yPos":0,"width":0,"height":0,"shadowIndex":-1,"vectortext":{"left":0,"top":0,"right":375,"bottom":46,"pngfb":false,"pr":{"l":"common","i":5}}}],"shapemaskId":"","xPos":0,"yPos":0,"tabIndex":1,"tabEnabled":true,"xOffset":0,"yOffset":0,"rotateXPos":194,"rotateYPos":23,"scaleX":100,"scaleY":100,"alpha":100,"depth":1,"scrolling":true,"shuffleLock":false,"data":{"hotlinkId":"","accState":0,"vectorData":{"left":0,"top":0,"right":375,"bottom":46,"altText":"Would you like to resume where you left off?","pngfb":false,"pr":{"l":"common","i":0}},"html5data":{"xPos":0,"yPos":0,"width":375,"height":46,"strokewidth":0}},"width":388,"height":46,"resume":false,"useHandCursor":true,"id":"6RkjUEkNRmi_ResumePromptSlide_text"}],"shapemaskId":"","xPos":13,"yPos":16,"tabIndex":0,"tabEnabled":true,"xOffset":0,"yOffset":0,"rotateXPos":205.5,"rotateYPos":39,"scaleX":100,"scaleY":100,"alpha":100,"rotation":0,"depth":1,"scrolling":true,"shuffleLock":false,"width":411,"height":78,"resume":false,"useHandCursor":true,"id":"ResumePromptSlide_Scroll"},{"kind":"button","shapemaskId":"","xPos":107,"yPos":110,"tabIndex":2,"tabEnabled":true,"xOffset":0,"yOffset":0,"rotateXPos":50,"rotateYPos":15,"scaleX":100,"scaleY":100,"alpha":100,"rotation":0,"depth":2,"scrolling":true,"shuffleLock":false,"data":{"hotlinkId":"","accState":0,"textdata":{"uniqueId":"6RkjUEkNRmi_ResumePromptSlide_btn0","type":"vectortext","altText":"Yes","xPos":0,"yPos":0,"width":0,"height":0,"shadowIndex":-1,"vectortext":{"left":0,"top":0,"right":63,"bottom":25,"pngfb":false,"pr":{"l":"common","i":6}}}},"width":100,"height":30,"resume":false,"useHandCursor":true,"id":"6RkjUEkNRmi_ResumePromptSlide_btn0","events":[{"kind":"onrelease","actions":[{"kind":"resume_player","resume":true}]}]},{"kind":"button","shapemaskId":"","xPos":212,"yPos":110,"tabIndex":3,"tabEnabled":true,"xOffset":0,"yOffset":0,"rotateXPos":50,"rotateYPos":15,"scaleX":100,"scaleY":100,"alpha":100,"rotation":0,"depth":3,"scrolling":true,"shuffleLock":false,"data":{"hotlinkId":"","accState":0,"textdata":{"uniqueId":"6RkjUEkNRmi_ResumePromptSlide_btn1","type":"vectortext","altText":"No","xPos":0,"yPos":0,"width":0,"height":0,"shadowIndex":-1,"vectortext":{"left":0,"top":0,"right":61,"bottom":25,"pngfb":false,"pr":{"l":"common","i":7}}}},"width":100,"height":30,"resume":false,"useHandCursor":true,"id":"6RkjUEkNRmi_ResumePromptSlide_btn1","events":[{"kind":"onrelease","actions":[{"kind":"resume_player","resume":false}]}]}],"startTime":-1,"elapsedTimeMode":"normal","useHandCursor":false,"resume":false,"kind":"slidelayer","isBaseLayer":true}]},{"kind":"slide","title":"<p dir=\'ltr\' align=\'left\' style=\\"font-family: \'Articulate0E4AA741\';\\">Warning</p>","trackViews":false,"showMenuResultIcon":false,"viewGroupId":"","historyGroupId":"prompt","videoZoom":"","scrolling":false,"transition":"appear","transDuration":0,"transDir":1,"wipeTrans":false,"slideLock":false,"navIndex":-1,"globalAudioId":"","thumbnailid":"","showAnimationId":"","lmsId":"","width":415,"height":151,"resume":false,"id":"ExternalInterfaceErrorSlide","slideLayers":[{"enableSeek":true,"enableReplay":true,"timeline":{"duration":1000,"events":[{"kind":"ontimelinetick","time":0,"actions":[{"kind":"show","transition":"appear","objRef":{"type":"string","value":"Text"}},{"kind":"show","transition":"appear","objRef":{"type":"string","value":"buttonOK"}}]}]},"objects":[{"kind":"vectorshape","rotation":0,"accType":"text","cliptobounds":false,"defaultAction":"","textLib":[{"kind":"textdata","id":"01","linkId":"01","type":"vartext","xPos":0,"yPos":0,"width":383,"height":105,"device":true,"valign":"center","shadowIndex":-1,"vartext":"<html><p dir=\'ltr\' align=\'left\'><font face=\'Articulate\' size=\'18pt\'color=\'#555555\'>The %_player.$LastErrorFeature% feature on this slide has been disabled while viewing locally because your browser does not support it.</font></p></html>"}],"shapemaskId":"","xPos":16,"yPos":0,"tabIndex":0,"tabEnabled":true,"xOffset":0,"yOffset":0,"rotateXPos":191.5,"rotateYPos":52.5,"scaleX":100,"scaleY":100,"alpha":100,"depth":1,"scrolling":true,"shuffleLock":false,"data":{"hotlinkId":"","accState":0,"vectorData":{"left":0,"top":0,"right":383,"bottom":105,"altText":"Warning Message","pngfb":false,"pr":{"l":"common","i":8}},"html5data":{"xPos":0,"yPos":0,"width":383,"height":105,"strokewidth":0}},"width":383,"height":105,"resume":false,"useHandCursor":true,"id":"Text"},{"kind":"button","shapemaskId":"","xPos":299,"yPos":105,"tabIndex":1,"tabEnabled":true,"xOffset":0,"yOffset":0,"rotateXPos":50,"rotateYPos":15,"scaleX":100,"scaleY":100,"alpha":100,"rotation":0,"depth":2,"scrolling":true,"shuffleLock":false,"data":{"hotlinkId":"","accState":0,"textdata":{"uniqueId":"buttonOK","type":"vectortext","altText":"OK","xPos":0,"yPos":0,"width":0,"height":0,"shadowIndex":-1,"vectortext":{"left":0,"top":0,"right":61,"bottom":25,"pngfb":false,"pr":{"l":"common","i":2}}}},"width":100,"height":30,"resume":false,"useHandCursor":true,"id":"buttonOK","events":[{"kind":"onrelease","actions":[{"kind":"close_window","id":"MessageWnd"}]}]}],"startTime":-1,"elapsedTimeMode":"normal","useHandCursor":false,"resume":false,"kind":"slidelayer","isBaseLayer":true}]}],"id":"PromptScene"},{"kind":"scene","lmsId":"Scene1","isMessageScene":false,"startingSlide":"_player.5t51OL0L5Xe.6XlehK9eJEX","slides":[{"kind":"slide","html5url":"html5/data/js/6XlehK9eJEX.js","title":"Introduction","trackViews":true,"showMenuResultIcon":false,"viewGroupId":"","historyGroupId":"","videoZoom":"","scrolling":false,"transition":"appear","transDuration":0,"transDir":1,"wipeTrans":false,"slideLock":false,"navIndex":-1,"globalAudioId":"","thumbnailid":"","showAnimationId":"","lmsId":"Slide1","width":720,"height":405,"resume":false,"id":"6XlehK9eJEX","slideLayers":[{"enableSeek":true,"enableReplay":true,"startTime":-1,"elapsedTimeMode":"normal","useHandCursor":false,"resume":false,"kind":"slidelayer","isBaseLayer":true}]},{"kind":"slide","html5url":"html5/data/js/6dmtCIfItZE.js","title":"Welcome to our Family Meeting tutorial.\\n\\nSeveral vignettes follow followed by a question. You will be asked to respond. The scenario will unfold depending on your choices. ","trackViews":true,"showMenuResultIcon":false,"viewGroupId":"","historyGroupId":"","videoZoom":"","scrolling":false,"transition":"appear","transDuration":0,"transDir":1,"wipeTrans":false,"slideLock":false,"navIndex":-1,"globalAudioId":"","thumbnailid":"","showAnimationId":"","lmsId":"Slide2","width":720,"height":405,"resume":false,"id":"6dmtCIfItZE","slideLayers":[{"enableSeek":true,"enableReplay":true,"startTime":-1,"elapsedTimeMode":"normal","useHandCursor":false,"resume":false,"kind":"slidelayer","isBaseLayer":true}]},{"kind":"slide","html5url":"html5/data/js/63QjQKvpthZ.js","title":"Untitled Slide","trackViews":true,"showMenuResultIcon":false,"viewGroupId":"","historyGroupId":"","videoZoom":"","scrolling":false,"transition":"appear","transDuration":0,"transDir":1,"wipeTrans":false,"slideLock":false,"navIndex":-1,"globalAudioId":"","thumbnailid":"","showAnimationId":"","lmsId":"Slide3","width":720,"height":405,"resume":false,"id":"63QjQKvpthZ","slideLayers":[{"enableSeek":true,"enableReplay":true,"startTime":-1,"elapsedTimeMode":"normal","useHandCursor":false,"resume":false,"kind":"slidelayer","isBaseLayer":true}]},{"kind":"slide","html5url":"html5/data/js/5zEvmCMdgbz.js","title":"Untitled Slide","trackViews":true,"showMenuResultIcon":false,"viewGroupId":"","historyGroupId":"","videoZoom":"","scrolling":false,"transition":"appear","transDuration":0,"transDir":1,"wipeTrans":false,"slideLock":false,"navIndex":-1,"globalAudioId":"","thumbnailid":"","showAnimationId":"","lmsId":"Slide4","width":720,"height":405,"resume":false,"id":"5zEvmCMdgbz","slideLayers":[{"enableSeek":true,"enableReplay":true,"startTime":-1,"elapsedTimeMode":"normal","useHandCursor":false,"resume":false,"kind":"slidelayer","isBaseLayer":true}]}],"id":"5t51OL0L5Xe"},{"kind":"scene","lmsId":"Scene2","isMessageScene":false,"startingSlide":"_player.5r3zWD1W4L5.6L3cqmJCEFu","slides":[{"kind":"slide","html5url":"html5/data/js/6L3cqmJCEFu.js","title":"Case 1","trackViews":true,"showMenuResultIcon":false,"viewGroupId":"","historyGroupId":"","videoZoom":"","scrolling":false,"transition":"appear","transDuration":0,"transDir":1,"wipeTrans":false,"slideLock":false,"navIndex":-1,"globalAudioId":"","thumbnailid":"","showAnimationId":"","lmsId":"Slide1","width":720,"height":405,"resume":false,"id":"6L3cqmJCEFu","slideLayers":[{"enableSeek":true,"enableReplay":true,"startTime":-1,"elapsedTimeMode":"normal","useHandCursor":false,"resume":false,"kind":"slidelayer","isBaseLayer":true}]},{"kind":"slide","html5url":"html5/data/js/68JaqFPwAh0.js","title":"Background Info","trackViews":true,"showMenuResultIcon":false,"viewGroupId":"","historyGroupId":"","videoZoom":"","scrolling":false,"transition":"appear","transDuration":0,"transDir":1,"wipeTrans":false,"slideLock":false,"navIndex":-1,"globalAudioId":"","thumbnailid":"","showAnimationId":"","lmsId":"Slide2","width":720,"height":405,"resume":false,"id":"68JaqFPwAh0","slideLayers":[{"enableSeek":true,"enableReplay":true,"startTime":-1,"elapsedTimeMode":"normal","useHandCursor":false,"resume":false,"kind":"slidelayer","isBaseLayer":true}]},{"kind":"slide","html5url":"html5/data/js/6PZgAi8i3jQ.js","title":"Introduction tape","trackViews":true,"showMenuResultIcon":false,"viewGroupId":"","historyGroupId":"","videoZoom":"","scrolling":false,"transition":"appear","transDuration":0,"transDir":1,"wipeTrans":false,"slideLock":false,"navIndex":-1,"globalAudioId":"","thumbnailid":"","showAnimationId":"","lmsId":"Slide3","width":720,"height":405,"resume":false,"id":"6PZgAi8i3jQ","slideLayers":[{"enableSeek":true,"enableReplay":true,"startTime":-1,"elapsedTimeMode":"normal","useHandCursor":false,"resume":false,"kind":"slidelayer","isBaseLayer":true}]},{"kind":"slide","html5url":"html5/data/js/6XM9MmYib0n.js","title":"Make a choice","trackViews":true,"showMenuResultIcon":false,"viewGroupId":"","historyGroupId":"","videoZoom":"","scrolling":false,"transition":"appear","transDuration":0,"transDir":1,"wipeTrans":false,"slideLock":false,"navIndex":-1,"globalAudioId":"","thumbnailid":"","showAnimationId":"","lmsId":"Slide4","width":720,"height":405,"resume":false,"id":"6XM9MmYib0n","slideLayers":[{"enableSeek":true,"enableReplay":true,"startTime":-1,"elapsedTimeMode":"normal","useHandCursor":false,"resume":false,"kind":"slidelayer","isBaseLayer":true}]},{"kind":"slide","html5url":"html5/data/js/5ghCUsHG6uB.js","title":"You take in his response and you say:","trackViews":true,"showMenuResultIcon":false,"viewGroupId":"","historyGroupId":"","videoZoom":"","scrolling":false,"transition":"appear","transDuration":0,"transDir":1,"wipeTrans":false,"slideLock":false,"navIndex":-1,"globalAudioId":"","thumbnailid":"","showAnimationId":"","lmsId":"Slide5","width":720,"height":405,"resume":true,"id":"5ghCUsHG6uB","slideLayers":[{"enableSeek":true,"enableReplay":true,"startTime":-1,"elapsedTimeMode":"normal","useHandCursor":false,"resume":true,"kind":"slidelayer","isBaseLayer":true}]},{"kind":"slide","html5url":"html5/data/js/6ZTVWr5w1aG.js","title":"Blow Up","trackViews":true,"showMenuResultIcon":false,"viewGroupId":"","historyGroupId":"","videoZoom":"","scrolling":false,"transition":"appear","transDuration":0,"transDir":1,"wipeTrans":false,"slideLock":false,"navIndex":-1,"globalAudioId":"","thumbnailid":"","showAnimationId":"","lmsId":"Slide6","width":720,"height":405,"resume":false,"id":"6ZTVWr5w1aG","slideLayers":[{"enableSeek":true,"enableReplay":true,"startTime":-1,"elapsedTimeMode":"normal","useHandCursor":false,"resume":false,"kind":"slidelayer","isBaseLayer":true}]},{"kind":"slide","html5url":"html5/data/js/62ekrhTV4dm.js","title":"Calming Down","trackViews":true,"showMenuResultIcon":false,"viewGroupId":"","historyGroupId":"","videoZoom":"","scrolling":false,"transition":"appear","transDuration":0,"transDir":1,"wipeTrans":false,"slideLock":false,"navIndex":-1,"globalAudioId":"","thumbnailid":"","showAnimationId":"","lmsId":"Slide7","width":720,"height":405,"resume":false,"id":"62ekrhTV4dm","slideLayers":[{"enableSeek":true,"enableReplay":true,"startTime":-1,"elapsedTimeMode":"normal","useHandCursor":false,"resume":false,"kind":"slidelayer","isBaseLayer":true}]},{"kind":"slide","html5url":"html5/data/js/63DK7nsEcug.js","title":"Review of Techniques","trackViews":true,"showMenuResultIcon":false,"viewGroupId":"","historyGroupId":"","videoZoom":"","scrolling":false,"transition":"appear","transDuration":0,"transDir":1,"wipeTrans":false,"slideLock":false,"navIndex":-1,"globalAudioId":"","thumbnailid":"","showAnimationId":"","lmsId":"Slide8","width":720,"height":405,"resume":false,"id":"63DK7nsEcug","slideLayers":[{"enableSeek":true,"enableReplay":true,"startTime":-1,"elapsedTimeMode":"normal","useHandCursor":false,"resume":false,"kind":"slidelayer","isBaseLayer":true}]},{"kind":"slide","html5url":"html5/data/js/5Xq9oKmEDZN.js","title":"Medical Review","trackViews":true,"showMenuResultIcon":false,"viewGroupId":"","historyGroupId":"","videoZoom":"","scrolling":false,"transition":"appear","transDuration":0,"transDir":1,"wipeTrans":false,"slideLock":false,"navIndex":-1,"globalAudioId":"","thumbnailid":"","showAnimationId":"","lmsId":"Slide9","width":720,"height":405,"resume":false,"id":"5Xq9oKmEDZN","slideLayers":[{"enableSeek":true,"enableReplay":true,"startTime":-1,"elapsedTimeMode":"normal","useHandCursor":false,"resume":false,"kind":"slidelayer","isBaseLayer":true}]},{"kind":"slide","html5url":"html5/data/js/5bkLGB1hM9w.js","title":"Angry but settles","trackViews":true,"showMenuResultIcon":false,"viewGroupId":"","historyGroupId":"","videoZoom":"","scrolling":false,"transition":"appear","transDuration":0,"transDir":1,"wipeTrans":false,"slideLock":false,"navIndex":-1,"globalAudioId":"","thumbnailid":"","showAnimationId":"","lmsId":"Slide10","width":720,"height":405,"resume":false,"id":"5bkLGB1hM9w","slideLayers":[{"enableSeek":true,"enableReplay":true,"startTime":-1,"elapsedTimeMode":"normal","useHandCursor":false,"resume":false,"kind":"slidelayer","isBaseLayer":true}]},{"kind":"slide","html5url":"html5/data/js/6JDmWuMSK8T.js","title":"Now that you\'ve heard the son\'s response, would you change your original response?","trackViews":true,"showMenuResultIcon":false,"viewGroupId":"","historyGroupId":"","videoZoom":"","scrolling":false,"transition":"appear","transDuration":0,"transDir":1,"wipeTrans":false,"slideLock":false,"navIndex":-1,"globalAudioId":"","thumbnailid":"","showAnimationId":"","lmsId":"Slide11","width":720,"height":405,"resume":false,"id":"6JDmWuMSK8T","slideLayers":[{"enableSeek":true,"enableReplay":true,"startTime":-1,"elapsedTimeMode":"normal","useHandCursor":false,"resume":false,"kind":"slidelayer","isBaseLayer":true}]},{"kind":"slide","html5url":"html5/data/js/6YqL9cqxNQ8.js","title":"Change response?","trackViews":true,"showMenuResultIcon":false,"viewGroupId":"","historyGroupId":"","videoZoom":"","scrolling":false,"transition":"appear","transDuration":0,"transDir":1,"wipeTrans":false,"slideLock":false,"navIndex":-1,"globalAudioId":"","thumbnailid":"","showAnimationId":"","lmsId":"Slide12","width":720,"height":405,"resume":true,"id":"6YqL9cqxNQ8","slideLayers":[{"enableSeek":true,"enableReplay":true,"startTime":-1,"elapsedTimeMode":"normal","useHandCursor":false,"resume":true,"kind":"slidelayer","isBaseLayer":true}]},{"kind":"slide","html5url":"html5/data/js/5zjQhvgFDSy.js","title":"Now that you\'ve heard the son\'s response, would you change your original response?","trackViews":true,"showMenuResultIcon":false,"viewGroupId":"","historyGroupId":"","videoZoom":"","scrolling":false,"transition":"appear","transDuration":0,"transDir":1,"wipeTrans":false,"slideLock":false,"navIndex":-1,"globalAudioId":"","thumbnailid":"","showAnimationId":"","lmsId":"Slide13","width":720,"height":405,"resume":false,"id":"5zjQhvgFDSy","slideLayers":[{"enableSeek":true,"enableReplay":true,"startTime":-1,"elapsedTimeMode":"normal","useHandCursor":false,"resume":false,"kind":"slidelayer","isBaseLayer":true}]},{"kind":"slide","html5url":"html5/data/js/6DS8dK0UWoz.js","title":"Now that you\'ve heard the son\'s response, would you change your original response?","trackViews":true,"showMenuResultIcon":false,"viewGroupId":"","historyGroupId":"","videoZoom":"","scrolling":false,"transition":"appear","transDuration":0,"transDir":1,"wipeTrans":false,"slideLock":false,"navIndex":-1,"globalAudioId":"","thumbnailid":"","showAnimationId":"","lmsId":"Slide14","width":720,"height":405,"resume":false,"id":"6DS8dK0UWoz","slideLayers":[{"enableSeek":true,"enableReplay":true,"startTime":-1,"elapsedTimeMode":"normal","useHandCursor":false,"resume":false,"kind":"slidelayer","isBaseLayer":true}]},{"kind":"slide","html5url":"html5/data/js/5sC3fqpHDcA.js","title":"Now that you\'ve heard the son\'s response, would you change your original response?","trackViews":true,"showMenuResultIcon":false,"viewGroupId":"","historyGroupId":"","videoZoom":"","scrolling":false,"transition":"appear","transDuration":0,"transDir":1,"wipeTrans":false,"slideLock":false,"navIndex":-1,"globalAudioId":"","thumbnailid":"","showAnimationId":"","lmsId":"Slide15","width":720,"height":405,"resume":false,"id":"5sC3fqpHDcA","slideLayers":[{"enableSeek":true,"enableReplay":true,"startTime":-1,"elapsedTimeMode":"normal","useHandCursor":false,"resume":false,"kind":"slidelayer","isBaseLayer":true}]},{"kind":"slide","html5url":"html5/data/js/5nmDJSPvux7.js","title":"Change response?","trackViews":true,"showMenuResultIcon":false,"viewGroupId":"","historyGroupId":"","videoZoom":"","scrolling":false,"transition":"appear","transDuration":0,"transDir":1,"wipeTrans":false,"slideLock":false,"navIndex":-1,"globalAudioId":"","thumbnailid":"","showAnimationId":"","lmsId":"Slide16","width":720,"height":405,"resume":true,"id":"5nmDJSPvux7","slideLayers":[{"enableSeek":true,"enableReplay":true,"startTime":-1,"elapsedTimeMode":"normal","useHandCursor":false,"resume":true,"kind":"slidelayer","isBaseLayer":true}]},{"kind":"slide","html5url":"html5/data/js/6GohpLJwD5I.js","title":"Change response?","trackViews":true,"showMenuResultIcon":false,"viewGroupId":"","historyGroupId":"","videoZoom":"","scrolling":false,"transition":"appear","transDuration":0,"transDir":1,"wipeTrans":false,"slideLock":false,"navIndex":-1,"globalAudioId":"","thumbnailid":"","showAnimationId":"","lmsId":"Slide17","width":720,"height":405,"resume":true,"id":"6GohpLJwD5I","slideLayers":[{"enableSeek":true,"enableReplay":true,"startTime":-1,"elapsedTimeMode":"normal","useHandCursor":false,"resume":true,"kind":"slidelayer","isBaseLayer":true}]},{"kind":"slide","html5url":"html5/data/js/5uDvVyI7IWQ.js","title":"Change response?","trackViews":true,"showMenuResultIcon":false,"viewGroupId":"","historyGroupId":"","videoZoom":"","scrolling":false,"transition":"appear","transDuration":0,"transDir":1,"wipeTrans":false,"slideLock":false,"navIndex":-1,"globalAudioId":"","thumbnailid":"","showAnimationId":"","lmsId":"Slide18","width":720,"height":405,"resume":true,"id":"5uDvVyI7IWQ","slideLayers":[{"enableSeek":true,"enableReplay":true,"startTime":-1,"elapsedTimeMode":"normal","useHandCursor":false,"resume":true,"kind":"slidelayer","isBaseLayer":true}]}],"id":"5r3zWD1W4L5"},{"kind":"scene","lmsId":"Scene3","isMessageScene":false,"startingSlide":"_player.6824FpEWIVd.64ULKMIGC7v","slides":[{"kind":"slide","html5url":"html5/data/js/64ULKMIGC7v.js","title":"Case 2","trackViews":true,"showMenuResultIcon":false,"viewGroupId":"","historyGroupId":"","videoZoom":"","scrolling":false,"transition":"appear","transDuration":0,"transDir":1,"wipeTrans":false,"slideLock":false,"navIndex":-1,"globalAudioId":"","thumbnailid":"","showAnimationId":"","lmsId":"Slide1","width":720,"height":405,"resume":false,"id":"64ULKMIGC7v","slideLayers":[{"enableSeek":true,"enableReplay":true,"startTime":-1,"elapsedTimeMode":"normal","useHandCursor":false,"resume":false,"kind":"slidelayer","isBaseLayer":true}]},{"kind":"slide","html5url":"html5/data/js/62vYXfaXScK.js","title":"Background Info","trackViews":true,"showMenuResultIcon":false,"viewGroupId":"","historyGroupId":"","videoZoom":"","scrolling":false,"transition":"appear","transDuration":0,"transDir":1,"wipeTrans":false,"slideLock":false,"navIndex":-1,"globalAudioId":"","thumbnailid":"","showAnimationId":"","lmsId":"Slide2","width":720,"height":405,"resume":false,"id":"62vYXfaXScK","slideLayers":[{"enableSeek":true,"enableReplay":true,"startTime":-1,"elapsedTimeMode":"normal","useHandCursor":false,"resume":false,"kind":"slidelayer","isBaseLayer":true}]},{"kind":"slide","html5url":"html5/data/js/6RzCiWl0J12.js","title":"Case 2 Intro","trackViews":true,"showMenuResultIcon":false,"viewGroupId":"","historyGroupId":"","videoZoom":"","scrolling":false,"transition":"appear","transDuration":0,"transDir":1,"wipeTrans":false,"slideLock":false,"navIndex":-1,"globalAudioId":"","thumbnailid":"","showAnimationId":"","lmsId":"Slide3","width":720,"height":405,"resume":false,"id":"6RzCiWl0J12","slideLayers":[{"enableSeek":true,"enableReplay":true,"startTime":-1,"elapsedTimeMode":"normal","useHandCursor":false,"resume":false,"kind":"slidelayer","isBaseLayer":true}]},{"kind":"slide","html5url":"html5/data/js/6UW60BKMMZq.js","title":"What do you want to say next?","trackViews":true,"showMenuResultIcon":false,"viewGroupId":"","historyGroupId":"","videoZoom":"","scrolling":false,"transition":"appear","transDuration":0,"transDir":1,"wipeTrans":false,"slideLock":false,"navIndex":-1,"globalAudioId":"","thumbnailid":"","showAnimationId":"","lmsId":"Slide4","width":720,"height":405,"resume":true,"id":"6UW60BKMMZq","slideLayers":[{"enableSeek":true,"enableReplay":true,"startTime":-1,"elapsedTimeMode":"normal","useHandCursor":false,"resume":true,"kind":"slidelayer","isBaseLayer":true}]},{"kind":"slide","html5url":"html5/data/js/6rPG7QapW1p.js","title":"Chemo\'s Not a Good Idea","trackViews":true,"showMenuResultIcon":false,"viewGroupId":"","historyGroupId":"","videoZoom":"","scrolling":false,"transition":"appear","transDuration":0,"transDir":1,"wipeTrans":false,"slideLock":false,"navIndex":-1,"globalAudioId":"","thumbnailid":"","showAnimationId":"","lmsId":"Slide5","width":720,"height":405,"resume":false,"id":"6rPG7QapW1p","slideLayers":[{"enableSeek":true,"enableReplay":true,"startTime":-1,"elapsedTimeMode":"normal","useHandCursor":false,"resume":false,"kind":"slidelayer","isBaseLayer":true}]},{"kind":"slide","html5url":"html5/data/js/658noRfGZOR.js","title":"Understanding","trackViews":true,"showMenuResultIcon":false,"viewGroupId":"","historyGroupId":"","videoZoom":"","scrolling":false,"transition":"appear","transDuration":0,"transDir":1,"wipeTrans":false,"slideLock":false,"navIndex":-1,"globalAudioId":"","thumbnailid":"","showAnimationId":"","lmsId":"Slide6","width":720,"height":405,"resume":false,"id":"658noRfGZOR","slideLayers":[{"enableSeek":true,"enableReplay":true,"startTime":-1,"elapsedTimeMode":"normal","useHandCursor":false,"resume":false,"kind":"slidelayer","isBaseLayer":true}]},{"kind":"slide","html5url":"html5/data/js/5xjLYZdrs2Q.js","title":"How would you respond?","trackViews":true,"showMenuResultIcon":false,"viewGroupId":"","historyGroupId":"","videoZoom":"","scrolling":false,"transition":"appear","transDuration":0,"transDir":1,"wipeTrans":false,"slideLock":false,"navIndex":-1,"globalAudioId":"","thumbnailid":"","interactions":[{"kind":"interaction","id":"6o6lAmmCjDs","lmsId":"FreeFormTextEntry","lmstext":"How would you respond?","type":"fillin","maxpoints":0,"aoinclude":false,"istracked":true,"issurvey":true,"skipenabled":false,"responseDefinition":{"actions":[{"kind":"addchoiceresponse","interactionId":"6o6lAmmCjDs","value":"5e4v7i6kuhv.$Text","type":"property"}]},"answers":[{"kind":"answer","id":"5vh8V6Ngbl3","points":0,"status":"neutral","evaluate":{"statements":[{"kind":"other"}]},"actions":[{"kind":"trigger_next_slide"}]},{"kind":"answer","id":"6CzLjfwuhKJ","points":0,"status":"neutral","evaluate":{"statements":[{"kind":"other"}]},"actions":[{"kind":"trigger_next_slide"}]}]}],"showAnimationId":"","lmsId":"Slide7","width":720,"height":405,"resume":true,"id":"5xjLYZdrs2Q","slideLayers":[{"enableSeek":true,"enableReplay":true,"startTime":-1,"elapsedTimeMode":"normal","useHandCursor":false,"resume":true,"kind":"slidelayer","isBaseLayer":true}]},{"kind":"slide","html5url":"html5/data/js/6Vg7D9pvyP3.js","title":"Two examples","trackViews":true,"showMenuResultIcon":false,"viewGroupId":"","historyGroupId":"","videoZoom":"","scrolling":false,"transition":"appear","transDuration":0,"transDir":1,"wipeTrans":false,"slideLock":false,"navIndex":-1,"globalAudioId":"","thumbnailid":"","interactions":[{"kind":"interaction","id":"6bkiwv0v4qD","lmsId":"FreeFormTextEntry","lmstext":"Text Entry Interaction","type":"fillin","maxpoints":0,"aoinclude":false,"istracked":true,"issurvey":true,"skipenabled":false,"responseDefinition":{"actions":[{"kind":"addchoiceresponse","interactionId":"6bkiwv0v4qD","value":"5yPtN2ew4tT.$Text","type":"property"}]},"answers":[{"kind":"answer","id":"5lPhs0Bt83u","points":0,"status":"neutral","evaluate":{"statements":[{"kind":"other"}]},"actions":[{"kind":"if_action","condition":{"statement":{"kind":"compare","operator":"lte","valuea":"6bkiwv0v4qD.$AttemptCount","typea":"property","valueb":1,"typeb":"number"}},"thenActions":[{"kind":"show_slidelayer","hideOthers":"oncomplete","transition":"appear","objRef":{"type":"string","value":"62tz3upcewl"}},{"kind":"exe_actiongroup","id":"DisableChoices_5sLEssjXa1B"}]}]},{"kind":"answer","id":"6AguVI7ECY4","points":0,"status":"neutral","evaluate":{"statements":[{"kind":"other"}]},"actions":[{"kind":"if_action","condition":{"statement":{"kind":"compare","operator":"lte","valuea":"6bkiwv0v4qD.$AttemptCount","typea":"property","valueb":1,"typeb":"number"}},"thenActions":[{"kind":"show_slidelayer","hideOthers":"oncomplete","transition":"appear","objRef":{"type":"string","value":"62tz3upcewl"}},{"kind":"exe_actiongroup","id":"DisableChoices_5sLEssjXa1B"}]}]}]}],"showAnimationId":"","lmsId":"Slide8","width":720,"height":405,"resume":true,"id":"6Vg7D9pvyP3","slideLayers":[{"enableSeek":true,"enableReplay":true,"startTime":-1,"elapsedTimeMode":"normal","useHandCursor":false,"resume":true,"kind":"slidelayer","isBaseLayer":true}]},{"kind":"slide","html5url":"html5/data/js/5kidZXTbgyn.js","title":"Review of Techniques","trackViews":true,"showMenuResultIcon":false,"viewGroupId":"","historyGroupId":"","videoZoom":"","scrolling":false,"transition":"appear","transDuration":0,"transDir":1,"wipeTrans":false,"slideLock":false,"navIndex":-1,"globalAudioId":"","thumbnailid":"","showAnimationId":"","lmsId":"Slide9","width":720,"height":405,"resume":false,"id":"5kidZXTbgyn","slideLayers":[{"enableSeek":true,"enableReplay":true,"startTime":-1,"elapsedTimeMode":"normal","useHandCursor":false,"resume":false,"kind":"slidelayer","isBaseLayer":true}]}],"id":"6824FpEWIVd"},{"kind":"scene","lmsId":"Scene4","isMessageScene":false,"startingSlide":"_player.5eLuUelybtn.6ezJbZD2toj","slides":[{"kind":"slide","html5url":"html5/data/js/6ezJbZD2toj.js","title":"Case 3","trackViews":true,"showMenuResultIcon":false,"viewGroupId":"","historyGroupId":"","videoZoom":"","scrolling":false,"transition":"appear","transDuration":0,"transDir":1,"wipeTrans":false,"slideLock":false,"navIndex":-1,"globalAudioId":"","thumbnailid":"","showAnimationId":"","lmsId":"Slide1","width":720,"height":405,"resume":false,"id":"6ezJbZD2toj","slideLayers":[{"enableSeek":true,"enableReplay":true,"startTime":-1,"elapsedTimeMode":"normal","useHandCursor":false,"resume":false,"kind":"slidelayer","isBaseLayer":true}]},{"kind":"slide","html5url":"html5/data/js/6XhkHqR313E.js","title":"Background","trackViews":true,"showMenuResultIcon":false,"viewGroupId":"","historyGroupId":"","videoZoom":"","scrolling":false,"transition":"appear","transDuration":0,"transDir":1,"wipeTrans":false,"slideLock":false,"navIndex":-1,"globalAudioId":"","thumbnailid":"","showAnimationId":"","lmsId":"Slide2","width":720,"height":405,"resume":false,"id":"6XhkHqR313E","slideLayers":[{"enableSeek":true,"enableReplay":true,"startTime":-1,"elapsedTimeMode":"normal","useHandCursor":false,"resume":false,"kind":"slidelayer","isBaseLayer":true}]},{"kind":"slide","html5url":"html5/data/js/6nUCHIdrU7C.js","title":"Initial meeting_ mom’s a fighter","trackViews":true,"showMenuResultIcon":false,"viewGroupId":"","historyGroupId":"","videoZoom":"","scrolling":false,"transition":"appear","transDuration":0,"transDir":1,"wipeTrans":false,"slideLock":false,"navIndex":-1,"globalAudioId":"","thumbnailid":"","showAnimationId":"","lmsId":"Slide3","width":720,"height":405,"resume":false,"id":"6nUCHIdrU7C","slideLayers":[{"enableSeek":true,"enableReplay":true,"startTime":-1,"elapsedTimeMode":"normal","useHandCursor":false,"resume":false,"kind":"slidelayer","isBaseLayer":true}]},{"kind":"slide","html5url":"html5/data/js/62FDwybDeev.js","title":"Text Entry","trackViews":true,"showMenuResultIcon":false,"viewGroupId":"","historyGroupId":"","videoZoom":"","scrolling":false,"transition":"appear","transDuration":0,"transDir":1,"wipeTrans":false,"slideLock":false,"navIndex":-1,"globalAudioId":"","thumbnailid":"","interactions":[{"kind":"interaction","id":"5ghZCq0J7Zd","lmsId":"FreeFormTextEntry","lmstext":"Text Entry Interaction","type":"fillin","maxpoints":0,"aoinclude":false,"istracked":true,"issurvey":true,"skipenabled":false,"responseDefinition":{"actions":[{"kind":"addchoiceresponse","interactionId":"5ghZCq0J7Zd","value":"6iO5YGUco8a.$Text","type":"property"}]},"answers":[{"kind":"answer","id":"5VCr2OGIT7s","points":0,"status":"neutral","evaluate":{"statements":[{"kind":"other"}]},"actions":[{"kind":"trigger_next_slide"}]},{"kind":"answer","id":"6po9IYPT4Cj","points":0,"status":"neutral","evaluate":{"statements":[{"kind":"other"}]},"actions":[{"kind":"trigger_next_slide"}]}]}],"showAnimationId":"","lmsId":"Slide4","width":720,"height":405,"resume":true,"id":"62FDwybDeev","slideLayers":[{"enableSeek":true,"enableReplay":true,"startTime":-1,"elapsedTimeMode":"normal","useHandCursor":false,"resume":true,"kind":"slidelayer","isBaseLayer":true}]},{"kind":"slide","html5url":"html5/data/js/6allCnH2tIO.js","title":"derailed discussion","trackViews":true,"showMenuResultIcon":false,"viewGroupId":"","historyGroupId":"","videoZoom":"","scrolling":false,"transition":"appear","transDuration":0,"transDir":1,"wipeTrans":false,"slideLock":false,"navIndex":-1,"globalAudioId":"","thumbnailid":"","showAnimationId":"","lmsId":"Slide5","width":720,"height":405,"resume":false,"id":"6allCnH2tIO","slideLayers":[{"enableSeek":true,"enableReplay":true,"startTime":-1,"elapsedTimeMode":"normal","useHandCursor":false,"resume":false,"kind":"slidelayer","isBaseLayer":true}]},{"kind":"slide","html5url":"html5/data/js/6LQa7JycXgT.js","title":"What happened?","trackViews":true,"showMenuResultIcon":false,"viewGroupId":"","historyGroupId":"","videoZoom":"","scrolling":false,"transition":"appear","transDuration":0,"transDir":1,"wipeTrans":false,"slideLock":false,"navIndex":-1,"globalAudioId":"","thumbnailid":"","showAnimationId":"","lmsId":"Slide6","width":720,"height":405,"resume":false,"id":"6LQa7JycXgT","slideLayers":[{"enableSeek":true,"enableReplay":true,"startTime":-1,"elapsedTimeMode":"normal","useHandCursor":false,"resume":false,"kind":"slidelayer","isBaseLayer":true}]},{"kind":"slide","html5url":"html5/data/js/5Y1Ck6iddNZ.js","title":"I hear you saying that mom","trackViews":true,"showMenuResultIcon":false,"viewGroupId":"","historyGroupId":"","videoZoom":"","scrolling":false,"transition":"appear","transDuration":0,"transDir":1,"wipeTrans":false,"slideLock":false,"navIndex":-1,"globalAudioId":"","thumbnailid":"","showAnimationId":"","lmsId":"Slide7","width":720,"height":405,"resume":false,"id":"5Y1Ck6iddNZ","slideLayers":[{"enableSeek":true,"enableReplay":true,"startTime":-1,"elapsedTimeMode":"normal","useHandCursor":false,"resume":false,"kind":"slidelayer","isBaseLayer":true}]},{"kind":"slide","html5url":"html5/data/js/6Nt23PeOtVK.js","title":"Consider this...","trackViews":true,"showMenuResultIcon":false,"viewGroupId":"","historyGroupId":"","videoZoom":"","scrolling":false,"transition":"appear","transDuration":0,"transDir":1,"wipeTrans":false,"slideLock":false,"navIndex":-1,"globalAudioId":"","thumbnailid":"","interactions":[{"kind":"interaction","id":"5sLQ7zaBwEN","lmsId":"FreeFormTextEntry","lmstext":"Consider this...","type":"fillin","maxpoints":0,"aoinclude":false,"istracked":true,"issurvey":true,"skipenabled":false,"responseDefinition":{"actions":[{"kind":"addchoiceresponse","interactionId":"5sLQ7zaBwEN","value":"5YCCOW3P0Ko.$Text","type":"property"}]},"answers":[{"kind":"answer","id":"6Jhp3K3Zuap","points":0,"status":"neutral","evaluate":{"statements":[{"kind":"other"}]},"actions":[{"kind":"if_action","condition":{"statement":{"kind":"compare","operator":"lte","valuea":"5sLQ7zaBwEN.$AttemptCount","typea":"property","valueb":1,"typeb":"number"}},"thenActions":[{"kind":"show_slidelayer","hideOthers":"oncomplete","transition":"appear","objRef":{"type":"string","value":"5hZNCRGyT6z"}},{"kind":"exe_actiongroup","id":"DisableChoices_6i1mhRsAEWS"}]}]},{"kind":"answer","id":"5yIP0a2I3M1","points":0,"status":"neutral","evaluate":{"statements":[{"kind":"other"}]},"actions":[{"kind":"if_action","condition":{"statement":{"kind":"compare","operator":"lte","valuea":"5sLQ7zaBwEN.$AttemptCount","typea":"property","valueb":1,"typeb":"number"}},"thenActions":[{"kind":"show_slidelayer","hideOthers":"oncomplete","transition":"appear","objRef":{"type":"string","value":"5hZNCRGyT6z"}},{"kind":"exe_actiongroup","id":"DisableChoices_6i1mhRsAEWS"}]}]}]}],"showAnimationId":"","lmsId":"Slide8","width":720,"height":405,"resume":true,"id":"6Nt23PeOtVK","slideLayers":[{"enableSeek":true,"enableReplay":true,"startTime":-1,"elapsedTimeMode":"normal","useHandCursor":false,"resume":true,"kind":"slidelayer","isBaseLayer":true}]},{"kind":"slide","html5url":"html5/data/js/6qpdu3U1wAC.js","title":"What words does the physician use to get the family to agree to meet tomorrow?","trackViews":true,"showMenuResultIcon":false,"viewGroupId":"","historyGroupId":"","videoZoom":"","scrolling":false,"transition":"appear","transDuration":0,"transDir":1,"wipeTrans":false,"slideLock":false,"navIndex":-1,"globalAudioId":"","thumbnailid":"","interactions":[{"kind":"interaction","id":"61Wet1BUO4l","lmsId":"FreeFormTextEntry","lmstext":"What words does the physician use to get the family to agree to meet tomorrow?","type":"fillin","maxpoints":0,"aoinclude":false,"istracked":true,"issurvey":true,"skipenabled":false,"responseDefinition":{"actions":[{"kind":"addchoiceresponse","interactionId":"61Wet1BUO4l","value":"6iKZQ3gSJtU.$Text","type":"property"}]},"answers":[{"kind":"answer","id":"6baTMVpnO8g","points":0,"status":"neutral","evaluate":{"statements":[{"kind":"other"}]},"actions":[{"kind":"trigger_next_slide"}]},{"kind":"answer","id":"6W5Y8DaKYHG","points":0,"status":"neutral","evaluate":{"statements":[{"kind":"other"}]},"actions":[{"kind":"trigger_next_slide"}]}]}],"showAnimationId":"","lmsId":"Slide9","width":720,"height":405,"resume":true,"id":"6qpdu3U1wAC","slideLayers":[{"enableSeek":true,"enableReplay":true,"startTime":-1,"elapsedTimeMode":"normal","useHandCursor":false,"resume":true,"kind":"slidelayer","isBaseLayer":true}]},{"kind":"slide","html5url":"html5/data/js/5YUEDlQIybc.js","title":"Review of Techniques","trackViews":true,"showMenuResultIcon":false,"viewGroupId":"","historyGroupId":"","videoZoom":"","scrolling":false,"transition":"appear","transDuration":0,"transDir":1,"wipeTrans":false,"slideLock":false,"navIndex":-1,"globalAudioId":"","thumbnailid":"","showAnimationId":"","lmsId":"Slide10","width":720,"height":405,"resume":false,"id":"5YUEDlQIybc","slideLayers":[{"enableSeek":true,"enableReplay":true,"startTime":-1,"elapsedTimeMode":"normal","useHandCursor":false,"resume":false,"kind":"slidelayer","isBaseLayer":true}]}],"id":"5eLuUelybtn"},{"kind":"scene","lmsId":"Scene5","isMessageScene":false,"startingSlide":"_player.5iABkSVoR4x.6BEICbT3h5q","slides":[{"kind":"slide","html5url":"html5/data/js/6BEICbT3h5q.js","title":"Case 4","trackViews":true,"showMenuResultIcon":false,"viewGroupId":"","historyGroupId":"","videoZoom":"","scrolling":false,"transition":"appear","transDuration":0,"transDir":1,"wipeTrans":false,"slideLock":false,"navIndex":-1,"globalAudioId":"","thumbnailid":"","showAnimationId":"","lmsId":"Slide1","width":720,"height":405,"resume":false,"id":"6BEICbT3h5q","slideLayers":[{"enableSeek":true,"enableReplay":true,"startTime":-1,"elapsedTimeMode":"normal","useHandCursor":false,"resume":false,"kind":"slidelayer","isBaseLayer":true}]},{"kind":"slide","html5url":"html5/data/js/5ViUAoFGgcm.js","title":"Background","trackViews":true,"showMenuResultIcon":false,"viewGroupId":"","historyGroupId":"","videoZoom":"","scrolling":false,"transition":"appear","transDuration":0,"transDir":1,"wipeTrans":false,"slideLock":false,"navIndex":-1,"globalAudioId":"","thumbnailid":"","showAnimationId":"","lmsId":"Slide2","width":720,"height":405,"resume":false,"id":"5ViUAoFGgcm","slideLayers":[{"enableSeek":true,"enableReplay":true,"startTime":-1,"elapsedTimeMode":"normal","useHandCursor":false,"resume":false,"kind":"slidelayer","isBaseLayer":true}]},{"kind":"slide","html5url":"html5/data/js/6EWhKjmJpWE.js","title":"Compare","trackViews":true,"showMenuResultIcon":false,"viewGroupId":"","historyGroupId":"","videoZoom":"","scrolling":false,"transition":"appear","transDuration":0,"transDir":1,"wipeTrans":false,"slideLock":false,"navIndex":-1,"globalAudioId":"","thumbnailid":"","showAnimationId":"","lmsId":"Slide3","width":720,"height":405,"resume":false,"id":"6EWhKjmJpWE","slideLayers":[{"enableSeek":true,"enableReplay":true,"startTime":-1,"elapsedTimeMode":"normal","useHandCursor":false,"resume":false,"kind":"slidelayer","isBaseLayer":true}]},{"kind":"slide","html5url":"html5/data/js/67Ty7v8GvuS.js","title":"Vignette A","trackViews":true,"showMenuResultIcon":false,"viewGroupId":"","historyGroupId":"","videoZoom":"","scrolling":false,"transition":"appear","transDuration":0,"transDir":1,"wipeTrans":false,"slideLock":false,"navIndex":-1,"globalAudioId":"","thumbnailid":"","showAnimationId":"","lmsId":"Slide4","width":720,"height":405,"resume":false,"id":"67Ty7v8GvuS","slideLayers":[{"enableSeek":true,"enableReplay":true,"startTime":-1,"elapsedTimeMode":"normal","useHandCursor":false,"resume":false,"kind":"slidelayer","isBaseLayer":true}]},{"kind":"slide","html5url":"html5/data/js/6UGHmEVbXR6.js","title":"Vignette B","trackViews":true,"showMenuResultIcon":false,"viewGroupId":"","historyGroupId":"","videoZoom":"","scrolling":false,"transition":"appear","transDuration":0,"transDir":1,"wipeTrans":false,"slideLock":false,"navIndex":-1,"globalAudioId":"","thumbnailid":"","showAnimationId":"","lmsId":"Slide5","width":720,"height":405,"resume":false,"id":"6UGHmEVbXR6","slideLayers":[{"enableSeek":true,"enableReplay":true,"startTime":-1,"elapsedTimeMode":"normal","useHandCursor":false,"resume":false,"kind":"slidelayer","isBaseLayer":true}]},{"kind":"slide","html5url":"html5/data/js/6bUOCf3LE9b.js","title":"Text Entry","trackViews":true,"showMenuResultIcon":false,"viewGroupId":"","historyGroupId":"","videoZoom":"","scrolling":false,"transition":"appear","transDuration":0,"transDir":1,"wipeTrans":false,"slideLock":false,"navIndex":-1,"globalAudioId":"","thumbnailid":"","interactions":[{"kind":"interaction","id":"5gsFVriWAcH","lmsId":"FreeFormTextEntry","lmstext":"Text Entry Interaction","type":"fillin","maxpoints":0,"aoinclude":false,"istracked":true,"issurvey":true,"skipenabled":false,"responseDefinition":{"actions":[{"kind":"addchoiceresponse","interactionId":"5gsFVriWAcH","value":"5uH003RoUSf.$Text","type":"property"}]},"answers":[{"kind":"answer","id":"6F8Mvf0m322","points":0,"status":"neutral","evaluate":{"statements":[{"kind":"other"}]},"actions":[{"kind":"trigger_next_slide"}]},{"kind":"answer","id":"6BL5qBQTMnv","points":0,"status":"neutral","evaluate":{"statements":[{"kind":"other"}]},"actions":[{"kind":"trigger_next_slide"}]}]}],"showAnimationId":"","lmsId":"Slide6","width":720,"height":405,"resume":true,"id":"6bUOCf3LE9b","slideLayers":[{"enableSeek":true,"enableReplay":true,"startTime":-1,"elapsedTimeMode":"normal","useHandCursor":false,"resume":true,"kind":"slidelayer","isBaseLayer":true}]},{"kind":"slide","html5url":"html5/data/js/6Njw0BGvoZU.js","title":"Laptop Screen","trackViews":true,"showMenuResultIcon":false,"viewGroupId":"","historyGroupId":"","videoZoom":"","scrolling":false,"transition":"appear","transDuration":0,"transDir":1,"wipeTrans":false,"slideLock":false,"navIndex":-1,"globalAudioId":"","thumbnailid":"","showAnimationId":"","lmsId":"Slide7","width":720,"height":405,"resume":false,"id":"6Njw0BGvoZU","slideLayers":[{"enableSeek":true,"enableReplay":true,"startTime":-1,"elapsedTimeMode":"normal","useHandCursor":false,"resume":false,"kind":"slidelayer","isBaseLayer":true}]},{"kind":"slide","html5url":"html5/data/js/5Vsks4lQCFs.js","title":"Text Entry","trackViews":true,"showMenuResultIcon":false,"viewGroupId":"","historyGroupId":"","videoZoom":"","scrolling":false,"transition":"appear","transDuration":0,"transDir":1,"wipeTrans":false,"slideLock":false,"navIndex":-1,"globalAudioId":"","thumbnailid":"","interactions":[{"kind":"interaction","id":"6j5RY5174LL","lmsId":"FreeFormTextEntry","lmstext":"Text Entry Interaction","type":"fillin","maxpoints":0,"aoinclude":false,"istracked":true,"issurvey":true,"skipenabled":false,"responseDefinition":{"actions":[{"kind":"addchoiceresponse","interactionId":"6j5RY5174LL","value":"5vjslcLqjUh.$Text","type":"property"}]},"answers":[{"kind":"answer","id":"6ELgAOlmSIS","points":0,"status":"neutral","evaluate":{"statements":[{"kind":"other"}]},"actions":[{"kind":"trigger_next_slide"}]},{"kind":"answer","id":"6bOvnT6lfRY","points":0,"status":"neutral","evaluate":{"statements":[{"kind":"other"}]},"actions":[{"kind":"trigger_next_slide"}]}]}],"showAnimationId":"","lmsId":"Slide8","width":720,"height":405,"resume":true,"id":"5Vsks4lQCFs","slideLayers":[{"enableSeek":true,"enableReplay":true,"startTime":-1,"elapsedTimeMode":"normal","useHandCursor":false,"resume":true,"kind":"slidelayer","isBaseLayer":true}]},{"kind":"slide","html5url":"html5/data/js/6QgIGJTgdXM.js","title":"Review of Techniques","trackViews":true,"showMenuResultIcon":false,"viewGroupId":"","historyGroupId":"","videoZoom":"","scrolling":false,"transition":"appear","transDuration":0,"transDir":1,"wipeTrans":false,"slideLock":false,"navIndex":-1,"globalAudioId":"","thumbnailid":"","showAnimationId":"","lmsId":"Slide9","width":720,"height":405,"resume":false,"id":"6QgIGJTgdXM","slideLayers":[{"enableSeek":true,"enableReplay":true,"startTime":-1,"elapsedTimeMode":"normal","useHandCursor":false,"resume":false,"kind":"slidelayer","isBaseLayer":true}]}],"id":"5iABkSVoR4x"},{"kind":"scene","lmsId":"Scene6","isMessageScene":false,"startingSlide":"_player.6PUNBFetr9k.61hRlamfhqX","slides":[{"kind":"slide","html5url":"html5/data/js/61hRlamfhqX.js","title":"Case 5","trackViews":true,"showMenuResultIcon":false,"viewGroupId":"","historyGroupId":"","videoZoom":"","scrolling":false,"transition":"appear","transDuration":0,"transDir":1,"wipeTrans":false,"slideLock":false,"navIndex":-1,"globalAudioId":"","thumbnailid":"","showAnimationId":"","lmsId":"Slide1","width":720,"height":405,"resume":false,"id":"61hRlamfhqX","slideLayers":[{"enableSeek":true,"enableReplay":true,"startTime":-1,"elapsedTimeMode":"normal","useHandCursor":false,"resume":false,"kind":"slidelayer","isBaseLayer":true}]},{"kind":"slide","html5url":"html5/data/js/5YFYTXElXKu.js","title":"Intro","trackViews":true,"showMenuResultIcon":false,"viewGroupId":"","historyGroupId":"","videoZoom":"","scrolling":false,"transition":"appear","transDuration":0,"transDir":1,"wipeTrans":false,"slideLock":false,"navIndex":-1,"globalAudioId":"","thumbnailid":"","showAnimationId":"","lmsId":"Slide2","width":720,"height":405,"resume":false,"id":"5YFYTXElXKu","slideLayers":[{"enableSeek":true,"enableReplay":true,"startTime":-1,"elapsedTimeMode":"normal","useHandCursor":false,"resume":false,"kind":"slidelayer","isBaseLayer":true}]},{"kind":"slide","html5url":"html5/data/js/5XIC43zXltA.js","title":"Meeting with son","trackViews":true,"showMenuResultIcon":false,"viewGroupId":"","historyGroupId":"","videoZoom":"","scrolling":false,"transition":"appear","transDuration":0,"transDir":1,"wipeTrans":false,"slideLock":false,"navIndex":-1,"globalAudioId":"","thumbnailid":"","showAnimationId":"","lmsId":"Slide3","width":720,"height":405,"resume":false,"id":"5XIC43zXltA","slideLayers":[{"enableSeek":true,"enableReplay":true,"startTime":-1,"elapsedTimeMode":"normal","useHandCursor":false,"resume":false,"kind":"slidelayer","isBaseLayer":true}]},{"kind":"slide","html5url":"html5/data/js/5v1RwLFUgne.js","title":"There are four main ways that most people deal with conflicts:","trackViews":true,"showMenuResultIcon":false,"viewGroupId":"","historyGroupId":"","videoZoom":"","scrolling":false,"transition":"appear","transDuration":0,"transDir":1,"wipeTrans":false,"slideLock":false,"navIndex":-1,"globalAudioId":"","thumbnailid":"","showAnimationId":"","lmsId":"Slide4","width":720,"height":405,"resume":false,"id":"5v1RwLFUgne","slideLayers":[{"enableSeek":true,"enableReplay":true,"startTime":-1,"elapsedTimeMode":"normal","useHandCursor":false,"resume":false,"kind":"slidelayer","isBaseLayer":true}]},{"kind":"slide","html5url":"html5/data/js/66pXcDwqbwB.js","title":"Unrealistic expectations","trackViews":true,"showMenuResultIcon":false,"viewGroupId":"","historyGroupId":"","videoZoom":"","scrolling":false,"transition":"appear","transDuration":0,"transDir":1,"wipeTrans":false,"slideLock":false,"navIndex":-1,"globalAudioId":"","thumbnailid":"","showAnimationId":"","lmsId":"Slide5","width":720,"height":405,"resume":false,"id":"66pXcDwqbwB","slideLayers":[{"enableSeek":true,"enableReplay":true,"startTime":-1,"elapsedTimeMode":"normal","useHandCursor":false,"resume":false,"kind":"slidelayer","isBaseLayer":true}]},{"kind":"slide","html5url":"html5/data/js/5bLU2Q4TO0x.js","title":"What do you do next?","trackViews":true,"showMenuResultIcon":false,"viewGroupId":"","historyGroupId":"","videoZoom":"","scrolling":false,"transition":"appear","transDuration":0,"transDir":1,"wipeTrans":false,"slideLock":false,"navIndex":-1,"globalAudioId":"","thumbnailid":"","interactions":[{"kind":"interaction","id":"6NpWGQyP8Xt","lmsId":"MultiChoice","lmstext":"What do you do next?","type":"multiplechoice","maxpoints":0,"aoinclude":false,"istracked":true,"issurvey":false,"skipenabled":false,"choices":[{"kind":"choice","id":"choice_6C7x62uiWCT","lmstext":"Discuss the need for tracheostomy and PEG tube and provide reassurance. Set an agreed upon date."},{"kind":"choice","id":"choice_5ssH6U5ArCD","lmstext":"Revise goals of care. Discuss what the mother would have wanted under the circumstances."},{"kind":"choice","id":"choice_5rHpsFbryM3","lmstext":"Have Ethics committee review the case and speak with the son."},{"kind":"choice","id":"choice_6QyG6pxwyQ8","lmstext":"Ask the son how he is doing and if he has any concerns about the care of his mother. Then add your concerns."}],"responseDefinition":{"actions":[{"kind":"if_action","condition":{"statement":{"kind":"compare","operator":"eq","valuea":"5kpde8yyWxJ.6C7x62uiWCT.#_checked","typea":"var","valueb":true,"typeb":"boolean"}},"thenActions":[{"kind":"addchoiceresponse","interactionId":"6NpWGQyP8Xt","value":"choices.choice_6C7x62uiWCT","type":"string"}]},{"kind":"if_action","condition":{"statement":{"kind":"compare","operator":"eq","valuea":"5kpde8yyWxJ.5ssH6U5ArCD.#_checked","typea":"var","valueb":true,"typeb":"boolean"}},"thenActions":[{"kind":"addchoiceresponse","interactionId":"6NpWGQyP8Xt","value":"choices.choice_5ssH6U5ArCD","type":"string"}]},{"kind":"if_action","condition":{"statement":{"kind":"compare","operator":"eq","valuea":"5kpde8yyWxJ.5rHpsFbryM3.#_checked","typea":"var","valueb":true,"typeb":"boolean"}},"thenActions":[{"kind":"addchoiceresponse","interactionId":"6NpWGQyP8Xt","value":"choices.choice_5rHpsFbryM3","type":"string"}]},{"kind":"if_action","condition":{"statement":{"kind":"compare","operator":"eq","valuea":"5kpde8yyWxJ.6QyG6pxwyQ8.#_checked","typea":"var","valueb":true,"typeb":"boolean"}},"thenActions":[{"kind":"addchoiceresponse","interactionId":"6NpWGQyP8Xt","value":"choices.choice_6QyG6pxwyQ8","type":"string"}]}]},"answers":[{"kind":"answer","id":"6C7x62uiWCT","points":0,"status":"incorrect","evaluate":{"statements":[{"kind":"equals","choiceid":"choices.choice_6C7x62uiWCT","ignorecase":false}]},"actions":[{"kind":"if_action","condition":{"statement":{"kind":"compare","operator":"lt","valuea":"6NpWGQyP8Xt.$AttemptCount","typea":"property","valueb":10000,"typeb":"number"}},"thenActions":[{"kind":"show_slidelayer","hideOthers":"oncomplete","transition":"appear","objRef":{"type":"string","value":"6A1keZ77fL5"}}]},{"kind":"if_action","condition":{"statement":{"kind":"compare","operator":"gte","valuea":"6NpWGQyP8Xt.$AttemptCount","typea":"property","valueb":10000,"typeb":"number"}},"thenActions":[{"kind":"show_slidelayer","hideOthers":"oncomplete","transition":"appear","objRef":{"type":"string","value":"6A1keZ77fL5"}},{"kind":"exe_actiongroup","id":"DisableChoices_5kpde8yyWxJ"}]}]},{"kind":"answer","id":"5ssH6U5ArCD","points":0,"status":"incorrect","evaluate":{"statements":[{"kind":"equals","choiceid":"choices.choice_5ssH6U5ArCD","ignorecase":false}]},"actions":[{"kind":"if_action","condition":{"statement":{"kind":"compare","operator":"lt","valuea":"6NpWGQyP8Xt.$AttemptCount","typea":"property","valueb":10000,"typeb":"number"}},"thenActions":[{"kind":"show_slidelayer","hideOthers":"oncomplete","transition":"appear","objRef":{"type":"string","value":"6pfIjSfTOio"}}]},{"kind":"if_action","condition":{"statement":{"kind":"compare","operator":"gte","valuea":"6NpWGQyP8Xt.$AttemptCount","typea":"property","valueb":10000,"typeb":"number"}},"thenActions":[{"kind":"show_slidelayer","hideOthers":"oncomplete","transition":"appear","objRef":{"type":"string","value":"6pfIjSfTOio"}},{"kind":"exe_actiongroup","id":"DisableChoices_5kpde8yyWxJ"}]}]},{"kind":"answer","id":"5rHpsFbryM3","points":0,"status":"incorrect","evaluate":{"statements":[{"kind":"equals","choiceid":"choices.choice_5rHpsFbryM3","ignorecase":false}]},"actions":[{"kind":"if_action","condition":{"statement":{"kind":"compare","operator":"lt","valuea":"6NpWGQyP8Xt.$AttemptCount","typea":"property","valueb":10000,"typeb":"number"}},"thenActions":[{"kind":"show_slidelayer","hideOthers":"oncomplete","transition":"appear","objRef":{"type":"string","value":"6KV6FhlyFfD"}}]},{"kind":"if_action","condition":{"statement":{"kind":"compare","operator":"gte","valuea":"6NpWGQyP8Xt.$AttemptCount","typea":"property","valueb":10000,"typeb":"number"}},"thenActions":[{"kind":"show_slidelayer","hideOthers":"oncomplete","transition":"appear","objRef":{"type":"string","value":"6KV6FhlyFfD"}},{"kind":"exe_actiongroup","id":"DisableChoices_5kpde8yyWxJ"}]}]},{"kind":"answer","id":"6QyG6pxwyQ8","points":0,"status":"incorrect","evaluate":{"statements":[{"kind":"equals","choiceid":"choices.choice_6QyG6pxwyQ8","ignorecase":false}]},"actions":[{"kind":"if_action","condition":{"statement":{"kind":"compare","operator":"lt","valuea":"6NpWGQyP8Xt.$AttemptCount","typea":"property","valueb":10000,"typeb":"number"}},"thenActions":[{"kind":"show_slidelayer","hideOthers":"oncomplete","transition":"appear","objRef":{"type":"string","value":"5x2IvLth5ik"}}]},{"kind":"if_action","condition":{"statement":{"kind":"compare","operator":"gte","valuea":"6NpWGQyP8Xt.$AttemptCount","typea":"property","valueb":10000,"typeb":"number"}},"thenActions":[{"kind":"show_slidelayer","hideOthers":"oncomplete","transition":"appear","objRef":{"type":"string","value":"5x2IvLth5ik"}},{"kind":"exe_actiongroup","id":"DisableChoices_5kpde8yyWxJ"}]}]},{"kind":"answer","id":"6lMaIM9HZXq","points":0,"status":"incorrect","evaluate":{"statements":[{"kind":"other"}]},"actions":[{"kind":"if_action","condition":{"statement":{"kind":"compare","operator":"gte","valuea":"6NpWGQyP8Xt.$AttemptCount","typea":"property","valueb":10000,"typeb":"number"}},"thenActions":[{"kind":"trigger_next_slide"}]}]}]}],"showAnimationId":"","lmsId":"Slide6","width":720,"height":405,"resume":true,"id":"5bLU2Q4TO0x","slideLayers":[{"enableSeek":true,"enableReplay":true,"startTime":-1,"elapsedTimeMode":"normal","useHandCursor":false,"resume":true,"kind":"slidelayer","isBaseLayer":true}]},{"kind":"slide","html5url":"html5/data/js/66be56Wadeg.js","title":"Let’s review the answer choices...","trackViews":true,"showMenuResultIcon":false,"viewGroupId":"","historyGroupId":"","videoZoom":"","scrolling":false,"transition":"appear","transDuration":0,"transDir":1,"wipeTrans":false,"slideLock":false,"navIndex":-1,"globalAudioId":"","thumbnailid":"","showAnimationId":"","lmsId":"Slide7","width":720,"height":405,"resume":false,"id":"66be56Wadeg","slideLayers":[{"enableSeek":true,"enableReplay":true,"startTime":-1,"elapsedTimeMode":"normal","useHandCursor":false,"resume":false,"kind":"slidelayer","isBaseLayer":true}]},{"kind":"slide","html5url":"html5/data/js/62dtPpSwjUP.js","title":"Review of Case","trackViews":true,"showMenuResultIcon":false,"viewGroupId":"","historyGroupId":"","videoZoom":"","scrolling":false,"transition":"appear","transDuration":0,"transDir":1,"wipeTrans":false,"slideLock":false,"navIndex":-1,"globalAudioId":"","thumbnailid":"","showAnimationId":"","lmsId":"Slide8","width":720,"height":405,"resume":false,"id":"62dtPpSwjUP","slideLayers":[{"enableSeek":true,"enableReplay":true,"startTime":-1,"elapsedTimeMode":"normal","useHandCursor":false,"resume":false,"kind":"slidelayer","isBaseLayer":true}]}],"id":"6PUNBFetr9k"},{"kind":"scene","lmsId":"Scene7","isMessageScene":false,"startingSlide":"_player.6ktz3PngSqh.62CzquBnp1t","slides":[{"kind":"slide","html5url":"html5/data/js/62CzquBnp1t.js","title":"Learning Objectives for Program","trackViews":true,"showMenuResultIcon":false,"viewGroupId":"","historyGroupId":"","videoZoom":"","scrolling":false,"transition":"appear","transDuration":0,"transDir":1,"wipeTrans":false,"slideLock":false,"navIndex":-1,"globalAudioId":"","thumbnailid":"","showAnimationId":"","lmsId":"Slide1","width":720,"height":405,"resume":false,"id":"62CzquBnp1t","slideLayers":[{"enableSeek":true,"enableReplay":true,"startTime":-1,"elapsedTimeMode":"normal","useHandCursor":false,"resume":false,"kind":"slidelayer","isBaseLayer":true}]}],"id":"6ktz3PngSqh"},{"kind":"scene","lmsId":"Scene8","isMessageScene":false,"startingSlide":"_player.5yFjZVcHoFe.5VLhqSnaSwG","slides":[{"kind":"slide","html5url":"html5/data/js/5VLhqSnaSwG.js","title":"Review","trackViews":true,"showMenuResultIcon":false,"viewGroupId":"","historyGroupId":"","videoZoom":"","scrolling":false,"transition":"appear","transDuration":0,"transDir":1,"wipeTrans":false,"slideLock":false,"navIndex":-1,"globalAudioId":"","thumbnailid":"","showAnimationId":"","lmsId":"Slide1","width":720,"height":405,"resume":true,"id":"5VLhqSnaSwG","slideLayers":[{"enableSeek":true,"enableReplay":true,"startTime":-1,"elapsedTimeMode":"normal","useHandCursor":false,"resume":true,"kind":"slidelayer","isBaseLayer":true}]},{"kind":"slide","html5url":"html5/data/js/5j75DlFrJfb.js","title":"Make sure to check the optional“Resources” tab in the upper right hand corner for more information and for some useful links!","trackViews":true,"showMenuResultIcon":false,"viewGroupId":"","historyGroupId":"","videoZoom":"","scrolling":false,"transition":"appear","transDuration":0,"transDir":1,"wipeTrans":false,"slideLock":false,"navIndex":-1,"globalAudioId":"","thumbnailid":"","showAnimationId":"","lmsId":"Slide2","width":720,"height":405,"resume":false,"id":"5j75DlFrJfb","slideLayers":[{"enableSeek":true,"enableReplay":true,"startTime":-1,"elapsedTimeMode":"normal","useHandCursor":false,"resume":false,"kind":"slidelayer","isBaseLayer":true}]}],"id":"5yFjZVcHoFe"},{"kind":"scene","lmsId":"Scene9","isMessageScene":false,"startingSlide":"_player.5v53ogMtXW8.618futDUTb2","slides":[{"kind":"slide","html5url":"html5/data/js/618futDUTb2.js","title":"Credits and Optional Resources","trackViews":true,"showMenuResultIcon":false,"viewGroupId":"","historyGroupId":"","videoZoom":"","scrolling":false,"transition":"appear","transDuration":0,"transDir":1,"wipeTrans":false,"slideLock":false,"navIndex":-1,"globalAudioId":"","thumbnailid":"","showAnimationId":"","lmsId":"Slide1","width":720,"height":405,"resume":false,"id":"618futDUTb2","slideLayers":[{"enableSeek":true,"enableReplay":true,"startTime":-1,"elapsedTimeMode":"normal","useHandCursor":false,"resume":false,"kind":"slidelayer","isBaseLayer":true}]}],"id":"5v53ogMtXW8"}],"slideBank":{},"assetLib":[{"kind":"asset","id":0,"imageType":"normal","width":720,"height":405,"mobiledx":0,"mobiledy":0,"fileSize":0,"url":"mobile/Slide6GNwsy36jIi.jpg"},{"kind":"asset","id":1,"videoType":"mp4","width":665,"height":322,"duration":60396,"framerate":30,"fileSize":2486902,"asversion":"3","url":"story_content/video_6bBJwiXemHd_22_48_662x322.mp4"},{"kind":"asset","id":2,"imageType":"normal","width":0,"height":0,"mobiledx":0,"mobiledy":0,"fileSize":2479,"url":"mobile/video_6bBJwiXemHd_22_48_662x322.jpg"},{"kind":"asset","id":3,"videoType":"mp4","width":665,"height":332,"duration":59258,"framerate":30,"fileSize":2761357,"asversion":"3","url":"story_content/video_6HpzQcFZMt5_22_48_664x332.mp4"},{"kind":"asset","id":4,"imageType":"normal","width":0,"height":0,"mobiledx":0,"mobiledy":0,"fileSize":2479,"url":"mobile/video_6HpzQcFZMt5_22_48_664x332.jpg"},{"kind":"asset","id":5,"videoType":"mp4","width":589,"height":332,"duration":28259,"framerate":30,"fileSize":1070281,"asversion":"3","url":"story_content/video_6HV1kXzf1Xw_22_48_588x332.mp4"},{"kind":"asset","id":6,"imageType":"normal","width":0,"height":0,"mobiledx":0,"mobiledy":0,"fileSize":2771,"url":"mobile/video_6HV1kXzf1Xw_22_48_588x332.jpg"},{"kind":"asset","id":7,"videoType":"mp4","width":579,"height":326,"duration":86379,"framerate":30,"fileSize":3312604,"asversion":"3","url":"story_content/video_6BI73PvOwgo_22_48_578x326.mp4"},{"kind":"asset","id":8,"imageType":"normal","width":0,"height":0,"mobiledx":0,"mobiledy":0,"fileSize":2468,"url":"mobile/video_6BI73PvOwgo_22_48_578x326.jpg"},{"kind":"asset","id":9,"videoType":"mp4","width":589,"height":332,"duration":92114,"framerate":30,"fileSize":3394436,"asversion":"3","url":"story_content/video_6oDSHSDivoD_22_48_590x332.mp4"},{"kind":"asset","id":10,"imageType":"normal","width":0,"height":0,"mobiledx":0,"mobiledy":0,"fileSize":2771,"url":"mobile/video_6oDSHSDivoD_22_48_590x332.jpg"},{"kind":"asset","id":11,"videoType":"mp4","width":631,"height":332,"duration":62091,"framerate":30,"fileSize":2213252,"asversion":"3","url":"story_content/video_5oGNorpuHhN_22_48_630x332.mp4"},{"kind":"asset","id":12,"imageType":"normal","width":0,"height":0,"mobiledx":0,"mobiledy":0,"fileSize":2599,"url":"mobile/video_5oGNorpuHhN_22_48_630x332.jpg"},{"kind":"asset","id":13,"videoType":"mp4","width":601,"height":330,"duration":40566,"framerate":30,"fileSize":1324754,"asversion":"3","url":"story_content/video_6XychCw337N_22_48_600x330.mp4"},{"kind":"asset","id":14,"imageType":"normal","width":0,"height":0,"mobiledx":0,"mobiledy":0,"fileSize":3819,"url":"mobile/video_6XychCw337N_22_48_600x330.jpg"},{"kind":"asset","id":15,"videoType":"mp4","width":631,"height":322,"duration":47694,"framerate":30,"fileSize":1537130,"asversion":"3","url":"story_content/video_6DmllvncV2s_22_48_630x322.mp4"},{"kind":"asset","id":16,"imageType":"normal","width":0,"height":0,"mobiledx":0,"mobiledy":0,"fileSize":3987,"url":"mobile/video_6DmllvncV2s_22_48_630x322.jpg"},{"kind":"asset","id":17,"videoType":"mp4","width":615,"height":344,"duration":64854,"framerate":30,"fileSize":1319890,"asversion":"3","url":"story_content/video_6ecdBkJzMcm_22_48_348x196.mp4"},{"kind":"asset","id":18,"imageType":"normal","width":0,"height":0,"mobiledx":0,"mobiledy":0,"fileSize":4059,"url":"mobile/video_6ecdBkJzMcm_22_48_348x196.jpg"},{"kind":"asset","id":19,"videoType":"mp4","width":629,"height":354,"duration":50574,"framerate":30,"fileSize":979398,"asversion":"3","url":"story_content/video_6F0m3ikfHEy_22_48_346x196.mp4"},{"kind":"asset","id":20,"imageType":"normal","width":0,"height":0,"mobiledx":0,"mobiledy":0,"fileSize":4307,"url":"mobile/video_6F0m3ikfHEy_22_48_346x196.jpg"},{"kind":"asset","id":21,"videoType":"mp4","width":721,"height":406,"duration":142710,"framerate":30,"fileSize":4937926,"asversion":"3","url":"story_content/video_5mkWMYbMOxP_22_48_720x406.mp4"},{"kind":"asset","id":22,"imageType":"normal","width":0,"height":0,"mobiledx":0,"mobiledy":0,"fileSize":5307,"url":"mobile/video_5mkWMYbMOxP_22_48_720x406.jpg"},{"kind":"asset","id":23,"videoType":"mp4","width":721,"height":406,"duration":131356,"framerate":30,"fileSize":4686459,"asversion":"3","url":"story_content/video_6QMqqibUg3w_22_48_720x406.mp4"},{"kind":"asset","id":24,"imageType":"normal","width":0,"height":0,"mobiledx":0,"mobiledy":0,"fileSize":2757,"url":"mobile/video_6QMqqibUg3w_22_48_720x406.jpg"},{"kind":"asset","id":25,"videoType":"mp4","width":721,"height":406,"duration":183067,"framerate":30,"fileSize":6324878,"asversion":"3","url":"story_content/video_5svYqiIVS6M_22_48_720x406.mp4"},{"kind":"asset","id":26,"imageType":"normal","width":0,"height":0,"mobiledx":0,"mobiledy":0,"fileSize":5307,"url":"mobile/video_5svYqiIVS6M_22_48_720x406.jpg"},{"kind":"asset","id":27,"videoType":"mp4","width":721,"height":406,"duration":67965,"framerate":30,"fileSize":1412628,"asversion":"3","url":"story_content/video_6mM0awqFMoO_22_48_440x248.mp4"},{"kind":"asset","id":28,"imageType":"normal","width":0,"height":0,"mobiledx":0,"mobiledy":0,"fileSize":5307,"url":"mobile/video_6mM0awqFMoO_22_48_440x248.jpg"},{"kind":"asset","id":29,"videoType":"mp4","width":721,"height":406,"duration":57516,"framerate":30,"fileSize":1679436,"asversion":"3","url":"story_content/video_6N7c3eIhUDk_22_48_628x354.mp4"},{"kind":"asset","id":30,"imageType":"normal","width":0,"height":0,"mobiledx":0,"mobiledy":0,"fileSize":2757,"url":"mobile/video_6N7c3eIhUDk_22_48_628x354.jpg"},{"kind":"asset","id":31,"videoType":"mp4","width":721,"height":406,"duration":164676,"framerate":30,"fileSize":4912955,"asversion":"3","url":"story_content/video_66T6AfOz2zn_22_48_628x354.mp4"},{"kind":"asset","id":32,"imageType":"normal","width":0,"height":0,"mobiledx":0,"mobiledy":0,"fileSize":5307,"url":"mobile/video_66T6AfOz2zn_22_48_628x354.jpg"},{"kind":"asset","id":33,"videoType":"mp4","width":721,"height":406,"duration":237169,"framerate":30,"fileSize":6986324,"asversion":"3","url":"story_content/video_5zfEhUKfQ9D_22_48_630x356.mp4"},{"kind":"asset","id":34,"imageType":"normal","width":0,"height":0,"mobiledx":0,"mobiledy":0,"fileSize":5307,"url":"mobile/video_5zfEhUKfQ9D_22_48_630x356.jpg"},{"kind":"asset","id":35,"imageType":"normal","width":40,"height":40,"mobiledx":0,"mobiledy":0,"fileSize":3202,"url":"story_content/_glow.swf"}],"fontLib":[{"name":"Articulate Charset0_v8MBBDD1F1C"}],"scoring":{"description":"corrections, \\"optional\\" added.","lmstext":"Family Meeting E-Learning Project ","type":"view","passPercent":80,"viewThreshold":62,"passStatus":"pass","failStatus":"fail","scoreRefs":[],"id":"scoremgr"},"id":"_player","variables":[{"kind":"variable","name":"TextEntry","type":"string","value":"","resume":true},{"kind":"variable","name":"TextEntry1","type":"string","value":"","resume":true},{"kind":"variable","name":"TextEntry2","type":"string","value":"","resume":true},{"kind":"variable","name":"TextEntry3","type":"string","value":"","resume":true},{"kind":"variable","name":"TextEntry5","type":"string","value":"","resume":true},{"kind":"variable","name":"TextEntry6","type":"string","value":"","resume":true},{"kind":"variable","name":"TextEntry7","type":"string","value":"","resume":true},{"kind":"variable","name":"LastSlideViewed_6RkjUEkNRmi","type":"string","value":"_player.5t51OL0L5Xe.6XlehK9eJEX","resume":true},{"kind":"variable","name":"6XlehK9eJEX_RetryModeInteractionIncompleteOnLoad","type":"boolean","value":false,"resume":true},{"kind":"variable","name":"6dmtCIfItZE_RetryModeInteractionIncompleteOnLoad","type":"boolean","value":false,"resume":true},{"kind":"variable","name":"63QjQKvpthZ_RetryModeInteractionIncompleteOnLoad","type":"boolean","value":false,"resume":true},{"kind":"variable","name":"5zEvmCMdgbz_RetryModeInteractionIncompleteOnLoad","type":"boolean","value":false,"resume":true},{"kind":"variable","name":"6L3cqmJCEFu_RetryModeInteractionIncompleteOnLoad","type":"boolean","value":false,"resume":true},{"kind":"variable","name":"68JaqFPwAh0_RetryModeInteractionIncompleteOnLoad","type":"boolean","value":false,"resume":true},{"kind":"variable","name":"6PZgAi8i3jQ_RetryModeInteractionIncompleteOnLoad","type":"boolean","value":false,"resume":true},{"kind":"variable","name":"6XM9MmYib0n_RetryModeInteractionIncompleteOnLoad","type":"boolean","value":false,"resume":true},{"kind":"variable","name":"5ghCUsHG6uB_RetryModeInteractionIncompleteOnLoad","type":"boolean","value":false,"resume":true},{"kind":"variable","name":"6ZTVWr5w1aG_RetryModeInteractionIncompleteOnLoad","type":"boolean","value":false,"resume":true},{"kind":"variable","name":"62ekrhTV4dm_RetryModeInteractionIncompleteOnLoad","type":"boolean","value":false,"resume":true},{"kind":"variable","name":"63DK7nsEcug_RetryModeInteractionIncompleteOnLoad","type":"boolean","value":false,"resume":true},{"kind":"variable","name":"5Xq9oKmEDZN_RetryModeInteractionIncompleteOnLoad","type":"boolean","value":false,"resume":true},{"kind":"variable","name":"5bkLGB1hM9w_RetryModeInteractionIncompleteOnLoad","type":"boolean","value":false,"resume":true},{"kind":"variable","name":"6JDmWuMSK8T_RetryModeInteractionIncompleteOnLoad","type":"boolean","value":false,"resume":true},{"kind":"variable","name":"6YqL9cqxNQ8_RetryModeInteractionIncompleteOnLoad","type":"boolean","value":false,"resume":true},{"kind":"variable","name":"5zjQhvgFDSy_RetryModeInteractionIncompleteOnLoad","type":"boolean","value":false,"resume":true},{"kind":"variable","name":"6DS8dK0UWoz_RetryModeInteractionIncompleteOnLoad","type":"boolean","value":false,"resume":true},{"kind":"variable","name":"5sC3fqpHDcA_RetryModeInteractionIncompleteOnLoad","type":"boolean","value":false,"resume":true},{"kind":"variable","name":"5nmDJSPvux7_RetryModeInteractionIncompleteOnLoad","type":"boolean","value":false,"resume":true},{"kind":"variable","name":"6GohpLJwD5I_RetryModeInteractionIncompleteOnLoad","type":"boolean","value":false,"resume":true},{"kind":"variable","name":"5uDvVyI7IWQ_RetryModeInteractionIncompleteOnLoad","type":"boolean","value":false,"resume":true},{"kind":"variable","name":"64ULKMIGC7v_RetryModeInteractionIncompleteOnLoad","type":"boolean","value":false,"resume":true},{"kind":"variable","name":"62vYXfaXScK_RetryModeInteractionIncompleteOnLoad","type":"boolean","value":false,"resume":true},{"kind":"variable","name":"6RzCiWl0J12_RetryModeInteractionIncompleteOnLoad","type":"boolean","value":false,"resume":true},{"kind":"variable","name":"6UW60BKMMZq_RetryModeInteractionIncompleteOnLoad","type":"boolean","value":false,"resume":true},{"kind":"variable","name":"6rPG7QapW1p_RetryModeInteractionIncompleteOnLoad","type":"boolean","value":false,"resume":true},{"kind":"variable","name":"658noRfGZOR_RetryModeInteractionIncompleteOnLoad","type":"boolean","value":false,"resume":true},{"kind":"variable","name":"ReviewMode_5al56wyOd77","type":"boolean","value":false,"resume":true},{"kind":"variable","name":"5xjLYZdrs2Q_RetryModeInteractionIncompleteOnLoad","type":"boolean","value":false,"resume":true},{"kind":"variable","name":"ReviewMode_5sLEssjXa1B","type":"boolean","value":false,"resume":true},{"kind":"variable","name":"6Vg7D9pvyP3_RetryModeInteractionIncompleteOnLoad","type":"boolean","value":false,"resume":true},{"kind":"variable","name":"5kidZXTbgyn_RetryModeInteractionIncompleteOnLoad","type":"boolean","value":false,"resume":true},{"kind":"variable","name":"6ezJbZD2toj_RetryModeInteractionIncompleteOnLoad","type":"boolean","value":false,"resume":true},{"kind":"variable","name":"6XhkHqR313E_RetryModeInteractionIncompleteOnLoad","type":"boolean","value":false,"resume":true},{"kind":"variable","name":"6nUCHIdrU7C_RetryModeInteractionIncompleteOnLoad","type":"boolean","value":false,"resume":true},{"kind":"variable","name":"ReviewMode_66z6Q6MIsWl","type":"boolean","value":false,"resume":true},{"kind":"variable","name":"62FDwybDeev_RetryModeInteractionIncompleteOnLoad","type":"boolean","value":false,"resume":true},{"kind":"variable","name":"6allCnH2tIO_RetryModeInteractionIncompleteOnLoad","type":"boolean","value":false,"resume":true},{"kind":"variable","name":"6LQa7JycXgT_RetryModeInteractionIncompleteOnLoad","type":"boolean","value":false,"resume":true},{"kind":"variable","name":"5Y1Ck6iddNZ_RetryModeInteractionIncompleteOnLoad","type":"boolean","value":false,"resume":true},{"kind":"variable","name":"ReviewMode_6i1mhRsAEWS","type":"boolean","value":false,"resume":true},{"kind":"variable","name":"6Nt23PeOtVK_RetryModeInteractionIncompleteOnLoad","type":"boolean","value":false,"resume":true},{"kind":"variable","name":"ReviewMode_6RJ3nFgMfpy","type":"boolean","value":false,"resume":true},{"kind":"variable","name":"6qpdu3U1wAC_RetryModeInteractionIncompleteOnLoad","type":"boolean","value":false,"resume":true},{"kind":"variable","name":"5YUEDlQIybc_RetryModeInteractionIncompleteOnLoad","type":"boolean","value":false,"resume":true},{"kind":"variable","name":"6BEICbT3h5q_RetryModeInteractionIncompleteOnLoad","type":"boolean","value":false,"resume":true},{"kind":"variable","name":"5ViUAoFGgcm_RetryModeInteractionIncompleteOnLoad","type":"boolean","value":false,"resume":true},{"kind":"variable","name":"6EWhKjmJpWE_RetryModeInteractionIncompleteOnLoad","type":"boolean","value":false,"resume":true},{"kind":"variable","name":"67Ty7v8GvuS_RetryModeInteractionIncompleteOnLoad","type":"boolean","value":false,"resume":true},{"kind":"variable","name":"6UGHmEVbXR6_RetryModeInteractionIncompleteOnLoad","type":"boolean","value":false,"resume":true},{"kind":"variable","name":"ReviewMode_6mnqdWX1bb1","type":"boolean","value":false,"resume":true},{"kind":"variable","name":"6bUOCf3LE9b_RetryModeInteractionIncompleteOnLoad","type":"boolean","value":false,"resume":true},{"kind":"variable","name":"6Njw0BGvoZU_RetryModeInteractionIncompleteOnLoad","type":"boolean","value":false,"resume":true},{"kind":"variable","name":"ReviewMode_5rDsz3WQKoR","type":"boolean","value":false,"resume":true},{"kind":"variable","name":"5Vsks4lQCFs_RetryModeInteractionIncompleteOnLoad","type":"boolean","value":false,"resume":true},{"kind":"variable","name":"6QgIGJTgdXM_RetryModeInteractionIncompleteOnLoad","type":"boolean","value":false,"resume":true},{"kind":"variable","name":"61hRlamfhqX_RetryModeInteractionIncompleteOnLoad","type":"boolean","value":false,"resume":true},{"kind":"variable","name":"5YFYTXElXKu_RetryModeInteractionIncompleteOnLoad","type":"boolean","value":false,"resume":true},{"kind":"variable","name":"5XIC43zXltA_RetryModeInteractionIncompleteOnLoad","type":"boolean","value":false,"resume":true},{"kind":"variable","name":"5v1RwLFUgne_RetryModeInteractionIncompleteOnLoad","type":"boolean","value":false,"resume":true},{"kind":"variable","name":"66pXcDwqbwB_RetryModeInteractionIncompleteOnLoad","type":"boolean","value":false,"resume":true},{"kind":"variable","name":"ReviewMode_5kpde8yyWxJ","type":"boolean","value":false,"resume":true},{"kind":"variable","name":"5bLU2Q4TO0x_RetryModeInteractionIncompleteOnLoad","type":"boolean","value":false,"resume":true},{"kind":"variable","name":"66be56Wadeg_RetryModeInteractionIncompleteOnLoad","type":"boolean","value":false,"resume":true},{"kind":"variable","name":"62dtPpSwjUP_RetryModeInteractionIncompleteOnLoad","type":"boolean","value":false,"resume":true},{"kind":"variable","name":"62CzquBnp1t_RetryModeInteractionIncompleteOnLoad","type":"boolean","value":false,"resume":true},{"kind":"variable","name":"5VLhqSnaSwG_RetryModeInteractionIncompleteOnLoad","type":"boolean","value":false,"resume":true},{"kind":"variable","name":"5j75DlFrJfb_RetryModeInteractionIncompleteOnLoad","type":"boolean","value":false,"resume":true},{"kind":"variable","name":"618futDUTb2_RetryModeInteractionIncompleteOnLoad","type":"boolean","value":false,"resume":true},{"kind":"variable","name":"PrintPromptWindowQuizVar_6nK347ezYFC","type":"string","value":"","resume":true},{"kind":"variable","name":"PrintPromptUsername_6nK347ezYFC","type":"string","value":"","resume":true}],"actionGroups":{"ActGrpOnPrevButtonClick":{"kind":"actiongroup","actions":[{"kind":"trigger_prev_slide"}]},"ActGrpOnNextButtonClick":{"kind":"actiongroup","actions":[{"kind":"trigger_next_slide"}]},"ActGrpOnFinishButtonClick":{"kind":"actiongroup","actions":[{"kind":"trigger_slide_finish"}]},"ActGrpOnSubmitButtonClick":{"kind":"actiongroup","actions":[{"kind":"trigger_submit_slide"}]},"ActGrpOnSubmitAllButtonClick":{"kind":"actiongroup","actions":[{"kind":"trigger_submitall_slide"}]},"_setstates":{"kind":"actiongroup","actions":[{"kind":"if_action","condition":{"statement":{"kind":"varexists","value":"_state","type":"string"}},"thenActions":[{"kind":"if_action","condition":{"statement":{"kind":"and","statements":[{"kind":"varexists","value":"_disabled","type":"string"},{"kind":"compare","operator":"eq","valuea":"#_disabled","typea":"var","valueb":true,"typeb":"boolean"}]}},"thenActions":[{"kind":"set_enabled","objRef":{"type":"string","value":"_this"},"enabled":{"type":"boolean","value":false}}],"elseActions":[{"kind":"set_enabled","objRef":{"type":"string","value":"_this"},"enabled":{"type":"boolean","value":true}}]},{"kind":"adjustvar","variable":"_stateName","operator":"set","value":{"type":"var","value":"#_state"}},{"kind":"foreach","iterables":[{"kind":"iterable","valueref":[{"kind":"valueref","name":"valueref1","type":"string","value":"_hover"},{"kind":"valueref","name":"valueref2","type":"var","value":"#_hover"},{"kind":"valueref","name":"valueref3","type":"string","value":"_Hover"}]},{"kind":"iterable","valueref":[{"kind":"valueref","name":"valueref1","type":"string","value":"_down"},{"kind":"valueref","name":"valueref2","type":"var","value":"#_down"},{"kind":"valueref","name":"valueref3","type":"string","value":"_Down"}]},{"kind":"iterable","valueref":[{"kind":"valueref","name":"valueref1","type":"string","value":"_visited"},{"kind":"valueref","name":"valueref2","type":"var","value":"#_visited"},{"kind":"valueref","name":"valueref3","type":"string","value":"_Visited"}]},{"kind":"iterable","valueref":[{"kind":"valueref","name":"valueref1","type":"string","value":"_checked"},{"kind":"valueref","name":"valueref2","type":"var","value":"#_checked"},{"kind":"valueref","name":"valueref3","type":"string","value":"_Selected"}]},{"kind":"iterable","valueref":[{"kind":"valueref","name":"valueref1","type":"string","value":"_disabled"},{"kind":"valueref","name":"valueref2","type":"var","value":"#_disabled"},{"kind":"valueref","name":"valueref3","type":"string","value":"_Disabled"}]},{"kind":"iterable","valueref":[{"kind":"valueref","name":"valueref1","type":"string","value":"_review"},{"kind":"valueref","name":"valueref2","type":"var","value":"#_review"},{"kind":"valueref","name":"valueref3","type":"string","value":"_Review"}]}],"actions":[{"kind":"if_action","condition":{"statement":{"kind":"and","statements":[{"kind":"varexists","value":"valueref1","type":"valueref"},{"kind":"compare","operator":"eq","valuea":"valueref2","typea":"valueref","valueb":true,"typeb":"boolean"}]}},"thenActions":[{"kind":"adjustvar","variable":"_tempStateName","operator":"set","value":{"type":"var","value":"#_stateName"}},{"kind":"adjustvar","variable":"_tempStateName","operator":"add","value":{"type":"valueref","value":"valueref3"}},{"kind":"if_action","condition":{"statement":{"kind":"stateexists","objRef":{"type":"string","value":"_this"},"stateRef":{"type":"var","value":"#_tempStateName"}}},"thenActions":[{"kind":"adjustvar","variable":"_stateName","operator":"set","value":{"type":"var","value":"#_tempStateName"}}],"elseActions":[]}]}]},{"kind":"setobjstate","stateRef":{"type":"var","value":"#_stateName"},"objRef":{"type":"string","value":"_this"}}]},{"kind":"if_action","condition":{"statement":{"kind":"and","statements":[{"kind":"actiongroupexists","value":"ActGrpSetStatesFinal","type":"string"}]}},"thenActions":[{"kind":"exe_actiongroup","id":"ActGrpSetStatesFinal"}]}]}},"events":[{"kind":"onobjectevent","eventName":"prev_pressed","actions":[{"kind":"exe_actiongroup","id":"ActGrpOnPrevButtonClick"}]},{"kind":"onobjectevent","eventName":"next_pressed","actions":[{"kind":"exe_actiongroup","id":"ActGrpOnNextButtonClick"}]},{"kind":"onobjectevent","eventName":"finish_pressed","actions":[{"kind":"exe_actiongroup","id":"ActGrpOnFinishButtonClick"}]},{"kind":"onobjectevent","eventName":"submit_pressed","actions":[{"kind":"exe_actiongroup","id":"ActGrpOnSubmitButtonClick"}]},{"kind":"onobjectevent","eventName":"submitall_pressed","actions":[{"kind":"exe_actiongroup","id":"ActGrpOnSubmitAllButtonClick"}]}]}');
