# Supplementary material for: Family Meeting Training Curriculum: A Multimedia Approach With Real-Time Experiential Learning for Residents
Source: MedEdPORTAL. 2020 Mar 6;16:10883. doi: 10.15766/mep_2374-8265.10883 (PMC7062545; doi:10.15766/mep_2374-8265.10883)
Supplement: Supplementary file 1 — A. Communication Basics.pptx B. Family Meeting E-Learning Project folder C. ICU Resident Orientation.pptx D. Family Meeting Resources Booklet.docx E. FMBS Tool.docx F. Global Self-Efficacy Survey.docx [file mep-16-10883-s001.zip › B. Family Meeting E-Learning Project folder/html5/data/js/frame.js]

window.globalProvideData('frame', '{"default_layout":"pxabnsnfns00000100101","textdirection":"ltr","device":false,"fontscale":100,"kbshortcuts":false,"skip_nav_enabled":true,"chromeless":false,"outputtype":"undefined","theme":"classic","layouts":{"npnxnanbsnfns00000100101":{"kind":"layout","font":"Articulate0E4AA741","controllayout":"npnxnanbsnfns00000100101","colorscheme":"pxabnsnfns00000100101","string_table":"pxabnsnfns00000100101"},"pxabnsnfns00000100101":{"kind":"layout","font":"Articulate0E4AA741","controllayout":"pxabnsnfns00000100101","colorscheme":"pxabnsnfns00000100101","string_table":"pxabnsnfns00000100101"},"npxnabnsnfns00000100101":{"kind":"layout","font":"Articulate0E4AA741","controllayout":"npxnabnsnfns00000100101","colorscheme":"pxabnsnfns00000100101","string_table":"pxabnsnfns00000100101"},"npnxnanbnsnfns00000100101":{"kind":"layout","font":"Articulate0E4AA741","controllayout":"npnxnanbnsnfns00000100101","colorscheme":"pxabnsnfns00000100101","string_table":"pxabnsnfns00000100101"},"pxabnsnfns00000100100":{"kind":"layout","font":"Articulate0E4AA741","controllayout":"pxabnsnfns00000100100","colorscheme":"pxabnsnfns00000100101","string_table":"pxabnsnfns00000100101"},"pxnanbnsnfns00000100101":{"kind":"layout","font":"Articulate0E4AA741","controllayout":"pxnanbnsnfns00000100101","colorscheme":"pxabnsnfns00000100101","string_table":"pxabnsnfns00000100101"}},"orientations":{"phone":["portrait","landscape"],"tablet":["portrait","landscape"]},"controlOptions":{"sidebarOptions":{"titleEnabled":true,"titleText":"Family Meeting E-Learning Project ","logoEnabled":false,"sidebarEnabled":false,"sidebarPos":"left","tabs":{"linkRight":[{"name":"resources","properties":{}}]},"timeEnabled":false,"timeFormat":"totalelapsed","videoEnabled":false,"height":135},"menuOptions":{"flow":"free","wrapListItems":false,"tooltips":true,"autocollapse":true,"autonumber":false,"enableResultsIcons":false},"controls":{"volume":true,"seekbar":false,"readonly":false,"readonlyOnce":false,"search":false,"closed_captions":true,"font":"Open SansD6FFC9F9","pauseplay":false,"replay":false},"bottomBarOptions":{"bottomBarEnabled":true}},"controlLayouts":{"npnxnanbsnfns00000100101":{"volume":true,"seekbar":false,"replay":false,"pauseplay":false,"logo":false,"previous":false,"next":false,"swipeleft":false,"swiperight":false,"submit":true,"finish":false,"submitall":false,"resources":true,"glossary":false,"transcript":false,"outline":{"enabled":false,"search":false},"close_btn":true},"pxabnsnfns00000100101":{"volume":true,"seekbar":false,"replay":false,"pauseplay":false,"logo":false,"previous":true,"next":true,"swipeleft":true,"swiperight":true,"submit":false,"finish":false,"submitall":false,"resources":true,"glossary":false,"transcript":false,"outline":{"enabled":false,"search":false},"close_btn":true},"npxnabnsnfns00000100101":{"volume":true,"seekbar":false,"replay":false,"pauseplay":false,"logo":false,"previous":false,"next":true,"swipeleft":false,"swiperight":true,"submit":false,"finish":false,"submitall":false,"resources":true,"glossary":false,"transcript":false,"outline":{"enabled":false,"search":false},"close_btn":true},"npnxnanbnsnfns00000100101":{"volume":true,"seekbar":false,"replay":false,"pauseplay":false,"logo":false,"previous":false,"next":false,"swipeleft":false,"swiperight":false,"submit":false,"finish":false,"submitall":false,"resources":true,"glossary":false,"transcript":false,"outline":{"enabled":false,"search":false},"close_btn":true},"pxabnsnfns00000100100":{"volume":true,"seekbar":false,"replay":false,"pauseplay":false,"logo":false,"previous":true,"next":true,"swipeleft":true,"swiperight":true,"submit":false,"finish":false,"submitall":false,"resources":true,"glossary":false,"transcript":false,"outline":{"enabled":false,"search":false},"close_btn":false},"pxnanbnsnfns00000100101":{"volume":true,"seekbar":false,"replay":false,"pauseplay":false,"logo":false,"previous":true,"next":true,"swipeleft":false,"swiperight":false,"submit":false,"finish":false,"submitall":false,"resources":true,"glossary":false,"transcript":false,"outline":{"enabled":false,"search":false},"close_btn":true}},"stringTables":{"pxabnsnfns00000100101":{"kind":"string_table","string":{"acc_active":"active","check_include":"Check to include","clear":"Clear and return to Menu","close":"Close","acc_closed_captions":"Closed captions. Press the spacebar to toggle captions on and off.","continue":"Continue","continueresponsive":"Continue","exit":"Exit","filter":"Filter","finish":"FINISH","acc_finish":"finish","definition":"Definition","acc_definition":"definition","glossary":"Glossary","terms":"Terms","outline":"Menu","disabled_orientation":"Please rotate your device","next":"NEXT","acc_next":"next","transcript_chk":"Notes","transcript":"Notes","bio":"Bio","more_info":"More info","closed_captions":"Captions","acc_pause":"pause","acc_play":"play","send_an_email":"Send an email","prev":"PREV","acc_previous":"previous","question_list":"Question List","acc_replay":"replay","resources":"Resources","acc_resources":"resources","restart":"Restart","resume":"Resume","search":"Search...","acc_search_input":"search","search_in":"Search in:","search_results":"Search Results","acc_skipnavigation":"Skip navigation. Press enter to return to the slide.","slide_text_chk":"Slide Text","submitall":"SUBMIT ALL","acc_submitall":"submit all","submit":"SUBMIT","acc_submit":"submit","acc_volume":"volume"}}},"fonts":[{"name":"Articulate0E4AA741","files":[{"bold":false,"italic":false,"fileData":"data:application/font-woff;base64,d09GRgABAAAAACRwABIAAAAAQvAAAAAAAAAAAAAAAAAAAAAAAAAAAAAAAABMVFNIAAADQAAAAC4AAADs3cUQq09TLzIAAAIEAAAAQQAAAE6Exhx9VkRNWAAAA3AAAANrAAAF4G+fdyNjbWFwAAAJ+AAAANYAAAGYtyoIGGN2dCAAAAwQAAAAHgAAAB4BUQeQZnBnbQAACtAAAAD8AAABU8mgsZtnYXNwAAAkZAAAAAwAAAAMAAcAB2dseWYAAAwwAAAVVgAAH6SziD3taGRteAAABtwAAAMbAAAOyPam/5xoZWFkAAABlAAAAC8AAAA25E6UFWhoZWEAAAHEAAAAHwAAACQG6QLjaG10eAAAAkgAAAD2AAAC0qX2EH5rZXJuAAAiOAAAAREAAAH4D3QPFGxvY2EAACGIAAAArgAAAdIXqBCFbWF4cAAAAeQAAAAdAAAAIAL2AaJuYW1lAAAjTAAAAQMAAAGJ25Vh+XBvc3QAACRQAAAAEwAAACD/nwAycHJlcAAAC8wAAABDAAAAWW+8hrB42mNgZGBgAOIW0Tm28fw2XxkkmV8ARRgOfNIwh9IW/8P/KzG/YF7OAAcASjMMRwB42mNgZGBgXv5fCUi++B/+P5z5BQNQBAU0AgCcXgbRAHjaY2BkYGB4weDLwMwAAkxgkgvEYAwGMQEixgGcAAAAeNpjYGC8xjiBgZWBgeEMEDIwysHpNCagIBMDKzMLiGJpYGBgZkACBZVFxQwODFwKsszL/ysxhDMvZ7gHAKO8C9oAAAB42t2QP05CQRDGv91NhPCIjfo6GwsSEoTgnwPQmhAgm5AHIWhC7QE4gJVHoPAKHsBTeAnptHg9/maJhYHCgspJfpmZb+bbffv8uVK4EnL9CpdvPvXHcE969i297Oi57l1fPTi23hfqoJ3SN8iROz7wNeERruAaTmAEN9CFBlza/s75pe7Sue+q+4Ui3FJH9ufMIrX1c7yTtLdKehFeNUUvQo15SzFl/Mw69BmzKbtHYS1PrkK2993lNuNp4x+6N751QU3PPzlLtem5xrz1C93qWVhqYPrP3DL7Q7iASvKUykJPdXINKjpQcL/91wdD/y6+AXu8NvUAAHjaY2BgeMEIBAwMDJIMcCApCSElQRgFgMURogxYpBkwdaHKowCsgrQBAKY/CFkAAHjaHcxTYNANHEbh092qZdu2bdu2bdu2bds2561Vq4a2pRm5xd/3fv9z8VweIBnJ/g9XklwMF1zsH8lJLlOQwv6SkpTSFVeZilQyNantD2lII9M6piOtTE86mYH09puMZJCZyCgzk0lmIbP9IitZZDayyuxkkznILnOSw36Si5wyN7lkHse85LYk8pFH5ievLEA+WZD8shAF7AeFKSiLUEgWpbAsRhH7TnGKyhIUkyUpLktRQpampH2jjGNZSslylJblKWNfqUBZWZFyshLlZWUqyCpUtC9UpZKsRmVZnSqyBlXtMzWpJmtRXdZ2rEMNWZea9ol61JL1qS0bUEc2pK59pBH1ZGPqyyY0kE1pKJvRyBJpTmPZgiayJU1lK5lAa5rJNjSXbWkh29FStqeVxdOB1rIjbWQn2srOtLM4utBedqWD7EZH2Z1OsgedLZaedJG9HHvTVfahm8XQl+6yHz1kf3rKAfSSA+lt0QyijxxMXzmEfnIo/S2KYQyQwxkoRzBIjnQcxWCLZDRD5BiGyrEMk+MYbhGMZ4ScwEg5kVFyEqPlZMbYB6YwVk5lnJzGeDmdCfaeGUyUMx1nMUnOZrKcwxR7x1ymynlMk/OZLhcww96ykJlyEbPkYmbLJcyRS5lrb1jGPLmc+XKF40oWWDirWChXs0iuYbFcyxK5jqUWxnqWyQ0slxtZITex0kLZzCq5hdVyK2vkNtbK7fI1O1gnd7Je7mKD3M1GC2EPm+ReNst9bJH72SoPsM2COch2eYgd8jA75RF2WRBH2S2PsUcedzzBXnmSfRbIKfbL0xyQZzgoz3LIXnGOw/I8R+QFjsqLHJOXOG4vucwJeYWT8iqn5DX5guucljc4I29yVt7inLzNeQvgDhfkXS7Ke1yS97lsz3nAFfmQq/IR1+Rjrks3btgz3B09uCk9uSW9uG1P8eaO9OGu9OWe9OO+fMID88efh/Ipj+QzHkv97AkBuMsXeMiXeMpXjoF4mR9BeMtgfGQIvvI1fuZLKE9kGP4ynKfyDc/kW56bD+8IkO95IT/wUkbwyryJdIwiUEYTJGMIlrGEmBdxvJbxhMoEwmQi4ebJR97IT7yVn3knv/BefuWDefCNCPmdSPnDMYkoc+cn0fIXMfI3sfIPcfIv8ebGPxKkkWhu/wF3Bst3AHjazdbrkuMoDAVgVRmEhATYuXT3+z/fPsQebOJMEm/Nr/XMqXRXp22S+pDAENFMRP+oRooT/uo/IyH239M04QoS96z3RErMKcaUJuKoKcXEeMfKTNv1yIFjYMbQSRgJAf+QGOkj09E//6/kfGDlh5W7lff8YuXVmmAVFo6cUk5pWIFbXxg66W+sY4JOiRkTH1tDoDSFDyuTJABZBFbOoqzAS7Jhxef1UgfMBayYgZRgfdb9z1ndP60xvVjTnmFF34KnOpGwqfY3ScVFhrW3dX9h6GR9XOw9ng+tY4JOSSmJUujFfLeiGCShl2TPek8iFelcDVC75pSlvyuqtF3vbZ2iYHAKmAFB98Zn3V8SzrTWKp9W2XaoCGsMQfYMa1YFL+duLdnEsGiz1t3a21oi5iJIcEVgxawcWkcznJLWhOTNyrtVD6xC6FsTMQuUpZqLo9CWW860XUfVVXizlm7FUlcpR6xTrfOsn1Z9WHO36p5h9ZzBcw9k0tzVsUG5zWbD2ttaGXUPGmpGYM3/YR3NcEqWRUnj+qjYk9bvj9hLcsSj82ld79HNqu4RFZ69aEFTuy3Dis/LaGn0OIbG1q1Y6s8ef0k803q55E9rflitW/OeYS1m4JUSyXUpNVfTXPziPqx9CedkhqER1ba+F5u2Q+to/FNyvWbK71Z7sdqe9Z5M1b1arjVSyZfarHm2Wq6lbKcT6kvYEuoeLS6OwOp5PmLF0Qyn5HYzyrw+FvfI+v04CpHjgMRPK79aGdZrnW1erbdfrGhprGcM5Uu3YlvzvBxZ+Uzr/W5k71Z/WEu3+p71HqNWSnNrjanarc0+F/NW77VuJzHqS9ilFAxlVLtgV5JilyMWj8Y/JV9f/mHV31jnUmbsuzNTs/u8+ALr3L5a261YvrpZb92Kbe1vsH5/O/m7tWxPWaGKcz2XPes9TkutS/FlgdW/lku5VC9L+x5Wp75dFUWPc+FbRWCtfj1i8Wj8U/LzU8jTetx5s6ZuTTj+Pa1pWFtbrYlm/16u5dpgnX/m+WHFdlW0NQxN94bA2vx2ZE1nWv8FmpUvGQB42mNgYGBiYGQAAREGZhCLUQqI2RiggkCamZ0BKIMKgJLMQsIgloSkFIOMrJy8gqKSsoqqmrqGppY2SNyAwcjYxNTM3MLSisHG1s7ewdHJ2cXVzd3D0wtsQgBDUHBIaFh4RGRUdExsXHxCYlJySmpaekZmFgMOUFtXz0AOYCZLFwMLQx2QlGIQABrABYRKDJoMVgz2DJ4MkQzxDJUMCxQkFWT//weq4WJQYFBn0AbKOTJ4A+USwXIy/////8vA8P8jCkx+kPIgCRy4EjidK8QgDAC+HDLbAAB42j2PsU7DMBCG7ToU8gZIFpJPVjpUrtiZMiSRUJbQMPiWFqRWIn0HJAZYPPAsx2a2vBiCi4m63P333+nTf1EI10aRd/5Lyk+M8vcjivebb5ELtd9topDOmHqoSD7xsHBsrIGVcqYhVTRbb9EEE+4PwTTm5flAWZE6L44Bbw2J3g9cHz1Qifosj4h3zMkmTpY4AZlwmgmnRGDADx9duNaQWnX+wdNbpamsUAOYmsbO01hpQOSr5Tkp99fhes58yZmXaxZX/5SeGYzAEOZpsQIaQ9CBP0mOhSjFbPCn040q6ijLLq1KC3oyLFjgHFgxO3dt72tOArj5A07qYm542tvNwMDAysDEwKCtvRdI6TIoM0gy8DNwAHnMKDwWFB4Dgw2DPoMigwiYx8hgwqDBIMsgBOTtAhrHysCuDQCw9QlcAABMAFgAXgBkAGoB/gAMAroADALuAAwAAAAM/y4ADAAAeNqdWQmQG2eV7v/vbrWk1tWSWq37aqlbx+gYtY45NBp57jFjz3jGsWd8zIzHMo4nsTNJiDEQkkASDDFhs2Szu9naItQuBIqFWoqFEAxbtQUYwrnOLhQsG5ajIAHCAkUcjmD37OuWNGMnDsuuZclyVf/vf//3vve9934RePOXeByt428SJMEQ/qaVYUiEaBLRFIPILJF1XCzA32KvS6wpArxLo0sntTcef+ihhwgCE+cIgvgDPq+vDzRtCBEsw2CGMDCUgYLljovE8PDlYq9SUXhZJJVzG9Z91o2Njc+j38Dqx9AF9GBnNd+0GBjEGDBNYYyobBYWwsawTlv72GJjEV14Ef4QBCJW0AXik/o6a9OAGf15ovP0iv6c9tSOzdehYXyJ4LWnWJODpNtPCXmyUm7gmmIjeXcYCz+O13v8/txg/ECw1hPwZ2vhdyrrt5webt5x8kS5dNOtd9Trp2+9uQQWbWDR0rXImQiSbVtEbhtmxAaYzWNZCZPIopsL1cBupi98ID6Y86PK8Olb1hXlZs3e6zZuKis3njoNNgsAYxq9RLCE1HTTtJkkWTNiKcwCikYjZroobsUiyYsVsaKBovBocfHpp+Gv/rEI1tybbyI+R2wAMrYmgwmSpDRosnBoiN6pA8Mb978IT0nEc0hGytZTFNajXeytVWK8hNBzMzPw1ALEtm3L0TRqkcW6sW44FyCMBNp8bvMSKuAvwFP2JoNYEhhEtmMniC5lePFXixb8bxDr9OYlTMJzPJEmIk2nHQVolAywScZMRSkPRbQj7rjsAPMIcBTjNqyFRyk1qBrgK8bzWAubUgpj9Kg1XEpKSthqCStSMBNymql1X9+BkR0H+3zBwaVGfWkwiOZqJ+ZLyuzRYuXYbDGQ6x/sS07ee6xeb907teu+1Wp19T6NJSfh41bgkkE7pYGlGaA/1T5AjGPkmsIh602Vf1jCk4dG33llAlaUYMXP4SQSZIwtAaxAPMHyjJ8yUdtHUCoNVGszQowbGLmBNMd5jSg2konxJZPszR2YznuSpWB2Lm6OHByuLAxEotUp2RkJRVxo9iZj3JO+Yd9iLpAO2QPOfdZguDKZSc3O7padIX+Am9e8VwD9Z8EXhYg3+RhKeZFAWRDNppgsFQZQuTasl7OaT0kdRkmuhcGZBtZ8y6JK+6u05aWHdxsYHkj8bGa6NZDYLxsK0/HwUDHszw8nh8v+RiUxPSzOZgzp/blTb9g9lRmUuM/0zxTcdsthj8MayscSvVHbvMmfS5T7OH7Jxr12qbZkw6ZYrgY8cAHf3Xru2ohC02cygejYMLZakY0ysCzDUgRDkVu07/Jepz4CBRGA/rEKUjiN/fg7z7Ra6qeR/88W8Y3qO+Yfe2wefUmtzQMyewCZX8M+SQ2ZIPLHkEdHxs+Ese9PQEbDwxXjY0w7cujXPTuPlMVdEpkeF0EwfP5cI5EfEQzoHvW/DFzVmVtoJL83uDQQMtmWBYs7qUSStaTLzqJb5j9N09H+WTh7GXzahGhxRI1IN30ZFLMiQQG1FdgYY6SCBRyknHoqOC7rR9eplGx700kG/PJkEJg80pKFqXU8fcQWyoYb4/ZIPhIthO3r8fqe4s5DZae/eXKvMyXHrTZ/QypMFv2ITEznlF2VwHeE3rR/tu4rZ4O+dCVS3VeP1lfP1McfODVOGoz0ks2eHj+kIDEoDs5prOuFj+f1nPE1rQYE8kGBZDE0RV6VACKKgZr89BQyqx9G5/GN8/MQcwlUwKAjkCRmCLnpE1DDjrJsgwmS/dQonN5MFSlJx6Adny4CclutlVKVvEodhAbpugqPWiWPurjouQY0/ltfphZ2p+M8L5XD1WneFcsI7kxc8MjliE/0mO+WRpaUnr2jaSFdDTdHg/039JfnakF3PO8HQAKfimfDXptdCKej/mzUOYQe9cQ8rNWfENzxcMjuiobj6ieUnb1eb2lnKd6fj5uxsH8kPFgIBXP9oUQlE7OZQrkGRD8H0f/ddvSjSLCjNEUjRWAVUME8HNrpxElg/uU2jNlXamFV6Jx2i6qMDV0jje9yRPJhCL1DY8Hw2Lp/x8kFTpYTVltgSCpM9fqwNN1T2l0JiPX54uTBshv9wF/OBLypStgLLJjLT547OdaN+gREPRmI1+fytX2DkYGVM1rN1+sCUvWqHW1yFKK14kDT2EDQBoreLvuOTqUgO9ViYwO9C2oGJnYCf57Sa4bczk5RsyAyFmynKEqg9EKzHX7NhgtEyUaGkKiHuYFeJqyf23ikKLkDnHHZ5Aq5o1Aje7zF3S5GWKxldtcTGxuYq8z1CGI4zPFefzqZEMSxREDysl7HCuvxFkbBKwsc7gvAakyYCVfTDI0QZWahcWDAj2EojoiMueQYIyIFoePnkOf4pPqhyRMocwLJ+JD6uKp+9KP4PFQIUkMIC2DJTAhElsg1gw4UoVHIiSgqxEaYJPQNFMeREcrbTvaL2auzXcoiXgstqeuz/lXjeBZxbVpr6ozQRw7eMDErDuX8FneiGDhek0eK/tOh5vGdT3x6ZLkemGu+Zv/nR/p+bvb3oNWA7LV8m/Hm1O/nJoo+fN6b35GZnnFgZknL5grk5Fi3nkUR7UF2mrUzAUjF7XRO2shtmnm6mrOlSQIec2czsn3v21fLtbWze1KzklGclIaOTkjpydWaK5NO2AxWo5nG5dWzC7P3Lpet3BG3KzN9dKBxbEqmTRbjkQ638CMd5KBLYJCDRk4H62QMpJNiX9kl6KBUa9vw4Kw8erj6+hP3nFsvHzm3/ytf33322ABaqa+OJq785q4HF+9fyuHzhcW74dzLcPgfw14sITbdJkTQyEiRGhERaDGldQE6jTt5qHBQDDqvZXRW/S4yqb9FIj6/+NXFZxeJdr+ENP6YiHCTQxBrAtpZaIcpgmjXs7YxaFM1I5wIBj+JSPVKC92O1766qH4WbHXj8UaIR4pINb0SSlJRRHqQlWStEBMjRcgymaA6pNGQyGrRQdcrCR3NqGn9IoffqJysLJw9UtHiE68Wcj6jtH+0fnRSj1BwSHj4ty7Opiy/fe/sfctlymQ1HfMJWoCGjk2laOYb8+ojRBs1/DodNfCOQZhiWehYGZrBBgN02ITJTJp07/Tz6okT47TTAoDwxg71Y60W2t1CDe3A6jMoASkDdoGKxD/rfQH0YSR0v3irD4Nazy219Nxq739OZwiw1cxi1sjAsELTJEV1t4Qdkb4hUkwI/V79EmyYuV99Eq2hfeqHYNOvIUV9Qn0IrGmAfx+s0VrGk1qPu7Xv5fbGMX6xhRKw+Xu0/voAxHIfPG+DGDtt0K1oUTEBO02UlexMLW0POJGEl+ZGAJoV/Gv83NpzuPX+//zW+/GhK+/T3+evfAaPtU8PfkDMNVQDTUcXUQ1JrE0t2a1j6Qa15odDL6mfx623ozJu4cYVgPLK13EJjGGdP98E/rhAXfVO20cj0QfyaoaW0P1HO+1XNBf4JqG6uGNwX3/QV1tsNBer3vXi0p0zU286UMrtv3Nu15v3F9BKZnWukt91RCkd3V0sza7l977tcKl46Ox+6LJrlZX7u3nt0KPmg2zjGcRB4XO7WDfDAW3cndTeThHU1b5ubot6dqPHQ/m+wJ6V8desp8eXeo+0nhw4Miahn8TzIesLo30De0oe9aegb6VZHYe7Ozhk2ziEaCSHWBlwiP/vOBgYQZSvTavrgNFa/Ls732oL2v84IHd+UH74DRhfB5NxHRMRZj+BRg4QHZfIcqyLcYAAuSjfNipdWLrFwSXn0RYseqsDRUFwob+fHTm4FKnKQvFmrkeeaX2kb20640uVA/4wez/6Q7X3G7ZgSo1eSobUL+PztszOuliVfTQ2JQT1JxoTC9ClXADUeolQk5NRVOuZo0yGClzVM79Kyyy3B+ut+gAtq0eADuyCZ+DojDgtmmOzcW9R9rEhJZVs5HzRwT2lzK6oTeqPDY5UBjMTvYHPxaeHZCd72Oa2BTNBVzwadTqS+cFUdqLkt7GHHNZCT0IJuFPKiOYrCwjGAEHt7sJGIppANIYJTht7rwotgAQjA4+mWv+BPXjtynvw2qKey5AnZ2C1R2OHA47JMyxjgdpM8DxQsqOwmg6gblZA3rk9QErtCz4TGL5xpt6aSrWW5g/OtVCk/+a9JXH6tln0qHrb60/cdjt6h3oM9jF0ahoD07YBte9H2ukMrYQLXuiBN6u/3/gW/u4JTWbwGqzBoDPPwho74W6aaZaAemxmDMyWuujiQuqrtRdpf8tf40ff9u+nPoAfeddf4Q+s68c8f+VDeJ/21rAyghcP6wrDNY0s6KYJFKarKyx0YKQmVCTC/Ne/eAahn505/6nbnkcYpdRvo5vQrHoJWdR/Uh/uoP4QWDJqmtnW3y7iw224kWYK3dNSf3nHxa/cgRKayqO/VL+I+jVPiM170aXNT4DSm5uUdvug3TzwWoQuvblU0jIjDxz8ATYTTmIYZsRgD1GxEv4EPOlnh9kKPTRghN6JkAewfFWl6fZPcenqRK4IFfHa1iVPtvtGUsucEHLzbgHdbRPtieFCwOGPuzK1qNWMzaFUKSyOVKLFqb1iOmNHBl+pR9nlpq2xTDk6sCvvpl7ArDfpc0YESyCVc352xBb02OyJoXxph2xHSCjIXpGbYzi7KdK3u/CUMxSKa2ebA9ZV8C9gCsjAFOC1EgJMRQIbYWMmiTbGYjhKOcnttN/SJ+l6Mi2LvFbnlM7k9/RrmnK/5HQl+6RoOelu+SoLA7G+bNSMDyxjz9xo30I1gPBiK1YdFxNj1Vi4MlGoHN1VsHvD9in8C/XLiXx28rAWI5jT0HshAjEts0IE6SK0/oP2ksZrekJ0TU8oXd1zCOi9/ka4b2VCFkfXGv6631gtSENZgUs1i5GClzFZTOmptb7a2lSGNe32RMrjUnisP+mwLHQYgF1Xo+SjCahhGTZtEmkjGaaIVBqntnJ0+LqT8itCr9fNTzilfnlskktUEnJ/gqOwKdrTFxtYqPiCtYXa6ByPlzfF8WrsxF5xvBZP1Ma+N2UPe+2F3UfLleWJdEFE1SvOLktVwIgl0kS+GeAIv9kMjUSCINJA1ASdBikxWyxA1as6/IuFq8sNE6O7EeWvrTU8+ht7tBBLl8NWhIzq7wL5IdFbyMTM4d3V+pHxpAjlp3FDRUBFv5LyxQtF64QEkmp2cEYQz/jYjeODq6PJ7K71BkSTh5C+Hr8EPXWu6bMQNiNhwwTPsjbaQPMm1mGC4c2xNbe10dTd1G6FQkjhRV1DlbZzArrdzVcyZ88unznDpUZ6w1H8QUNlojKj7kYfmykouxS/oY1PHGIIsxRkcakJ7PfZiR6aqPqsPWyVbtANt5nshTR2X5PGW5snX1aSha2CQ2r/HULiy5peGBO16Cb7khBapztZiUarKWE5O71aruzLmn3ZTC4gDma82L/YV1+oCL7a/oav2JOw4f0vSZPVmFgdjUkjvcFAvvnZycM1j9u+n+UsBk/PSK4o9uSnl3qyK3Nlozvun1F5QHUODqlxNEAkoKMhhABrBSgF2uJwwBzr1y+xt86kdYRlSW735TDG6llLardt4LPL7ZDt6QGJW17GpmCqEjt6GLED026HJdq/K/c8ZOYXbWGf49YT6kXAFeSc+Bf8nc6dvcOAGAr6ZX303ro5z7abV23yPrTcWkeqivHG+jqBN3+1GddXO6HuxZpuHnkoMyKtHM1rPRHHtYnQvhor9gpuw9VFvmPy/MgcFzGSRo/R7bcbwH5oZQ3jPRi5oykXDlz5MX4Q9moj5AOEtnt1mjZBr46v6dVJvVevKQxC7/7R8vLX7vlvxCKD+hIce8e//lD9kaZHh+DM58FSdzowde78O9PBoWX8C0hKRMxC3cwC53JEsRm2EyEDEcqxLtbMemiZDtFO7KZM2EL14O4Fw7Z4QHx09dCCU5Y6XxReaRcKof0Pz+GvGdyJ8NDUcm8WPhaxySdVE3xWjppN0UzJ3zuacaK8R8kGX7u0iQozo689dBmpO20Rn4P1Sn53IuAA1ZXVJ4gtBmk9cbTpYgjepzGI5mkLtlFevDVOXI89vNK+qwX2uJ32lENnz0HsWupvHUbG4Wmn3apzB6l75KpOnI6qVvSMbE8GHVUVaTMoqpv8P00G6GlPqp6UBtMel1zPpOuyqyWNr/QPrownk2Org5r6ICIxDklYGU/EQUnjtbF435GpTHZ6rdZ3ZDKdnlxr18O87hMH8263HiZCVqiIdIIOGI04/CfXQ0nWxyN+qxzuHEmDwjsT/XKknORbgepC3449Al4+gD1L9dreWlArhqDw0dhYTQyVJ4t9rZmeXFL9Cb44FVPSE8s6ZvmOivVo/rUx67FqqGV13Ah3D3ZfvxJtO+h7FbXiEgOpRCXOeSQlLPUnnVg4VNWqdKg2X433Z8MmfGAzOlZLhJRxuWdKCcSrY+o84pOZnplj/ZXDEymHL2ybvlLssAmdxNrNibcJw6jLzFpoF23E7WscnUXoWgZp+iPw6CQbZqVKzA5sNgbiGcEWcaB/pKnk4M7kT5E6y8V8DpLaCzvEoeIdhR0K2myQJIIWgmaDdIqEOYW0v9psUN0aDartyYDcngyORko74tIOkeZ3RNNV1psK8ZkYv7rorweMbCDoM0lKMRcpxLiHM3UYC7i9ViEp2jy8x2b2RrOhqQWLcd5gYqhoKAp7BuM9Gg4MeHkcvxt0OdMUvATJEXYTYSdZO83STpvRasPW7Vq3VW064dHLXI3XSp4euhqPjttyQrQv47v99uWzZ43usBALYdpkF/uzKDVzOvwXM+rzXCzgcM5pMdD6FqTC3uGmkycYNsD6YVs/9lEWzHYTWsvndm8i6SMF0EFHaggme/QkNoahBz2yvEyZHaxVck/NLu/RNrjtBCqoarwkB1mr9VTr5yruzEAIorQ1XdCY7k4X7fkAlTY+efwB/OAyFIFV9F5tjQVUsgJrtqcL2gytwKtNF/jPT96H33LyfcfvwG+95R585yH0YXUvWDuAHtfemkUzfPwMLG5PFzRNdwVeZkSXrAig8C50+q67Np58/I5bbj3xvo8/9RRiX3jiiRfUF/WoxdGPwEJIswDEsoZoL92Zv2gdqm4V0m9/JblzOi8bzvTJXMJqsPCsO+p3MSRtwh8//g78zpVapF4IUdQMTTr8otPoNDBuBv2y63MZXSB+qN842ZsMgZn2b6XDz7R/7n5gX2MDXXgRFGAVXUBf3fqN204ZCAOMcAyUW32FFtJnHM9s/0h+cWPf4l2n9h7Qf6/+f6z/1NLwLSfgra//H1wt5isAAHjaY2BAAwpYoT1DNBzmMUxnOAiELxh+M/IxKjKaMjYyzmJ8wGTJlMu0nVma2YJ5G4sUizUctgHhalYmVg/WOtZlrKfYJNlc2SKBsIFtBtsRtlfsJux57Ps4ODniOeo4NnGc4fjKKcVphQS9gXAnFw+XD9c8rs/cetzzuG9x/+TR5wnhyeDZz/Od15F3Iu8zPnG+LL4VfA/5fvOr8Lvy1xEFJ/Fv4r803CAAP4STxwAAeNod0DFOw0AQheFJwy2QD5DODVUKC63W2o4IOVIqwGBbewcrXIELUKWBCpp0HMAVB6CjoXOVfvj9JOvTaLTzdsdmtuI7483q2S6ss9KCnzD6D9Y+Y/IP7P0PB5nl6C92ZZd+wEKWTG1ImDCSsyFh6SQ/YlY9UleaqjRVaeqaqRmjTBg4c8RCrmVJcrAtycFuZSP3JAS7U93KR9nJQWaMyozKjGROuNweyfzGRvWe2yNpS6f1X+xk9rPVJExYyDXnaxJm3MqGkzWzi63Od5i0b9K+Sbsk7ZK0S9IWSVskZl/x3r/wwd+x80/sec/OdtzSaotWW/TUJyxw0NsGvS2rn9Uf+RsTPjE78v/f/gHORr4RAAAAeNpNjzFuwkAQRb+xIUqKFEkOsEUKaKwBJAo6GwGyhDCytqA1K8tYsjCyloKz5ARpcpPcKd/xFqy02vf//J3RAHjFDzz0Z8Lbs4cXvDse4ImVnn28QRwHD5khM7Hj0b/vwwueqTIkjj18oHE84Nwvxz4+8e04eMgMmfl1POr8VXO9t1V5tmpsJmomslBRaytzq3NbqG3dnPJaJRcTZkVJr92ke72L4rkstV4fD2mmRaahiGDFIVfc0aJCiTMsFMYwXFNhxgUFC1LEumXC4IYaObmguyU3OFHXVAkurIdcs2CnPtdigxR7aOzYI8ac/ZZUGmsccWAtI3dTpvzZvfIHM7E0qQB42mNgZgCD/3MYjBiwAAAqgwHRAAAAAAIACAAC//8AAw=="},{"bold":true,"italic":false,"fileData":"data:application/font-woff;base64,d09GRgABAAAAACNAABIAAAAAQcQAAAAAAAAAAAAAAAAAAAAAAAAAAAAAAABMVFNIAAADLAAAACsAAADsxKv3q09TLzIAAAIIAAAAQQAAAE6GKh9vVkRNWAAAA1gAAANrAAAF4G+fdyNjbWFwAAAJyAAAANIAAAGYtwvu/2N2dCAAAAvYAAAAIAAAACAINQG8ZnBnbQAACpwAAAD8AAABU8mgsZtnYXNwAAAjNAAAAAwAAAAMAAcAB2dseWYAAAv4AAAUNwAAHfxPet+HaGRteAAABsQAAAMCAAAOyJaLp09oZWFkAAABlAAAADEAAAA25FKW1mhoZWEAAAHIAAAAHwAAACQG7ALmaG10eAAAAkwAAADeAAAC0qHjDUprZXJuAAAg3AAAAScAAAIiEJIQbWxvY2EAACAwAAAAqwAAAdLI7MIVbWF4cAAAAegAAAAdAAAAIAL2AZtuYW1lAAAiBAAAARoAAAHOVEaR8HBvc3QAACMgAAAAEwAAACD/nwAycHJlcAAAC5gAAAA+AAAAZ0XG3UV42mNgZGBgAGITRc518fw2XxkkmV8ARRgOfNKcDqVn/o/6r8T8gnk5SB0EAABJZQyoAAAAeNpjYGRgYF7+XwlIvvgf9T+K+QUDUAQFNAIAnOIG1wB42mNgZGBgeMHgxsDMAAJMYJILxGAMBjEBIhcBlQAAAHjaY2BgvMO0h4GVgYHhDBAyMMrB6TQmoCATAwczK4hiaWBgYGZAAgWVRcUMCgxcCrJM7/7rMXgwL2e4BwCzoAw0AAAAeNrdkT0KwkAQhd/uNiYREcTYikkjRISUthII4g/p7HMHwQN4Ci9hLZ7CG9jZCun1zSYWkhQWVg58vNl5M9lMooewoQri4yOU/zzjy1AH7NQN21rdx7qhNlArBNSEc30dISAbMiYT0iUpiUhc+ZH0155VIBbVVzg6R0amzDP2Z/Qy5vb8ntXHsm5O1lsYl36ExGqOhPmMtOgt2euaO1xR4jXuXZTKmVDm1cVqKGfu1rO51H2k/J4P2Utys8fc3lf5ouxPZZ7aqd6lzT6P6hAPPwreP+K/suDv4gUQ7DCtAAB42mNgYHjBCAQMDAySDHAgCWZDCFQAEUdwsUgzYIiiyaMArIK0AQBp/ggOAHjaHcxTYNANHEbh092qZdu2bdu2bdu2bds2561Vq4a2pRm5xd/3fv9z8VweIBnJ/g9XklwMF1zsH8lJLlOQwv6SkpTSFVeZilQyNantD2lII9M6piOtTE86mYH09puMZJCZyCgzk0lmIbP9IitZZDayyuxkkznILnOSw36Si5wyN7lkHse85LYk8pFH5ievLEA+WZD8shAF7AeFKSiLUEgWpbAsRhH7TnGKyhIUkyUpLktRQpampH2jjGNZSslylJblKWNfqUBZWZFyshLlZWUqyCpUtC9UpZKsRmVZnSqyBlXtMzWpJmtRXdZ2rEMNWZea9ol61JL1qS0bUEc2pK59pBH1ZGPqyyY0kE1pKJvRyBJpTmPZgiayJU1lK5lAa5rJNjSXbWkh29FStqeVxdOB1rIjbWQn2srOtLM4utBedqWD7EZH2Z1OsgedLZaedJG9HHvTVfahm8XQl+6yHz1kf3rKAfSSA+lt0QyijxxMXzmEfnIo/S2KYQyQwxkoRzBIjnQcxWCLZDRD5BiGyrEMk+MYbhGMZ4ScwEg5kVFyEqPlZMbYB6YwVk5lnJzGeDmdCfaeGUyUMx1nMUnOZrKcwxR7x1ymynlMk/OZLhcww96ykJlyEbPkYmbLJcyRS5lrb1jGPLmc+XKF40oWWDirWChXs0iuYbFcyxK5jqUWxnqWyQ0slxtZITex0kLZzCq5hdVyK2vkNtbK7fI1O1gnd7Je7mKD3M1GC2EPm+ReNst9bJH72SoPsM2COch2eYgd8jA75RF2WRBH2S2PsUcedzzBXnmSfRbIKfbL0xyQZzgoz3LIXnGOw/I8R+QFjsqLHJOXOG4vucwJeYWT8iqn5DX5guucljc4I29yVt7inLzNeQvgDhfkXS7Ke1yS97lsz3nAFfmQq/IR1+Rjrks3btgz3B09uCk9uSW9uG1P8eaO9OGu9OWe9OO+fMID88efh/Ipj+QzHkv97AkBuMsXeMiXeMpXjoF4mR9BeMtgfGQIvvI1fuZLKE9kGP4ynKfyDc/kW56bD+8IkO95IT/wUkbwyryJdIwiUEYTJGMIlrGEmBdxvJbxhMoEwmQi4ebJR97IT7yVn3knv/BefuWDefCNCPmdSPnDMYkoc+cn0fIXMfI3sfIPcfIv8ebGPxKkkWhu/wF3Bst3AHjaxdbtbqswDAZgSyT+iO0E+rHt/q/vXMRxgNKyov7r+qqVhulaPbEDAMAIAP9EMuQh/urvNSnBrTAMQ8pb5lIGQqSciQbALESZMI5QEGE5nzFhTojDkAfGSEpR4JzhKcPyW3+TUg6seWfFLQ9WnK0UVsbuISpEqzVw82sYcJCbdVuLvfVoAd4VVQR8YU1PVgSmACJzWLGwoASeSVdrfF9vdYq1CGusAFHKKT75casZPVkzPlozbVmtMbfBExmAUUXiIApszKu1j3V/DQMN2v8v94m/rcXeerQA74o7AfU9k35b07J104N1LhEIc+dKCrVJocL9yEVgOd/HmjJzSpRiBZhz7FayI2v6S2ut/GyluzWnzFtWaxEJXind6kVZA1+kbtY+1pxjLRInk0hY733fW48W4F1pjYF/WXFnxV9WhphbZVZNULiqsYVVSysFlvPRdWFcrN6tcSkT9o9bx1GerbyzypbVaqUEzyyBcjMTi0abjqqrtY+1YPQ9SaolEtZ73/fWowV4V6ZJQPJ8q9hCDLdCTB/drXNJFquY5ejwaC4+W6fVGt9XYqRjxnOW3LqVYuKlHVnzX1pPp/JslZ21bFmtrho89wwmk9dStRS3k9lq7Vu4kGrOJUe3VcOqZVxnfG89WoB35XwuUF5bdctcKlDNgldrBi+n2rSZavWz+/J0An0LK0Xfs+bJImG99/1z1stFoeB8W9zCBW6F2Gl8t+LeimE911HH2Xp5sMZIx35GVDx1K8fu1tORFY+a/a5crwr62mpb5pJCc49WtoZQ9dJGG92s1Wuty5MY9C1s7I5oGN12D6vbeZ3xz1m/vuzJKvpolSfr6B6tHEeEptdxsimsY/tqbbPG9pXFeulWid1tl0PrUbPfle9vB3thjfukb5lLBlOtwZumsNrXdPJTdZ/a92o16Jcrl5hxdLzUSFjvM/45689PWGl+3LlbDW6FuKo8WGm1tjZbCUb7ns5+jqGexp9xvFnjcuXSGpHTtUVEpfn1yEpHzX5X/gMMUi35AAB42mNgYGBiYGQAAREGZhCLUQqI2RiggkCamZ0BKIMKgJLMQsIglgSIkJWTV1BUUlZRVVPX0NTSBgkZMBgZm5iamVtYWjHY2NrZOzg6Obu4url7eHqBTQhgCAoOCQ0Lj4iMio6JjYtPSExKTklNS8/IzGLAAWrr6hnIAcxk6WJgYagDklIMAkADuIBQiUGdwYrBnsGTIZIhnqGSYYGCpILs//9ANVwMCkA5HaCcI4M3UC4RLCfz////vwwM/z+iwOQHKQ+SwIErgdO5QgzCAFR3MosAAHjaPY+xTsMwEIbtOhTyBkgWkk9WOlSu2JkyJJFQltAw+JYWpFYifQckBlg88CzHZra8GIKLibrc/fff6dN/UQjXRpF3/kvKT4zy9yOK95tvkQu1322ikM6YeqhIPvGwcGysgZVypiFVNFtv0QQT7g/BNObl+UBZkTovjgFvDYneD1wfPVCJ+iyPiHfMySZOljgBmXCaCadEYMAPH1241pBadf7B01ulqaxQA5iaxs7TWGlA5KvlOSn31+F6znzJmZdrFlf/lJ4ZjMAQ5mmxAhpD0IE/SY6FKMVs8KfTjSrqKMsurUoLejIsWOAcWDE7d23va04CuPkDTupibnja283AwMDGwMTAoK29l4GZQZFBkkGIgZuBA8hjQeGxovAYGHQYlIB8fjCPEYXHhMTbBTSclYFdGwAb/AonAAAAYgBoAG4AhgCMAJICAwAMAroADALuAAwAAAAM/y4ADHjanVl7lBtndZ/vm9FoJI00GmlGo+dIo9Fbq/dr35J3vevdtXfX67VjJ7azsZ1gJ5R1QmJvG+zGJYmaEAVi50HgQCCF5qTnuHByEkrrpsWHAxza0jSEwqEQngUOf6QOD4c2xpZ7Z0a7Xpu4cGpZ+zrfd7/v/u793fu7IwJfPoOn0W78XYIkzIS/ZceYJgiKxhRlRmSWyDpfLcD/YsmtNioSvO2Liw8PwxtPnzp1iiAwcZQgkBOf0fe7W1aECdbMYApRWaLZvFgsVWoVMamSleMdx3vdH+10/hX9F+zahc6ih3u7xBZLM4ihSROFSdinbYQDYZ+2d9e9I/eisxfgHxxEzKGzxFf1ffYWjRl9PdFbPaev01ZJl08RPyc6sMrRMmOCJE3asmyxpHnw6NHWyeULsEolvoUyaCOs4loMxiSFV5c1aoqoIvO3lpc1axMEQXxdt+ZsMZp/Pe96zk10Oh1YJV4+j+7CX4FVthaFWJLRvZBUd+X4ofOHWPwaeK1ePo8tsEYkskS45eJRwIySATbJsFSU8lCE4bvzohNMo2qeUqMOLAoyrpRHcUNwYDWap2rVUfhdxug4olkp5o+nBYp0ZZLJrJvsCPWlzfXZuuKipcbeTVuW6m6019MYaGT81S3blcTebf398zdGRu+7fUzpn9q6EBt//8HW+O0nNC/n4cuHAVla85JmTYypF8NiSeHNyUaFR7ajk187hgO37P70pUnYkYYdb4M3MuSNI4gJG3YRrIuRKIa64kalNmqqVRNqlDYnR5F2cREcMSti2tE/PjkY31As7gjZcu+pDy7WvOXZvVkUOuIob9g8tznSV46775ECkcZMtnHHrXszy3BmDlB+E85sENGWqOCUF0uUA5vYFJOjggCg24DwYlY7O25AhpMNGWkQwj2yqFYp12vVPL72RqJMojeLW5aKnlIp52ISs2lvJRucn5lozc6JSp8ntRBjEgcGoguTeVEtBHyFhPTFofmiQNIMvcLxrDfh768ul7N+VbS4XXdyApfc1FBrqaAVk570METfCXQJ6rnrINItj9nswNhuRw6KZm2MjSLMFGmmgHDOV8GDNeIh4I4kqjWlhip8RUQj+K8/2253v4FMn7kRp7pfP3Ty5F3ob7vNQ4DOFKDzWzhBJUIt3o+8YSxQLKDjZQiKp64FJrEOFw0NtyIqZgMR9Ft14uDG7E6ZjEymgvWM/8ap7JDHjE52f01yYbc6P9b34/LOVtxuPu4QHaGCMjLMmtHKoSdJyl3ZBb72QaYjiJOdKIGvvhgO2ZA7h0yUmw0xDOVNk17KoSe886LurZ4scSMuouCBIPUSHhsJ75HMeaTxwSz1rnjE6VddhUItlyl1Ys3FYnnnhnhofHkhs1l2RRtKbjTpRlhoVfrnip5vq+UINz042pyc3bg0HJRnji/NfujwuMN2l8ORGJlL4lA6NjwLCJYhp8/3WGDGQHSWYvRchkxWkQJ14eLTiOz+C/oi3rJ8DwGxXOU0T4ShUiRbPhHVORRn64yXrFBDpIuyUhkqovtq5Oaqp0kHaZC7TuoBALelUdK9zu1GLY9q1fpVOXrcH085+LCf40NJsa+fLSayQ6NFLuixP53YcEOpvnssLsbyvmpr5WDf9rGUU84GvMWE90woHeRNjBhQJSkWcJTRn6Tz+USq4DKJwUj3q/XZkuQtbalFa+kIi6Xt9ZuW3KkNeW85F7MiVu4bXBdTzohpEIt2FKdIlBPZHMQ0Ay46naQCKXzR4H/WqGOJK2WsLl2deQ3VgQxn60ZMy3lvzGOzSTFfodAJjB1e1KKpDMrZ0ZSAsWe02pgteY7ePbO34kI/HhgX1ZzPV4h5plJTj945oYczOjyfiyTUobnM0QcG9x6Fe+v1G5N6r4m0eK3MQxE30dDpTDRlWqNcr15VRLJX1TsdtAK1HetZ8bpe22NEvOXxoYhmIcJQJoFCpJ10YNKhuX0xu96MFkmzA4WQWq03RtE1ReeznWfFSNLljb0vUVBCopISMlsVW+LgQGlxRO10sFuu5jJiYCjiHthXUMp+f0y0eJ2HbR4pN671XQt8+Se9mti0vgt9m7KxZtaqpWsza9QNd1Ixq6iC0LvwbV87MNz96chJ5HwGuXC++8Purz75SXwGCjlYWABbQ2CLIdxQ1XOtIIsDJuxzIIrysQFGoSwUZbdTAUowKPtqdj1noaiKRhLrP4xizfEs4o20pfWs/WxzdnJoek5sDo/1B4px8dn4+J7Gm+fyi63ElqYylPV9PT/wzzm0u5A8zQhK95yWj/gMn56sjSywmPSlG1qPKkAGzkIcYlrHkTEpYDvJ2hmfaX3Hia+m1FVlY62NSng2vSM698ihker+D+7u2xGyBqfzzd0DgejozhqXzKR52mqzJbc/uLTzA0sVnj3KC/mpm/r694zFSLONOaJhr+H1KcCLJXxaHzdjlwkLLlZgaEDIbrq2jxtgGC28hwvmE63F/OxcZnFD6tTA7U/t/YcvbTv5R0201Ng5qnSj4ZGbBpce3J7AZ6Jb25rncCL0vTMQa7UlWDBhwgxFYkSwCJhHaZ1aT+Ee5yo8lHKxIqrwdQF9rPuLt9+GoJ9ZPr38peVVa98EaxZCbvEItB6BzTTINgqkn/mKKZBVmhFeBXPfe+ONDnoAbzm93H0FLK1G4zGIRopItbwJHKci0OmMiAQgIkQyScaoXrJoWGTfITbkutrQqEGX4/FjU+8uzD1yux6ekVv7LFy6WPVtWBqVI6M7+z053xPI7xWcie0P3rzrA7dUOMdRs91GZzbtLtb3jCUo+m+Wuw/1fMR/piMGt9NKuY0lgR0mBtMa6QmLFbJau53urU4ZhVfAVwAP3uit7s+B/94OKmsOd3+G/BpXempQ5x3oJJLFa1pXg73CT3R0Uhnnn9TPh1zVzrasnb16JJxIqvqJ7ooFoe/8Fnc6F093f4SyaGP3ZTj031Ff9/PdD/Ui9gZYM2lcJzUNepXG1i4tLnQQB4e/tGysJ5dgPQcRdnFQF0jWwVhAY1sox6rGNm7Aq6Rq3MINLx7/B365/TJu//A5/NwPcevSWf195tKbmDf8nwG/HtL9CrScq5hawS4G/d6zC2aRblKTLDz6Xvct3D6NrLiNrZd+A8Z+A98ngUdaBn0XMshNJDUecdhnwqqPVRmrSaaE3+XRO+hhvKqH8bS3NFMqzxS93uJMuTJTlE713XBix44TO7J9O+/bvvW+XQV0S+mmjen0xE3F2t6JZHpib3nuwX2N+r72/PwDN9cqSw8QRrfAPvDPCtxWW6IJ80A0wQ3k5oFoAmUzGSVwlSJorez16K3qBEd/3pooFZLVsP1UZMOtG5udl6qHFiroB6XhbzqDiVB5YTDS/W98xlXYpuNwrIdDH+hagcOyCadkNgiy1mpSryBxXShos6QmaTX6ewDZteuZv7rXwjCW/xuVO09nPn4vfgdc5nVc4kSiJZmwC3AR46ybFRkXICNSgSvIXAuNO5kn16DpSRkkudHjW8YrJaWeECI3mDlR9uQ6X27ePpPm1XoiFGUPo1/WEi9bpHg3+wOXz8l0v4/PcOnNw/5qXwQm1Eyo+ystIwdB9XYBvYKmekFpaoo3xKRNXoow8dQ6zXWt6l0dptY3CQp14xP7hitbC/a+uZinL+bJbdy6MZcYu7HStz1pD26Og6Bi9b99pTpfDTjsfyoJNknxRFNyqDA11Nha9bH2u+28M6C6wvFgqDij3ZEB9GKAnjZjO0hsIrAJw4xFUOS6zqUBBCVQRHs6X4VJYcull0BkamzeAjxpw26vxhInJlkJuKzVL0KSYG7s1dim7iOt5wDQrpcc2o+4/dij8+8ZlztioqZkGlFH5/IjJxKT+0fQ33fvqM/kBbk6lUFPdCfgLGuvbplhdqaRNsvrigIorQkKeKHnTv/iqRfxC48AkV/HMcLYQ35frzZCy2piCZZjrAzNrNUYvcQYu7UXmXrpT/Gxz/3d4+/HK//4Pnz/Qzh/6TWw9pr+PU+su4WN4FuMjcV69VytLTakumEoalRIN3rj2U8989NX/+LUk0+99lPk7P4CvRvNv/1294Xuk2DFBlYeM3QNKCQWWuUa4k0DbrISAH30VOfyp//y+SeQ0H0DCei57ndRHHYTl+9H5y9/Diq9tUVhgqS0RwOiFp/zx8tljRMxyLy3MAc6oAGqKRAjsgrBUjThYRtsli7mWSUPepgkAzovDGb0JrC1KQeEoZRHSdVBrpJ3CK2blz2iAFmJNLqgenMxmZOyvCCAJELYHMpUgrGxspyfubkwM9ivLuSo2J76PQcRQpg8lyoE4xwvNHLnnKqfC/t5MTkQ659I2kdLknK3Uzp4OB0MZKLuYCWr8xtyrInPQQ3KgLr3ckgyoYTEhtiwNUFbw2FSXlN/ehyuW4o0iqmi1tUqo6ReCl+0erOKmg+xTjkXCmaCjs6RW8oLMn5/G9uC8aLcv1DzI9I7UFai5X5PbDTnD+RG1AcfiabhQt1vaLNNamo/RETD+3nAO6rrP0QKSFMbtI/6Q/VfvSGh58Mb1eGbx6LR5p6h4gYXy2dltRLlndFqXBqQaJPVnNh0W3Ng36a0jb6Dsflzw4oykg/YbYeNiGN5PUo+E4KOlWHTVpW2UjJFpNJkao2R10FJqqlXX1Jvk0+zwYKqZHxWNpANy30yR+HQQql/W9UnVbcNDUz5URuZPP3lqFIa9MlDBTmQH/nxYFzJzBwYqO2b7ksrKH3J1ctL0AcccFgl8q2AnRBoGtJYJghoJqxMq6SZohmG9FHrtPyrBf2qGly0uWKWSQ0ucf09oXSjh6haZWDQ9JOfkP5UOVC8IZHZkysuzRZCQzeNjO8d8qNqY2y8vkcthTnZ8x4v7x89OFvfv7kvM3/PDETQDeQ+hi9Ab821fHaCsxAciTwsy9Fm2mNleStNk/zaRGbgd+VaIWTIUbVWWUUO3cX5nQHlyJH2gQO+3HDMWxXwCYslkWnu7y6hZ/dP5sazHtpkoBKF2HFQpYaIcisEpLKjlAmVRUeKLdOD9KCToXIUEXP2ZOu1V1h9OHHNIEv2WKxeDZUEIyDE1BHIBoeHuVAm2Gi2A81Dc5Ub0jZHIp3m/SOSV8DSrtLAfEXy1RYHlXI8YMUnkEUZzPh2T8r9ucDiB/oPzGRc/HsZzsE4JO/0WDKb2bRUyy/NFh2SzE128z1Nqmeln4i1RBoJfhYQtQq0jeNgMPXpgm/NG03z9fIRRlOdpsZTMLgt5YyF1VzA1m5jcXEgP54VkMdbyQaU8pD/MnDx3yLlcH1ztvuyhucUKOFX8I/0uTrUctLYTIEeNsZq8spYnTX0qTZUT7XBMHnpEt534gRYuPzLy1HdAk+IcHNBwCJlQSaHk3YKDjchCKTbsGKM59rz21XUR8laz+YrUmYwyqkOU1BxmsC+WpnqEyjqFmT1JGQsXPoOfgAOQ9ptcQIwYrXawWq6laatoMfJq/T4auVqVMxudOw0hvt+8pmz375wAZzf9MrPuv9pWIJbn1ubAKy9p9C9CWCqjc8BDREBYzrZwNrTkmJLdiOVRmqJ9UFognSWVmkv6adsEJ6iHp6eIO8VjKsitD5YYq+mSqsxwy+YuLAvlJSsbZMz7AsnPUz7OLaEkkVZKcW8jHtxEEpFEI24E7I7UBhVL6JhMSG7wsXh0GVMTnGyl+P8EVeixvXNjnY/v5ZNHGRTpOWmkUfPJtpD20h7L5euk0nG5TxaItGCGozlfNb2fdgmp6rR3Tcgb7iWENXqkNTF5KQzJDnuvLn7hdVq1YTzeFCWoG/sWudRJFaBehqkXNR1pgDPOw0B6EUuUopGShFncyxaDnOdzPT+/uFbNyXT0/sH+g9MZxAb6s8G/NlGaGFfoNDyNW/dGAMhNNy6bTIRn3iX3gfz+m2u6oNhh3afBB2yWsnIH9wH8zipT0Fij2HoRTt0v1Au7GQDeVXJ+mydu98l59SQA7dP4NC2UmOhDo1QGYYGmB+K+IfKkUh5KHD/o1a339n9Nf7mdCGR3LTfwCyvx0h7XrPWh9IOmJ3olNGHhDQp/L4+5ENXFa1eyeLCOVnO+lmbP6tE80Eb9m9sDC3Wff76toE7KlCgKHmwEAzlh+TAUCmiVAa7G5E9ksxM3zowuH9Tasf0pazBErQCNxQIb8tOYp4BwvFAN6NVN9cX9bXUkUS0wgf4gUp7BZO+eCkQtKMHaWrfrm9h8ognH/dS7Z4K+AhYzmp6P0oEWMLEBui4/gEKdz29X/8duU/rav8jyuBCMbUQYJTRuFpTKyMVNTownUjMRC1KPZJJ6H/5eKaZFR3MstMVjvj8LmekXsiMJF025jbWqngFiXdH+7U67ICbreAnQadnWpKASI6wmwldolhoJ0vDtGy70ttW+4qihSBR05taQ39oYwhDCa0IVf/8jgMH2isrSsQecVA0vWsBUfsPZk/t/2VfijbfrrFVVyQksBUmfRcysX7WR9toH+ml9OOM+GvnrHWoK8PBCAzo6BM4uH0wN5YR25RLlSO5oL09GS3K9c05NN49F6qnfcFiS/2fS5fgNBaSL4LJtelAq/ZXTwf7P/yFx07gY1Dnuw+jFcJQ4eQy7LkyHdBQe+nrTQf41WfuxMsf+cwH34sPfexO/O4T6OEupEP3fnRce2sWtWefKibXTQe0iV4r4WbVndSmA6jg9999z+MvfOKZ2w588KOfOXsWOd56/vm3YGiEO4EWUMCCR7cAPccDydmboUyaFIe00StMrefWNkc4t6Eold0Wb96rCJYvP3EMH3somthYlRn6gIUPKBwOdR9Cf6zdL4rOEuf1Z0Rcy0xgxvj8sfm68THq00dbp9DZC8BiWIe+0PsUNNDiYHKgYdwym0yUvkML3evO1698+Pq5x3evdOCtfx76/9ivnXzYOP3Chf8FurKZMAB42mNgQAMKWKE1QzgcZsFhLcNEhiUM2xhZGGUZwxm3Mj5j0mZqZ1rALMpcyDwJDu8w32FhYgljmcVymeUXqyxrDusM1jVAeJn1NZsEmx1bB9shdhH2RPbN7Jc4ODiUOLw58jh6keA8jnmcLJxhnNM5X3GZc5VyPeKW5bbjLuGeyb2Wh5PHkaeD5zavDm8k7zLeB3zifIZ8UXzVfKuIgvv47vH9G24QAG4JqegAeNod0TFOw0AQheEJBQUlPfgA6dxQpUDIWmtLFGyUBhMH2/IdLDgCuQBVDkAVCXECN1wACQkOkBaJZvj9mk+j9czzrG1mM7Ojc7ydPdmxPVtqmb9i8A/M/ROjv2DrP9j5AXs5+N4u7MwfMZGpf9uChB0GmfuI0bfYk7bQ1CVTJSYy5eSKqQMGmctIf0bnFhM59zdM2TCza50sZSErWfPezDaqG9Wd6h6Dtg3aNpD2hdPbA2kjFnJlJ1iprtkhkDM53TonYY+JnPsfpjzNSZgs1FPJWjYYdYuoW0SmdpjyVSNTU13Ilf9ipfqe/Ghr1Y3qln1KK0krbbBTq8ncYSKXnNd2Iwt5p55K9Rpbbd5q8456xAR75fTKGfhue3ygf+BPvf8DdyHHhAB42nWPvU4CQRSFv4UFfwpN1JpMYQEFmwEMMXQsAYIhgJstKF0WAiQTlmyWghfwcSx8CksfxgfwImO00LmZ5Dv3njkzA1zwgsNxVWQf2eGca8s5XO4s57ni3rLLpZw4coETHiwXpf8oTsc9ExXwZNnhhmfLOU55s5znlnfLLiVeLRfkbR+Wi5ScXCfZ7tP1cpWpclxRda2bqp1m63hnomyh+iaZRUYNNrH3q+snZt4bj8Jh22/oVhh2p5NxEGpd87TWP77qwUeHhC17UtYsWZGhKBPLLxV1tFRTqC3zTBwxOwyR8EK6feGEmWgjasBG5t4/Xl+chjk9xowIGYrPpyH5LVEhXaZMZBYIH26tSZL+qr/yqt95n6XVRt8AAHjaY2BmAIP/cxiMGLAAACqDAdEAAAAAAgAIAAL//wAD"}]}],"sounds":{"enabled":true,"sound":[]},"navData":{"outline":{"links":[{"kind":"slidelink","slideid":"_player.5t51OL0L5Xe","slidetitle":"","displaytext":"Welcome","expand":false,"type":"slide","links":[{"kind":"slidelink","slideid":"_player.5t51OL0L5Xe.6XlehK9eJEX","slidetitle":"Introduction","displaytext":"Introduction","expand":false,"type":"slide"},{"kind":"slidelink","slideid":"_player.5t51OL0L5Xe.6dmtCIfItZE","slidetitle":"Welcome to our Family Meeting tutorial.\\n\\nSeveral vignettes follow followed by a question. You will be asked to respond. The scenario will unfold depending on your choices. ","displaytext":"Welcome to our Family Meeting tutorial.\\n\\nSeveral vignettes follow followed by a question. You will be asked to respond. The scenario will unfold depending on your choices. ","expand":false,"type":"slide"},{"kind":"slidelink","slideid":"_player.5t51OL0L5Xe.63QjQKvpthZ","slidetitle":"Untitled Slide","displaytext":"Untitled Slide","expand":false,"type":"slide"},{"kind":"slidelink","slideid":"_player.5t51OL0L5Xe.5zEvmCMdgbz","slidetitle":"Untitled Slide","displaytext":"Untitled Slide","expand":false,"type":"slide"}]},{"kind":"slidelink","slideid":"_player.5r3zWD1W4L5","slidetitle":"","displaytext":"Case 1","expand":false,"type":"slide","links":[{"kind":"slidelink","slideid":"_player.5r3zWD1W4L5.6L3cqmJCEFu","slidetitle":"Case 1","displaytext":"Case 1","expand":false,"type":"slide"},{"kind":"slidelink","slideid":"_player.5r3zWD1W4L5.68JaqFPwAh0","slidetitle":"Background Info","displaytext":"Background Info","expand":false,"type":"slide"},{"kind":"slidelink","slideid":"_player.5r3zWD1W4L5.6PZgAi8i3jQ","slidetitle":"Introduction tape","displaytext":"Introduction tape","expand":false,"type":"slide"},{"kind":"slidelink","slideid":"_player.5r3zWD1W4L5.6XM9MmYib0n","slidetitle":"Make a choice","displaytext":"Make a choice","expand":false,"type":"slide"},{"kind":"slidelink","slideid":"_player.5r3zWD1W4L5.5ghCUsHG6uB","slidetitle":"You take in his response and you say:","displaytext":"You take in his response and you say:","expand":false,"type":"slide"},{"kind":"slidelink","slideid":"_player.5r3zWD1W4L5.6ZTVWr5w1aG","slidetitle":"Blow Up","displaytext":"Blow Up","expand":false,"type":"slide"},{"kind":"slidelink","slideid":"_player.5r3zWD1W4L5.62ekrhTV4dm","slidetitle":"Calming Down","displaytext":"Calming Down","expand":false,"type":"slide"},{"kind":"slidelink","slideid":"_player.5r3zWD1W4L5.5Xq9oKmEDZN","slidetitle":"Medical Review","displaytext":"Medical Review","expand":false,"type":"slide"},{"kind":"slidelink","slideid":"_player.5r3zWD1W4L5.5bkLGB1hM9w","slidetitle":"Angry but settles","displaytext":"Angry but settles","expand":false,"type":"slide"},{"kind":"slidelink","slideid":"_player.5r3zWD1W4L5.6JDmWuMSK8T","slidetitle":"Now that you\'ve heard the son\'s response, would you change your original response?","displaytext":"Now that you\'ve heard the son\'s response, would you change your original response?","expand":false,"type":"slide"},{"kind":"slidelink","slideid":"_player.5r3zWD1W4L5.5zjQhvgFDSy","slidetitle":"Now that you\'ve heard the son\'s response, would you change your original response?","displaytext":"Now that you\'ve heard the son\'s response, would you change your original response?","expand":false,"type":"slide"},{"kind":"slidelink","slideid":"_player.5r3zWD1W4L5.6DS8dK0UWoz","slidetitle":"Now that you\'ve heard the son\'s response, would you change your original response?","displaytext":"Now that you\'ve heard the son\'s response, would you change your original response?","expand":false,"type":"slide"},{"kind":"slidelink","slideid":"_player.5r3zWD1W4L5.5sC3fqpHDcA","slidetitle":"Now that you\'ve heard the son\'s response, would you change your original response?","displaytext":"Now that you\'ve heard the son\'s response, would you change your original response?","expand":false,"type":"slide"},{"kind":"slidelink","slideid":"_player.5r3zWD1W4L5.6YqL9cqxNQ8","slidetitle":"Change response?","displaytext":"Change response?","expand":false,"type":"slide"},{"kind":"slidelink","slideid":"_player.5r3zWD1W4L5.5nmDJSPvux7","slidetitle":"Change response?","displaytext":"Change response?","expand":false,"type":"slide"},{"kind":"slidelink","slideid":"_player.5r3zWD1W4L5.6GohpLJwD5I","slidetitle":"Change response?","displaytext":"Change response?","expand":false,"type":"slide"},{"kind":"slidelink","slideid":"_player.5r3zWD1W4L5.5uDvVyI7IWQ","slidetitle":"Change response?","displaytext":"Change response?","expand":false,"type":"slide"},{"kind":"slidelink","slideid":"_player.5r3zWD1W4L5.63DK7nsEcug","slidetitle":"Review of Techniques","displaytext":"Review of Techniques","expand":false,"type":"slide"}]},{"kind":"slidelink","slideid":"_player.6824FpEWIVd","slidetitle":"","displaytext":"Case 2","expand":false,"type":"slide","links":[{"kind":"slidelink","slideid":"_player.6824FpEWIVd.64ULKMIGC7v","slidetitle":"Case 2","displaytext":"Case 2","expand":false,"type":"slide"},{"kind":"slidelink","slideid":"_player.6824FpEWIVd.62vYXfaXScK","slidetitle":"Background Info","displaytext":"Background Info","expand":false,"type":"slide"},{"kind":"slidelink","slideid":"_player.6824FpEWIVd.6RzCiWl0J12","slidetitle":"Case 2 Intro","displaytext":"Case 2 Intro","expand":false,"type":"slide"},{"kind":"slidelink","slideid":"_player.6824FpEWIVd.6UW60BKMMZq","slidetitle":"What do you want to say next?","displaytext":"What do you want to say next?","expand":false,"type":"slide"},{"kind":"slidelink","slideid":"_player.6824FpEWIVd.6rPG7QapW1p","slidetitle":"Chemo\'s Not a Good Idea","displaytext":"Chemo\'s Not a Good Idea","expand":false,"type":"slide"},{"kind":"slidelink","slideid":"_player.6824FpEWIVd.658noRfGZOR","slidetitle":"Understanding","displaytext":"Understanding","expand":false,"type":"slide"},{"kind":"slidelink","slideid":"_player.6824FpEWIVd.5xjLYZdrs2Q","slidetitle":"How would you respond?","displaytext":"How would you respond?","expand":false,"type":"slide"},{"kind":"slidelink","slideid":"_player.6824FpEWIVd.6Vg7D9pvyP3","slidetitle":"Two examples","displaytext":"Two examples","expand":false,"type":"slide"},{"kind":"slidelink","slideid":"_player.6824FpEWIVd.5kidZXTbgyn","slidetitle":"Review of Techniques","displaytext":"Review of Techniques","expand":false,"type":"slide"}]},{"kind":"slidelink","slideid":"_player.5eLuUelybtn","slidetitle":"","displaytext":"Case 3","expand":false,"type":"slide","links":[{"kind":"slidelink","slideid":"_player.5eLuUelybtn.6ezJbZD2toj","slidetitle":"Case 3","displaytext":"Case 3","expand":false,"type":"slide"},{"kind":"slidelink","slideid":"_player.5eLuUelybtn.6XhkHqR313E","slidetitle":"Background","displaytext":"Background","expand":false,"type":"slide"},{"kind":"slidelink","slideid":"_player.5eLuUelybtn.6nUCHIdrU7C","slidetitle":"Initial meeting_ mom’s a fighter","displaytext":"Initial meeting_ mom’s a fighter","expand":false,"type":"slide"},{"kind":"slidelink","slideid":"_player.5eLuUelybtn.62FDwybDeev","slidetitle":"Text Entry","displaytext":"Text Entry","expand":false,"type":"slide"},{"kind":"slidelink","slideid":"_player.5eLuUelybtn.6allCnH2tIO","slidetitle":"derailed discussion","displaytext":"derailed discussion","expand":false,"type":"slide"},{"kind":"slidelink","slideid":"_player.5eLuUelybtn.6LQa7JycXgT","slidetitle":"What happened?","displaytext":"What happened?","expand":false,"type":"slide"},{"kind":"slidelink","slideid":"_player.5eLuUelybtn.5Y1Ck6iddNZ","slidetitle":"I hear you saying that mom","displaytext":"I hear you saying that mom","expand":false,"type":"slide"},{"kind":"slidelink","slideid":"_player.5eLuUelybtn.6Nt23PeOtVK","slidetitle":"Consider this...","displaytext":"Consider this...","expand":false,"type":"slide"},{"kind":"slidelink","slideid":"_player.5eLuUelybtn.6qpdu3U1wAC","slidetitle":"What words does the physician use to get the family to agree to meet tomorrow?","displaytext":"What words does the physician use to get the family to agree to meet tomorrow?","expand":false,"type":"slide"},{"kind":"slidelink","slideid":"_player.5eLuUelybtn.5YUEDlQIybc","slidetitle":"Review of Techniques","displaytext":"Review of Techniques","expand":false,"type":"slide"}]},{"kind":"slidelink","slideid":"_player.5iABkSVoR4x","slidetitle":"","displaytext":"Case 4","expand":false,"type":"slide","links":[{"kind":"slidelink","slideid":"_player.5iABkSVoR4x.6BEICbT3h5q","slidetitle":"Case 4","displaytext":"Case 4","expand":false,"type":"slide"},{"kind":"slidelink","slideid":"_player.5iABkSVoR4x.5ViUAoFGgcm","slidetitle":"Background","displaytext":"Background","expand":false,"type":"slide"},{"kind":"slidelink","slideid":"_player.5iABkSVoR4x.6EWhKjmJpWE","slidetitle":"Compare","displaytext":"Compare","expand":false,"type":"slide"},{"kind":"slidelink","slideid":"_player.5iABkSVoR4x.67Ty7v8GvuS","slidetitle":"Vignette A","displaytext":"Vignette A","expand":false,"type":"slide"},{"kind":"slidelink","slideid":"_player.5iABkSVoR4x.6UGHmEVbXR6","slidetitle":"Vignette B","displaytext":"Vignette B","expand":false,"type":"slide"},{"kind":"slidelink","slideid":"_player.5iABkSVoR4x.6bUOCf3LE9b","slidetitle":"Text Entry","displaytext":"Text Entry","expand":false,"type":"slide"},{"kind":"slidelink","slideid":"_player.5iABkSVoR4x.6Njw0BGvoZU","slidetitle":"Laptop Screen","displaytext":"Laptop Screen","expand":false,"type":"slide"},{"kind":"slidelink","slideid":"_player.5iABkSVoR4x.5Vsks4lQCFs","slidetitle":"Text Entry","displaytext":"Text Entry","expand":false,"type":"slide"},{"kind":"slidelink","slideid":"_player.5iABkSVoR4x.6QgIGJTgdXM","slidetitle":"Review of Techniques","displaytext":"Review of Techniques","expand":false,"type":"slide"}]},{"kind":"slidelink","slideid":"_player.6PUNBFetr9k","slidetitle":"","displaytext":"Kobayashi Maru","expand":false,"type":"slide","links":[{"kind":"slidelink","slideid":"_player.6PUNBFetr9k.61hRlamfhqX","slidetitle":"Case 5","displaytext":"Case 5","expand":false,"type":"slide"},{"kind":"slidelink","slideid":"_player.6PUNBFetr9k.5YFYTXElXKu","slidetitle":"Intro","displaytext":"Intro","expand":false,"type":"slide"},{"kind":"slidelink","slideid":"_player.6PUNBFetr9k.5XIC43zXltA","slidetitle":"Meeting with son","displaytext":"Meeting with son","expand":false,"type":"slide"},{"kind":"slidelink","slideid":"_player.6PUNBFetr9k.5v1RwLFUgne","slidetitle":"There are four main ways that most people deal with conflicts:","displaytext":"There are four main ways that most people deal with conflicts:","expand":false,"type":"slide"},{"kind":"slidelink","slideid":"_player.6PUNBFetr9k.66pXcDwqbwB","slidetitle":"Unrealistic expectations","displaytext":"Unrealistic expectations","expand":false,"type":"slide"},{"kind":"slidelink","slideid":"_player.6PUNBFetr9k.5bLU2Q4TO0x","slidetitle":"What do you do next?","displaytext":"What do you do next?","expand":false,"type":"slide"},{"kind":"slidelink","slideid":"_player.6PUNBFetr9k.66be56Wadeg","slidetitle":"Let’s review the answer choices...","displaytext":"Let’s review the answer choices...","expand":false,"type":"slide"},{"kind":"slidelink","slideid":"_player.6PUNBFetr9k.62dtPpSwjUP","slidetitle":"Review of Case","displaytext":"Review of Case","expand":false,"type":"slide"}]},{"kind":"slidelink","slideid":"_player.6ktz3PngSqh","slidetitle":"","displaytext":"Learning Objects","expand":false,"type":"slide","links":[{"kind":"slidelink","slideid":"_player.6ktz3PngSqh.62CzquBnp1t","slidetitle":"Learning Objectives for Program","displaytext":"Learning Objectives for Program","expand":false,"type":"slide"}]},{"kind":"slidelink","slideid":"_player.5yFjZVcHoFe","slidetitle":"","displaytext":"Review","expand":false,"type":"slide","links":[{"kind":"slidelink","slideid":"_player.5yFjZVcHoFe.5VLhqSnaSwG","slidetitle":"Review","displaytext":"Review","expand":false,"type":"slide"},{"kind":"slidelink","slideid":"_player.5yFjZVcHoFe.5j75DlFrJfb","slidetitle":"Make sure to check the optional“Resources” tab in the upper right hand corner for more information and for some useful links!","displaytext":"Make sure to check the optional“Resources” tab in the upper right hand corner for more information and for some useful links!","expand":false,"type":"slide"}]},{"kind":"slidelink","slideid":"_player.5v53ogMtXW8","slidetitle":"","displaytext":"Credits/Resources","expand":false,"type":"slide","links":[{"kind":"slidelink","slideid":"_player.5v53ogMtXW8.618futDUTb2","slidetitle":"Credits and Optional Resources","displaytext":"Credits and Optional Resources","expand":false,"type":"slide"}]}]}},"resourceData":{"description":"<p align=\'left\'><font face=\'Articulate\' style=\'font-size: 11px;\' size=\'11\' color=\'#444444\'>Here are some optional useful links and documents:</font></p>","resources":[{"kind":"resource","url":"http://www.mypcnow.org/#!blank/qrd7h","image":"story_content/url.png","title":"PREPARING FOR THE FAMILY MEETING"},{"kind":"resource","url":"http://www.mypcnow.org/#!blank/c97n3","image":"story_content/url.png","title":"CONFLICT RESOLUTION I:  Careful Communication"},{"kind":"resource","url":"http://www.mypcnow.org/#!blank/ekbg9","image":"story_content/url.png","title":"CONFLICT RESOLUTION II:  Principled Negotiation"},{"kind":"resource","url":"http://www.mypcnow.org/#!blank/u77fm","image":"story_content/url.png","title":"THE FAMILY MEETING: Starting the conversation"},{"kind":"resource","url":"http://www.mypcnow.org/#!blank/v4djd","image":"story_content/url.png","title":"THE FAMILY MEETING: Goal Setting and Future planning"},{"kind":"resource","url":"http://www.mypcnow.org/#!blank/uf1mk","image":"story_content/url.png","title":"THE FAMILY MEETING: Causes of Conflict  "},{"kind":"resource","url":"http://www.mypcnow.org/#!blank/k4ibb","image":"story_content/url.png","title":"RESPONDING TO EMOTION IN FAMILY MEETINGS "},{"kind":"resource","url":"http://www.mypcnow.org/#!blank/oy5by","image":"story_content/url.png","title":"MANAGING ONE\'S EMOTIONS AS A CLINICIAN"},{"kind":"resource","url":"http://www.mypcnow.org/#!blank/xfjmi","image":"story_content/url.png","title":"DEALING WITH THE ANGRY DYING PATIENT"},{"kind":"resource","url":"http://www.mypcnow.org/#!blank/k4ibb","image":"story_content/url.png","title":"RESPONDING TO EMOTION IN FAMILY MEETINGS"}]}}');
