# Supplementary material for: Family Meeting Training Curriculum: A Multimedia Approach With Real-Time Experiential Learning for Residents
Source: MedEdPORTAL. 2020 Mar 6;16:10883. doi: 10.15766/mep_2374-8265.10883 (PMC7062545; doi:10.15766/mep_2374-8265.10883)
Supplement: Supplementary file 1 — A. Communication Basics.pptx B. Family Meeting E-Learning Project folder C. ICU Resident Orientation.pptx D. Family Meeting Resources Booklet.docx E. FMBS Tool.docx F. Global Self-Efficacy Survey.docx [file mep-16-10883-s001.zip › B. Family Meeting E-Learning Project folder/html5/data/js/paths.js]

window.globalProvideData('paths', '{"Lib":{"commandset-0":{"nodeType":"g","children":[{"nodeType":"defs","children":[{"nodeType":"filter","id":"filter-2","children":[{"nodeType":"feFlood","result":"floodOut","flood-color":"#FF0076","flood-opacity":0.8},{"nodeType":"feGaussianBlur","result":"gaussOut","in":"SourceAlpha","stdDeviation":[2.4500000476837158,2.4500000476837158]},{"nodeType":"feComposite","in":"floodOut","in2":"gaussOut","operator":"in"}],"filterUnits":"userSpaceOnUse","x":-15.75,"y":-15.75,"width":499.5,"height":138.5}]},{"nodeType":"use","transform":[{"type":"translate","args":[0,0]},{"type":"scale","args":[1,1]}],"xlink:href":"#pathwrap-1","filter":"url(#filter-2)","data-angle":0,"data-distance":0,"data-height":107,"data-scale":1,"data-adornment-type":"drop-shadow","data-width":468},{"nodeType":"g","id":"pathwrap-1","children":[{"nodeType":"g","id":"shape-3","children":[{"nodeType":"path","d":"M0,0L464,0 464,103 0,103z","id":"path-3","fill":"none","stroke-width":3,"stroke":"#BC9841","stroke-opacity":1,"stroke-linecap":"flat","stroke-linejoin":"round"}]},{"nodeType":"g","id":"shape-4","children":[{"nodeType":"use","transform":[{"type":"rotate","args":[0]}],"id":"text-4","data-reference-type":"text","data-reference-id":"01","data-shadow":false,"data-rotation":0,"x":0,"y":0}],"className":"uneventable"}]}],"className":"eventable"},"commandset-1":{"nodeType":"g","children":[{"nodeType":"text","font-family":"Articulate Charset1_ 5Y3DCAF1F7","font-size":"80px","fill":"#FFF568","fill-opacity":1,"children":[{"nodeType":"tspan","x":"59 139 183 205 241 290 361 405","y":81,"children":["Welcome"]}]},{"nodeType":"text","font-family":"Articulate Charset1_ 5Y3DCAF1F7","font-size":"80px","fill":"#E5C22D","fill-opacity":1,"children":[{"nodeType":"tspan","x":"405 427","y":81,"children":[" "]}]}]},"commandset-2":{"nodeType":"g","children":[{"nodeType":"g","id":"shape-5","children":[{"nodeType":"path","d":"M0,0L328,0 328,42 0,42z","id":"path-5","fill":"none"}]},{"nodeType":"g","id":"shape-6","children":[{"nodeType":"use","transform":[{"type":"rotate","args":[0]}],"id":"text-6","data-reference-type":"text","data-reference-id":"01","data-shadow":false,"data-rotation":0,"x":0,"y":0}],"className":"uneventable"}],"className":"eventable"},"commandset-3":{"nodeType":"g","children":[{"nodeType":"text","font-family":"Articulate Charset1_ 5Y3DCAF1F7","font-size":"27px","fill":"#E5C22D","fill-opacity":1,"children":[{"nodeType":"tspan","x":"10 23 38 62 70 78 91 99 124 139 154 165 173 189 205 213 228 244 255 271 282 290 305 313","y":32,"children":["Family Meeting Tutorial"]}]}]},"commandset-4":{"nodeType":"g","children":[{"nodeType":"g","id":"shape-7","children":[{"nodeType":"path","d":"M0,0L336,0 336,29 0,29z","id":"path-7","fill":"none"}]},{"nodeType":"g","id":"shape-8","children":[{"nodeType":"use","transform":[{"type":"rotate","args":[0]}],"id":"text-8","data-reference-type":"text","data-reference-id":"01","data-shadow":false,"data-rotation":0,"x":0,"y":0}],"className":"uneventable"}],"className":"eventable"},"commandset-5":{"nodeType":"g","children":[{"nodeType":"text","font-family":"Articulate Charset1_ 5Y3DCAF1F7","font-size":"16px","fill":"#E5C22D","fill-opacity":1,"children":[{"nodeType":"tspan","x":"10 18 28 38 48 58 64 70 79 89 93 103 111 115 124 134 138 150 162 166 181 185 189 199 209 219 227 236 242 246 256 266 270 282 288 297 307 313","y":21,"children":["Supported by an AAIM Innovation Grant"]}]}]},"commandset-6":{"nodeType":"g","children":[{"nodeType":"g","id":"shape-9","children":[{"nodeType":"path","d":"M0,0L696,0 696,238 0,238z","id":"path-9","fill":"none"}]},{"nodeType":"g","id":"shape-10","children":[{"nodeType":"use","transform":[{"type":"rotate","args":[0]}],"id":"text-10","data-reference-type":"text","data-reference-id":"01","data-shadow":false,"data-rotation":0,"x":0,"y":0}],"className":"uneventable"}],"className":"eventable"},"commandset-7":{"nodeType":"g","children":[{"nodeType":"text","font-family":"Articulate Charset1_ 5Y3DCAF1F7","font-size":"32px","fill":"#E5C22D","fill-opacity":1,"children":[{"nodeType":"tspan","x":"42 74 92 101 115 135 163 181 190 202 222 231 251 271 283 292 308 326 354 363 372 388 397 427 445 463 475 484 504 524 533 545 565 577 597 609 618 636 645 654","y":35,"children":["Welcome to our Family Meeting tutorial."]}]},{"nodeType":"text","font-family":"Articulate Charset1_ 5Y3DCAF1F7","font-size":"32px","fill":"#E5C22D","fill-opacity":1,"children":[{"nodeType":"tspan","x":"60 76 94 110 128 140 158 167 176 192 201 221 241 259 271 283 301 313 322 334 354 363 372 392 419 428 440 460 469 478 498 525 543 563 572 592 608 617 635 644","y":111,"children":["Several vignettes follow followed by a "]}]},{"nodeType":"text","font-family":"Articulate Charset1_ 5Y3DCAF1F7","font-size":"32px","fill":"#E5C22D","fill-opacity":1,"children":[{"nodeType":"tspan","x":"17 37 57 75 87 99 108 128 148 157 166 187 207 227 236 263 272 281 290 299 319 337 346 364 376 394 412 432 441 453 473 482 494 512 524 544 564 584 604 613 622 640 660 678 687","y":149,"children":["question. You will be asked to respond. The "]}]},{"nodeType":"text","font-family":"Articulate Charset1_ 5Y3DCAF1F7","font-size":"32px","fill":"#E5C22D","fill-opacity":1,"children":[{"nodeType":"tspan","x":"50 62 76 94 114 132 144 153 173 182 209 218 227 236 245 265 285 297 317 326 346 355 375 393 413 431 451 471 480 500 520 529 549 569 578 594 614 634 646 655","y":187,"children":["scenario will unfold depending on your "]}]},{"nodeType":"text","font-family":"Articulate Charset1_ 5Y3DCAF1F7","font-size":"32px","fill":"#E5C22D","fill-opacity":1,"children":[{"nodeType":"tspan","x":"290 304 324 344 353 367 385 397 406 415","y":225,"children":["choices. "]}]}]},"commandset-8":{"nodeType":"g","children":[{"nodeType":"g","id":"shape-11","children":[{"nodeType":"path","d":"M0,0L544,0 544,339 0,339z","id":"path-11","fill":"none"}]},{"nodeType":"g","id":"shape-12","children":[{"nodeType":"use","transform":[{"type":"rotate","args":[0]}],"id":"text-12","data-reference-type":"text","data-reference-id":"01","data-shadow":false,"data-rotation":0,"x":0,"y":0}],"className":"uneventable"}],"className":"eventable"},"commandset-9":{"nodeType":"g","children":[{"nodeType":"text","font-family":"Articulate Charset1_ 5Y3DCAF1F7","font-size":"19px","fill":"#FFFF00","fill-opacity":1,"children":[{"nodeType":"tspan","x":"10 20 31 41 52 59 70 75 80 91 98 105 117 134 146 153 158 170 182 189 194 205 212 223 228 245 256 268 279 284 300 312 323 335 340 352 359 364 376 388 393 400 412 417 424 429 436 448 455 467 474 479 490 495 500","y":23,"children":["Several assumptions are made when using this tutorial:"]}]},{"nodeType":"text","font-family":"Articulate Charset1_ 5Y3DCAF1F7","font-size":"19px","fill":"#FFFF00","fill-opacity":1,"children":[{"nodeType":"tspan","x":"10 24 31 36 47 59 64 76 88 95 106 113 123 134 141 146 158 165 170 177 189 200 205 212 223 240 245 250 260 265 282 293 304 311 316 328 340 346 353 359 364 369 379 391 403 408 419 426 437 442","y":69,"children":["As an observer of the family meeting(s), you are "]}]},{"nodeType":"text","font-family":"Articulate Charset1_ 5Y3DCAF1F7","font-size":"19px","fill":"#FFFF00","fill-opacity":1,"children":[{"nodeType":"tspan","x":"10 15 27 34 41 53 65 77 85 96 108 113 124 136 148 153 164 172 183 195 207 223 228 239 251 263 274 286 291 303 313 318 325 337 348 353 360 371 388 393 398 408 413 425 432 437 449 456 461 468 480 485 492 504 515 520","y":92,"children":["introduced and acknowledged by the family prior to the "]}]},{"nodeType":"text","font-family":"Articulate Charset1_ 5Y3DCAF1F7","font-size":"19px","fill":"#FFFF00","fill-opacity":1,"children":[{"nodeType":"tspan","x":"10 17 24 35 42 49 54 66 73 78 85 97 108 113 130 141 152 159 164 176 188 193 204 216 228 233 240 245 252 257 269 281 288 293 305 312 317 324 331 342 359 370 375","y":115,"children":["start of the meeting and sit out of frame."]}]},{"nodeType":"text","font-family":"Articulate Charset1_ 5Y3DCAF1F7","font-size":"19px","fill":"#FFFF00","fill-opacity":1,"children":[{"nodeType":"tspan","x":"10 23 35 47 52 64 76 83 94 101 111 122 127 134 146 157 162 179 190 201 208 213 225 237 243 250 256 261 268 275 287 304 309 316 328 339 344 352 363 380 391 398 409 414 421 426 436 441 452 468 473 478 489 501 513 518","y":161,"children":["You observe the meeting(s) from the camera’s view, and "]}]},{"nodeType":"text","font-family":"Articulate Charset1_ 5Y3DCAF1F7","font-size":"19px","fill":"#FFFF00","fill-opacity":1,"children":[{"nodeType":"tspan","x":"10 22 27 35 46 51 58 70 81 86 93 104 111 123 135 147 154 165 172 177 184 196 203 208 215 227 238 243 255 267 277 284 289 297 302 313 325 330 337 349 361 373 378 390 402 407 414 426 437 442 459 470 481 488 493 505 517 522 527","y":184,"children":["pick the responses for the physician running the meeting. "]}]},{"nodeType":"text","font-family":"Articulate Charset1_ 5Y3DCAF1F7","font-size":"19px","fill":"#FFFF00","fill-opacity":1,"children":[{"nodeType":"tspan","x":"10 21 33 44 49 56 67 84 89 94 104 109 125 130 135 140 145 152 163 170 182 194 206 218 223 230 242 247 254 266 277 282 290 302 314 319 327 338 344 351 357 362 367","y":207,"children":["The family will respond to the choice(s). "]}]}]},"commandset-10":{"nodeType":"g","children":[{"nodeType":"g","id":"shape-13","children":[{"nodeType":"path","d":"M0,0L392,0 392,86 0,86z","id":"path-13","fill":"none"}]},{"nodeType":"g","id":"shape-14","children":[{"nodeType":"use","transform":[{"type":"rotate","args":[0]}],"id":"text-14","data-reference-type":"text","data-reference-id":"01","data-shadow":false,"data-rotation":0,"x":0,"y":0}],"className":"uneventable"}],"className":"eventable"},"commandset-11":{"nodeType":"g","children":[{"nodeType":"text","font-family":"Articulate Charset1_ 5Y3DCAF1F7","font-size":"32px","fill":"#FED46D","fill-opacity":1,"children":[{"nodeType":"tspan","x":"10 30 48 60 72 81 108 117 129 149 167 179 188 197 220 240 260 278 287 303 323 343 352","y":35,"children":["Best wishes. Hope you "]}]},{"nodeType":"text","font-family":"Articulate Charset1_ 5Y3DCAF1F7","font-size":"32px","fill":"#FED46D","fill-opacity":1,"children":[{"nodeType":"tspan","x":"10 28 48 57 77 93 102 114 134 143 155 164 176 196 208 228 240 249 267 276 285 294 303 312 321","y":73,"children":["enjoy this tutorial....."]}]}]},"commandset-12":{"nodeType":"g","children":[{"nodeType":"g","id":"shape-15","children":[{"nodeType":"path","d":"M0,0L192,0 192,72 0,72z","id":"path-15","fill":"none"}]},{"nodeType":"g","id":"shape-16","children":[{"nodeType":"use","transform":[{"type":"rotate","args":[0]}],"id":"text-16","data-reference-type":"text","data-reference-id":"01","data-shadow":false,"data-rotation":0,"x":0,"y":0}],"className":"uneventable"}],"className":"eventable"},"commandset-13":{"nodeType":"g","children":[{"nodeType":"text","font-family":"Articulate Charset1_ 5Y3DCAF1F7","font-size":"53px","fill":"#FFDD4C","fill-opacity":1,"children":[{"nodeType":"tspan","x":"10 42 71 92 121 136 165","y":56,"children":["Case 1"]}]}]},"commandset-14":{"nodeType":"g","children":[{"nodeType":"g","id":"shape-17","children":[{"nodeType":"path","d":"M0,0L584,0 584,260 0,260z","id":"path-17","fill":"#FFFFFF","fill-opacity":0}]},{"nodeType":"g","id":"shape-18","children":[{"nodeType":"use","transform":[{"type":"rotate","args":[0]}],"id":"text-18","data-reference-type":"text","data-reference-id":"01","data-shadow":false,"data-rotation":0,"x":0,"y":0}],"className":"uneventable"}],"className":"eventable"},"commandset-15":{"nodeType":"g","children":[{"nodeType":"text","font-family":"Articulate Charset1_ 5Y3DCAF1F7","font-size":"21px","fill":"#FFDD4C","fill-opacity":1,"children":[{"nodeType":"tspan","x":"10 30 38 46 52 58 70 76 84 93 105 113 125 143 155 166 172 178 186 192 204 217 223 235 247 254 265 277 289 297 303 316 322 335 341 347 359 372 383 389 407 420 433 439 457 469 477 483 489 495 506 512 525 538 544","y":25,"children":["Mrs. Piscataway is an 84-year old lady who was living "]}]},{"nodeType":"text","font-family":"Articulate Charset1_ 5Y3DCAF1F7","font-size":"21px","fill":"#FFDD4C","fill-opacity":1,"children":[{"nodeType":"tspan","x":"10 22 28 41 54 66 72 85 98 104 112 125 137 143 151 163 182 188 194 205 211 219 231 239 258 264 270 281 294 306 312 330 342 350 356 364 377 390 403 416 422 435 448 454 462 475 487 493 506 514 527 540 553 566 572","y":50,"children":["alone on the family farm. She was found on the ground "]}]},{"nodeType":"text","font-family":"Articulate Charset1_ 5Y3DCAF1F7","font-size":"21px","fill":"#FFDD4C","fill-opacity":1,"children":[{"nodeType":"tspan","x":"10 16 29 35 43 51 64 77 85 91 104 112 118 131 143 151 157 170 183 196 204 216 222 235 246 252 264 270 283 295 301 314 327 340 353 361 367 385 398 411 417 430 438 451 463 469 475 486 492 501 514 526 535 547 555 561","y":75,"children":["in front of her house by a neighbor who usually checks "]}]},{"nodeType":"text","font-family":"Articulate Charset1_ 5Y3DCAF1F7","font-size":"21px","fill":"#FFDD4C","fill-opacity":1,"children":[{"nodeType":"tspan","x":"10 23 36 42 55 67 75 81 94 106 112 118 129 135 141","y":100,"children":["on her daily. "]}]},{"nodeType":"text","font-family":"Articulate Charset1_ 5Y3DCAF1F7","font-size":"21px","fill":"#FFDD4C","fill-opacity":1,"children":[{"nodeType":"tspan","x":"10 21 34 46 52 60 73 81 89 101 109 121 134 140 152 158 164 176 184 192 198 218 231 246 252 260 268 276 289 301 313 319 331 344 357 363 376 388 396 402 414 420 428 434 447 460 466 474 480 489 501 514 522 528","y":150,"children":["She suffered a left MCA stroke and has a significant "]}]},{"nodeType":"text","font-family":"Articulate Charset1_ 5Y3DCAF1F7","font-size":"21px","fill":"#FFDD4C","fill-opacity":1,"children":[{"nodeType":"tspan","x":"10 29 42 50 63 71 77 90 102 110 116 125 131 139 145 158 166 172 185 197 205 211 219 225 238 251 259 265 273 279 292 304 310 316 327 340 352 358 376 382 388 394 400 413 425 437 450 456","y":175,"children":["motor deficit of her right side. She will need "]}]},{"nodeType":"text","font-family":"Articulate Charset1_ 5Y3DCAF1F7","font-size":"21px","fill":"#FFDD4C","fill-opacity":1,"children":[{"nodeType":"tspan","x":"10 18 30 43 55 68 74 80 86 94 106 114 120 133 146 152 164 177 190 196 215 228 236 244 250 256 262 274 286 292 303 309 327 333 339 345 351 364 377 385 391 404 416 422 434 447 453 465 471 479 492 498 507 519 527 539 545 553 566 574 580","y":200,"children":["rehabilitation and most likely will not be able to care for "]}]},{"nodeType":"text","font-family":"Articulate Charset1_ 5Y3DCAF1F7","font-size":"21px","fill":"#FFDD4C","fill-opacity":1,"children":[{"nodeType":"tspan","x":"10 23 35 43 51 63 69 77 83 89 100 113 125 131 137 145 151 164 177 189 202 208 220 226 234 247 253 266 279 285 297 310 321 327 342 357 368 376 382 389 401 410 418 424 435 441 449 455 467 475 481 494 502 508 521 533 539 545 556 562","y":225,"children":["herself. She is unable to do any ADLs (activities of daily "]}]},{"nodeType":"text","font-family":"Articulate Charset1_ 5Y3DCAF1F7","font-size":"21px","fill":"#FFDD4C","fill-opacity":1,"children":[{"nodeType":"tspan","x":"10 16 22 33 39 52 65 72 78 90 103 116 122 128 136 142 155 167 178 184 197 210 216 229 235 243 251 257 266 279 285 293 304 310 318 336 348 354 360 373 391 397 410 423 429 435","y":250,"children":["living) and is having difficulty swallowing. "]}]}]},"commandset-16":{"nodeType":"g","children":[{"nodeType":"g","id":"shape-19","children":[{"nodeType":"path","d":"M0,0L560,0 560,68 0,68z","id":"path-19","fill":"none"}]},{"nodeType":"g","id":"shape-20","children":[{"nodeType":"use","transform":[{"type":"rotate","args":[0]}],"id":"text-20","data-reference-type":"text","data-reference-id":"01","data-shadow":false,"data-rotation":0,"x":0,"y":0}],"className":"uneventable"}],"className":"eventable"},"commandset-17":{"nodeType":"g","children":[{"nodeType":"text","font-family":"Articulate Charset1_ 5Y3DCAF1F7","font-size":"24px","fill":"#FFDD4C","fill-opacity":1,"children":[{"nodeType":"tspan","x":"10 26 41 56 63 78 93 102 109 120 133 140 149 164 177 184 199 212 221 228 241 256 265 272 281 288 297 312 327 334 343 350 361 376 397 418 431 446 455 464 471 484 499 514 521","y":29,"children":["You notice the patient\'s son\'s comments and "]}]},{"nodeType":"text","font-family":"Articulate Charset1_ 5Y3DCAF1F7","font-size":"24px","fill":"#FFDD4C","fill-opacity":1,"children":[{"nodeType":"tspan","x":"10 22 37 52 59 74 89 96 107 120 127 139 146 157 172 187 196 209 230 245 252 265 274 287 294 306 321 336 345 352 367 380 392 401 408 417 426 439 448 461 482 495 510 519 526 533","y":58,"children":["you quickly contemplate your next statement. "]}]},{"nodeType":"text","font-family":"Articulate Charset1_ 5Y3DCAF1F7","font-size":"16px","fill":"#FFDD4C","fill-opacity":1,"children":[{"nodeType":"tspan","x":"533 537","y":58,"children":[" "]}]}]},"commandset-18":{"nodeType":"g","children":[{"nodeType":"g","id":"shape-21","children":[{"nodeType":"path","d":"M0,0L648,0 648,35 0,35z","id":"path-21","fill":"none"}]},{"nodeType":"g","id":"shape-22","children":[{"nodeType":"use","transform":[{"type":"rotate","args":[0]}],"id":"text-22","data-reference-type":"text","data-reference-id":"01","data-shadow":false,"data-rotation":0,"x":0,"y":0}],"className":"uneventable"}],"className":"eventable"},"commandset-19":{"nodeType":"g","children":[{"nodeType":"text","font-family":"Articulate Charset1_ 5Y3DCAF1F7","font-size":"21px","fill":"#E5C22D","fill-opacity":1,"children":[{"nodeType":"tspan","x":"10 24 37 50 56 64 76 88 100 106 112 125 131 144 150 158 164 172 184 192 205 218 231 239 251 257 269 282 295 301 312 325 338 344 352 364 375 381","y":26,"children":["You take in his response and you say:"]}]}]},"commandset-20":{"nodeType":"g","children":[{"nodeType":"defs","children":[{"nodeType":"linearGradient","gradientTransform":[{"type":"translate","args":[1.2380952380952381,0.52380952380952384]},{"type":"translate","args":[-1.2380952380952381,-0.52380952380952384]},{"type":"scale","args":[1,1]},{"type":"rotate","args":[90,0.5,0.5]}],"id":"gradient-fill-23","children":[{"nodeType":"stop","offset":"0%","stop-color":"#D3D3D3","stop-opacity":1},{"nodeType":"stop","offset":"0%","stop-color":"#D3D3D3","stop-opacity":1},{"nodeType":"stop","offset":"100%","stop-color":"#FFFFFF","stop-opacity":1},{"nodeType":"stop","offset":"100%","stop-color":"#FFFFFF","stop-opacity":1}]}]},{"nodeType":"g","id":"shape-24","children":[{"nodeType":"path","d":"M70.999977,1E-06C76.522827,-9E-06 80.999985,4.477136 80.999992,9.999996 80.999992,9.999998 80.999992,10.000001 80.999992,10.000003L80.999992,10.000003L80.999992,32.999996C80.999992,38.522842 76.522842,42.999996 71,42.999996L71,42.999996L10.000003,42.999996C4.477157,43 3E-06,38.52285 1E-06,33.000004L1E-06,33.000004L0,10.000006C-4E-06,4.47716 4.477144,5E-06 9.99999,-1E-06z","id":"path-24","fill":"#FFFFFF","fill-opacity":0}]},{"nodeType":"g","id":"shape-25","children":[{"nodeType":"path","d":"M49,21.5C49,28.4035593728849 43.4035593728849,34 36.5,34 29.5964406271151,34 24,28.4035593728849 24,21.5 24,14.5964406271151 29.5964406271151,9 36.5,9 43.4035593728849,9 49,14.5964406271151 49,21.5z","id":"path-25","fill":"#E9E9E9","fill-opacity":1,"stroke-width":6,"stroke":"#000000","stroke-opacity":0.2,"stroke-linecap":"flat","stroke-linejoin":"round"},{"nodeType":"path","d":"M47,21.5C47,27.2989898732233 42.2989898732233,32 36.5,32 30.7010101267767,32 26,27.2989898732233 26,21.5 26,15.7010101267767 30.7010101267767,11 36.5,11 42.2989898732233,11 47,15.7010101267767 47,21.5z","id":"path-26","fill":"url(#gradient-fill-23)","stroke-width":1,"stroke":"#FFFFFF","stroke-opacity":1,"stroke-linecap":"round","stroke-linejoin":"round"}],"className":"uneventable"}],"className":"eventable"},"commandset-21":{"nodeType":"g","children":[{"nodeType":"defs","children":[{"nodeType":"linearGradient","gradientTransform":[{"type":"translate","args":[1.2380952380952381,0.52380952380952384]},{"type":"translate","args":[-1.2380952380952381,-0.52380952380952384]},{"type":"scale","args":[1,1]},{"type":"rotate","args":[90,0.5,0.5]}],"id":"gradient-fill-27","children":[{"nodeType":"stop","offset":"0%","stop-color":"#00CDEA","stop-opacity":1},{"nodeType":"stop","offset":"0%","stop-color":"#00CDEA","stop-opacity":1},{"nodeType":"stop","offset":"100%","stop-color":"#008BCE","stop-opacity":1},{"nodeType":"stop","offset":"100%","stop-color":"#008BCE","stop-opacity":1}]}]},{"nodeType":"g","id":"shape-28","children":[{"nodeType":"path","d":"M70.999977,1E-06C76.522827,-9E-06 80.999985,4.477136 80.999992,9.999996 80.999992,9.999998 80.999992,10.000001 80.999992,10.000003L80.999992,10.000003L80.999992,32.999996C80.999992,38.522842 76.522842,42.999996 71,42.999996L71,42.999996L10.000003,42.999996C4.477157,43 3E-06,38.52285 1E-06,33.000004L1E-06,33.000004L0,10.000006C-4E-06,4.47716 4.477144,5E-06 9.99999,-1E-06z","id":"path-28","fill":"#FFFFFF","fill-opacity":0}]},{"nodeType":"g","id":"shape-29","children":[{"nodeType":"path","d":"M49,21.5C49,28.4035593728849 43.4035593728849,34 36.5,34 29.5964406271151,34 24,28.4035593728849 24,21.5 24,14.5964406271151 29.5964406271151,9 36.5,9 43.4035593728849,9 49,14.5964406271151 49,21.5z","id":"path-29","fill":"#E9E9E9","fill-opacity":1,"stroke-width":6,"stroke":"#000000","stroke-opacity":0.2,"stroke-linecap":"flat","stroke-linejoin":"round"},{"nodeType":"path","d":"M47,21.5C47,27.2989898732233 42.2989898732233,32 36.5,32 30.7010101267767,32 26,27.2989898732233 26,21.5 26,15.7010101267767 30.7010101267767,11 36.5,11 42.2989898732233,11 47,15.7010101267767 47,21.5z","id":"path-30","fill":"#00ADDC","fill-opacity":1},{"nodeType":"path","d":"M47,21.5C47,27.2989898732233 42.2989898732233,32 36.5,32 30.7010101267767,32 26,27.2989898732233 26,21.5 26,15.7010101267767 30.7010101267767,11 36.5,11 42.2989898732233,11 47,15.7010101267767 47,21.5z","id":"path-31","fill":"url(#gradient-fill-27)","stroke-width":1,"stroke":"#000000","stroke-opacity":0.2,"stroke-linecap":"round","stroke-linejoin":"round"}],"className":"uneventable"}],"className":"eventable"},"commandset-22":{"nodeType":"g","children":[{"nodeType":"defs","children":[{"nodeType":"linearGradient","gradientTransform":[{"type":"translate","args":[1.2380952380952381,0.52380952380952384]},{"type":"translate","args":[-1.2380952380952381,-0.52380952380952384]},{"type":"scale","args":[1,1]},{"type":"rotate","args":[90,0.5,0.5]}],"id":"gradient-fill-32","children":[{"nodeType":"stop","offset":"0%","stop-color":"#D3D3D3","stop-opacity":1},{"nodeType":"stop","offset":"0%","stop-color":"#D3D3D3","stop-opacity":1},{"nodeType":"stop","offset":"100%","stop-color":"#FFFFFF","stop-opacity":1},{"nodeType":"stop","offset":"100%","stop-color":"#FFFFFF","stop-opacity":1}]}]},{"nodeType":"g","id":"shape-33","children":[{"nodeType":"path","d":"M70.999977,1E-06C76.522827,-9E-06 80.999985,4.477136 80.999992,9.999996 80.999992,9.999998 80.999992,10.000001 80.999992,10.000003L80.999992,10.000003L80.999992,32.999996C80.999992,38.522842 76.522842,42.999996 71,42.999996L71,42.999996L10.000003,42.999996C4.477157,43 3E-06,38.52285 1E-06,33.000004L1E-06,33.000004L0,10.000006C-4E-06,4.47716 4.477144,5E-06 9.99999,-1E-06z","id":"path-33","fill":"#FFFFFF","fill-opacity":0}],"className":"uneventable"},{"nodeType":"g","id":"shape-34","children":[{"nodeType":"path","d":"M70.999977,1E-06C76.522827,-9E-06 80.999985,4.477136 80.999992,9.999996 80.999992,9.999998 80.999992,10.000001 80.999992,10.000003L80.999992,10.000003L80.999992,32.999996C80.999992,38.522842 76.522842,42.999996 71,42.999996L71,42.999996L10.000003,42.999996C4.477157,43 3E-06,38.52285 1E-06,33.000004L1E-06,33.000004L0,10.000006C-4E-06,4.47716 4.477144,5E-06 9.99999,-1E-06z","id":"path-34","fill":"#0DDAEF","fill-opacity":0.24}]},{"nodeType":"g","id":"shape-35","children":[{"nodeType":"path","d":"M49,21.5C49,28.4035593728849 43.4035593728849,34 36.5,34 29.5964406271151,34 24,28.4035593728849 24,21.5 24,14.5964406271151 29.5964406271151,9 36.5,9 43.4035593728849,9 49,14.5964406271151 49,21.5z","id":"path-35","fill":"#E9E9E9","fill-opacity":1,"stroke-width":6,"stroke":"#000000","stroke-opacity":0.2,"stroke-linecap":"flat","stroke-linejoin":"round"},{"nodeType":"path","d":"M47,21.5C47,27.2989898732233 42.2989898732233,32 36.5,32 30.7010101267767,32 26,27.2989898732233 26,21.5 26,15.7010101267767 30.7010101267767,11 36.5,11 42.2989898732233,11 47,15.7010101267767 47,21.5z","id":"path-36","fill":"url(#gradient-fill-32)","stroke-width":1,"stroke":"#FFFFFF","stroke-opacity":1,"stroke-linecap":"round","stroke-linejoin":"round"}],"className":"uneventable"}],"className":"eventable"},"commandset-23":{"nodeType":"g","children":[{"nodeType":"defs","children":[{"nodeType":"linearGradient","gradientTransform":[{"type":"translate","args":[1.2380952380952381,0.52380952380952384]},{"type":"translate","args":[-1.2380952380952381,-0.52380952380952384]},{"type":"scale","args":[1,1]},{"type":"rotate","args":[90,0.5,0.5]}],"id":"gradient-fill-37","children":[{"nodeType":"stop","offset":"0%","stop-color":"#00CDEA","stop-opacity":1},{"nodeType":"stop","offset":"0%","stop-color":"#00CDEA","stop-opacity":1},{"nodeType":"stop","offset":"100%","stop-color":"#008BCE","stop-opacity":1},{"nodeType":"stop","offset":"100%","stop-color":"#008BCE","stop-opacity":1}]}]},{"nodeType":"g","id":"shape-38","children":[{"nodeType":"path","d":"M70.999977,1E-06C76.522827,-9E-06 80.999985,4.477136 80.999992,9.999996 80.999992,9.999998 80.999992,10.000001 80.999992,10.000003L80.999992,10.000003L80.999992,32.999996C80.999992,38.522842 76.522842,42.999996 71,42.999996L71,42.999996L10.000003,42.999996C4.477157,43 3E-06,38.52285 1E-06,33.000004L1E-06,33.000004L0,10.000006C-4E-06,4.47716 4.477144,5E-06 9.99999,-1E-06z","id":"path-38","fill":"#FFFFFF","fill-opacity":0}],"className":"uneventable"},{"nodeType":"g","id":"shape-39","children":[{"nodeType":"path","d":"M70.999977,1E-06C76.522827,-9E-06 80.999985,4.477136 80.999992,9.999996 80.999992,9.999998 80.999992,10.000001 80.999992,10.000003L80.999992,10.000003L80.999992,32.999996C80.999992,38.522842 76.522842,42.999996 71,42.999996L71,42.999996L10.000003,42.999996C4.477157,43 3E-06,38.52285 1E-06,33.000004L1E-06,33.000004L0,10.000006C-4E-06,4.47716 4.477144,5E-06 9.99999,-1E-06z","id":"path-39","fill":"#0DDAEF","fill-opacity":0.24}]},{"nodeType":"g","id":"shape-40","children":[{"nodeType":"path","d":"M49,21.5C49,28.4035593728849 43.4035593728849,34 36.5,34 29.5964406271151,34 24,28.4035593728849 24,21.5 24,14.5964406271151 29.5964406271151,9 36.5,9 43.4035593728849,9 49,14.5964406271151 49,21.5z","id":"path-40","fill":"#E9E9E9","fill-opacity":1,"stroke-width":6,"stroke":"#000000","stroke-opacity":0.2,"stroke-linecap":"flat","stroke-linejoin":"round"},{"nodeType":"path","d":"M47,21.5C47,27.2989898732233 42.2989898732233,32 36.5,32 30.7010101267767,32 26,27.2989898732233 26,21.5 26,15.7010101267767 30.7010101267767,11 36.5,11 42.2989898732233,11 47,15.7010101267767 47,21.5z","id":"path-41","fill":"#00ADDC","fill-opacity":1},{"nodeType":"path","d":"M47,21.5C47,27.2989898732233 42.2989898732233,32 36.5,32 30.7010101267767,32 26,27.2989898732233 26,21.5 26,15.7010101267767 30.7010101267767,11 36.5,11 42.2989898732233,11 47,15.7010101267767 47,21.5z","id":"path-42","fill":"url(#gradient-fill-37)","stroke-width":1,"stroke":"#000000","stroke-opacity":0.2,"stroke-linecap":"round","stroke-linejoin":"round"}],"className":"uneventable"}],"className":"eventable"},"commandset-24":{"nodeType":"g","children":[{"nodeType":"g","id":"shape-43","children":[{"nodeType":"path","d":"M0,0L512,0 512,67 0,67z","id":"path-43","fill":"none"}]},{"nodeType":"g","id":"shape-44","children":[{"nodeType":"use","transform":[{"type":"rotate","args":[0]}],"id":"text-44","data-reference-type":"text","data-reference-id":"01","data-shadow":false,"data-rotation":0,"x":0,"y":0}],"className":"uneventable"}],"className":"eventable"},"commandset-25":{"nodeType":"g","children":[{"nodeType":"text","font-family":"Articulate Charset1_ 5Y3DCAF1F7","font-size":"16px","fill":"#EFEF23","fill-opacity":1,"children":[{"nodeType":"tspan","x":"10 14 18 27 41 45 51 61 67 73 81 85 89 95 99 103 107 117 127 133 142 148 152 160 170 180 184 188 192 196 200 210 216 222 226 239 248 258 264 273 283 287 293 303 307 313 322 331 335 345 355 368 372 386 396 403 413 417 425 435 445 449","y":20,"children":["I am sorry if I upset you. I just wanted to see how much you "]}]},{"nodeType":"text","font-family":"Articulate Charset1_ 5Y3DCAF1F7","font-size":"16px","fill":"#EFEF23","fill-opacity":1,"children":[{"nodeType":"tspan","x":"10 20 30 40 49 55 61 67 77 87 97 101 107 117 121 125 129 139 143 153 157 167 177 183 187 193 202 212 221 230 236 240 253 263 272 278 282 290 300 310 314 323 327 333 342 351 361 369 373 382 392 401 414 418 422 426 430 439 449 459 472 476 482 492 496 502 506","y":39,"children":["understood so I did not repeat what you already knew. I know this "]}]},{"nodeType":"text","font-family":"Articulate Charset1_ 5Y3DCAF1F7","font-size":"16px","fill":"#EFEF23","fill-opacity":1,"children":[{"nodeType":"tspan","x":"10 14 20 24 33 37 45 54 60 68 72 78 84 90 99 105 111 117 127 131 135 141 145 159 168 172 181 191 201 205 218 227 231 240 246 255 259 269 278 284 293 297 303 313 317 327 336 340 350 354","y":58,"children":["is a very stressful time and we are here to help."]}]}]},"commandset-26":{"nodeType":"g","children":[{"nodeType":"g","id":"shape-45","children":[{"nodeType":"path","d":"M0,0L496,0 496,48 0,48z","id":"path-45","fill":"none"}]},{"nodeType":"g","id":"shape-46","children":[{"nodeType":"use","transform":[{"type":"rotate","args":[0]}],"id":"text-46","data-reference-type":"text","data-reference-id":"01","data-shadow":false,"data-rotation":0,"x":0,"y":0}],"className":"uneventable"}],"className":"eventable"},"commandset-27":{"nodeType":"g","children":[{"nodeType":"text","font-family":"Articulate Charset1_ 5Y3DCAF1F7","font-size":"16px","fill":"#EFEF23","fill-opacity":1,"children":[{"nodeType":"tspan","x":"10 15 27 33 42 46 52 56 60 69 79 86 95 99 109 119 125 129 133 137 147 156 160 166 172 182 192 198 202 208 217 221 230 234 244 254 258 267 277 287 291 297 307 316 326 330 338 348 358 362 368 377 385 390 394 398 414 423 427 440 450 460 464 474 478","y":20,"children":["{Use silence until he stops talking and then you say}: We would "]}]},{"nodeType":"text","font-family":"Articulate Charset1_ 5Y3DCAF1F7","font-size":"16px","fill":"#EFEF23","fill-opacity":1,"children":[{"nodeType":"tspan","x":"10 14 18 27 36 40 46 56 60 70 80 84 94 102 111 117 121 129 139 149 155 159 173 183 197 201 207 211 218 227 233 242 246 250 254 260 264 270 280 289 295 299 303 309 313 319 323 333 342 346 359 363 369 379 383 391 401 411 415","y":39,"children":["like to go over your mom\'s case, if that is fine with you."]}]}]},"commandset-28":{"nodeType":"g","children":[{"nodeType":"g","id":"shape-47","children":[{"nodeType":"path","d":"M0,0L492,0 492,48 0,48z","id":"path-47","fill":"none"}]},{"nodeType":"g","id":"shape-48","children":[{"nodeType":"use","transform":[{"type":"rotate","args":[0]}],"id":"text-48","data-reference-type":"text","data-reference-id":"01","data-shadow":false,"data-rotation":0,"x":0,"y":0}],"className":"uneventable"}],"className":"eventable"},"commandset-29":{"nodeType":"g","children":[{"nodeType":"text","font-family":"Articulate Charset1_ 5Y3DCAF1F7","font-size":"16px","fill":"#EFEF23","fill-opacity":1,"children":[{"nodeType":"tspan","x":"10 22 28 32 39 49 59 65 71 80 84 97 106 110 119 129 139 152 156 169 179 188 194 198 202 208 212 225 231 241 251 261 265 278 282 288 298 302 310 320 330 336 340 354 364 378 384 388 396 406 415 419 429 438 448 452 461 465","y":20,"children":["Of course we know what is wrong with your mom! She had a "]}]},{"nodeType":"text","font-family":"Articulate Charset1_ 5Y3DCAF1F7","font-size":"16px","fill":"#EFEF23","fill-opacity":1,"children":[{"nodeType":"tspan","x":"10 14 23 29 39 48 52 58 64 70 80 89 98 102 111 121 131 135 148 152 156 160 164 174 183 192 202 206 210 220 226 232 236 246 252 256 263 272 278 287 291","y":39,"children":["large stroke and will need lots of care."]}]}]},"commandset-30":{"nodeType":"g","children":[{"nodeType":"text","font-family":"Articulate Charset1_ 5Y3DCAF1F7","font-size":"16px","fill":"#EFEF23","fill-opacity":1,"children":[{"nodeType":"tspan","x":"10 19 23 32 41 47 56 60 67 76 80 94 98 108 118 131 141 145 149 162 171 175 184 190 199 203 212 216 220 224 234 243 249 258 262 268 278 284 288 294 304 313 317 323 332 346 355 359 365 374 383 389 399 409 413 417 433 442 446 455 461 470 474","y":20,"children":["Please calm down, we are all here for the same reason. We are "]}]},{"nodeType":"text","font-family":"Articulate Charset1_ 5Y3DCAF1F7","font-size":"16px","fill":"#EFEF23","fill-opacity":1,"children":[{"nodeType":"tspan","x":"10 16 22 30 34 44 54 58 64 74 78 88 97 101 111 115 123 133 143 149 153 167 177 183 193 202 208 212","y":39,"children":["trying to help your mother."]}]}]},"commandset-31":{"nodeType":"g","children":[{"nodeType":"g","id":"shape-49","children":[{"nodeType":"path","d":"M0,0L688,0 688,60.5 0,60.5z","id":"path-49","fill":"none"}]},{"nodeType":"g","id":"shape-50","children":[{"nodeType":"use","transform":[{"type":"rotate","args":[0]}],"id":"text-50","data-reference-type":"text","data-reference-id":"01","data-shadow":false,"data-rotation":0,"x":0,"y":0}],"className":"uneventable"}],"className":"eventable"},"commandset-32":{"nodeType":"g","children":[{"nodeType":"text","font-family":"Articulate Charset1_ 5Y3DCAF1F7","font-size":"22px","fill":"#E5C22D","fill-opacity":1,"children":[{"nodeType":"tspan","x":"10 23 35 46 52 64 82 88 101 110 116 128 140 150 163 176 182 195 208 220 229 235 241 257 269 281 287 293 306 319 325 343 349 358 371 377 386 399 411 417 429 442 455 464 475 481 490 502 522 528 534 545 551 571 583 603 616 628 637","y":39,"children":["Review of Techniques: Dealing with the angry family member"]}]}]},"commandset-33":{"nodeType":"g","children":[{"nodeType":"g","id":"shape-51","children":[{"nodeType":"path","d":"M0,0L504,0 504,276.5 0,276.5z","id":"path-51","fill":"#E3E7F4","fill-opacity":1,"stroke-width":3,"stroke":"#E5C22D","stroke-opacity":1,"stroke-linecap":"flat","stroke-linejoin":"round"}]},{"nodeType":"g","id":"shape-52","children":[{"nodeType":"use","transform":[{"type":"rotate","args":[0]}],"id":"text-52","data-reference-type":"text","data-reference-id":"01","data-shadow":false,"data-rotation":0,"x":0,"y":0}],"className":"uneventable"}],"className":"eventable"},"commandset-34":{"nodeType":"g","children":[{"nodeType":"text","font-family":"Articulate Charset1_ 5Y3DCAF1F7","font-size":"13px","fill":"#2E3092","fill-opacity":1,"children":[{"nodeType":"tspan","x":"10 17 21 21 29 36 42 50 58 66 70 77 84 88 95 103 111 115 122 128 135 143 151 162 166 173 181 189 196 200 205 213 220 224 231 239 247 254 259 263 270 278 286 290 295 300 308 313 318 323 330 335 339 347 355 359 363 372 380 388 395 400 404 408 413 417 424 428 433 440 452 460 465 473 485 489 493 497","y":17,"children":["1. Recognize and acknowledge the anger and frustration. Anger is a symptom - "]}]},{"nodeType":"text","font-family":"Articulate Charset1_ 5Y3DCAF1F7","font-size":"13px","fill":"#2E3092","fill-opacity":1,"children":[{"nodeType":"tspan","x":"17 22 30 37 41 46 54 62 67 73 80 84 92 97 101 106 114 121 125 132 140 148 155 160 164 169 177 185 193 197 205 209 217 224 228 232 240 247 255 260 264 269 273 280 288 292 296 305 313 321 325 330 334 339 347 355 359 366 377 384 391 395","y":33,"children":["the source of the anger should be identified. Don’t run away."]}]},{"nodeType":"text","font-family":"Articulate Charset1_ 5Y3DCAF1F7","font-size":"13px","fill":"#2E3092","fill-opacity":1,"children":[{"nodeType":"tspan","x":"10 17 21 21 29 36 40 45 52 59 67 74 78 83 91 95 102 106 110 118 129 133 138 146 153 157 162 169 181 185 189 196 200 205 213 217 224 231 239 244 248 253 261 268 272 277 281 286 291 299 304 309 314 321 326 330 338 346 350 358 363 367 374 382 390 397 402 406","y":65,"children":["2. Be ready to allow the family to vent their frustration or anger."]}]},{"nodeType":"text","font-family":"Articulate Charset1_ 5Y3DCAF1F7","font-size":"13px","fill":"#2E3092","fill-opacity":1,"children":[{"nodeType":"tspan","x":"10 17 21 21 28 32 37 42 49 57 61 66 74 78 83 91 98 102 107 111 117 125 133 139 146 151 159 164 168 175 183 191 195 202 208 215 223 231 242 246 253 261 269 276 280 285 293 300 312 316","y":97,"children":["3. Listen to their concerns and acknowledge them."]}]},{"nodeType":"text","font-family":"Articulate Charset1_ 5Y3DCAF1F7","font-size":"13px","fill":"#2E3092","fill-opacity":1,"children":[{"nodeType":"tspan","x":"10 17 21 21 31 36 41 48 53 57 62 69 81 89 96 101 109 116 120 131 139 146 154 158 165 173 181 185 191 198 206 210","y":129,"children":["4. Offer sympathy when you can."]}]},{"nodeType":"text","font-family":"Articulate Charset1_ 5Y3DCAF1F7","font-size":"13px","fill":"#2E3092","fill-opacity":1,"children":[{"nodeType":"tspan","x":"10 17 21 21 28 32 40 48 52 59 67 71 78 86 91 98 105 112 120 124 131 135 143 147 154 162 166 171 179 184 188 193 201 208 212 220 227 232 236 243 251 256 260","y":161,"children":["5. Find an agreeable plan for the patient."]}]},{"nodeType":"text","font-family":"ArticulateBold CharBold6213E757","font-size":"13px","fill":"#FF0000","fill-opacity":1,"children":[{"nodeType":"tspan","x":"10 19 28 38 42 51 55","y":193,"children":["AVOID:"]}]},{"nodeType":"text","font-family":"Articulate Charset1_ 5Y3DCAF1F7","font-size":"13px","fill":"#2E3092","fill-opacity":1,"children":[{"nodeType":"tspan","x":"10 14 18 26 33 39 47 59 63 71 79 83 91 98 103 110 118 123 127 134 141 145 153 158 162 167 174 181 193 197 205 213 217 224 228 236 243 250 257 261 269 277 281 289 297 301 308 312 318 326 334 342 347 354 359 363 370 375 380 387 393 400","y":209,"children":["- Becoming defensive or seemingly developing a counter-attack"]}]},{"nodeType":"text","font-family":"Articulate Charset1_ 5Y3DCAF1F7","font-size":"13px","fill":"#2E3092","fill-opacity":1,"children":[{"nodeType":"tspan","x":"10 14 18 27 35 40 47 54 58 66 74 78 89 93 98 106 110 116 124 132 138 145 150 158 163 167 171 179 187 191 198 203 208 212 219 227 235 239 246 251 258 262 268 275 280 285 292 296 304 308 313 321 328 335 339 346 351 358 362 367 372 380 387 391 395 399 406 414 422 426 432 439 447 451","y":225,"children":["- Agreeing with concerns (unless you are certain they are true); you can "]}]},{"nodeType":"text","font-family":"Articulate Charset1_ 5Y3DCAF1F7","font-size":"13px","fill":"#2E3092","fill-opacity":1,"children":[{"nodeType":"tspan","x":"10 17 23 30 38 46 57 61 68 76 84 91 95 100 108 115 119 126 134 142 149 154 158 163 168 176 181 186 191 198 203 207 215 223 227 235 243 248 252 260 268 276 280 285 289 296 304 309 316 323 327 332 340 344 349 357 364 368 374 381 389 394 401 405 409 416 421 425 430 438 445 450 457 461 468 473 480 484","y":241,"children":["acknowledge the anger/frustration but don’t agree to the cause (as these are "]}]},{"nodeType":"text","font-family":"Articulate Charset1_ 5Y3DCAF1F7","font-size":"13px","fill":"#2E3092","fill-opacity":1,"children":[{"nodeType":"tspan","x":"10 18 25 30 36 43 51 56 60 68 76 81 85 92 100 108 112 124 131 138 142 150 158 163 167 175 182 186 193 201 206 210 215 222 226 233 237 242 247 255","y":257,"children":["perceptions and may not be entirely tru"]}]},{"nodeType":"text","font-family":"Articulate Charset1_ 5Y3DCAF1F7","font-size":"12px","fill":"#2E3092","fill-opacity":1,"children":[{"nodeType":"tspan","x":"255 262 266 269","y":257,"children":["e)."]}]}]},"commandset-35":{"nodeType":"g","children":[{"nodeType":"g","id":"shape-53","children":[{"nodeType":"path","d":"M0,0L532,0 532,40 0,40z","id":"path-53","fill":"none"}]},{"nodeType":"g","id":"shape-54","children":[{"nodeType":"use","transform":[{"type":"rotate","args":[0]}],"id":"text-54","data-reference-type":"text","data-reference-id":"01","data-shadow":false,"data-rotation":0,"x":0,"y":0}],"className":"uneventable"}],"className":"eventable"},"commandset-36":{"nodeType":"g","children":[{"nodeType":"text","font-family":"Articulate Charset1_ 5Y3DCAF1F7","font-size":"12px","fill":"#EFEF23","fill-opacity":1,"children":[{"nodeType":"tspan","x":"10 16 23 30 35 40 47 50 53 59 62 69 74 79 86 91 94 103 106 109 116 123 130 135 142 149 154 157 164 171 176 179 186 193 200 206 213 218 223 230 235 238 245 252 257 260 263 272 277 280 287 294 297 308 315 322 325 332 337 340 347 354 357 364 371 376 383 390 393 400 407 414 419 422 425 432 435 444 447 452 457 460 465 472 475 480 483 490 493 496 503 506 511 518 521 524","y":17,"children":["Source: Fiester A. Contentious Conversations: Using Mediation Techniques in Difficult Clinical "]}]},{"nodeType":"text","font-family":"Articulate Charset1_ 5Y3DCAF1F7","font-size":"12px","fill":"#EFEF23","fill-opacity":1,"children":[{"nodeType":"tspan","x":"10 17 22 29 32 37 42 45 52 59 66 71 78 81 86 93 98 101 108 115 120 123 126 133 140 147 150 155 162 169 174 181 188 191 194 201 206 209 216 219 222 229 232 237 244 247 250 257 262 269 272 277 282 285 292 299 306 313 316 323 330 334 341 345 348 355 362 369 373 380 387 394 397","y":32,"children":["Ethics Consultations. The Journal of Clinical Ethics 2015;26(4):324-330."]}]}]},"commandset-37":{"nodeType":"g","children":[{"nodeType":"g","id":"shape-55","children":[{"nodeType":"path","d":"M0,0L648,0 648,68 0,68z","id":"path-55","fill":"none"}]},{"nodeType":"g","id":"shape-56","children":[{"nodeType":"use","transform":[{"type":"rotate","args":[0]}],"id":"text-56","data-reference-type":"text","data-reference-id":"01","data-shadow":false,"data-rotation":0,"x":0,"y":0}],"className":"uneventable"}],"className":"eventable"},"commandset-38":{"nodeType":"g","children":[{"nodeType":"text","font-family":"Articulate Charset1_ 5Y3DCAF1F7","font-size":"24px","fill":"#FFDD4C","fill-opacity":1,"children":[{"nodeType":"tspan","x":"10 27 42 62 69 78 93 106 115 122 134 149 164 171 183 196 203 218 231 244 253 268 275 284 299 312 319 328 343 358 365 374 381 390 403 412 427 442 457 466 479 486 493 513 528 543 550 565 572 584 599 614 621","y":29,"children":["Now that you\'ve heard the son\'s response, would you "]}]},{"nodeType":"text","font-family":"Articulate Charset1_ 5Y3DCAF1F7","font-size":"24px","fill":"#FFDD4C","fill-opacity":1,"children":[{"nodeType":"tspan","x":"10 21 36 49 64 79 92 99 111 126 141 150 157 172 181 188 203 210 225 238 245 252 261 274 283 298 313 328 337 350 362","y":58,"children":["change your original response?"]}]}]},"commandset-39":{"nodeType":"g","children":[{"nodeType":"defs","children":[{"nodeType":"linearGradient","gradientTransform":[{"type":"translate","args":[1.2380952380952381,0.52380952380952384]},{"type":"translate","args":[-1.2380952380952381,-0.52380952380952384]},{"type":"scale","args":[1,1]},{"type":"rotate","args":[90,0.5,0.5]}],"id":"gradient-fill-57","children":[{"nodeType":"stop","offset":"0%","stop-color":"#D3D3D3","stop-opacity":1},{"nodeType":"stop","offset":"0%","stop-color":"#D3D3D3","stop-opacity":1},{"nodeType":"stop","offset":"100%","stop-color":"#FFFFFF","stop-opacity":1},{"nodeType":"stop","offset":"100%","stop-color":"#FFFFFF","stop-opacity":1}]}]},{"nodeType":"g","id":"shape-58","children":[{"nodeType":"path","d":"M61.999981,1E-06C67.522827,-9E-06 71.999985,4.477136 71.999992,9.999996 71.999992,9.999998 71.999992,10.000001 71.999992,10.000003L71.999992,10.000003L71.999992,32.999996C71.999992,38.522842 67.522842,42.999996 62,42.999996L62,42.999996L10.000003,42.999996C4.477157,43 3E-06,38.52285 1E-06,33.000004L1E-06,33.000004L0,10.000006C-4E-06,4.47716 4.477144,5E-06 9.99999,-1E-06z","id":"path-58","fill":"#FFFFFF","fill-opacity":0}]},{"nodeType":"g","id":"shape-59","children":[{"nodeType":"path","d":"M49,21.5C49,28.4035593728849 43.4035593728849,34 36.5,34 29.5964406271151,34 24,28.4035593728849 24,21.5 24,14.5964406271151 29.5964406271151,9 36.5,9 43.4035593728849,9 49,14.5964406271151 49,21.5z","id":"path-59","fill":"#E9E9E9","fill-opacity":1,"stroke-width":6,"stroke":"#000000","stroke-opacity":0.2,"stroke-linecap":"flat","stroke-linejoin":"round"},{"nodeType":"path","d":"M47,21.5C47,27.2989898732233 42.2989898732233,32 36.5,32 30.7010101267767,32 26,27.2989898732233 26,21.5 26,15.7010101267767 30.7010101267767,11 36.5,11 42.2989898732233,11 47,15.7010101267767 47,21.5z","id":"path-60","fill":"url(#gradient-fill-57)","stroke-width":1,"stroke":"#FFFFFF","stroke-opacity":1,"stroke-linecap":"round","stroke-linejoin":"round"}],"className":"uneventable"}],"className":"eventable"},"commandset-40":{"nodeType":"g","children":[{"nodeType":"defs","children":[{"nodeType":"linearGradient","gradientTransform":[{"type":"translate","args":[1.2380952380952381,0.52380952380952384]},{"type":"translate","args":[-1.2380952380952381,-0.52380952380952384]},{"type":"scale","args":[1,1]},{"type":"rotate","args":[90,0.5,0.5]}],"id":"gradient-fill-61","children":[{"nodeType":"stop","offset":"0%","stop-color":"#00EBF6","stop-opacity":1},{"nodeType":"stop","offset":"0%","stop-color":"#00EBF6","stop-opacity":1},{"nodeType":"stop","offset":"100%","stop-color":"#00D0EA","stop-opacity":1},{"nodeType":"stop","offset":"100%","stop-color":"#00D0EA","stop-opacity":1}]}]},{"nodeType":"g","id":"shape-62","children":[{"nodeType":"path","d":"M61.999981,1E-06C67.522827,-9E-06 71.999985,4.477136 71.999992,9.999996 71.999992,9.999998 71.999992,10.000001 71.999992,10.000003L71.999992,10.000003L71.999992,32.999996C71.999992,38.522842 67.522842,42.999996 62,42.999996L62,42.999996L10.000003,42.999996C4.477157,43 3E-06,38.52285 1E-06,33.000004L1E-06,33.000004L0,10.000006C-4E-06,4.47716 4.477144,5E-06 9.99999,-1E-06z","id":"path-62","fill":"#FFFFFF","fill-opacity":0}]},{"nodeType":"g","id":"shape-63","children":[{"nodeType":"path","d":"M49,21.5C49,28.4035593728849 43.4035593728849,34 36.5,34 29.5964406271151,34 24,28.4035593728849 24,21.5 24,14.5964406271151 29.5964406271151,9 36.5,9 43.4035593728849,9 49,14.5964406271151 49,21.5z","id":"path-63","fill":"#E9E9E9","fill-opacity":1,"stroke-width":6,"stroke":"#000000","stroke-opacity":0.2,"stroke-linecap":"flat","stroke-linejoin":"round"},{"nodeType":"path","d":"M47,21.5C47,27.2989898732233 42.2989898732233,32 36.5,32 30.7010101267767,32 26,27.2989898732233 26,21.5 26,15.7010101267767 30.7010101267767,11 36.5,11 42.2989898732233,11 47,15.7010101267767 47,21.5z","id":"path-64","fill":"#00DEF1","fill-opacity":1},{"nodeType":"path","d":"M47,21.5C47,27.2989898732233 42.2989898732233,32 36.5,32 30.7010101267767,32 26,27.2989898732233 26,21.5 26,15.7010101267767 30.7010101267767,11 36.5,11 42.2989898732233,11 47,15.7010101267767 47,21.5z","id":"path-65","fill":"url(#gradient-fill-61)","stroke-width":1,"stroke":"#000000","stroke-opacity":0.2,"stroke-linecap":"round","stroke-linejoin":"round"}],"className":"uneventable"}],"className":"eventable"},"commandset-41":{"nodeType":"g","children":[{"nodeType":"defs","children":[{"nodeType":"linearGradient","gradientTransform":[{"type":"translate","args":[1.2380952380952381,0.52380952380952384]},{"type":"translate","args":[-1.2380952380952381,-0.52380952380952384]},{"type":"scale","args":[1,1]},{"type":"rotate","args":[90,0.5,0.5]}],"id":"gradient-fill-66","children":[{"nodeType":"stop","offset":"0%","stop-color":"#D3D3D3","stop-opacity":1},{"nodeType":"stop","offset":"0%","stop-color":"#D3D3D3","stop-opacity":1},{"nodeType":"stop","offset":"100%","stop-color":"#FFFFFF","stop-opacity":1},{"nodeType":"stop","offset":"100%","stop-color":"#FFFFFF","stop-opacity":1}]}]},{"nodeType":"g","id":"shape-67","children":[{"nodeType":"path","d":"M61.999981,1E-06C67.522827,-9E-06 71.999985,4.477136 71.999992,9.999996 71.999992,9.999998 71.999992,10.000001 71.999992,10.000003L71.999992,10.000003L71.999992,32.999996C71.999992,38.522842 67.522842,42.999996 62,42.999996L62,42.999996L10.000003,42.999996C4.477157,43 3E-06,38.52285 1E-06,33.000004L1E-06,33.000004L0,10.000006C-4E-06,4.47716 4.477144,5E-06 9.99999,-1E-06z","id":"path-67","fill":"#FFFFFF","fill-opacity":0}],"className":"uneventable"},{"nodeType":"g","id":"shape-68","children":[{"nodeType":"path","d":"M61.999981,1E-06C67.522827,-9E-06 71.999985,4.477136 71.999992,9.999996 71.999992,9.999998 71.999992,10.000001 71.999992,10.000003L71.999992,10.000003L71.999992,32.999996C71.999992,38.522842 67.522842,42.999996 62,42.999996L62,42.999996L10.000003,42.999996C4.477157,43 3E-06,38.52285 1E-06,33.000004L1E-06,33.000004L0,10.000006C-4E-06,4.47716 4.477144,5E-06 9.99999,-1E-06z","id":"path-68","fill":"#0DDAEF","fill-opacity":0.24}]},{"nodeType":"g","id":"shape-69","children":[{"nodeType":"path","d":"M49,21.5C49,28.4035593728849 43.4035593728849,34 36.5,34 29.5964406271151,34 24,28.4035593728849 24,21.5 24,14.5964406271151 29.5964406271151,9 36.5,9 43.4035593728849,9 49,14.5964406271151 49,21.5z","id":"path-69","fill":"#E9E9E9","fill-opacity":1,"stroke-width":6,"stroke":"#000000","stroke-opacity":0.2,"stroke-linecap":"flat","stroke-linejoin":"round"},{"nodeType":"path","d":"M47,21.5C47,27.2989898732233 42.2989898732233,32 36.5,32 30.7010101267767,32 26,27.2989898732233 26,21.5 26,15.7010101267767 30.7010101267767,11 36.5,11 42.2989898732233,11 47,15.7010101267767 47,21.5z","id":"path-70","fill":"url(#gradient-fill-66)","stroke-width":1,"stroke":"#FFFFFF","stroke-opacity":1,"stroke-linecap":"round","stroke-linejoin":"round"}],"className":"uneventable"}],"className":"eventable"},"commandset-42":{"nodeType":"g","children":[{"nodeType":"defs","children":[{"nodeType":"linearGradient","gradientTransform":[{"type":"translate","args":[1.2380952380952381,0.52380952380952384]},{"type":"translate","args":[-1.2380952380952381,-0.52380952380952384]},{"type":"scale","args":[1,1]},{"type":"rotate","args":[90,0.5,0.5]}],"id":"gradient-fill-71","children":[{"nodeType":"stop","offset":"0%","stop-color":"#00EBF6","stop-opacity":1},{"nodeType":"stop","offset":"0%","stop-color":"#00EBF6","stop-opacity":1},{"nodeType":"stop","offset":"100%","stop-color":"#00D0EA","stop-opacity":1},{"nodeType":"stop","offset":"100%","stop-color":"#00D0EA","stop-opacity":1}]}]},{"nodeType":"g","id":"shape-72","children":[{"nodeType":"path","d":"M61.999981,1E-06C67.522827,-9E-06 71.999985,4.477136 71.999992,9.999996 71.999992,9.999998 71.999992,10.000001 71.999992,10.000003L71.999992,10.000003L71.999992,32.999996C71.999992,38.522842 67.522842,42.999996 62,42.999996L62,42.999996L10.000003,42.999996C4.477157,43 3E-06,38.52285 1E-06,33.000004L1E-06,33.000004L0,10.000006C-4E-06,4.47716 4.477144,5E-06 9.99999,-1E-06z","id":"path-72","fill":"#FFFFFF","fill-opacity":0}],"className":"uneventable"},{"nodeType":"g","id":"shape-73","children":[{"nodeType":"path","d":"M61.999981,1E-06C67.522827,-9E-06 71.999985,4.477136 71.999992,9.999996 71.999992,9.999998 71.999992,10.000001 71.999992,10.000003L71.999992,10.000003L71.999992,32.999996C71.999992,38.522842 67.522842,42.999996 62,42.999996L62,42.999996L10.000003,42.999996C4.477157,43 3E-06,38.52285 1E-06,33.000004L1E-06,33.000004L0,10.000006C-4E-06,4.47716 4.477144,5E-06 9.99999,-1E-06z","id":"path-73","fill":"#0DDAEF","fill-opacity":0.24}]},{"nodeType":"g","id":"shape-74","children":[{"nodeType":"path","d":"M49,21.5C49,28.4035593728849 43.4035593728849,34 36.5,34 29.5964406271151,34 24,28.4035593728849 24,21.5 24,14.5964406271151 29.5964406271151,9 36.5,9 43.4035593728849,9 49,14.5964406271151 49,21.5z","id":"path-74","fill":"#E9E9E9","fill-opacity":1,"stroke-width":6,"stroke":"#000000","stroke-opacity":0.2,"stroke-linecap":"flat","stroke-linejoin":"round"},{"nodeType":"path","d":"M47,21.5C47,27.2989898732233 42.2989898732233,32 36.5,32 30.7010101267767,32 26,27.2989898732233 26,21.5 26,15.7010101267767 30.7010101267767,11 36.5,11 42.2989898732233,11 47,15.7010101267767 47,21.5z","id":"path-75","fill":"#00DEF1","fill-opacity":1},{"nodeType":"path","d":"M47,21.5C47,27.2989898732233 42.2989898732233,32 36.5,32 30.7010101267767,32 26,27.2989898732233 26,21.5 26,15.7010101267767 30.7010101267767,11 36.5,11 42.2989898732233,11 47,15.7010101267767 47,21.5z","id":"path-76","fill":"url(#gradient-fill-71)","stroke-width":1,"stroke":"#000000","stroke-opacity":0.2,"stroke-linecap":"round","stroke-linejoin":"round"}],"className":"uneventable"}],"className":"eventable"},"commandset-43":{"nodeType":"g","children":[{"nodeType":"defs","children":[{"nodeType":"linearGradient","gradientTransform":[{"type":"translate","args":[1.2380952380952381,0.52380952380952384]},{"type":"translate","args":[-1.2380952380952381,-0.52380952380952384]},{"type":"scale","args":[1,1]},{"type":"rotate","args":[90,0.5,0.5]}],"id":"gradient-fill-77","children":[{"nodeType":"stop","offset":"0%","stop-color":"#00CDEA","stop-opacity":1},{"nodeType":"stop","offset":"0%","stop-color":"#00CDEA","stop-opacity":1},{"nodeType":"stop","offset":"100%","stop-color":"#008BCE","stop-opacity":1},{"nodeType":"stop","offset":"100%","stop-color":"#008BCE","stop-opacity":1}]}]},{"nodeType":"g","id":"shape-78","children":[{"nodeType":"path","d":"M61.999981,1E-06C67.522827,-9E-06 71.999985,4.477136 71.999992,9.999996 71.999992,9.999998 71.999992,10.000001 71.999992,10.000003L71.999992,10.000003L71.999992,32.999996C71.999992,38.522842 67.522842,42.999996 62,42.999996L62,42.999996L10.000003,42.999996C4.477157,43 3E-06,38.52285 1E-06,33.000004L1E-06,33.000004L0,10.000006C-4E-06,4.47716 4.477144,5E-06 9.99999,-1E-06z","id":"path-78","fill":"#FFFFFF","fill-opacity":0}]},{"nodeType":"g","id":"shape-79","children":[{"nodeType":"path","d":"M49,21.5C49,28.4035593728849 43.4035593728849,34 36.5,34 29.5964406271151,34 24,28.4035593728849 24,21.5 24,14.5964406271151 29.5964406271151,9 36.5,9 43.4035593728849,9 49,14.5964406271151 49,21.5z","id":"path-79","fill":"#E9E9E9","fill-opacity":1,"stroke-width":6,"stroke":"#000000","stroke-opacity":0.2,"stroke-linecap":"flat","stroke-linejoin":"round"},{"nodeType":"path","d":"M47,21.5C47,27.2989898732233 42.2989898732233,32 36.5,32 30.7010101267767,32 26,27.2989898732233 26,21.5 26,15.7010101267767 30.7010101267767,11 36.5,11 42.2989898732233,11 47,15.7010101267767 47,21.5z","id":"path-80","fill":"#00ADDC","fill-opacity":1},{"nodeType":"path","d":"M47,21.5C47,27.2989898732233 42.2989898732233,32 36.5,32 30.7010101267767,32 26,27.2989898732233 26,21.5 26,15.7010101267767 30.7010101267767,11 36.5,11 42.2989898732233,11 47,15.7010101267767 47,21.5z","id":"path-81","fill":"url(#gradient-fill-77)","stroke-width":1,"stroke":"#000000","stroke-opacity":0.2,"stroke-linecap":"round","stroke-linejoin":"round"}],"className":"uneventable"}],"className":"eventable"},"commandset-44":{"nodeType":"g","children":[{"nodeType":"defs","children":[{"nodeType":"linearGradient","gradientTransform":[{"type":"translate","args":[1.2380952380952381,0.52380952380952384]},{"type":"translate","args":[-1.2380952380952381,-0.52380952380952384]},{"type":"scale","args":[1,1]},{"type":"rotate","args":[90,0.5,0.5]}],"id":"gradient-fill-82","children":[{"nodeType":"stop","offset":"0%","stop-color":"#00CDEA","stop-opacity":1},{"nodeType":"stop","offset":"0%","stop-color":"#00CDEA","stop-opacity":1},{"nodeType":"stop","offset":"100%","stop-color":"#008BCE","stop-opacity":1},{"nodeType":"stop","offset":"100%","stop-color":"#008BCE","stop-opacity":1}]}]},{"nodeType":"g","id":"shape-83","children":[{"nodeType":"path","d":"M61.999981,1E-06C67.522827,-9E-06 71.999985,4.477136 71.999992,9.999996 71.999992,9.999998 71.999992,10.000001 71.999992,10.000003L71.999992,10.000003L71.999992,32.999996C71.999992,38.522842 67.522842,42.999996 62,42.999996L62,42.999996L10.000003,42.999996C4.477157,43 3E-06,38.52285 1E-06,33.000004L1E-06,33.000004L0,10.000006C-4E-06,4.47716 4.477144,5E-06 9.99999,-1E-06z","id":"path-83","fill":"#FFFFFF","fill-opacity":0}],"className":"uneventable"},{"nodeType":"g","id":"shape-84","children":[{"nodeType":"path","d":"M61.999981,1E-06C67.522827,-9E-06 71.999985,4.477136 71.999992,9.999996 71.999992,9.999998 71.999992,10.000001 71.999992,10.000003L71.999992,10.000003L71.999992,32.999996C71.999992,38.522842 67.522842,42.999996 62,42.999996L62,42.999996L10.000003,42.999996C4.477157,43 3E-06,38.52285 1E-06,33.000004L1E-06,33.000004L0,10.000006C-4E-06,4.47716 4.477144,5E-06 9.99999,-1E-06z","id":"path-84","fill":"#0DDAEF","fill-opacity":0.24}]},{"nodeType":"g","id":"shape-85","children":[{"nodeType":"path","d":"M49,21.5C49,28.4035593728849 43.4035593728849,34 36.5,34 29.5964406271151,34 24,28.4035593728849 24,21.5 24,14.5964406271151 29.5964406271151,9 36.5,9 43.4035593728849,9 49,14.5964406271151 49,21.5z","id":"path-85","fill":"#E9E9E9","fill-opacity":1,"stroke-width":6,"stroke":"#000000","stroke-opacity":0.2,"stroke-linecap":"flat","stroke-linejoin":"round"},{"nodeType":"path","d":"M47,21.5C47,27.2989898732233 42.2989898732233,32 36.5,32 30.7010101267767,32 26,27.2989898732233 26,21.5 26,15.7010101267767 30.7010101267767,11 36.5,11 42.2989898732233,11 47,15.7010101267767 47,21.5z","id":"path-86","fill":"#00ADDC","fill-opacity":1},{"nodeType":"path","d":"M47,21.5C47,27.2989898732233 42.2989898732233,32 36.5,32 30.7010101267767,32 26,27.2989898732233 26,21.5 26,15.7010101267767 30.7010101267767,11 36.5,11 42.2989898732233,11 47,15.7010101267767 47,21.5z","id":"path-87","fill":"url(#gradient-fill-82)","stroke-width":1,"stroke":"#000000","stroke-opacity":0.2,"stroke-linecap":"round","stroke-linejoin":"round"}],"className":"uneventable"}],"className":"eventable"},"commandset-45":{"nodeType":"g","children":[{"nodeType":"defs","children":[{"nodeType":"linearGradient","gradientTransform":[{"type":"translate","args":[1.2380952380952381,0.47619047619047616]},{"type":"translate","args":[-1.2380952380952381,-0.47619047619047616]},{"type":"scale","args":[1,1]},{"type":"rotate","args":[90,0.5,0.5]}],"id":"gradient-fill-88","children":[{"nodeType":"stop","offset":"0%","stop-color":"#D3D3D3","stop-opacity":1},{"nodeType":"stop","offset":"0%","stop-color":"#D3D3D3","stop-opacity":1},{"nodeType":"stop","offset":"100%","stop-color":"#FFFFFF","stop-opacity":1},{"nodeType":"stop","offset":"100%","stop-color":"#FFFFFF","stop-opacity":1}]}]},{"nodeType":"g","id":"shape-89","children":[{"nodeType":"path","d":"M53.999981,1E-06C59.522831,-9E-06 63.999989,4.477136 63.999996,9.999996 63.999996,9.999998 63.999996,10.000001 63.999996,10.000003L63.999996,10.000003L63.999996,30.999998C63.999996,36.522842 59.522846,40.999996 54,40.999996L54,40.999996L10.000003,40.999996C4.477157,41 3E-06,36.52285 1E-06,31.000004L1E-06,31.000004L0,10.000006C-4E-06,4.47716 4.477144,5E-06 9.99999,-1E-06z","id":"path-89","fill":"#FFFFFF","fill-opacity":0}]},{"nodeType":"g","id":"shape-90","children":[{"nodeType":"path","d":"M49,20.5C49,27.4035593728849 43.4035593728849,33 36.5,33 29.5964406271151,33 24,27.4035593728849 24,20.5 24,13.5964406271151 29.5964406271151,8 36.5,8 43.4035593728849,8 49,13.5964406271151 49,20.5z","id":"path-90","fill":"#E9E9E9","fill-opacity":1,"stroke-width":6,"stroke":"#000000","stroke-opacity":0.2,"stroke-linecap":"flat","stroke-linejoin":"round"},{"nodeType":"path","d":"M47,20.5C47,26.2989898732233 42.2989898732233,31 36.5,31 30.7010101267767,31 26,26.2989898732233 26,20.5 26,14.7010101267767 30.7010101267767,10 36.5,10 42.2989898732233,10 47,14.7010101267767 47,20.5z","id":"path-91","fill":"url(#gradient-fill-88)","stroke-width":1,"stroke":"#FFFFFF","stroke-opacity":1,"stroke-linecap":"round","stroke-linejoin":"round"}],"className":"uneventable"}],"className":"eventable"},"commandset-46":{"nodeType":"g","children":[{"nodeType":"defs","children":[{"nodeType":"linearGradient","gradientTransform":[{"type":"translate","args":[1.2380952380952381,0.47619047619047616]},{"type":"translate","args":[-1.2380952380952381,-0.47619047619047616]},{"type":"scale","args":[1,1]},{"type":"rotate","args":[90,0.5,0.5]}],"id":"gradient-fill-92","children":[{"nodeType":"stop","offset":"0%","stop-color":"#00CDEA","stop-opacity":1},{"nodeType":"stop","offset":"0%","stop-color":"#00CDEA","stop-opacity":1},{"nodeType":"stop","offset":"100%","stop-color":"#008BCE","stop-opacity":1},{"nodeType":"stop","offset":"100%","stop-color":"#008BCE","stop-opacity":1}]}]},{"nodeType":"g","id":"shape-93","children":[{"nodeType":"path","d":"M53.999981,1E-06C59.522831,-9E-06 63.999989,4.477136 63.999996,9.999996 63.999996,9.999998 63.999996,10.000001 63.999996,10.000003L63.999996,10.000003L63.999996,30.999998C63.999996,36.522842 59.522846,40.999996 54,40.999996L54,40.999996L10.000003,40.999996C4.477157,41 3E-06,36.52285 1E-06,31.000004L1E-06,31.000004L0,10.000006C-4E-06,4.47716 4.477144,5E-06 9.99999,-1E-06z","id":"path-93","fill":"#FFFFFF","fill-opacity":0}]},{"nodeType":"g","id":"shape-94","children":[{"nodeType":"path","d":"M49,20.5C49,27.4035593728849 43.4035593728849,33 36.5,33 29.5964406271151,33 24,27.4035593728849 24,20.5 24,13.5964406271151 29.5964406271151,8 36.5,8 43.4035593728849,8 49,13.5964406271151 49,20.5z","id":"path-94","fill":"#E9E9E9","fill-opacity":1,"stroke-width":6,"stroke":"#000000","stroke-opacity":0.2,"stroke-linecap":"flat","stroke-linejoin":"round"},{"nodeType":"path","d":"M47,20.5C47,26.2989898732233 42.2989898732233,31 36.5,31 30.7010101267767,31 26,26.2989898732233 26,20.5 26,14.7010101267767 30.7010101267767,10 36.5,10 42.2989898732233,10 47,14.7010101267767 47,20.5z","id":"path-95","fill":"#00ADDC","fill-opacity":1},{"nodeType":"path","d":"M47,20.5C47,26.2989898732233 42.2989898732233,31 36.5,31 30.7010101267767,31 26,26.2989898732233 26,20.5 26,14.7010101267767 30.7010101267767,10 36.5,10 42.2989898732233,10 47,14.7010101267767 47,20.5z","id":"path-96","fill":"url(#gradient-fill-92)","stroke-width":1,"stroke":"#000000","stroke-opacity":0.2,"stroke-linecap":"round","stroke-linejoin":"round"}],"className":"uneventable"}],"className":"eventable"},"commandset-47":{"nodeType":"g","children":[{"nodeType":"defs","children":[{"nodeType":"linearGradient","gradientTransform":[{"type":"translate","args":[1.2380952380952381,0.47619047619047616]},{"type":"translate","args":[-1.2380952380952381,-0.47619047619047616]},{"type":"scale","args":[1,1]},{"type":"rotate","args":[90,0.5,0.5]}],"id":"gradient-fill-97","children":[{"nodeType":"stop","offset":"0%","stop-color":"#D3D3D3","stop-opacity":1},{"nodeType":"stop","offset":"0%","stop-color":"#D3D3D3","stop-opacity":1},{"nodeType":"stop","offset":"100%","stop-color":"#FFFFFF","stop-opacity":1},{"nodeType":"stop","offset":"100%","stop-color":"#FFFFFF","stop-opacity":1}]}]},{"nodeType":"g","id":"shape-98","children":[{"nodeType":"path","d":"M53.999981,1E-06C59.522831,-9E-06 63.999989,4.477136 63.999996,9.999996 63.999996,9.999998 63.999996,10.000001 63.999996,10.000003L63.999996,10.000003L63.999996,30.999998C63.999996,36.522842 59.522846,40.999996 54,40.999996L54,40.999996L10.000003,40.999996C4.477157,41 3E-06,36.52285 1E-06,31.000004L1E-06,31.000004L0,10.000006C-4E-06,4.47716 4.477144,5E-06 9.99999,-1E-06z","id":"path-98","fill":"#FFFFFF","fill-opacity":0}],"className":"uneventable"},{"nodeType":"g","id":"shape-99","children":[{"nodeType":"path","d":"M53.999981,1E-06C59.522831,-9E-06 63.999989,4.477136 63.999996,9.999996 63.999996,9.999998 63.999996,10.000001 63.999996,10.000003L63.999996,10.000003L63.999996,30.999998C63.999996,36.522842 59.522846,40.999996 54,40.999996L54,40.999996L10.000003,40.999996C4.477157,41 3E-06,36.52285 1E-06,31.000004L1E-06,31.000004L0,10.000006C-4E-06,4.47716 4.477144,5E-06 9.99999,-1E-06z","id":"path-99","fill":"#0DDAEF","fill-opacity":0.24}]},{"nodeType":"g","id":"shape-100","children":[{"nodeType":"path","d":"M49,20.5C49,27.4035593728849 43.4035593728849,33 36.5,33 29.5964406271151,33 24,27.4035593728849 24,20.5 24,13.5964406271151 29.5964406271151,8 36.5,8 43.4035593728849,8 49,13.5964406271151 49,20.5z","id":"path-100","fill":"#E9E9E9","fill-opacity":1,"stroke-width":6,"stroke":"#000000","stroke-opacity":0.2,"stroke-linecap":"flat","stroke-linejoin":"round"},{"nodeType":"path","d":"M47,20.5C47,26.2989898732233 42.2989898732233,31 36.5,31 30.7010101267767,31 26,26.2989898732233 26,20.5 26,14.7010101267767 30.7010101267767,10 36.5,10 42.2989898732233,10 47,14.7010101267767 47,20.5z","id":"path-101","fill":"url(#gradient-fill-97)","stroke-width":1,"stroke":"#FFFFFF","stroke-opacity":1,"stroke-linecap":"round","stroke-linejoin":"round"}],"className":"uneventable"}],"className":"eventable"},"commandset-48":{"nodeType":"g","children":[{"nodeType":"defs","children":[{"nodeType":"linearGradient","gradientTransform":[{"type":"translate","args":[1.2380952380952381,0.47619047619047616]},{"type":"translate","args":[-1.2380952380952381,-0.47619047619047616]},{"type":"scale","args":[1,1]},{"type":"rotate","args":[90,0.5,0.5]}],"id":"gradient-fill-102","children":[{"nodeType":"stop","offset":"0%","stop-color":"#00CDEA","stop-opacity":1},{"nodeType":"stop","offset":"0%","stop-color":"#00CDEA","stop-opacity":1},{"nodeType":"stop","offset":"100%","stop-color":"#008BCE","stop-opacity":1},{"nodeType":"stop","offset":"100%","stop-color":"#008BCE","stop-opacity":1}]}]},{"nodeType":"g","id":"shape-103","children":[{"nodeType":"path","d":"M53.999981,1E-06C59.522831,-9E-06 63.999989,4.477136 63.999996,9.999996 63.999996,9.999998 63.999996,10.000001 63.999996,10.000003L63.999996,10.000003L63.999996,30.999998C63.999996,36.522842 59.522846,40.999996 54,40.999996L54,40.999996L10.000003,40.999996C4.477157,41 3E-06,36.52285 1E-06,31.000004L1E-06,31.000004L0,10.000006C-4E-06,4.47716 4.477144,5E-06 9.99999,-1E-06z","id":"path-103","fill":"#FFFFFF","fill-opacity":0}],"className":"uneventable"},{"nodeType":"g","id":"shape-104","children":[{"nodeType":"path","d":"M53.999981,1E-06C59.522831,-9E-06 63.999989,4.477136 63.999996,9.999996 63.999996,9.999998 63.999996,10.000001 63.999996,10.000003L63.999996,10.000003L63.999996,30.999998C63.999996,36.522842 59.522846,40.999996 54,40.999996L54,40.999996L10.000003,40.999996C4.477157,41 3E-06,36.52285 1E-06,31.000004L1E-06,31.000004L0,10.000006C-4E-06,4.47716 4.477144,5E-06 9.99999,-1E-06z","id":"path-104","fill":"#0DDAEF","fill-opacity":0.24}]},{"nodeType":"g","id":"shape-105","children":[{"nodeType":"path","d":"M49,20.5C49,27.4035593728849 43.4035593728849,33 36.5,33 29.5964406271151,33 24,27.4035593728849 24,20.5 24,13.5964406271151 29.5964406271151,8 36.5,8 43.4035593728849,8 49,13.5964406271151 49,20.5z","id":"path-105","fill":"#E9E9E9","fill-opacity":1,"stroke-width":6,"stroke":"#000000","stroke-opacity":0.2,"stroke-linecap":"flat","stroke-linejoin":"round"},{"nodeType":"path","d":"M47,20.5C47,26.2989898732233 42.2989898732233,31 36.5,31 30.7010101267767,31 26,26.2989898732233 26,20.5 26,14.7010101267767 30.7010101267767,10 36.5,10 42.2989898732233,10 47,14.7010101267767 47,20.5z","id":"path-106","fill":"#00ADDC","fill-opacity":1},{"nodeType":"path","d":"M47,20.5C47,26.2989898732233 42.2989898732233,31 36.5,31 30.7010101267767,31 26,26.2989898732233 26,20.5 26,14.7010101267767 30.7010101267767,10 36.5,10 42.2989898732233,10 47,14.7010101267767 47,20.5z","id":"path-107","fill":"url(#gradient-fill-102)","stroke-width":1,"stroke":"#000000","stroke-opacity":0.2,"stroke-linecap":"round","stroke-linejoin":"round"}],"className":"uneventable"}],"className":"eventable"},"commandset-49":{"nodeType":"g","children":[{"nodeType":"g","id":"shape-108","children":[{"nodeType":"path","d":"M0,0L512,0 512,29 0,29z","id":"path-108","fill":"none"}]},{"nodeType":"g","id":"shape-109","children":[{"nodeType":"use","transform":[{"type":"rotate","args":[0]}],"id":"text-109","data-reference-type":"text","data-reference-id":"01","data-shadow":false,"data-rotation":0,"x":0,"y":0}],"className":"uneventable"}],"className":"eventable"},"commandset-50":{"nodeType":"g","children":[{"nodeType":"text","font-family":"Articulate Charset1_ 5Y3DCAF1F7","font-size":"16px","fill":"#EFEF23","fill-opacity":1,"children":[{"nodeType":"tspan","x":"10 26 36 46 50 60 64 74 84 90 94 101 111 120 130 140 149 153 159 168 174 184 194 204 210 219 223","y":20,"children":["Would not change response."]}]}]},"commandset-51":{"nodeType":"g","children":[{"nodeType":"g","id":"shape-110","children":[{"nodeType":"path","d":"M0,0L200,0 200,66 0,66z","id":"path-110","fill":"none"}]},{"nodeType":"g","id":"shape-111","children":[{"nodeType":"use","transform":[{"type":"rotate","args":[0]}],"id":"text-111","data-reference-type":"text","data-reference-id":"01","data-shadow":false,"data-rotation":0,"x":0,"y":0}],"className":"uneventable"}],"className":"eventable"},"commandset-52":{"nodeType":"g","children":[{"nodeType":"text","font-family":"Articulate Charset1_ 5Y3DCAF1F7","font-size":"48px","fill":"#FFDD4C","fill-opacity":1,"children":[{"nodeType":"tspan","x":"10 39 66 85 112 125 152","y":49,"children":["Case 2"]}]}]},"commandset-53":{"nodeType":"g","children":[{"nodeType":"g","id":"shape-112","children":[{"nodeType":"path","d":"M0,0L644,0 644,345.6875 0,345.6875z","id":"path-112","fill":"none"}]},{"nodeType":"g","id":"shape-113","children":[{"nodeType":"use","transform":[{"type":"rotate","args":[0]}],"id":"text-113","data-reference-type":"text","data-reference-id":"01","data-shadow":false,"data-rotation":0,"x":0,"y":0}],"className":"uneventable"}],"className":"eventable"},"commandset-54":{"nodeType":"g","children":[{"nodeType":"text","font-family":"Articulate Charset1_ 5Y3DCAF1F7","font-size":"21px","fill":"#FFDD4C","fill-opacity":1,"children":[{"nodeType":"tspan","x":"10 30 38 44 50 65 73 85 97 110 122 128 134 142 148 160 166 178 190 197 208 220 232 240 246 259 265 278 284 303 315 328 334 352 365 378 384 402 414 422 428 436 444 456 469 477 485 497 505 513 525 538 544 552 560 573 592 598","y":80.5,"children":["Mr. Greene is a 58-year old man who was transferred from "]}]},{"nodeType":"text","font-family":"Articulate Charset1_ 5Y3DCAF1F7","font-size":"21px","fill":"#FFDD4C","fill-opacity":1,"children":[{"nodeType":"tspan","x":"10 22 35 48 56 69 81 89 95 108 121 129 142 148 156 168 174 180 188 201 209 221 233 239 252 265 278 286 294 300 312 325 338 344 352 365 373 379 387 400 408 416 429 441 449 455 474 486 499 511 524 536 555 567 580 588 594 607 615 621","y":105.5,"children":["another hospital three hours ago for further management of "]}]},{"nodeType":"text","font-family":"Articulate Charset1_ 5Y3DCAF1F7","font-size":"21px","fill":"#FFDD4C","fill-opacity":1,"children":[{"nodeType":"tspan","x":"10 18 30 38 51 57 65 77 85 98 106 117 123 131 143 149 155 168 176 188 194 206 219 232 238 246 258 271 279 285 293 299 305","y":130.5,"children":["respiratory failure and sepsis. "]}]},{"nodeType":"text","font-family":"Articulate Charset1_ 5Y3DCAF1F7","font-size":"21px","fill":"#FFDD4C","fill-opacity":1,"children":[{"nodeType":"tspan","x":"10 25 37 43 56 68 76 82 94 100 113 125 143 149 162 168 180 193 206 219 227 233 241 247 260 268 274 287 299 312 321 329 341 353 361 367 376 382 394 407 419 432 445 454 466 474 483 489 502 515 534 546 552 564 577 590 596","y":180.5,"children":["He has a new diagnosis of pancreatic adenocarcinoma and "]}]},{"nodeType":"text","font-family":"Articulate Charset1_ 5Y3DCAF1F7","font-size":"21px","fill":"#FFDD4C","fill-opacity":1,"children":[{"nodeType":"tspan","x":"10 18 30 39 51 64 72 78 89 95 103 115 124 136 142 153 165 178 184 197 203 211 217 225 231 239 247 255 261 270 283 296 304 312 324 330 343 351 357 366 379 391 410 423 431 444 456 464 476 489 500 506 514 532 545 551 569 581 593 605 613 619","y":205.5,"children":["recently received his first course of chemotherapy two weeks "]}]},{"nodeType":"text","font-family":"Articulate Charset1_ 5Y3DCAF1F7","font-size":"21px","fill":"#FFDD4C","fill-opacity":1,"children":[{"nodeType":"tspan","x":"10 22 35 48 54 60 75 87 93 99 107 113 119 132 140 153 166 178 186 198 211 217 229 242 255 261 274 285 298 311 319 331 344 352 358 369 381 387 393 401 413 426 439 445 453 459 472 485 491 503 515 527 548 554 565 571 587 599 605","y":230.5,"children":["ago. He is intubated and hypotensive, requiring 100% FiO2 "]}]},{"nodeType":"text","font-family":"Articulate Charset1_ 5Y3DCAF1F7","font-size":"21px","fill":"#FFDD4C","fill-opacity":1,"children":[{"nodeType":"tspan","x":"10 22 35 48 54 62 75 83 95 107 113 126 134 146 154 162 175 183 191 197 203 218 224 232 238 246 259 272 285 293 305 311 324 336 344 350 356 369 377 385 391 403 411 419 425 436 448 461 467 479 492 505 511 517 525 531 537 550 556 564 577 589 595","y":255.5,"children":["and three pressors. His spouse has just arrived and is in the "]}]},{"nodeType":"text","font-family":"Articulate Charset1_ 5Y3DCAF1F7","font-size":"21px","fill":"#FFDD4C","fill-opacity":1,"children":[{"nodeType":"tspan","x":"10 28 40 46 54 60 73 86 92 100 113 126 145 151","y":280.5,"children":["waiting room."]}]}]},"commandset-55":{"nodeType":"g","children":[{"nodeType":"text","font-family":"Articulate Charset1_ 5Y3DCAF1F7","font-size":"21px","fill":"#FFDD4C","fill-opacity":1,"children":[{"nodeType":"tspan","x":"10 31 44 56 64 70 83 96 102 113 126 139 145 163 175 188 196 202 210 223 229 237 249 260 266 279 291 302 310 321","y":25,"children":["What do you want to say next?"]}]}]},"commandset-56":{"nodeType":"g","children":[{"nodeType":"g","id":"shape-114","children":[{"nodeType":"path","d":"M0,0L552,0 552,63.5 0,63.5z","id":"path-114","fill":"none"}]},{"nodeType":"g","id":"shape-115","children":[{"nodeType":"use","transform":[{"type":"rotate","args":[0]}],"id":"text-115","data-reference-type":"text","data-reference-id":"01","data-shadow":false,"data-rotation":0,"x":0,"y":0}],"className":"uneventable"}],"className":"eventable"},"commandset-57":{"nodeType":"g","children":[{"nodeType":"text","font-family":"Articulate Charset1_ 5Y3DCAF1F7","font-size":"19px","fill":"#EFEF23","fill-opacity":1,"children":[{"nodeType":"tspan","x":"10 22 34 45 62 74 81 93 104 111 122 134 144 149 156 161 173 185 192 197 208 213 225 237 249 261 266 271 283 294 305 310 317 322 334 346 353 358 370 382 398 403 415 426 434 445 457 464 475 480 492 503 508 513 520 525","y":24,"children":["Chemotherapy\'s not a good idea right now because he is "]}]},{"nodeType":"text","font-family":"Articulate Charset1_ 5Y3DCAF1F7","font-size":"19px","fill":"#EFEF23","fill-opacity":1,"children":[{"nodeType":"tspan","x":"10 17 29 41 46 51 56 61 66 73 85 90 102 113 123 134 139 144 151 156 161 171 182 189 194 211 222 227 234 245 250 255 260 270 282 294 299 315 327 338 345 350 366 377 382 389 400 405 417 429 434 446 458 463 470 482 489 494 506 511 528 533","y":47,"children":["too ill to have it. Let me tell you what we\'re doing for him."]}]}]},"commandset-58":{"nodeType":"g","children":[{"nodeType":"g","id":"shape-116","children":[{"nodeType":"path","d":"M0,0L536,0 536,64 0,64z","id":"path-116","fill":"none"}]},{"nodeType":"g","id":"shape-117","children":[{"nodeType":"use","transform":[{"type":"rotate","args":[0]}],"id":"text-117","data-reference-type":"text","data-reference-id":"01","data-shadow":false,"data-rotation":0,"x":0,"y":0}],"className":"uneventable"}],"className":"eventable"},"commandset-59":{"nodeType":"g","children":[{"nodeType":"text","font-family":"Articulate Charset1_ 5Y3DCAF1F7","font-size":"19px","fill":"#EFEF23","fill-opacity":1,"children":[{"nodeType":"tspan","x":"10 15 22 27 34 46 58 70 82 89 94 99 104 115 126 131 142 147 152 164 171 176 188 199 206 211 223 234 246 258 269 281 292 304 309 316 321 333 341 352 357 369 380 385 397 409 416 421 428 440 445 452 464 475 480","y":23,"children":["It sounds like a lot has happened since he got to the "]}]},{"nodeType":"text","font-family":"Articulate Charset1_ 5Y3DCAF1F7","font-size":"19px","fill":"#EFEF23","fill-opacity":1,"children":[{"nodeType":"tspan","x":"10 22 29 41 52 59 64 76 88 95 107 112 119 130 135 140","y":46,"children":["other hospital."]}]}]},"commandset-60":{"nodeType":"g","children":[{"nodeType":"g","id":"shape-118","children":[{"nodeType":"path","d":"M0,0L584,0 584,110 0,110z","id":"path-118","fill":"none"}]},{"nodeType":"g","id":"shape-119","children":[{"nodeType":"use","transform":[{"type":"rotate","args":[0]}],"id":"text-119","data-reference-type":"text","data-reference-id":"01","data-shadow":false,"data-rotation":0,"x":0,"y":0}],"className":"uneventable"}],"className":"eventable"},"commandset-61":{"nodeType":"g","children":[{"nodeType":"text","font-family":"Articulate Charset1_ 5Y3DCAF1F7","font-size":"21px","fill":"#FFDD4C","fill-opacity":1,"children":[{"nodeType":"tspan","x":"10 23 36 48 67 80 88 101 113 121 133 146 157 163 169 177 183 196 209 217 223 235 241 254 267 280 293 299 308 321 334 340 349 361 367 375 381 394 407 415 421 434 447 465 471 477 490 503 511 517 528 541 554 560","y":24,"children":["Chemotherapy is not a good choice right now, but you "]}]},{"nodeType":"text","font-family":"Articulate Charset1_ 5Y3DCAF1F7","font-size":"21px","fill":"#FFDD4C","fill-opacity":1,"children":[{"nodeType":"tspan","x":"10 23 35 46 58 71 77 85 91 104 110 121 133 146 152 172 180 188 194 200 215 223 235 247 260 272 278 290 303 314 320 328 336 348 367 379 385 393 406 414 420 433 441 454 463 475 483 491 497 510 523 529 537 550 556 564 570","y":49,"children":["haven\'t given Mrs. Greene any frame for processing this "]}]},{"nodeType":"text","font-family":"Articulate Charset1_ 5Y3DCAF1F7","font-size":"21px","fill":"#FFDD4C","fill-opacity":1,"children":[{"nodeType":"tspan","x":"10 16 29 41 53 59 65 79 92 105 111 123 131 143 149 157 169 177 185 191 204 217 223 236 249 255 267 280 286 298 311 322 334 342 350 362 370 376 388 394 400 408 420 426 438 446 452 465 478 486 499 505 518 524 537 548 554","y":74,"children":["idea. You are setting up an adversarial relationship by "]}]},{"nodeType":"text","font-family":"Articulate Charset1_ 5Y3DCAF1F7","font-size":"21px","fill":"#FFDD4C","fill-opacity":1,"children":[{"nodeType":"tspan","x":"10 18 26 38 46 52 65 78 84 92 105 111 119 125 133 139 147 155 163 169 175 187 195 206 212 224 230 243 249 257 265 277 285 297 310 318 324 332 344 352 365 378 391 399 411 417","y":99,"children":["stating this first. Try a different response."]}]}]},"commandset-62":{"nodeType":"g","children":[{"nodeType":"g","id":"shape-120","children":[{"nodeType":"path","d":"M0,0L584,0 584,135 0,135z","id":"path-120","fill":"none"}]},{"nodeType":"g","id":"shape-121","children":[{"nodeType":"use","transform":[{"type":"rotate","args":[0]}],"id":"text-121","data-reference-type":"text","data-reference-id":"01","data-shadow":false,"data-rotation":0,"x":0,"y":0}],"className":"uneventable"}],"className":"eventable"},"commandset-63":{"nodeType":"g","children":[{"nodeType":"text","font-family":"Articulate Charset1_ 5Y3DCAF1F7","font-size":"21px","fill":"#FFDD4C","fill-opacity":1,"children":[{"nodeType":"tspan","x":"10 22 35 41 49 55 61 69 75 83 96 108 114 123 136 144 152 164 173 181 187 196 209 222 228 237 249 255 261 267 275 281 289 302 315 328 341 349 355 361 367 379 391 397 417 425 433 439 445 460 468 480 492 505 517 523 529 537 543","y":25,"children":["This is the correct choice. It sounds like Mrs. Greene is "]}]},{"nodeType":"text","font-family":"Articulate Charset1_ 5Y3DCAF1F7","font-size":"21px","fill":"#FFDD4C","fill-opacity":1,"children":[{"nodeType":"tspan","x":"10 23 36 44 50 58 70 78 84 92 100 106 118 131 137 155 161 169 182 188 208 216 222 228 243 251 263 275 288 300 306 314 320 329 341 349 361 367 380 393 399 407 420 426 434 447 453 461 467 480 493 499 512 520 526 532 538 546 552","y":50,"children":["not satisfied with Mr. Greene\'s care up to this point. It "]}]},{"nodeType":"text","font-family":"Articulate Charset1_ 5Y3DCAF1F7","font-size":"21px","fill":"#FFDD4C","fill-opacity":1,"children":[{"nodeType":"tspan","x":"10 28 34 40 46 52 65 77 83 96 102 113 126 139 145 153 166 172 185 198 211 223 231 239 247 259 272 285 291 304 316 324 330 343 355 363 372 384 397 405 411 424 437 443 456 464 470 488 501 513 521 527 540 552 560 566","y":75,"children":["will help you to understand her perception of what has "]}]},{"nodeType":"text","font-family":"Articulate Charset1_ 5Y3DCAF1F7","font-size":"21px","fill":"#FFDD4C","fill-opacity":1,"children":[{"nodeType":"tspan","x":"10 23 35 47 60 66 79 91 104 117 129 142 148 161 174 180 186 204 210 218 231 244 257 265 271 277 290 303 316 322 335 348 354 372 385 397 405 418 430 438 444 450 458 464 470 478 484 492 498 511 524 532 538 551 559 565","y":100,"children":["been happening, without judging whether it is right or "]}]},{"nodeType":"text","font-family":"Articulate Charset1_ 5Y3DCAF1F7","font-size":"21px","fill":"#FFDD4C","fill-opacity":1,"children":[{"nodeType":"tspan","x":"10 28 36 49 62 75 81","y":125,"children":["wrong."]}]}]},"commandset-64":{"nodeType":"g","children":[{"nodeType":"text","font-family":"Articulate Charset1_ 5Y3DCAF1F7","font-size":"21px","fill":"#FFDD4C","fill-opacity":1,"children":[{"nodeType":"tspan","x":"10 25 38 56 62 80 93 106 112 125 131 142 155 168 174 182 194 202 215 228 241 254 265","y":25,"children":["How would you respond?"]}]}]},"commandset-65":{"nodeType":"g","children":[{"nodeType":"path","d":"M0,0L660,0 660,215.5 0,215.5z","id":"path-122","fill":"#FFFFFF","fill-opacity":1,"stroke-width":3,"stroke":"#262626","stroke-opacity":1,"stroke-linecap":"flat","stroke-linejoin":"round"}],"className":"eventable"},"commandset-66":{"nodeType":"g","children":[{"nodeType":"text","font-family":"Articulate Charset1_ 5Y3DCAF1F7","font-size":"16px","fill":"#000000","fill-opacity":1,"children":[{"nodeType":"tspan","x":"0 9 17 27 36 40 48 58 68 74 78 84 93 99 109 119 129 135 144 148 158 167 173 182 186","y":15,"children":["Type your response here."]}]}]},"commandset-67":{"nodeType":"g","children":[{"nodeType":"g","id":"shape-123","children":[{"nodeType":"path","d":"M0,0L688,0 688,60 0,60z","id":"path-123","fill":"none"}]},{"nodeType":"g","id":"shape-124","children":[{"nodeType":"use","transform":[{"type":"rotate","args":[0]}],"id":"text-124","data-reference-type":"text","data-reference-id":"01","data-shadow":false,"data-rotation":0,"x":0,"y":0}],"className":"uneventable"}],"className":"eventable"},"commandset-68":{"nodeType":"g","children":[{"nodeType":"text","font-family":"Articulate Charset1_ 5Y3DCAF1F7","font-size":"21px","fill":"#FFDD4C","fill-opacity":1,"children":[{"nodeType":"tspan","x":"10 23 36 55 68 80 88 100 106 114 127 139 145 154 160 166 179 185 194 200 212 225 231 239 245 257 270 283 291 304 316 325 338 344 350 363 369 377 390 402 408 416 429 435 441 454 472 478 491 504 510 518 527 539 552 564 572 578 591 599 605 611 632 645 651 660 673 679","y":25,"children":["Compare the clinician’s approach in the following scenarios. Which "]}]},{"nodeType":"text","font-family":"Articulate Charset1_ 5Y3DCAF1F7","font-size":"21px","fill":"#FFDD4C","fill-opacity":1,"children":[{"nodeType":"tspan","x":"10 28 41 49 61 73 86 92 105 117 125 133 145 153 159 171 184 197 203 221 234 245 256","y":50,"children":["worked better and why?"]}]}]},"commandset-69":{"nodeType":"g","children":[{"nodeType":"path","d":"M0,0L688,0 688,88 0,88z","id":"path-125","fill":"#FFFFFF","fill-opacity":1,"stroke-width":3,"stroke":"#262626","stroke-opacity":1,"stroke-linecap":"flat","stroke-linejoin":"round"}],"className":"eventable"},"commandset-70":{"nodeType":"g","children":[{"nodeType":"text","font-family":"Articulate Charset1_ 5Y3DCAF1F7","font-size":"16px","fill":"#000000","fill-opacity":1,"children":[{"nodeType":"tspan","x":"0 9 17 27 36 40 46 55 61 71 81 91 97 106 110 120 129 135 144 148","y":15,"children":["Type response here."]}]}]},"commandset-71":{"nodeType":"g","children":[{"nodeType":"defs","children":[{"nodeType":"linearGradient","gradientTransform":[{"type":"translate","args":[0,0]},{"type":"translate","args":[5.7382727431455225E-15,3.1249999921101336E-09]},{"type":"scale","args":[1,1]},{"type":"rotate","args":[90,0.5,0.5]}],"id":"gradient-fill-127","children":[{"nodeType":"stop","offset":"0%","stop-color":"#EFEFEF","stop-opacity":1},{"nodeType":"stop","offset":"100%","stop-color":"#D3D3D3","stop-opacity":1}]},{"nodeType":"filter","id":"filter-129","children":[{"nodeType":"feFlood","result":"floodOut","flood-color":"#000000","flood-opacity":0.4},{"nodeType":"feGaussianBlur","result":"gaussOut","in":"SourceAlpha","stdDeviation":[1.75,1.75]},{"nodeType":"feComposite","in":"floodOut","in2":"gaussOut","operator":"in"}],"filterUnits":"userSpaceOnUse","x":-11.25,"y":-11.25,"width":649,"height":345}]},{"nodeType":"use","transform":[{"type":"translate","args":[0,0]},{"type":"scale","args":[1,1]}],"xlink:href":"#pathwrap-128","filter":"url(#filter-129)","data-angle":90,"data-distance":4,"data-height":322.5,"data-scale":1,"data-adornment-type":"drop-shadow","data-width":626.5},{"nodeType":"g","id":"pathwrap-128","children":[{"nodeType":"path","d":"M607.157837,2E-06C616.459473,-1.5E-05 623.999939,7.54044 624,16.8421 624,16.842104 624,16.842106 624,16.84211L624,16.84211L624,303.157867C624,312.459503 616.459534,320 607.157898,320L607.157898,320L16.842112,320C7.540475,320 5E-06,312.459534 0,303.157898L0,303.157898L0,16.842115C-6E-06,7.54048 7.540452,8E-06 16.842089,-1E-06z","id":"path-130","fill":"url(#gradient-fill-127)","stroke-width":1,"stroke":"#B3B2B2","stroke-opacity":1,"stroke-linecap":"flat","stroke-linejoin":"round"},{"nodeType":"path","d":"M606.263062,1.000001C615.506592,0.999984 622.999939,8.493312 622.999939,17.736837 622.999939,17.736841 622.999939,17.736843 622.999939,17.736847L622.999939,17.736847L622.999939,302.263092C622.999939,311.506622 615.506592,318.999939 606.263123,318.999939L606.263123,318.999939L17.736849,318.999939C8.493347,318.999939 1.000005,311.506622 1.000001,302.263123L1.000001,302.263123L1,17.736853C0.999994,8.493352 8.493325,1.000009 17.736826,0.999999z","id":"path-131","fill":"none","stroke-width":1,"stroke":"#FFFFFF","stroke-opacity":0.4,"stroke-linecap":"flat","stroke-linejoin":"round"}]}],"className":"eventable"},"commandset-72":{"nodeType":"g","children":[{"nodeType":"g","id":"shape-132","children":[{"nodeType":"path","d":"M0,0L624,0 624,256 0,256z","id":"path-132","fill":"none"}]},{"nodeType":"g","id":"shape-133","children":[{"nodeType":"use","transform":[{"type":"rotate","args":[0]}],"id":"text-133","data-reference-type":"text","data-reference-id":"01","data-shadow":false,"data-rotation":0,"x":0,"y":0}],"className":"uneventable"}],"className":"eventable"},"commandset-73":{"nodeType":"g","children":[{"nodeType":"text","font-family":"Articulate Charset1_ 5Y3DCAF1F7","font-size":"16px","fill":"#454545","fill-opacity":1,"children":[{"nodeType":"tspan","x":"10 26 35 39 48 52 56 60 70 79 85 89 96 105 115 125 135 141 145 154 164 170 176 180 190 200 209 215 225 234 238 248 254 258 267 273 277 286 292 297 303 313 323 329 338 348 357 361 370 376 380 386 390 404 413 419 423 427 437 441 448 458 468 476 485 491 497 506 512 516 526 536 542 546 550 554 560 564 572 582 592 596","y":20,"children":["We all get caught “off guard” or “flat-footed” at times in conversations. If you "]}]},{"nodeType":"text","font-family":"Articulate Charset1_ 5Y3DCAF1F7","font-size":"16px","fill":"#454545","fill-opacity":1,"children":[{"nodeType":"tspan","x":"10 17 26 36 40 44 50 56 64 68 74 84 88 98 107 111 121 131 135 144 150 154 160 170 176 180 189 193 203 207 213 217 221 231 237 243 252 261 271 275 285 291 295 301 310 316 326 336 346 356 360 370 380 384 390 394 404 414 420 424 433 446 455 463 467 471 480 490 494 500 504 514 518 526 535 541 545 553 563 573 577 583 587 601 610 614","y":39,"children":["can, try to be quiet for a bit instead of responding right away. This gives you time "]}]},{"nodeType":"text","font-family":"Articulate Charset1_ 5Y3DCAF1F7","font-size":"16px","fill":"#454545","fill-opacity":1,"children":[{"nodeType":"tspan","x":"10 16 26 30 36 46 52 66 70 78 88 98 104 108 114 124 134 144 154 164 170 176 180 189 199 209 213 226 236 242 252 258 262","y":58,"children":["to form your thoughts and words."]}]},{"nodeType":"text","font-family":"Articulate Charset1_ 5Y3DCAF1F7","font-size":"16px","fill":"#454545","fill-opacity":1,"children":[{"nodeType":"tspan","x":"10 19 25 33 37 43 53 57 67 76 82 86 92 102 106 112 122 131 135","y":96,"children":["Try to get to the "]}]},{"nodeType":"text","font-family":"ArticulateBold CharBold6213E757","font-size":"16px","fill":"#454545","fill-opacity":1,"children":[{"nodeType":"tspan","x":"135 145 149 159 169 178 188","y":96,"children":["hidden"]}]},{"nodeType":"text","font-family":"Articulate Charset1_ 5Y3DCAF1F7","font-size":"16px","fill":"#454545","fill-opacity":1,"children":[{"nodeType":"tspan","x":"188 192 199 209 219 226 235 241 251 255 265 271 275 281 291 300 304 310 319 333 337 341 349 353 357 370 380 384 391 401 405 409 415 419 423 433 437 443 453 457 463 467 474 483 489 498 502 508 518 527 533 537 543 553 562 570 574 583 589 598 602","y":96,"children":[" concern of the family, which is in this case that they are "]}]},{"nodeType":"text","font-family":"Articulate Charset1_ 5Y3DCAF1F7","font-size":"16px","fill":"#454545","fill-opacity":1,"children":[{"nodeType":"tspan","x":"10 23 33 39 45 49 58 68 72 81 91 101 111 117 121 127 137 146 150 157 166 176 183 192 198 202","y":115,"children":["worried about the cancer."]}]},{"nodeType":"text","font-family":"Articulate Charset1_ 5Y3DCAF1F7","font-size":"16px","fill":"#454545","fill-opacity":1,"children":[{"nodeType":"tspan","x":"10 14 20 24 32 42 52 56 62 71 81 87 96 100 109 113 122 128 132 140 149 155 159 169 179 188 192 202 210 214 220 230 239 243 249 258 272 276 280 288 292 296 304 314 324 328 338 347 356 366 370 376 386 390 399 409 419 432 436 450 460 466 475 479 488 498 508 518 524 528 532 538 542 546 558 564 573 577","y":153,"children":["If you sense a “fixation” by the family, you need to know more about it. Ask "]}]},{"nodeType":"text","font-family":"Articulate Charset1_ 5Y3DCAF1F7","font-size":"16px","fill":"#454545","fill-opacity":1,"children":[{"nodeType":"tspan","x":"10 16 26 35 49 53 63 69 73 83 93 97 103 111 125 135 144 150 160 169 175 179 186 190 194 203 213 223 233 242 252 261 265 269 275 285 292 302 306 315 321 325","y":172,"children":["them using sympathetic language, such as:"]}]},{"nodeType":"text","font-family":"Articulate Charset1_ 5Y3DCAF1F7","font-size":"16px","fill":"#454545","fill-opacity":1,"children":[{"nodeType":"tspan","x":"10 19 23 27 33 43 47 57 66 70 74 78 88 97 106 112 116 124 134 144 148 157 163 172 176 186 196 200 204 208 217","y":191,"children":["“I think I hear you asking...”"]}]},{"nodeType":"text","font-family":"Articulate Charset1_ 5Y3DCAF1F7","font-size":"16px","fill":"#454545","fill-opacity":1,"children":[{"nodeType":"tspan","x":"10 19 23 27 33 42 52 58 67 71 77 87 101 110 114 120 126 136 142 148 154 163 169 173 183 193 197 202 206 213 222 232 236 244 254 264 268 274 283 287 291 295 309 318 322 336 346 352 361 369 378","y":210,"children":["“I sense some frustration - can you tell me more?”"]}]}]},"commandset-74":{"nodeType":"g","children":[{"nodeType":"defs","children":[{"nodeType":"linearGradient","gradientTransform":[{"type":"translate","args":[0,0]},{"type":"translate","args":[1.0807563996576047E-14,3.8957467164523478E-13]},{"type":"scale","args":[1.0080645781525999,1.0232559047305]},{"type":"rotate","args":[90,0.5,0.5]}],"id":"gradient-fill-135","children":[{"nodeType":"stop","offset":"0%","stop-color":"#EBEBEB","stop-opacity":1},{"nodeType":"stop","offset":"0%","stop-color":"#EBEBEB","stop-opacity":1},{"nodeType":"stop","offset":"100%","stop-color":"#D1D1D1","stop-opacity":1},{"nodeType":"stop","offset":"100%","stop-color":"#D1D1D1","stop-opacity":1}]},{"nodeType":"filter","id":"filter-137","children":[{"nodeType":"feFlood","result":"floodOut","flood-color":"#000000","flood-opacity":0.29},{"nodeType":"feGaussianBlur","result":"gaussOut","in":"SourceAlpha","stdDeviation":[1.75,1.75]},{"nodeType":"feComposite","in":"floodOut","in2":"gaussOut","operator":"in"}],"filterUnits":"userSpaceOnUse","x":-11.25,"y":-11.25,"width":150,"height":47}]},{"nodeType":"use","transform":[{"type":"translate","args":[0,0]},{"type":"scale","args":[1,1]}],"xlink:href":"#pathwrap-136","filter":"url(#filter-137)","data-angle":90,"data-distance":4,"data-height":24.5,"data-scale":1,"data-adornment-type":"drop-shadow","data-width":127.5},{"nodeType":"g","id":"pathwrap-136","children":[{"nodeType":"g","id":"shape-138","children":[{"nodeType":"path","d":"M118.999985,0C121.761414,-5E-06 123.999992,2.238568 123.999992,4.999998 123.999992,4.999999 123.999992,5 123.999992,5.000001L123.999992,5.000001L123.999992,16.499998C123.999992,19.261421 121.761421,21.499998 119,21.499998L119,21.499998L5.000001,21.499998C2.238578,21.5 2E-06,19.261425 0,16.500002L0,16.500002L0,5.000003C-2E-06,2.23858 2.238572,3E-06 4.999995,0z","id":"path-138","fill":"url(#gradient-fill-135)","stroke-width":1,"stroke":"#000000","stroke-opacity":0.4,"stroke-linecap":"flat","stroke-linejoin":"round"}]},{"nodeType":"g","id":"shape-139","children":[{"nodeType":"use","transform":[{"type":"rotate","args":[0]}],"id":"text-139","data-reference-type":"text","data-reference-id":"01","data-shadow":false,"data-rotation":0,"x":0,"y":0}],"className":"uneventable"}]}],"className":"eventable"},"commandset-75":{"nodeType":"g","children":[{"nodeType":"defs","children":[{"nodeType":"linearGradient","gradientTransform":[{"type":"translate","args":[0,0]},{"type":"translate","args":[1.0807563996576047E-14,3.8957467164523478E-13]},{"type":"scale","args":[1.0080645781525999,1.0232559047305]},{"type":"rotate","args":[90,0.5,0.5]}],"id":"gradient-fill-141","children":[{"nodeType":"stop","offset":"0%","stop-color":"#D6D6D6","stop-opacity":1},{"nodeType":"stop","offset":"0%","stop-color":"#D6D6D6","stop-opacity":1},{"nodeType":"stop","offset":"100%","stop-color":"#E6E6E6","stop-opacity":1},{"nodeType":"stop","offset":"100%","stop-color":"#E6E6E6","stop-opacity":1}]},{"nodeType":"filter","id":"filter-143","children":[{"nodeType":"feFlood","result":"floodOut","flood-color":"#000000","flood-opacity":0.29},{"nodeType":"feGaussianBlur","result":"gaussOut","in":"SourceAlpha","stdDeviation":[1.75,1.75]},{"nodeType":"feComposite","in":"floodOut","in2":"gaussOut","operator":"in"}],"filterUnits":"userSpaceOnUse","x":-11.25,"y":-11.25,"width":150,"height":47}]},{"nodeType":"use","transform":[{"type":"translate","args":[0,0]},{"type":"scale","args":[1,1]}],"xlink:href":"#pathwrap-142","filter":"url(#filter-143)","data-angle":90,"data-distance":4,"data-height":24.5,"data-scale":1,"data-adornment-type":"drop-shadow","data-width":127.5},{"nodeType":"g","id":"pathwrap-142","children":[{"nodeType":"g","id":"shape-144","children":[{"nodeType":"path","d":"M118.999985,0C121.761414,-5E-06 123.999992,2.238568 123.999992,4.999998 123.999992,4.999999 123.999992,5 123.999992,5.000001L123.999992,5.000001L123.999992,16.499998C123.999992,19.261421 121.761421,21.499998 119,21.499998L119,21.499998L5.000001,21.499998C2.238578,21.5 2E-06,19.261425 0,16.500002L0,16.500002L0,5.000003C-2E-06,2.23858 2.238572,3E-06 4.999995,0z","id":"path-144","fill":"url(#gradient-fill-141)","stroke-width":1,"stroke":"#000000","stroke-opacity":0.4,"stroke-linecap":"flat","stroke-linejoin":"round"}]},{"nodeType":"g","id":"shape-145","children":[{"nodeType":"use","transform":[{"type":"rotate","args":[0]}],"id":"text-145","data-reference-type":"text","data-reference-id":"01","data-shadow":false,"data-rotation":0,"x":0,"y":0}],"className":"uneventable"},{"nodeType":"g","id":"shape-146","children":[{"nodeType":"path","d":"M117.499985,1.5C120.261414,1.499995 122.499992,3.738568 122.499992,6.499998 122.499992,6.499999 122.499992,6.5 122.499992,6.500001L122.499992,6.500001L122.499992,14.999999C122.499992,17.761421 120.261421,19.999998 117.5,19.999998L117.5,19.999998L6.500001,19.999998C3.738578,20 1.500002,17.761425 1.5,15.000002L1.5,15.000002L1.5,6.500003C1.499998,3.73858 3.738572,1.500003 6.499995,1.5z","id":"path-146","fill":"none","stroke-width":3,"stroke":"#000000","stroke-opacity":0.4,"stroke-linecap":"flat","stroke-linejoin":"round"}]}]}],"className":"eventable"},"commandset-76":{"nodeType":"g","children":[{"nodeType":"defs","children":[{"nodeType":"linearGradient","gradientTransform":[{"type":"translate","args":[0,0]},{"type":"translate","args":[1.0807563996576047E-14,3.8957467164523478E-13]},{"type":"scale","args":[1.0080645781525999,1.0232559047305]},{"type":"rotate","args":[90,0.5,0.5]}],"id":"gradient-fill-148","children":[{"nodeType":"stop","offset":"0%","stop-color":"#F0F0F0","stop-opacity":1},{"nodeType":"stop","offset":"0%","stop-color":"#F0F0F0","stop-opacity":1},{"nodeType":"stop","offset":"100%","stop-color":"#CDCDCD","stop-opacity":1},{"nodeType":"stop","offset":"100%","stop-color":"#CDCDCD","stop-opacity":1}]},{"nodeType":"filter","id":"filter-150","children":[{"nodeType":"feFlood","result":"floodOut","flood-color":"#000000","flood-opacity":0.29},{"nodeType":"feGaussianBlur","result":"gaussOut","in":"SourceAlpha","stdDeviation":[1.75,1.75]},{"nodeType":"feComposite","in":"floodOut","in2":"gaussOut","operator":"in"}],"filterUnits":"userSpaceOnUse","x":-11.25,"y":-11.25,"width":150,"height":47}]},{"nodeType":"use","transform":[{"type":"translate","args":[0,0]},{"type":"scale","args":[1,1]}],"xlink:href":"#pathwrap-149","filter":"url(#filter-150)","data-angle":90,"data-distance":4,"data-height":24.5,"data-scale":1,"data-adornment-type":"drop-shadow","data-width":127.5},{"nodeType":"g","id":"pathwrap-149","children":[{"nodeType":"g","id":"shape-151","children":[{"nodeType":"path","d":"M118.999985,0C121.761414,-5E-06 123.999992,2.238568 123.999992,4.999998 123.999992,4.999999 123.999992,5 123.999992,5.000001L123.999992,5.000001L123.999992,16.499998C123.999992,19.261421 121.761421,21.499998 119,21.499998L119,21.499998L5.000001,21.499998C2.238578,21.5 2E-06,19.261425 0,16.500002L0,16.500002L0,5.000003C-2E-06,2.23858 2.238572,3E-06 4.999995,0z","id":"path-151","fill":"url(#gradient-fill-148)","stroke-width":1,"stroke":"#000000","stroke-opacity":0.54,"stroke-linecap":"flat","stroke-linejoin":"round"}]},{"nodeType":"g","id":"shape-152","children":[{"nodeType":"use","transform":[{"type":"rotate","args":[0]}],"id":"text-152","data-reference-type":"text","data-reference-id":"01","data-shadow":false,"data-rotation":0,"x":0,"y":0}],"className":"uneventable"}]}],"className":"eventable"},"commandset-77":{"nodeType":"g","children":[{"nodeType":"defs","children":[{"nodeType":"linearGradient","gradientTransform":[{"type":"translate","args":[0,0]},{"type":"translate","args":[1.0807563996576047E-14,3.8957467164523478E-13]},{"type":"scale","args":[1.0080645781525999,1.0232559047305]},{"type":"rotate","args":[90,0.5,0.5]}],"id":"gradient-fill-154","children":[{"nodeType":"stop","offset":"0%","stop-color":"#D6D6D6","stop-opacity":1},{"nodeType":"stop","offset":"0%","stop-color":"#D6D6D6","stop-opacity":1},{"nodeType":"stop","offset":"100%","stop-color":"#E6E6E6","stop-opacity":1},{"nodeType":"stop","offset":"100%","stop-color":"#E6E6E6","stop-opacity":1}]},{"nodeType":"filter","id":"filter-156","children":[{"nodeType":"feFlood","result":"floodOut","flood-color":"#000000","flood-opacity":0.29},{"nodeType":"feGaussianBlur","result":"gaussOut","in":"SourceAlpha","stdDeviation":[1.75,1.75]},{"nodeType":"feComposite","in":"floodOut","in2":"gaussOut","operator":"in"}],"filterUnits":"userSpaceOnUse","x":-11.25,"y":-11.25,"width":150,"height":47}]},{"nodeType":"use","transform":[{"type":"translate","args":[0,0]},{"type":"scale","args":[1,1]}],"xlink:href":"#pathwrap-155","filter":"url(#filter-156)","data-angle":90,"data-distance":4,"data-height":24.5,"data-scale":1,"data-adornment-type":"drop-shadow","data-width":127.5},{"nodeType":"g","id":"pathwrap-155","children":[{"nodeType":"g","id":"shape-157","children":[{"nodeType":"path","d":"M118.999985,0C121.761414,-5E-06 123.999992,2.238568 123.999992,4.999998 123.999992,4.999999 123.999992,5 123.999992,5.000001L123.999992,5.000001L123.999992,16.499998C123.999992,19.261421 121.761421,21.499998 119,21.499998L119,21.499998L5.000001,21.499998C2.238578,21.5 2E-06,19.261425 0,16.500002L0,16.500002L0,5.000003C-2E-06,2.23858 2.238572,3E-06 4.999995,0z","id":"path-157","fill":"url(#gradient-fill-154)","stroke-width":1,"stroke":"#000000","stroke-opacity":0.54,"stroke-linecap":"flat","stroke-linejoin":"round"}]},{"nodeType":"g","id":"shape-158","children":[{"nodeType":"use","transform":[{"type":"rotate","args":[0]}],"id":"text-158","data-reference-type":"text","data-reference-id":"01","data-shadow":false,"data-rotation":0,"x":0,"y":0}],"className":"uneventable"},{"nodeType":"g","id":"shape-159","children":[{"nodeType":"path","d":"M117.499985,1.5C120.261414,1.499995 122.499992,3.738568 122.499992,6.499998 122.499992,6.499999 122.499992,6.5 122.499992,6.500001L122.499992,6.500001L122.499992,14.999999C122.499992,17.761421 120.261421,19.999998 117.5,19.999998L117.5,19.999998L6.500001,19.999998C3.738578,20 1.500002,17.761425 1.5,15.000002L1.5,15.000002L1.5,6.500003C1.499998,3.73858 3.738572,1.500003 6.499995,1.5z","id":"path-159","fill":"none","stroke-width":3,"stroke":"#000000","stroke-opacity":0.4,"stroke-linecap":"flat","stroke-linejoin":"round"}]}]}],"className":"eventable"},"commandset-78":{"nodeType":"g","children":[{"nodeType":"defs","children":[{"nodeType":"linearGradient","gradientTransform":[{"type":"translate","args":[0,0]},{"type":"translate","args":[1.0807563996576047E-14,3.8957467164523478E-13]},{"type":"scale","args":[1.0080645781525999,1.0232559047305]},{"type":"rotate","args":[90,0.5,0.5]}],"id":"gradient-fill-161","children":[{"nodeType":"stop","offset":"0%","stop-color":"#EBEBEB","stop-opacity":1},{"nodeType":"stop","offset":"0%","stop-color":"#EBEBEB","stop-opacity":1},{"nodeType":"stop","offset":"100%","stop-color":"#D1D1D1","stop-opacity":1},{"nodeType":"stop","offset":"100%","stop-color":"#D1D1D1","stop-opacity":1}]},{"nodeType":"filter","id":"filter-163","children":[{"nodeType":"feFlood","result":"floodOut","flood-color":"#000000","flood-opacity":0.29},{"nodeType":"feGaussianBlur","result":"gaussOut","in":"SourceAlpha","stdDeviation":[1.75,1.75]},{"nodeType":"feComposite","in":"floodOut","in2":"gaussOut","operator":"in"}],"filterUnits":"userSpaceOnUse","x":-11.25,"y":-11.25,"width":150,"height":47}]},{"nodeType":"use","transform":[{"type":"translate","args":[0,0]},{"type":"scale","args":[1,1]}],"xlink:href":"#pathwrap-162","filter":"url(#filter-163)","data-angle":90,"data-distance":4,"data-height":24.5,"data-scale":1,"data-adornment-type":"drop-shadow","data-width":127.5},{"nodeType":"g","id":"pathwrap-162","children":[{"nodeType":"g","id":"shape-164","children":[{"nodeType":"path","d":"M118.999985,0C121.761414,-5E-06 123.999992,2.238568 123.999992,4.999998 123.999992,4.999999 123.999992,5 123.999992,5.000001L123.999992,5.000001L123.999992,16.499998C123.999992,19.261421 121.761421,21.499998 119,21.499998L119,21.499998L5.000001,21.499998C2.238578,21.5 2E-06,19.261425 0,16.500002L0,16.500002L0,5.000003C-2E-06,2.23858 2.238572,3E-06 4.999995,0z","id":"path-164","fill":"url(#gradient-fill-161)","stroke-width":1,"stroke":"#000000","stroke-opacity":0.54,"stroke-linecap":"flat","stroke-linejoin":"round"}]},{"nodeType":"g","id":"shape-165","children":[{"nodeType":"use","transform":[{"type":"rotate","args":[0]}],"id":"text-165","data-reference-type":"text","data-reference-id":"01","data-shadow":false,"data-rotation":0,"x":0,"y":0}],"className":"uneventable"}]}],"className":"eventable"},"commandset-79":{"nodeType":"g","children":[{"nodeType":"text","font-family":"Articulate Charset1_ 5Y3DCAF1F7","font-size":"13px","fill":"#4B4B4B","fill-opacity":1,"children":[{"nodeType":"tspan","x":"34 42 50 58 63 67 75 83 90","y":16,"children":["Continue"]}]}]},"commandset-80":{"nodeType":"g","children":[{"nodeType":"g","id":"shape-166","children":[{"nodeType":"path","d":"M0,0L688,0 688,79.5 0,79.5z","id":"path-166","fill":"none"}]},{"nodeType":"g","id":"shape-167","children":[{"nodeType":"use","transform":[{"type":"rotate","args":[0]}],"id":"text-167","data-reference-type":"text","data-reference-id":"01","data-shadow":false,"data-rotation":0,"x":0,"y":0}],"className":"uneventable"}],"className":"eventable"},"commandset-81":{"nodeType":"g","children":[{"nodeType":"text","font-family":"Articulate Charset1_ 5Y3DCAF1F7","font-size":"24px","fill":"#FFDD4C","fill-opacity":1,"children":[{"nodeType":"tspan","x":"10 25 38 50 57 70 90 97 112 121 128 141 154 165 180 195 202 217 232 245 254 261 268 281 298 313 322 335 348 357 372 387 400 415 422 435 448 455 468 480 495 508 519 528 541 550 557 572 587 596 603 618 633 648 661 670 677","y":35,"children":["Review of Techniques: “Unreasonable” expectations under "]}]},{"nodeType":"text","font-family":"Articulate Charset1_ 5Y3DCAF1F7","font-size":"24px","fill":"#FFDD4C","fill-opacity":1,"children":[{"nodeType":"tspan","x":"10 19 34 47 54 65 80 89 98 111 126 135 142 153 168 183 198 205 214 221 236 251 260","y":64,"children":["the current conditions"]}]}]},"commandset-82":{"nodeType":"g","children":[{"nodeType":"g","id":"shape-168","children":[{"nodeType":"path","d":"M0,0L476,0 476,215.5 0,215.5z","id":"path-168","fill":"#E3E7F4","fill-opacity":1,"stroke-width":3,"stroke":"#E5C22D","stroke-opacity":1,"stroke-linecap":"flat","stroke-linejoin":"round"}]},{"nodeType":"g","id":"shape-169","children":[{"nodeType":"use","transform":[{"type":"rotate","args":[0]}],"id":"text-169","data-reference-type":"text","data-reference-id":"01","data-shadow":false,"data-rotation":0,"x":0,"y":0}],"className":"uneventable"}],"className":"eventable"},"commandset-83":{"nodeType":"g","children":[{"nodeType":"text","font-family":"Articulate Charset1_ 5Y3DCAF1F7","font-size":"19px","fill":"#2E3092","fill-opacity":1,"children":[{"nodeType":"tspan","x":"10 21 26 26 37 44 56 68 79 84 91 103 114 119 126 137 154 159 164 174 179 186 191 199 211 223 231 242 249 261 268 273 284 296 308 313 320 327 337 342 349 361 366","y":58,"children":["1. Probe the family’s concerns and try to "]}]},{"nodeType":"text","font-family":"Articulate Charset1_ 5Y3DCAF1F7","font-size":"19px","fill":"#2E3092","fill-opacity":1,"children":[{"nodeType":"tspan","x":"25 37 49 61 72 79 86 93 104 116 128 133 140 152 163 168 175 180 187 198 209 216 228 240 247 252 259 271 278 283 290 302 313 330 335 340 351 358 370 381 389 394 405 410 415 425 430 435 442 447","y":81,"children":["understand their reasons for them, especially if "]}]},{"nodeType":"text","font-family":"Articulate Charset1_ 5Y3DCAF1F7","font-size":"19px","fill":"#2E3092","fill-opacity":1,"children":[{"nodeType":"tspan","x":"25 32 44 55 65 70 81 88 99 104 111 116 126 137 144 155 167 172","y":104,"children":["they are fixated."]}]},{"nodeType":"text","font-family":"Articulate Charset1_ 5Y3DCAF1F7","font-size":"19px","fill":"#2E3092","fill-opacity":1,"children":[{"nodeType":"tspan","x":"10 21 26 26 37 44 54 59 66 78 83 89 96 107 113 120 132 140 152 159 164 176 188 193 200 212 223 228 236 248 255 262 273 285 292 297 302 309 316 328 339 346 351 358 370 377 384 396 408 420 432 437 449 461 466","y":150,"children":["2. Try to (re)focus on the current issues surrounding "]}]},{"nodeType":"text","font-family":"Articulate Charset1_ 5Y3DCAF1F7","font-size":"19px","fill":"#2E3092","fill-opacity":1,"children":[{"nodeType":"tspan","x":"25 32 44 55 60 72 83 90 95 106 118 125 130","y":173,"children":["the patient."]}]}]},"commandset-84":{"nodeType":"g","children":[{"nodeType":"g","id":"shape-170","children":[{"nodeType":"path","d":"M0,0L192,0 192,66 0,66z","id":"path-170","fill":"none"}]},{"nodeType":"g","id":"shape-171","children":[{"nodeType":"use","transform":[{"type":"rotate","args":[0]}],"id":"text-171","data-reference-type":"text","data-reference-id":"01","data-shadow":false,"data-rotation":0,"x":0,"y":0}],"className":"uneventable"}],"className":"eventable"},"commandset-85":{"nodeType":"g","children":[{"nodeType":"text","font-family":"Articulate Charset1_ 5Y3DCAF1F7","font-size":"48px","fill":"#FFDD4C","fill-opacity":1,"children":[{"nodeType":"tspan","x":"10 39 66 85 112 125 152","y":49,"children":["Case 3"]}]}]},"commandset-86":{"nodeType":"g","children":[{"nodeType":"g","id":"shape-172","children":[{"nodeType":"path","d":"M0,0L648,0 648,286 0,286z","id":"path-172","fill":"none"}]},{"nodeType":"g","id":"shape-173","children":[{"nodeType":"use","transform":[{"type":"rotate","args":[0]}],"id":"text-173","data-reference-type":"text","data-reference-id":"01","data-shadow":false,"data-rotation":0,"x":0,"y":0}],"className":"uneventable"}],"className":"eventable"},"commandset-87":{"nodeType":"g","children":[{"nodeType":"text","font-family":"Articulate Charset1_ 5Y3DCAF1F7","font-size":"19px","fill":"#FFDD4C","fill-opacity":1,"children":[{"nodeType":"tspan","x":"10 28 35 42 47 52 66 77 89 99 110 117 122 127 134 139 150 155 166 177 183 193 204 215 222 227 239 244 256 261 266 277 289 299 304 320 332 344 349 365 376 383 388 393 398 408 413 425 437 442 453 460 465 477 489 506 517 522 533 538 550 562 573 578 583 595 600 611 616","y":23,"children":["Mrs. Denver is a 75-year old lady who was living at home alone in a "]}]},{"nodeType":"text","font-family":"Articulate Charset1_ 5Y3DCAF1F7","font-size":"19px","fill":"#FFDD4C","fill-opacity":1,"children":[{"nodeType":"tspan","x":"10 15 27 35 46 51 56 64 76 93 110 122 134 139 146 156 161 166 176 188 199 204 220 231 238 243 250 262 274 286 298 303 315 327 343 355 360 372 384 389 396 408 419 424 436 443 455 467 479 491 496 501 513 518 525 532 544 556 563 568 580 587 592 599 611 622 627","y":46,"children":["local community. She was found down on the ground in front of the "]}]},{"nodeType":"text","font-family":"Articulate Charset1_ 5Y3DCAF1F7","font-size":"19px","fill":"#FFDD4C","fill-opacity":1,"children":[{"nodeType":"tspan","x":"10 22 34 46 53 64 69 81 91 96 108 119 126 131 143 154 159 171 183 195 207 214 219 224 235 247 258 263 275 286 291 303 315 327 339 346 351 359 370 375 380 391 403 408 419 430 441 446 457 464 469 476 488 499 504 516 527 534 539 550 562 569 574 590 601 608 613","y":69,"children":["house by her neighbor. The neighbor called 911 as the patient was "]}]},{"nodeType":"text","font-family":"Articulate Charset1_ 5Y3DCAF1F7","font-size":"19px","fill":"#FFDD4C","fill-opacity":1,"children":[{"nodeType":"tspan","x":"10 22 33 43 48 60 72 77 84 91 103 115 127 132 143 148 160 167 178 189 196 208 213 225 237 242 247 257 269 280 285 301 312 319 324 329 341 348 360 372 383 390 401 413 418 423 435 440 447 459 470 475 486 500 505 516 528 540 545 557 564 576 588 600 612 619 624","y":92,"children":["having trouble breathing. She was intubated in the ED and brought "]}]},{"nodeType":"text","font-family":"Articulate Charset1_ 5Y3DCAF1F7","font-size":"19px","fill":"#FFDD4C","fill-opacity":1,"children":[{"nodeType":"tspan","x":"10 17 29 34 41 53 64 69 87 92 104 118 123","y":115,"children":["to the MICU."]}]},{"nodeType":"text","font-family":"Articulate Charset1_ 5Y3DCAF1F7","font-size":"19px","fill":"#FFDD4C","fill-opacity":1,"children":[{"nodeType":"tspan","x":"10 21 33 44 49 61 72 84 91 96 108 119 124 136 148 155 162 173 178 185 196 208 220 227 234 241 246 253 265 276 283 288 299 304 321 332 344 349 365 377 389 394 399 411 422 434 441 446 453 458 469 476 481 493 498 515 522 533 538 545 550 561 568 573 580 592 603 608","y":161,"children":["The bedside nurse reports that a man who identifies himself as the "]}]},{"nodeType":"text","font-family":"Articulate Charset1_ 5Y3DCAF1F7","font-size":"19px","fill":"#FFDD4C","fill-opacity":1,"children":[{"nodeType":"tspan","x":"10 22 33 40 45 56 68 75 80 87 92 99 111 123 128 133 140 145 157 164 169 179 184 196 208 213 218 230 235 242 249 261 278 283 297 310 322 327 332 348 360 371 378 389 394 406 417 422 438 450 457 468 475 480 485 496 508 519 526 537 542 553 560 571 576 583 599 611 616","y":184,"children":["patient’s son is driving in from NYC, where he works. There are two "]}]},{"nodeType":"text","font-family":"Articulate Charset1_ 5Y3DCAF1F7","font-size":"19px","fill":"#FFDD4C","fill-opacity":1,"children":[{"nodeType":"tspan","x":"10 22 33 45 57 69 76 87 94 101 106 122 134 146 151 156 161 171 182 187 199 210 221 228 240 250 255 260 267 279 290 300 305 312 323 335 347 354 361 366 373 385 396 403 408 415 427 438 443 450 455 472 484 501 506 518 529 536 541 546 558 565 572 577 588 593 598 610 617 622","y":207,"children":["daughters who live nearby; they report that their mom has lost a lot "]}]},{"nodeType":"text","font-family":"Articulate Charset1_ 5Y3DCAF1F7","font-size":"19px","fill":"#FFDD4C","fill-opacity":1,"children":[{"nodeType":"tspan","x":"10 22 29 34 50 61 66 78 90 97 102 107 119 124 131 143 154 159 164 175 182 189 194 205 210 227 239 251 258 270 277 282 294 305 312 324 329 336 347 352 359 371 382 387 394 399 410 417 424 436 443 450 457 462 469 481 486 498 509 514 521 533 540 551 556 563 575 586 591 603 614 626 631","y":230,"children":["of weight in the last 2 months despite their efforts to be sure she had "]}]},{"nodeType":"text","font-family":"Articulate Charset1_ 5Y3DCAF1F7","font-size":"19px","fill":"#FFDD4C","fill-opacity":1,"children":[{"nodeType":"tspan","x":"10 17 29 41 53 58 69 81 93 98 105 117 128 135 140 147 159 170 175 186 193 204 209 214 225 237 248 253 265 276 288 300 312 319 330 337 344 349 360 365 372 384 389 396 407 419 431 438 445 450 457 469 480 487 492 499 511 522 527 534 539 556 568 575 587 598 605 610","y":253,"children":["food and that she ate. The daughters also report that their mother "]}]},{"nodeType":"text","font-family":"Articulate Charset1_ 5Y3DCAF1F7","font-size":"19px","fill":"#FFDD4C","fill-opacity":1,"children":[{"nodeType":"tspan","x":"10 22 27 39 44 56 68 75 80 96 107 119 126 131 142 147 152 159 170 175 182 194 206 218 230 237 244 249 260","y":276,"children":["did not want “life support.”"]}]}]},"commandset-88":{"nodeType":"g","children":[{"nodeType":"path","d":"M0,0L652,0 652,240 0,240z","id":"path-174","fill":"#FFFFFF","fill-opacity":1,"stroke-width":3,"stroke":"#262626","stroke-opacity":1,"stroke-linecap":"flat","stroke-linejoin":"round"}],"className":"eventable"},"commandset-89":{"nodeType":"g","children":[{"nodeType":"g","id":"shape-175","children":[{"nodeType":"path","d":"M0,0L640,0 640,39 0,39z","id":"path-175","fill":"none"}]},{"nodeType":"g","id":"shape-176","children":[{"nodeType":"use","transform":[{"type":"rotate","args":[0]}],"id":"text-176","data-reference-type":"text","data-reference-id":"01","data-shadow":false,"data-rotation":0,"x":0,"y":0}],"className":"uneventable"}],"className":"eventable"},"commandset-90":{"nodeType":"g","children":[{"nodeType":"text","font-family":"Articulate Charset1_ 5Y3DCAF1F7","font-size":"24px","fill":"#FFDD4C","fill-opacity":1,"children":[{"nodeType":"tspan","x":"10 27 42 62 69 89 104 119 126 141 148 160 175 190 197 210 225 240 249 262 271 280 287 296 311 318 327 334 343 350 359 374 387 396 403 418 433 445","y":28,"children":["How would you address this situation?"]}]}]},"commandset-91":{"nodeType":"g","children":[{"nodeType":"g","id":"shape-177","children":[{"nodeType":"path","d":"M0,0L648,0 648,67.5 0,67.5z","id":"path-177","fill":"none"}]},{"nodeType":"g","id":"shape-178","children":[{"nodeType":"use","transform":[{"type":"rotate","args":[0]}],"id":"text-178","data-reference-type":"text","data-reference-id":"01","data-shadow":false,"data-rotation":0,"x":0,"y":0}],"className":"uneventable"}],"className":"eventable"},"commandset-92":{"nodeType":"g","children":[{"nodeType":"text","font-family":"Articulate Charset1_ 5Y3DCAF1F7","font-size":"27px","fill":"#E5C22D","fill-opacity":1,"children":[{"nodeType":"tspan","x":"216 243 259 274 285 293 309 324 340 356 371 387 402 418 431","y":44,"children":["What happened?"]}]}]},"commandset-93":{"nodeType":"g","children":[{"nodeType":"g","id":"shape-179","children":[{"nodeType":"path","d":"M0,0L648,0 648,72 0,72z","id":"path-179","fill":"none"}]},{"nodeType":"g","id":"shape-180","children":[{"nodeType":"use","transform":[{"type":"rotate","args":[0]}],"id":"text-180","data-reference-type":"text","data-reference-id":"01","data-shadow":false,"data-rotation":0,"x":0,"y":0}],"className":"uneventable"}],"className":"eventable"},"commandset-94":{"nodeType":"g","children":[{"nodeType":"text","font-family":"Articulate Charset1_ 5Y3DCAF1F7","font-size":"17px","fill":"#FFDD4C","fill-opacity":1,"children":[{"nodeType":"tspan","x":"19 28 38 47 52 59 68 83 88 93 102 107 112 119 124 131 138 143 148 153 158 168 173 182 187 197 206 216 221 230 240 250 255 265 274 281 286 293 303 318 327 332 342 349 359 369 374 383 398 405 410 417 427 436 445 450 460 469 478 488 493 500 510 515 529 539 546 555 560 567 577 584 594 604 614 624 629 634","y":22,"children":["The family is still divided and has some problems they need to work through. "]}]},{"nodeType":"text","font-family":"Articulate Charset1_ 5Y3DCAF1F7","font-size":"16px","fill":"#FFDD4C","fill-opacity":1,"children":[{"nodeType":"tspan","x":"178 186 196 206 216 220 230 234 242 252 262 266 270 280 286 295 301 309 318 328 337 341 345 354 364 374 378 382 386 392 396 402 412 416 420 433 443 452 462 470","y":61,"children":["Should you intervene, and, if so, when?"]}]}]},"commandset-95":{"nodeType":"g","children":[{"nodeType":"text","font-family":"Articulate Charset1_ 5Y3DCAF1F7","font-size":"21px","fill":"#FFDD4C","fill-opacity":1,"children":[{"nodeType":"tspan","x":"10 23 36 49 57 63 76 88 96 102 110 123 129 137 143 149 155","y":41.5,"children":["Consider this..."]}]}]},"commandset-96":{"nodeType":"g","children":[{"nodeType":"g","id":"shape-181","children":[{"nodeType":"path","d":"M0,0L648,0 648,107.5 0,107.5z","id":"path-181","fill":"none"}]},{"nodeType":"g","id":"shape-182","children":[{"nodeType":"use","transform":[{"type":"rotate","args":[0]}],"id":"text-182","data-reference-type":"text","data-reference-id":"01","data-shadow":false,"data-rotation":0,"x":0,"y":0}],"className":"uneventable"}],"className":"eventable"},"commandset-97":{"nodeType":"g","children":[{"nodeType":"text","font-family":"Articulate Charset1_ 5Y3DCAF1F7","font-size":"16px","fill":"#FFDD4C","fill-opacity":1,"children":[{"nodeType":"tspan","x":"10 22 32 45 49 59 63 73 77 83 93 102 106 113 117 121 131 135 142 146 155 165 169 173 183 187 193 203 212 216 224 228 238 247 257 261 265 275 281 290 296 304 313 323 332 340","y":21,"children":["How did the clinician in the video intervene?"]}]},{"nodeType":"text","font-family":"Articulate Charset1_ 5Y3DCAF1F7","font-size":"16px","fill":"#FFDD4C","fill-opacity":1,"children":[{"nodeType":"tspan","x":"10 22 32 36 44 54 64 68 74 84 88 98 107 111 117 127 131 137 141 154 163 169 173 182 188 194 203 210 216 220 228 237 245","y":40,"children":["Do you think this was effective?"]}]},{"nodeType":"text","font-family":"Articulate Charset1_ 5Y3DCAF1F7","font-size":"16px","fill":"#FFDD4C","fill-opacity":1,"children":[{"nodeType":"tspan","x":"10 26 36 45 51 55 65 74 80 87 96 106 112 116 126 132 136 142 152 161 165 171 175 189 198 202 215 224 230 234 240 250 259 263 270 274 278 288 292 299 303 312 322 326 332 342 351 360 369 373 383 393 401","y":59,"children":["What percent of the time was the clinician speaking?"]}]},{"nodeType":"text","font-family":"Articulate Charset1_ 5Y3DCAF1F7","font-size":"16px","fill":"#FFDD4C","fill-opacity":1,"children":[{"nodeType":"tspan","x":"10 22 32 45 49 59 63 73 77 87 96 102 106 112 116 120 129 139 146 155 159 168 174 180 189 196 202 206 212 222 231 235 242 252 262 270 279 285 291 300 306 310 320 330 334 340 349 358 362 372 382 386 396 400 409 416 425 433","y":78,"children":["How did her silence affect the conversation taking place?"]}]}]},"commandset-98":{"nodeType":"g","children":[{"nodeType":"path","d":"M0,0L652,0 652,208 0,208z","id":"path-183","fill":"#FFFFFF","fill-opacity":1,"stroke-width":3,"stroke":"#262626","stroke-opacity":1,"stroke-linecap":"flat","stroke-linejoin":"round"}],"className":"eventable"},"commandset-99":{"nodeType":"g","children":[{"nodeType":"text","font-family":"Articulate Charset1_ 5Y3DCAF1F7","font-size":"16px","fill":"#000000","fill-opacity":1,"children":[{"nodeType":"tspan","x":"0 9 17 27 36 40 48 58 68 74 78 84 93 99 109 119 129 135 144 150 154 164 173 179 188 192","y":15,"children":["Type your responses here."]}]}]},"commandset-100":{"nodeType":"g","children":[{"nodeType":"g","id":"shape-184","children":[{"nodeType":"path","d":"M0,0L520,0 520,232 0,232z","id":"path-184","fill":"none"}]},{"nodeType":"g","id":"shape-185","children":[{"nodeType":"use","transform":[{"type":"rotate","args":[0]}],"id":"text-185","data-reference-type":"text","data-reference-id":"01","data-shadow":false,"data-rotation":0,"x":0,"y":0}],"className":"uneventable"}],"className":"eventable"},"commandset-101":{"nodeType":"g","children":[{"nodeType":"text","font-family":"Articulate Charset1_ 5Y3DCAF1F7","font-size":"16px","fill":"#454545","fill-opacity":1,"children":[{"nodeType":"tspan","x":"10 20 29 33 43 53 57 67 77 81 90 96 100 104 110 114 124 133 139 149 153 159 169 173 183 193 197 201 217 226 230 239 243 247 251 261 270 278 287 291 295 304 313 319 329 338 348 352 358 368 372 386 396 403 413 417 421 430 440 450 454 467 476 480","y":20,"children":["Being quiet is hard to do. We all have learned so much, and we "]}]},{"nodeType":"text","font-family":"Articulate Charset1_ 5Y3DCAF1F7","font-size":"16px","fill":"#454545","fill-opacity":1,"children":[{"nodeType":"tspan","x":"10 23 32 42 48 52 58 68 72 78 88 97 103 112 116","y":39,"children":["want to share."]}]},{"nodeType":"text","font-family":"Articulate Charset1_ 5Y3DCAF1F7","font-size":"16px","fill":"#454545","fill-opacity":1,"children":[{"nodeType":"tspan","x":"220 232 242 255 264 272 281 287 291 295 299","y":77,"children":["However..."]}]},{"nodeType":"text","font-family":"Articulate Charset1_ 5Y3DCAF1F7","font-size":"16px","fill":"#454545","fill-opacity":1,"children":[{"nodeType":"tspan","x":"10 18 22 26 35 45 52 61 65 69 75 79 88 92 98 108 118 122 126 130 141 151 161 165 172 181 191 195 205 211 220 224 228 234 238 244 254 258 272 281 290 299 303 313 322 332 342 346 355 359 365 374 378 387 391 395 406 416 426 430 437 446 456 460 470 476 485 489 493 499 503","y":115,"children":["Silence is a tool. You can use it to make people talk. You can use it "]}]},{"nodeType":"text","font-family":"Articulate Charset1_ 5Y3DCAF1F7","font-size":"16px","fill":"#454545","fill-opacity":1,"children":[{"nodeType":"tspan","x":"10 16 26 30 40 44 52 61 65 73 83 93 99 105 114 118 124 128 134 144 158 167 171 177 181 195 204 208 212 221 227 237 246 253 257 266 270 274 282 286 290 296 300 308 318 328 332 342 351 359 368 372 382 391 400 410 414 423 437 447 457 463 473 482 492 496","y":134,"children":["to give yourself some time, especially if you have been ambushed "]}]},{"nodeType":"text","font-family":"Articulate Charset1_ 5Y3DCAF1F7","font-size":"16px","fill":"#454545","fill-opacity":1,"children":[{"nodeType":"tspan","x":"10 20 28 32 41 45 55 65 74 80 86 90 100 110 114","y":153,"children":["by a question."]}]},{"nodeType":"text","font-family":"Articulate Charset1_ 5Y3DCAF1F7","font-size":"16px","fill":"#454545","fill-opacity":1,"children":[{"nodeType":"tspan","x":"10 19 25 33 37 47 53 62 69 75 79 86 90 100 110 114 120 124 128 137 147 154 163 167 171 181 185 193 203 213 219 223 233 242 250 256 260 267 277 287 295 304 310 316 325 331 335 345 355 359 368 378 388 392 398 407 416 420 430 440 453 457 461 467 471","y":191,"children":["Try practicing silence in your next conversation and see how it "]}]},{"nodeType":"text","font-family":"Articulate Charset1_ 5Y3DCAF1F7","font-size":"16px","fill":"#454545","fill-opacity":1,"children":[{"nodeType":"tspan","x":"10 23 33 39 48 54 58 64 74 80 84 92 102 112 116","y":210,"children":["works for you."]}]}]},"commandset-102":{"nodeType":"g","children":[{"nodeType":"g","id":"shape-186","children":[{"nodeType":"path","d":"M0,0L648,0 648,60 0,60z","id":"path-186","fill":"none"}]},{"nodeType":"g","id":"shape-187","children":[{"nodeType":"use","transform":[{"type":"rotate","args":[0]}],"id":"text-187","data-reference-type":"text","data-reference-id":"01","data-shadow":false,"data-rotation":0,"x":0,"y":0}],"className":"uneventable"}],"className":"eventable"},"commandset-103":{"nodeType":"g","children":[{"nodeType":"text","font-family":"Articulate Charset1_ 5Y3DCAF1F7","font-size":"21px","fill":"#FFDD4C","fill-opacity":1,"children":[{"nodeType":"tspan","x":"10 31 44 56 64 70 88 101 109 122 130 136 149 162 174 182 188 196 209 221 227 240 253 264 272 278 287 293 305 318 324 337 345 357 363 371 384 390 403 415 423 429 437 450 462 468 476 488 507 513 519 530 536 544 557 563 575 588 596 608 620 626","y":26,"children":["What words does the physician use to get the family to agree "]}]},{"nodeType":"text","font-family":"Articulate Charset1_ 5Y3DCAF1F7","font-size":"21px","fill":"#FFDD4C","fill-opacity":1,"children":[{"nodeType":"tspan","x":"10 18 31 37 56 68 80 88 94 102 115 134 147 155 163 176 194 205","y":51,"children":["to meet tomorrow?"]}]}]},"commandset-104":{"nodeType":"g","children":[{"nodeType":"path","d":"M0,0L240,0 240,307.5 0,307.5z","id":"path-188","fill":"#FFFFFF","fill-opacity":1,"stroke-width":3,"stroke":"#262626","stroke-opacity":1,"stroke-linecap":"flat","stroke-linejoin":"round"}],"className":"eventable"},"commandset-105":{"nodeType":"g","children":[{"nodeType":"g","id":"shape-189","children":[{"nodeType":"path","d":"M0,0L688,0 688,55.5 0,55.5z","id":"path-189","fill":"none"}]},{"nodeType":"g","id":"shape-190","children":[{"nodeType":"use","transform":[{"type":"rotate","args":[0]}],"id":"text-190","data-reference-type":"text","data-reference-id":"01","data-shadow":false,"data-rotation":0,"x":0,"y":0}],"className":"uneventable"}],"className":"eventable"},"commandset-106":{"nodeType":"g","children":[{"nodeType":"text","font-family":"Articulate Charset1_ 5Y3DCAF1F7","font-size":"24px","fill":"#E5C22D","fill-opacity":1,"children":[{"nodeType":"tspan","x":"10 25 38 50 57 70 90 97 112 121 128 141 154 165 180 195 202 217 232 245 254 261 268 285 292 304 311 326 339 354 361 373 386 407 414 421 433","y":37.5,"children":["Review of Techniques: Divided Family"]}]}]},"commandset-107":{"nodeType":"g","children":[{"nodeType":"g","id":"shape-191","children":[{"nodeType":"path","d":"M0,0L539.75,0 539.75,295.5 0,295.5z","id":"path-191","fill":"#E3E7F4","fill-opacity":1,"stroke-width":3,"stroke":"#E5C22D","stroke-opacity":1,"stroke-linecap":"flat","stroke-linejoin":"round"}]},{"nodeType":"g","id":"shape-192","children":[{"nodeType":"use","transform":[{"type":"rotate","args":[0]}],"id":"text-192","data-reference-type":"text","data-reference-id":"01","data-shadow":false,"data-rotation":0,"x":0,"y":0}],"className":"uneventable"}],"className":"eventable"},"commandset-108":{"nodeType":"g","children":[{"nodeType":"text","font-family":"Articulate Charset1_ 5Y3DCAF1F7","font-size":"19px","fill":"#2E3092","fill-opacity":1,"children":[{"nodeType":"tspan","x":"10 21 26 26 36 47 54 59 66 78 89 94 101 112 129 134 139 149 154 164 175 187 194 199","y":30,"children":["1. Let the family vent."]}]},{"nodeType":"text","font-family":"Articulate Charset1_ 5Y3DCAF1F7","font-size":"19px","fill":"#2E3092","fill-opacity":1,"children":[{"nodeType":"tspan","x":"10 21 26 26 39 51 63 68 85 96 106 111 123 134 145 157 162 169 181 186 193 200 212 224 229 240 252 264 269 276 287 299 306 318 330 342 347 354 366 377 382 394 405 415 422 427 439 450 460 465","y":76,"children":["2. You may need to stop and regroup the next day."]}]},{"nodeType":"text","font-family":"Articulate Charset1_ 5Y3DCAF1F7","font-size":"19px","fill":"#2E3092","fill-opacity":1,"children":[{"nodeType":"tspan","x":"10 21 26 26 39 51 63 68 85 96 106 111 123 134 145 157 162 169 181 186 197 209 216 227 238 243 250 262 267 279 284 291 302 314 321 332 343 348","y":122,"children":["3. You may need to agree to disagree."]}]},{"nodeType":"text","font-family":"Articulate Charset1_ 5Y3DCAF1F7","font-size":"19px","fill":"#2E3092","fill-opacity":1,"children":[{"nodeType":"tspan","x":"10 21 26 31 41 48 59 76 87 92 99 111 122 127 139 144 151 159 171 178 185 190 202 214 219 230 237 249 261 273 285 290 297 309 320 325 337 348 355 360 371 383 390 395","y":168,"children":["4. Frame the discussion around the patient."]}]},{"nodeType":"text","font-family":"Articulate Charset1_ 5Y3DCAF1F7","font-size":"19px","fill":"#2E3092","fill-opacity":1,"children":[{"nodeType":"tspan","x":"10 21 26 31 44 56 68 73 90 101 111 116 128 139 150 162 167 174 186 191 196 208 215 226 233 243 254 266 277 282 287 294 299 310 317 328 339 351 356 361 366 373 378 385 397 414 425 437 449 460 465 482 493 503 508","y":214,"children":["5. You may need to intervene if asked, if someone may "]}]},{"nodeType":"text","font-family":"Articulate Charset1_ 5Y3DCAF1F7","font-size":"19px","fill":"#2E3092","fill-opacity":1,"children":[{"nodeType":"tspan","x":"10 22 33 38 50 61 68 85 96 108 113 118 123 130 135 142 154 165 172 183 188 193 200 205 216 228 233 244 251 259 270 275 286 293 298 310 322 327 339 346 351 362 379 391 398 403 415 427 432 437 449 456 461 466 473 478 485 497 508 513","y":237,"children":["be harmed, if there is an escalation of emotion, or if the "]}]},{"nodeType":"text","font-family":"Articulate Charset1_ 5Y3DCAF1F7","font-size":"19px","fill":"#2E3092","fill-opacity":1,"children":[{"nodeType":"tspan","x":"10 22 33 45 56 66 71 83 90 97 102 107 119 126 137 144 151 162 169 180 185 201 206 213 225 230 237 249 260 265 273 284 291 302 307 319 326 331 338 350 361 366 378 389 396 401 412 424 431 436","y":260,"children":["behaviors interfere with the care of the patient."]}]}]},"commandset-109":{"nodeType":"g","children":[{"nodeType":"text","font-family":"Articulate Charset1_ 5Y3DCAF1F7","font-size":"48px","fill":"#FFDD4C","fill-opacity":1,"children":[{"nodeType":"tspan","x":"10 39 66 85 112 125 152","y":49,"children":["Case 4"]}]}]},"commandset-110":{"nodeType":"g","children":[{"nodeType":"text","font-family":"Articulate Charset1_ 5Y3DCAF1F7","font-size":"19px","fill":"#FFDD4C","fill-opacity":1,"children":[{"nodeType":"tspan","x":"10 28 35 40 45 59 70 86 97 102 114 121 126 131 138 143 154 159 170 181 187 197 208 219 226 231 243 248 260 265 282 293 305 310 326 331 338 350 355 367 374 386 398 410 415 422 427 439 444 451 462 473 480 491 496 501 515 520 527 532 544 549 556 567 578 585 596 601 613 624 631 636","y":22,"children":["Mr. Hawkins is a 49-year old man with Crohn’s disease. His disease has "]}]},{"nodeType":"text","font-family":"Articulate Charset1_ 5Y3DCAF1F7","font-size":"19px","fill":"#FFDD4C","fill-opacity":1,"children":[{"nodeType":"tspan","x":"10 22 33 44 56 61 73 78 85 92 97 105 117 122 129 134 141 153 158 175 186 198 209 221 232 237 242 253 265 277 282 294 305 310 322 333 340 345 357 368 379 391 396 403 414 425 430 442 454 459 466 477 487 498 505 516 521 526","y":45,"children":["been difficult to manage, and he has been taking several "]}]},{"nodeType":"text","font-family":"Articulate Charset1_ 5Y3DCAF1F7","font-size":"19px","fill":"#FFDD4C","fill-opacity":1,"children":[{"nodeType":"tspan","x":"10 15 32 49 61 73 85 92 104 116 128 135 146 153 160 171 183 190 195 207 214 226 238 245 250 262 272 283 290 295 302 314 325 330 342 353 360 367 372 379 390 406 411 421 432 443 450 457 462 467 481 492 497 509 516 527 534 545 557 564 575 587 592 599 611 616","y":68,"children":["immunosuppressant drugs over the past few years. He presented to "]}]},{"nodeType":"text","font-family":"Articulate Charset1_ 5Y3DCAF1F7","font-size":"19px","fill":"#FFDD4C","fill-opacity":1,"children":[{"nodeType":"tspan","x":"10 17 29 40 45 57 69 76 88 93 100 111 116 121 137 142 149 161 166 174 186 198 205 217 224 229 241 253 258 269 281 293 298 314 325 332 337 348 360 377 382 389 396 407 419 424 431 443 448 455 467 478 483 488 500 514 519 535 540 547 559 564 574 579 591 601 606 611","y":91,"children":["the hospital with confusion and was admitted to the ICU with SIRS. "]}]},{"nodeType":"text","font-family":"Articulate Charset1_ 5Y3DCAF1F7","font-size":"19px","fill":"#FFDD4C","fill-opacity":1,"children":[{"nodeType":"tspan","x":"10 28 40 45 50 62 69 74 81 93 104 109 121 128 139 144 156 161 173 184 191 196 203 214 224 235 246 251 262 274 279 290 295 300 311 318 330 341 346 358 363 370 377 389 401 408 419 424 429 440 452 459 467 478 485 492 497 513 518 525 537 542 549 560 570 581 588 599 604","y":137,"children":["MRI of the brain has revealed a large bifrontal abscess with severe "]}]},{"nodeType":"text","font-family":"Articulate Charset1_ 5Y3DCAF1F7","font-size":"19px","fill":"#FFDD4C","fill-opacity":1,"children":[{"nodeType":"tspan","x":"10 17 29 36 43 55 67 79 91 96 108 120 125 135 146 153 165 177 188 200 205 213 218 229 241 252 269 280 285 290 301 313 325 330 341 352 366 371 378 390 402 418 425 430 442 453 460 467 472 479 486 497 509 516 521 528 539 546 553 564 572 579 591 598 608 613","y":160,"children":["surrounding vasogenic edema, and EEG shows persistent refractory "]}]},{"nodeType":"text","font-family":"Articulate Charset1_ 5Y3DCAF1F7","font-size":"19px","fill":"#FFDD4C","fill-opacity":1,"children":[{"nodeType":"tspan","x":"10 17 24 35 42 54 61 66 77 89 94 99 110 122 129 134 142 154 161 166 171 185 190 200 211 223 228 240 245 252 257 264 275 287 299 311 323 330 335 347 358 375 387 399 409 421 432 449 454 462 467 474 481 492 499 511 518 523 528 535 547 558 563","y":183,"children":["status epilepticus. Given his tenuous hemodynamic status, the "]}]},{"nodeType":"text","font-family":"Articulate Charset1_ 5Y3DCAF1F7","font-size":"19px","fill":"#FFDD4C","fill-opacity":1,"children":[{"nodeType":"tspan","x":"10 22 33 45 52 64 71 83 90 102 113 120 130 135 142 153 164 181 186 191 198 203 210 221 226 238 246 253 264 276 283 288 295 307 312 324 336 347 354 365 372 383 388 400 412 419 424 436 443 448 456 468 480 488 499 506 518 523 530 542 553 560 565 572 584 595 605 610","y":206,"children":["neurosurgery team is reluctant to operate out of concern that they "]}]},{"nodeType":"text","font-family":"Articulate Charset1_ 5Y3DCAF1F7","font-size":"19px","fill":"#FFDD4C","fill-opacity":1,"children":[{"nodeType":"tspan","x":"10 27 38 48 53 61 72 84 91 102 107 114 126 133 140 152 163 170 175 187 198 206 218 235 247 258 270 277 288 295 300 312 324 329 334 348 359 364 376 387 394 399 411 423 430 435 451 463 474 485 497 502 514 526 531 538 543 555 563 574 579","y":229,"children":["may cause further decompensation. He has not woken up since "]}]},{"nodeType":"text","font-family":"Articulate Charset1_ 5Y3DCAF1F7","font-size":"19px","fill":"#FFDD4C","fill-opacity":1,"children":[{"nodeType":"tspan","x":"10 21 33 50 55 62 69 74 86 98 103 110 115 125 130 142 153 163 170 175 186 198 210 215 220 231 243 255 260 270 282 294 299 311 322 332 343 348 353 365 372 379 384 395 407 419 430 442 447 458 463 470 482 487 494 506 511 523 530 541 548 555 567 574 579 586 598 603 615 620 627 632","y":252,"children":["admission six days ago, and you have just added a third pressor to his "]}]},{"nodeType":"text","font-family":"Articulate Charset1_ 5Y3DCAF1F7","font-size":"19px","fill":"#FFDD4C","fill-opacity":1,"children":[{"nodeType":"tspan","x":"10 17 28 40 45 62 73 85 90 103 115 127 132 140 151 156 161 166 178 183 190 195 211 216 223 234 239 250 262 274 279 290 297 308 313 325 336 343 348 355 367 372 380 392 409 420 425 430 442 447 454 466 473 478 489 494 511 522 533 540 545 557 569 574","y":275,"children":["regimen.You call his wife and ask her to come in for a meeting."]}]}]},"commandset-111":{"nodeType":"g","children":[{"nodeType":"g","id":"shape-193","children":[{"nodeType":"path","d":"M0,0L568,0 568,60 0,60z","id":"path-193","fill":"none"}]},{"nodeType":"g","id":"shape-194","children":[{"nodeType":"use","transform":[{"type":"rotate","args":[0]}],"id":"text-194","data-reference-type":"text","data-reference-id":"01","data-shadow":false,"data-rotation":0,"x":0,"y":0}],"className":"uneventable"}],"className":"eventable"},"commandset-112":{"nodeType":"g","children":[{"nodeType":"text","font-family":"Articulate Charset1_ 5Y3DCAF1F7","font-size":"21px","fill":"#FFDD4C","fill-opacity":1,"children":[{"nodeType":"tspan","x":"10 23 36 55 68 80 88 100 106 114 127 139 145 158 170 181 189 195 203 221 234 240 251 257 270 283 295 303 311 323 331 337 343 356 368 374 387 395 407 420 432 440 452 465 471 479 492 498 511 524 532 544 550","y":26,"children":["Compare the next two vignettes. Be prepared to note "]}]},{"nodeType":"text","font-family":"Articulate Charset1_ 5Y3DCAF1F7","font-size":"21px","fill":"#FFDD4C","fill-opacity":1,"children":[{"nodeType":"tspan","x":"10 28 41 53 61 67 75 88 100 106 115 121 127 140 146 155 161 173 186 192 200 212 223 231 237 249 257 263 281 293 299 305 311 323 331 337 345 358 370 376 384 396 415 421 427 438 444 452 458 466 478 486 499 512 525 533 545 551","y":51,"children":["what the clinician says as well as the family’s response."]}]}]},"commandset-113":{"nodeType":"g","children":[{"nodeType":"g","id":"shape-195","children":[{"nodeType":"path","d":"M0,0L164,0 164,49.8125 0,49.8125z","id":"path-195","fill":"none"}]},{"nodeType":"g","id":"shape-196","children":[{"nodeType":"use","transform":[{"type":"rotate","args":[0]}],"id":"text-196","data-reference-type":"text","data-reference-id":"01","data-shadow":false,"data-rotation":0,"x":0,"y":0}],"className":"uneventable"}],"className":"eventable"},"commandset-114":{"nodeType":"g","children":[{"nodeType":"text","font-family":"Articulate Charset1_ 5Y3DCAF1F7","font-size":"27px","fill":"#FFDD4C","fill-opacity":1,"children":[{"nodeType":"tspan","x":"10 28 36 52 68 83 94 105 120 128 147","y":35,"children":["Vignette A"]}]}]},"commandset-115":{"nodeType":"g","children":[{"nodeType":"g","id":"shape-197","children":[{"nodeType":"path","d":"M0,0L216,0 216,42 0,42z","id":"path-197","fill":"none"}]},{"nodeType":"g","id":"shape-198","children":[{"nodeType":"use","transform":[{"type":"rotate","args":[0]}],"id":"text-198","data-reference-type":"text","data-reference-id":"01","data-shadow":false,"data-rotation":0,"x":0,"y":0}],"className":"uneventable"}],"className":"eventable"},"commandset-116":{"nodeType":"g","children":[{"nodeType":"text","font-family":"Articulate Charset1_ 5Y3DCAF1F7","font-size":"27px","fill":"#FFDD4C","fill-opacity":1,"children":[{"nodeType":"tspan","x":"41 59 67 83 99 114 125 136 151 159 175","y":31,"children":["Vignette B"]}]}]},"commandset-117":{"nodeType":"g","children":[{"nodeType":"path","d":"M0,0L660,0 660,248 0,248z","id":"path-199","fill":"#FFFFFF","fill-opacity":1,"stroke-width":3,"stroke":"#262626","stroke-opacity":1,"stroke-linecap":"flat","stroke-linejoin":"round"}],"className":"eventable"},"commandset-118":{"nodeType":"g","children":[{"nodeType":"g","id":"shape-200","children":[{"nodeType":"path","d":"M0,0L632,0 632,68 0,68z","id":"path-200","fill":"none"}]},{"nodeType":"g","id":"shape-201","children":[{"nodeType":"use","transform":[{"type":"rotate","args":[0]}],"id":"text-201","data-reference-type":"text","data-reference-id":"01","data-shadow":false,"data-rotation":0,"x":0,"y":0}],"className":"uneventable"}],"className":"eventable"},"commandset-119":{"nodeType":"g","children":[{"nodeType":"text","font-family":"Articulate Charset1_ 5Y3DCAF1F7","font-size":"24px","fill":"#FFDD4C","fill-opacity":1,"children":[{"nodeType":"tspan","x":"10 34 49 62 71 78 87 100 107 114 121 130 137 152 159 174 181 190 205 218 225 236 243 250 265 272 283 290 303 318 325 340 349 362 369 376 391 398 414 421 436 451 464 473 482 495 502 517 524 533 548 561 570 577","y":28,"children":["What skills did the clinician use in Vignette B that "]}]},{"nodeType":"text","font-family":"Articulate Charset1_ 5Y3DCAF1F7","font-size":"24px","fill":"#FFDD4C","fill-opacity":1,"children":[{"nodeType":"tspan","x":"10 30 43 52 65 80 87 96 103 118 127 140 155 162 169 184 191 207 214 229 244 257 266 275 288 295 312 324","y":57,"children":["weren’t used in Vignette A?"]}]}]},"commandset-120":{"nodeType":"g","children":[{"nodeType":"g","id":"shape-202","children":[{"nodeType":"path","d":"M0,0L440,0 440,87.5 0,87.5z","id":"path-202","fill":"none"}]},{"nodeType":"g","id":"shape-203","children":[{"nodeType":"use","transform":[{"type":"rotate","args":[0]}],"id":"text-203","data-reference-type":"text","data-reference-id":"01","data-shadow":false,"data-rotation":0,"x":0,"y":0}],"className":"uneventable"}],"className":"eventable"},"commandset-121":{"nodeType":"g","children":[{"nodeType":"text","font-family":"Articulate Charset1_ 5Y3DCAF1F7","font-size":"24px","fill":"#FFDD4C","fill-opacity":1,"children":[{"nodeType":"tspan","x":"10 27 34 49 56 68 83 98 105 120 135 144 157 164 173 188 201 210 217 226 241 254 261 272 279 286 301 308 319 326 339 354 361 368 375","y":52.5,"children":["Did you note that the clinician..."]}]}]},"commandset-122":{"nodeType":"g","children":[{"nodeType":"g","id":"shape-204","children":[{"nodeType":"path","d":"M0,0L466,0 466,223.5 0,223.5z","id":"path-204","fill":"none"}]},{"nodeType":"g","id":"shape-205","children":[{"nodeType":"use","transform":[{"type":"rotate","args":[0]}],"id":"text-205","data-reference-type":"text","data-reference-id":"01","data-shadow":false,"data-rotation":0,"x":0,"y":0}],"className":"uneventable"}],"className":"eventable"},"commandset-123":{"nodeType":"g","children":[{"nodeType":"text","font-family":"Wingdings Charset1_ 6KVECA6F56A","font-size":"21px","fill":"#FF0000","fill-opacity":1,"children":[{"nodeType":"tspan","x":"10 29","y":45,"children":["þ"]}]},{"nodeType":"text","font-family":"Wingdings Charset1_ 6KVECA6F56A","font-size":"21px","fill":"#000000","fill-opacity":1,"children":[{"nodeType":"tspan","x":"29 50","y":45,"children":[" "]}]},{"nodeType":"text","font-family":"Articulate Charset1_ 5Y3DCAF1F7","font-size":"21px","fill":"#EFEF23","fill-opacity":1,"children":[{"nodeType":"tspan","x":"50 65 77 90 103 115 123 129 137 150 162 168 176 188 207 213 219 230 236 244 250 262 275 288 306 312 324 337 350 362 368","y":45,"children":["Gauges the family’s knowledge."]}]},{"nodeType":"text","font-family":"Wingdings Charset1_ 6KVECA6F56A","font-size":"21px","fill":"#FF0000","fill-opacity":1,"children":[{"nodeType":"tspan","x":"10 29","y":95,"children":["þ"]}]},{"nodeType":"text","font-family":"Wingdings Charset1_ 6KVECA6F56A","font-size":"21px","fill":"#000000","fill-opacity":1,"children":[{"nodeType":"tspan","x":"29 50","y":95,"children":[" "]}]},{"nodeType":"text","font-family":"Articulate Charset1_ 5Y3DCAF1F7","font-size":"21px","fill":"#EFEF23","fill-opacity":1,"children":[{"nodeType":"tspan","x":"50 65 73 85 93 99 107 120 126 134 146 157 163 175 193 199 207 220 232 238 247 259 267 279 285","y":95,"children":["Asks to review the case."]}]},{"nodeType":"text","font-family":"Wingdings Charset1_ 6KVECA6F56A","font-size":"21px","fill":"#FF0000","fill-opacity":1,"children":[{"nodeType":"tspan","x":"10 29","y":145,"children":["þ"]}]},{"nodeType":"text","font-family":"Wingdings Charset1_ 6KVECA6F56A","font-size":"21px","fill":"#000000","fill-opacity":1,"children":[{"nodeType":"tspan","x":"29 50","y":145,"children":[" "]}]},{"nodeType":"text","font-family":"Articulate Charset1_ 5Y3DCAF1F7","font-size":"21px","fill":"#EFEF23","fill-opacity":1,"children":[{"nodeType":"tspan","x":"50 65 73 85 93 99 107 120 126 134 147 159 171 183 189 202 215 221 234 246 259 271 277 285 291 304 312 318 326 339 352 360 373 385 394 400 412 418 424 432 440 448 454","y":145,"children":["Asks to speak on behalf of subspecialists."]}]},{"nodeType":"text","font-family":"Wingdings Charset1_ 6KVECA6F56A","font-size":"21px","fill":"#FF0000","fill-opacity":1,"children":[{"nodeType":"tspan","x":"10 29","y":195,"children":["þ"]}]},{"nodeType":"text","font-family":"Wingdings Charset1_ 6KVECA6F56A","font-size":"21px","fill":"#000000","fill-opacity":1,"children":[{"nodeType":"tspan","x":"29 50","y":195,"children":[" "]}]},{"nodeType":"text","font-family":"Articulate Charset1_ 5Y3DCAF1F7","font-size":"21px","fill":"#EFEF23","fill-opacity":1,"children":[{"nodeType":"tspan","x":"50 65 73 85 93 99 107 120 128 136 142 148 160 173 186 199 211 224 236 242","y":195,"children":["Uses soft language."]}]}]},"commandset-124":{"nodeType":"g","children":[{"nodeType":"g","id":"shape-206","children":[{"nodeType":"path","d":"M0,0L632,0 632,39 0,39z","id":"path-206","fill":"none"}]},{"nodeType":"g","id":"shape-207","children":[{"nodeType":"use","transform":[{"type":"rotate","args":[0]}],"id":"text-207","data-reference-type":"text","data-reference-id":"01","data-shadow":false,"data-rotation":0,"x":0,"y":0}],"className":"uneventable"}],"className":"eventable"},"commandset-125":{"nodeType":"g","children":[{"nodeType":"text","font-family":"Articulate Charset1_ 5Y3DCAF1F7","font-size":"24px","fill":"#FFDD4C","fill-opacity":1,"children":[{"nodeType":"tspan","x":"10 34 49 62 71 78 93 102 117 130 139 146 153 174 189 204 213 222 235 250 259 266 281 296 305 318 327 339 352 361 368 383 398 407 414 429 436 451 458 470 485 500 507 522 537 546 559 571","y":28,"children":["What other important observations did you note?"]}]}]},"commandset-126":{"nodeType":"g","children":[{"nodeType":"text","font-family":"Articulate Charset1_ 5Y3DCAF1F7","font-size":"22px","fill":"#E5C22D","fill-opacity":1,"children":[{"nodeType":"tspan","x":"10 23 35 46 52 64 82 88 101 110 116 128 140 150 163 176 182 195 208 220 229 235 241 262 268 277 290 303 316 328 337 346 355 367 380 393 399 412 425 431 440 453 465 471 480 492 503 515 524 530 539 550 556 569 578 584 590 596 602 615 627 636 645","y":37,"children":["Review of Techniques: Misunderstanding the severity of illness"]}]}]},"commandset-127":{"nodeType":"g","children":[{"nodeType":"g","id":"shape-208","children":[{"nodeType":"path","d":"M0,0L512,0 512,277 0,277z","id":"path-208","fill":"#E3E7F4","fill-opacity":1,"stroke-width":3,"stroke":"#E5C22D","stroke-opacity":1,"stroke-linecap":"flat","stroke-linejoin":"round"}]},{"nodeType":"g","id":"shape-209","children":[{"nodeType":"use","transform":[{"type":"rotate","args":[0]}],"id":"text-209","data-reference-type":"text","data-reference-id":"01","data-shadow":false,"data-rotation":0,"x":0,"y":0}],"className":"uneventable"}],"className":"eventable"},"commandset-128":{"nodeType":"g","children":[{"nodeType":"text","font-family":"Articulate Charset1_ 5Y3DCAF1F7","font-size":"21px","fill":"#2E3092","fill-opacity":1,"children":[{"nodeType":"tspan","x":"10 22 28 28 43 55 68 76 82 93 99 112 120 133 146 158 164 172 185 197 203 211 223 242 248 254 265 271 290 302 321 334 346 354 360 368 374 386 399 412 430 436 448 461 474 486 492","y":58.5,"children":["1. Gently probe the family member\'s knowledge."]}]},{"nodeType":"text","font-family":"Articulate Charset1_ 5Y3DCAF1F7","font-size":"21px","fill":"#2E3092","fill-opacity":1,"children":[{"nodeType":"tspan","x":"10 22 28 28 43 51 63 69 82 94 102 121 127 135 143 149 162 175 181 189 202 208 216 228 239 245 257 275 281 289 302 314 320 329 341 349 361 367","y":108.5,"children":["2. Ask permission to review the case."]}]},{"nodeType":"text","font-family":"Articulate Charset1_ 5Y3DCAF1F7","font-size":"21px","fill":"#2E3092","fill-opacity":1,"children":[{"nodeType":"tspan","x":"10 22 28 28 43 49 55 68 86 92 100 113 125 131 139 151 170 176 182 193 199 218 230 249 262 274 282 288 296 309 315 323 335 343 356 369 382 395 401","y":158.5,"children":["3. Allow the family member to respond."]}]},{"nodeType":"text","font-family":"Articulate Charset1_ 5Y3DCAF1F7","font-size":"21px","fill":"#2E3092","fill-opacity":1,"children":[{"nodeType":"tspan","x":"10 22 28 28 41 53 59 68 81 94 107 113 124 136 149 157 163 176 184 190 201 214 227 235 241 254 272 285 291 304 310 322 330 342 350 356 362 383 396 404 417 423 432 445 458 464 473 485 493 499","y":208.5,"children":["4. Be cognizant of your own biases. Word choices "]}]},{"nodeType":"text","font-family":"ArticulateBoldItaItalicA39247DD","font-size":"21px","fill":"#2E3092","fill-opacity":1,"children":[{"nodeType":"tspan","x":"25 38 51","y":233.5,"children":["do"]}]},{"nodeType":"text","font-family":"Articulate Charset1_ 5Y3DCAF1F7","font-size":"21px","fill":"#2E3092","fill-opacity":1,"children":[{"nodeType":"tspan","x":"51 57 76 88 96 104 116 124 130","y":233.5,"children":[" matter."]}]}]},"commandset-129":{"nodeType":"g","children":[{"nodeType":"g","id":"shape-210","children":[{"nodeType":"path","d":"M0,0L176,0 176,66 0,66z","id":"path-210","fill":"none"}]},{"nodeType":"g","id":"shape-211","children":[{"nodeType":"use","transform":[{"type":"rotate","args":[0]}],"id":"text-211","data-reference-type":"text","data-reference-id":"01","data-shadow":false,"data-rotation":0,"x":0,"y":0}],"className":"uneventable"}],"className":"eventable"},"commandset-130":{"nodeType":"g","children":[{"nodeType":"text","font-family":"Articulate Charset1_ 5Y3DCAF1F7","font-size":"48px","fill":"#FFDD4C","fill-opacity":1,"children":[{"nodeType":"tspan","x":"10 39 66 85 112 125 152","y":49,"children":["Case 5"]}]}]},"commandset-131":{"nodeType":"g","children":[{"nodeType":"g","id":"shape-212","children":[{"nodeType":"path","d":"M0,0L600,0 600,217 0,217z","id":"path-212","fill":"none"}]},{"nodeType":"g","id":"shape-213","children":[{"nodeType":"use","transform":[{"type":"rotate","args":[0]}],"id":"text-213","data-reference-type":"text","data-reference-id":"01","data-shadow":false,"data-rotation":0,"x":0,"y":0}],"className":"uneventable"}],"className":"eventable"},"commandset-132":{"nodeType":"g","children":[{"nodeType":"text","font-family":"Articulate Charset1_ 5Y3DCAF1F7","font-size":"19px","fill":"#FFDD4C","fill-opacity":1,"children":[{"nodeType":"tspan","x":"10 24 29 40 51 57 67 78 89 96 101 113 118 130 135 151 163 180 191 203 208 213 220 225 236 248 265 270 277 284 295 307 312 319 331 336 346 358 370 377 382 394 406 413 425 430 437 448 453 458 463 473 485 496 501 513 524 531 536","y":23,"children":["A 91-year old woman is admitted to your hospital. She has "]}]},{"nodeType":"text","font-family":"Articulate Charset1_ 5Y3DCAF1F7","font-size":"19px","fill":"#FFDD4C","fill-opacity":1,"children":[{"nodeType":"tspan","x":"10 20 31 38 46 58 63 74 81 86 98 109 126 137 149 156 161 172 177 188 200 212 217 229 240 247 252 264 275 286 298 303 315 326 336 341 353 365 370 382 387 394 401 406 414 426 431 438 448 453 469 474 481 493 498","y":46,"children":["vascular dementia and has been having difficulty with "]}]},{"nodeType":"text","font-family":"Articulate Charset1_ 5Y3DCAF1F7","font-size":"19px","fill":"#FFDD4C","fill-opacity":1,"children":[{"nodeType":"tspan","x":"10 17 33 44 49 54 66 82 87 99 111 116 121 131 143 154 159 164 171 176 183 190 201 213 220 227 238 245 252 263 275 280 287 294 306 323 328 339 344 356 367 384 395 407 414 419 430 435 442 453 461 466 471 476 483 493 498 505 517 524 529","y":69,"children":["swallowing. She is transferred from a dementia facility for "]}]},{"nodeType":"text","font-family":"Articulate Charset1_ 5Y3DCAF1F7","font-size":"19px","fill":"#FFDD4C","fill-opacity":1,"children":[{"nodeType":"tspan","x":"10 22 34 41 48 53 65 70 81 86 97 104 116 121 128 139 146 151 163 175 180 192 204 215 227 244 256 268 273 284 289","y":92,"children":["possible aspiration pneumonia."]}]},{"nodeType":"text","font-family":"Articulate Charset1_ 5Y3DCAF1F7","font-size":"19px","fill":"#FFDD4C","fill-opacity":1,"children":[{"nodeType":"tspan","x":"10 20 32 43 48 60 72 83 90 95 107 119 126 131 143 154 164 175 180 191 196 201 206 216 221 233 245 250 266 271 276 281 286 297 304 309 321 332 339 344 356 367 384 395 407 414 419 430 435 451 462 469 474 481 493 505 510","y":138,"children":["She does not have a living will as her dementia was too "]}]},{"nodeType":"text","font-family":"Articulate Charset1_ 5Y3DCAF1F7","font-size":"19px","fill":"#FFDD4C","fill-opacity":1,"children":[{"nodeType":"tspan","x":"10 21 33 43 54 66 74 85 97 102 109 121 126 137 149 161 177 182 194 205 212 217 233 238 245 257 268 275 280 285 297 309 316 321 333 344 351 356 363 375 387 392 404 415 422 427 439 450 462 473 480 496 508 515 526 531 538 550 555","y":161,"children":["advanced to know her wishes, but her son has paperwork to "]}]},{"nodeType":"text","font-family":"Articulate Charset1_ 5Y3DCAF1F7","font-size":"19px","fill":"#FFDD4C","fill-opacity":1,"children":[{"nodeType":"tspan","x":"10 17 29 41 57 62 69 81 92 99 104 116 127 132 137 144 149 156 168 179 184 195 210 224 229 234 248 259 264 280 291 303 310 317 322 333 343 354 361 371 378 390 395 407 419 424 431 443 448 460 471 476 488 500 512 523 528 535 547 552 559 571 582 589 594","y":184,"children":["show that he is the POA. He wants everything to be done so that "]}]},{"nodeType":"text","font-family":"Articulate Charset1_ 5Y3DCAF1F7","font-size":"19px","fill":"#FFDD4C","fill-opacity":1,"children":[{"nodeType":"tspan","x":"10 17 29 40 45 53 64 76 81 88 99 106 118 125 137 142 149 161 166 178 189 196 201 213 225 232 249 260 265 270 275 286 291 303 314 319 326 331 336 341 358 363 370 381 393 398 403 408 413 420 431 438 445 455 460 471 476","y":207,"children":["she can return to her normal, albeit limited, lifestyle."]}]}]},"commandset-133":{"nodeType":"g","children":[{"nodeType":"g","id":"shape-214","children":[{"nodeType":"path","d":"M0,0L608,0 608,286 0,286z","id":"path-214","fill":"none"}]},{"nodeType":"g","id":"shape-215","children":[{"nodeType":"use","transform":[{"type":"rotate","args":[0]}],"id":"text-215","data-reference-type":"text","data-reference-id":"01","data-shadow":false,"data-rotation":0,"x":0,"y":0}],"className":"uneventable"}],"className":"eventable"},"commandset-134":{"nodeType":"g","children":[{"nodeType":"text","font-family":"Articulate Charset1_ 5Y3DCAF1F7","font-size":"19px","fill":"#FFDD4C","fill-opacity":1,"children":[{"nodeType":"tspan","x":"10 23 35 47 52 63 70 81 86 98 110 126 131 148 159 170 177 182 194 206 211 227 232 239 251 256 263 275 286 291 298 310 322 327 332 343 355 366 371 383 394 401 406 417 429 436 441 453 464 471 476 488 499 510 522 527 532 544 549 556 568 579 584","y":22,"children":["You are now meeting with the son. The patient has been in the "]}]},{"nodeType":"text","font-family":"Articulate Charset1_ 5Y3DCAF1F7","font-size":"19px","fill":"#FFDD4C","fill-opacity":1,"children":[{"nodeType":"tspan","x":"10 22 34 41 53 58 65 76 81 86 93 105 112 117 124 136 143 154 165 170 187 199 211 218 230 237 242 247 257 269 280 285 297 308 315 320 332 343 354 366 371 376 388 395 407 419 430 437 448 460 465 472 488 493 501 512 517 522 529 536 547 557 562 574 586 591","y":45,"children":["hospital for three months. She has been intubated twice: staying "]}]},{"nodeType":"text","font-family":"Articulate Charset1_ 5Y3DCAF1F7","font-size":"19px","fill":"#FFDD4C","fill-opacity":1,"children":[{"nodeType":"tspan","x":"10 22 29 36 41 48 60 71 76 86 97 109 116 121 128 140 147 152 164 176 187 192 208 219 230 241 246 257 269 281 286 293 305 316 328 333 345 357 362 369 381 392 397 409 420 430 437 442 447 459 466 478 490 501 508 513 525 537 542 547 559 571 576 586 591","y":68,"children":["off the vent for one week and then on the next intubation, only "]}]},{"nodeType":"text","font-family":"Articulate Charset1_ 5Y3DCAF1F7","font-size":"19px","fill":"#FFDD4C","fill-opacity":1,"children":[{"nodeType":"tspan","x":"10 21 32 37 49 61 73 80 87 92 97 108 115 126 134 146 157 169 176 183 195 212 222 227 238 250 262 267 278 289 303 308 315 327 339 350 355 367 372 383 391 402 419 430 442 449 454 470 481 488 499 504 516 521 528 536 548 555 562 573 585 590","y":91,"children":["24 hours. Tracheostomy and PEG tube placement were discussed "]}]},{"nodeType":"text","font-family":"Articulate Charset1_ 5Y3DCAF1F7","font-size":"19px","fill":"#FFDD4C","fill-opacity":1,"children":[{"nodeType":"tspan","x":"10 22 33 40 52 59 70 75 80 91 103 115 120 127 139 150 155 162 174 186 191 196 203 208 220 232 239 244 255 266 277 289 294 306 318 323 335 347 352 364 376 381 388 400 411 418 429 434 441 453 458 470 482 489 494 506 518 525 530 546 551 556 561 566 571 578 583","y":114,"children":["before, and the son is not keen on doing these things but will if "]}]},{"nodeType":"text","font-family":"Articulate Charset1_ 5Y3DCAF1F7","font-size":"19px","fill":"#FFDD4C","fill-opacity":1,"children":[{"nodeType":"tspan","x":"10 17 29 40 45 52 63 68 73 80 85 90","y":137,"children":["she fails. "]}]},{"nodeType":"text","font-family":"Articulate Charset1_ 5Y3DCAF1F7","font-size":"19px","fill":"#FFDD4C","fill-opacity":1,"children":[{"nodeType":"tspan","x":"10 23 35 47 52 64 76 81 93 105 112 117 124 136 141 153 164 169 176 188 199 204 216 227 234 239 250 262 269 274 279 286 291 303 315 320 332 344 349 356 368 373 385 397 402 418 429 434 439 444 449 456 461 471 483 495 500 511 521 528 540 552 563 570 581 586","y":183,"children":["You do not think the patient is going to do well if you extubate "]}]},{"nodeType":"text","font-family":"Articulate Charset1_ 5Y3DCAF1F7","font-size":"19px","fill":"#FFDD4C","fill-opacity":1,"children":[{"nodeType":"tspan","x":"10 22 33 40 45 50 60 72 83 88 93 100 105 115 126 138 145 150 155 166 173 185 192 197 209 220 232 243 255 267 278 290 297 302 307 320 332 344 349 360 365 372 383 394 406 416 421 433 444 454 465 470 482 493 505 510 527 538 550 560 565","y":206,"children":["her. She is ventilator dependent. You already have had many "]}]},{"nodeType":"text","font-family":"Articulate Charset1_ 5Y3DCAF1F7","font-size":"19px","fill":"#FFDD4C","fill-opacity":1,"children":[{"nodeType":"tspan","x":"10 27 38 49 56 61 73 85 92 97 113 118 125 137 142 149 161 172 177 184 196 208 213 218 229 241 253 265 272 277 284 296 301 308 313 321 333 345 353 364 371 383 388 400 412 419 424 436 447 452 457 469 476 481 488 495 502 507 514 526 537 544 549 565 576 581","y":229,"children":["meetings with the son  about this concern but he insists that we "]}]},{"nodeType":"text","font-family":"Articulate Charset1_ 5Y3DCAF1F7","font-size":"19px","fill":"#FFDD4C","fill-opacity":1,"children":[{"nodeType":"tspan","x":"10 18 30 42 49 54 66 78 89 94 106 118 123 134 146 158 165 176 183 190 195 205 216 221 231 236 247 254 266 271 283 288 298 309 314 326 331 338 343 360 372 379 391 402 409 414 425 430 438 450 461 473 481 492 497 508 513 518 531 543 555 560 571 578 589 594","y":252,"children":["continue on aggressively “to give his mother a chance.”  You are "]}]},{"nodeType":"text","font-family":"Articulate Charset1_ 5Y3DCAF1F7","font-size":"19px","fill":"#FFDD4C","fill-opacity":1,"children":[{"nodeType":"tspan","x":"10 18 30 42 49 54 59 67 74 85 97 102 113 125 137 142 149 160 172 179 190 195 206 211 219 231 243 250 255 260 268 275 280 296 301 308 320 325 332 344 355 360 367 379 391 396","y":275,"children":["conflicted and sense a conflict with the son."]}]}]},"commandset-135":{"nodeType":"g","children":[{"nodeType":"g","id":"shape-216","children":[{"nodeType":"path","d":"M0,0L648,0 648,81.25 0,81.25z","id":"path-216","fill":"none"}]},{"nodeType":"g","id":"shape-217","children":[{"nodeType":"use","transform":[{"type":"rotate","args":[0]}],"id":"text-217","data-reference-type":"text","data-reference-id":"01","data-shadow":false,"data-rotation":0,"x":0,"y":0}],"className":"uneventable"}],"className":"eventable"},"commandset-136":{"nodeType":"g","children":[{"nodeType":"text","font-family":"Articulate Charset1_ 5Y3DCAF1F7","font-size":"21px","fill":"#FFDD4C","fill-opacity":1,"children":[{"nodeType":"tspan","x":"10 22 35 47 55 67 73 85 93 105 111 119 132 145 153 159 178 190 196 209 215 233 245 256 264 270 278 291 303 311 317 336 349 357 365 371 384 396 409 422 428 440 446 459 471 483 489 495 513 519 527 540 546 555 568 581 589 595 601 610 618 626 632","y":48,"children":["There are four main ways that most people deal with conflicts:"]}]}]},"commandset-137":{"nodeType":"g","children":[{"nodeType":"g","id":"shape-218","children":[{"nodeType":"path","d":"M0,0L628,0 628,48 0,48z","id":"path-218","fill":"#FFFFFF","fill-opacity":0}]},{"nodeType":"g","id":"shape-219","children":[{"nodeType":"use","transform":[{"type":"rotate","args":[0]}],"id":"text-219","data-reference-type":"text","data-reference-id":"01","data-shadow":false,"data-rotation":0,"x":0,"y":0}],"className":"uneventable"}],"className":"eventable"},"commandset-138":{"nodeType":"g","children":[{"nodeType":"text","font-family":"Articulate Charset1_ 5Y3DCAF1F7","font-size":"19px","fill":"#EFEF23","fill-opacity":1,"children":[{"nodeType":"tspan","x":"10 21 26 26 31 43 55 67 74 85 90 102 109 114 126 137 149 159 164 171 183 194 201 206 217 222 230 242 254 261 266 271 279 286 291 302 312 317 324 331 338 343","y":30.5,"children":["1. Ignore or deny that a conflict exists."]}]}]},"commandset-139":{"nodeType":"g","children":[{"nodeType":"g","id":"shape-220","children":[{"nodeType":"path","d":"M0,0L608,0 608,33 0,33z","id":"path-220","fill":"none"}]},{"nodeType":"g","id":"shape-221","children":[{"nodeType":"use","transform":[{"type":"rotate","args":[0]}],"id":"text-221","data-reference-type":"text","data-reference-id":"01","data-shadow":false,"data-rotation":0,"x":0,"y":0}],"className":"uneventable"}],"className":"eventable"},"commandset-140":{"nodeType":"g","children":[{"nodeType":"text","font-family":"Articulate Charset1_ 5Y3DCAF1F7","font-size":"19px","fill":"#EFEF23","fill-opacity":1,"children":[{"nodeType":"tspan","x":"10 21 26 31 45 50 55 67 83 88 95 107 118 123 135 142 154 165 172 177 189 200 207 214 224 229 236 248 253 270 281 292 303 308 319 324 329 334 346 357 365 370 377 382 394 406 413 418","y":23,"children":["2. Allow the other party to make all decisions."]}]}]},"commandset-141":{"nodeType":"g","children":[{"nodeType":"g","id":"shape-222","children":[{"nodeType":"path","d":"M0,0L568,0 568,56 0,56z","id":"path-222","fill":"none"}]},{"nodeType":"g","id":"shape-223","children":[{"nodeType":"use","transform":[{"type":"rotate","args":[0]}],"id":"text-223","data-reference-type":"text","data-reference-id":"01","data-shadow":false,"data-rotation":0,"x":0,"y":0}],"className":"uneventable"}],"className":"eventable"},"commandset-142":{"nodeType":"g","children":[{"nodeType":"text","font-family":"Articulate Charset1_ 5Y3DCAF1F7","font-size":"19px","fill":"#EFEF23","fill-opacity":1,"children":[{"nodeType":"tspan","x":"10 21 26 31 43 54 59 70 82 94 101 112 119 126 131 141 152 157 168 180 192 197 208 216 228 233 244 254 265 270 280 292 304 311 316 327 339 350 362 374 385 390 397 408 420 431 438 450 455 466 473 480 485 497 504 509 516 528 539 544","y":23,"children":["3. Be aggressive and achieve your agenda regardless of the "]}]},{"nodeType":"text","font-family":"Articulate Charset1_ 5Y3DCAF1F7","font-size":"19px","fill":"#EFEF23","fill-opacity":1,"children":[{"nodeType":"tspan","x":"10 22 29 41 52 59 64 76 87 94 101 111 116 123 128 133 145 152 163 170 181 188 195 202 207","y":46,"children":["other party’s interests."]}]}]},"commandset-143":{"nodeType":"g","children":[{"nodeType":"text","font-family":"Articulate Charset1_ 5Y3DCAF1F7","font-size":"19px","fill":"#EFEF23","fill-opacity":1,"children":[{"nodeType":"tspan","x":"10 21 26 31 43 55 72 84 91 103 120 125 132 143 148 159 171 183 188 204 216 223 234 239 246 258 270 281 288 300 311 318 323 330 342 347 354 359 371 383 388 399 404 411 423 428 440 447 452 464 476 481","y":23,"children":["4. Compromise and work together to find a solution "]}]},{"nodeType":"text","font-family":"Articulate Charset1_ 5Y3DCAF1F7","font-size":"19px","fill":"#EFEF23","fill-opacity":1,"children":[{"nodeType":"tspan","x":"10 21 33 40 51 62 73 85 90 101 106 113 125 130 142 154 161 173 178 190 201 208 215 220 231 238 243","y":46,"children":["agreeable to both parties."]}]}]},"commandset-144":{"nodeType":"g","children":[{"nodeType":"g","id":"shape-224","children":[{"nodeType":"path","d":"M0,0L640,0 640,40 0,40z","id":"path-224","fill":"none"}]},{"nodeType":"g","id":"shape-225","children":[{"nodeType":"use","transform":[{"type":"rotate","args":[0]}],"id":"text-225","data-reference-type":"text","data-reference-id":"01","data-shadow":false,"data-rotation":0,"x":0,"y":0}],"className":"uneventable"}],"className":"eventable"},"commandset-145":{"nodeType":"g","children":[{"nodeType":"text","font-family":"Articulate Charset1_ 5Y3DCAF1F7","font-size":"12px","fill":"#EFEF23","fill-opacity":1,"children":[{"nodeType":"tspan","x":"10 16 23 30 35 40 47 50 53 59 66 69 74 85 92 99 102 111 118 121 124 133 136 145 152 159 162 171 180 183 186 194 197 204 211 214 225 232 235 238 245 252 259 264 267 270 275 280 283 294 301 308 315 322 329 340 347 354 359 362 365 372 375 382 387 390 401 408 413 416 421 428 433 436 443 450 455 460 467 472 477 480 483 490 493 498 503 510 513 520 523 530 537 540 543 550 557 562 567 574 579 586 593 600 607 612 619 622","y":17,"children":["Source: Saltman DC, O\'Dea NA, Kidd MR. Conflict management: a primer for doctors in training. Postgraduate "]}]},{"nodeType":"text","font-family":"Articulate Charset1_ 5Y3DCAF1F7","font-size":"12px","fill":"#EFEF23","fill-opacity":1,"children":[{"nodeType":"tspan","x":"10 21 28 35 38 43 50 53 56 61 68 75 80 87 94 97 100 107 114 121 128 131 138 145 148 155 159 166 173 176","y":32,"children":["Medical Journal 2006;82:9-12."]}]}]},"commandset-146":{"nodeType":"g","children":[{"nodeType":"g","id":"shape-226","children":[{"nodeType":"path","d":"M0,0L576,0 576,135 0,135z","id":"path-226","fill":"none"}]},{"nodeType":"g","id":"shape-227","children":[{"nodeType":"use","transform":[{"type":"rotate","args":[0]}],"id":"text-227","data-reference-type":"text","data-reference-id":"01","data-shadow":false,"data-rotation":0,"x":0,"y":0}],"className":"uneventable"}],"className":"eventable"},"commandset-147":{"nodeType":"g","children":[{"nodeType":"text","font-family":"Articulate Charset1_ 5Y3DCAF1F7","font-size":"21px","fill":"#FFDD4C","fill-opacity":1,"children":[{"nodeType":"tspan","x":"10 24 37 50 56 69 82 90 102 108 116 129 141 149 155 163 176 188 194 206 217 230 242 251 259 271 279 285 298 311 319 325 337 345 357 363 376 389 397 403 411 423 435 441 447 455 463 469 478 484 490 496 509 515 528 536 542 555 563 569","y":25,"children":["You note that the expectations are not realistic. In prior "]}]},{"nodeType":"text","font-family":"Articulate Charset1_ 5Y3DCAF1F7","font-size":"21px","fill":"#FFDD4C","fill-opacity":1,"children":[{"nodeType":"tspan","x":"10 29 41 53 61 67 80 93 101 107 118 131 144 150 163 171 179 191 199 211 224 230 243 256 268 274 282 288 294 307 320 328 334 342 355 367 373 381 394 407 413 421 427 440 452 460 472 485 491 499 505 511 519 525 533 546 558 566 572","y":50,"children":["meetings you offered goals, but the son’s default is that "]}]},{"nodeType":"text","font-family":"Articulate Charset1_ 5Y3DCAF1F7","font-size":"21px","fill":"#FFDD4C","fill-opacity":1,"children":[{"nodeType":"tspan","x":"10 18 31 43 49 57 69 81 100 106 112 120 126 139 145 157 165 177 190 196 208 221 233 239 252 260 268 274 287 293 301 307 326 339 347 360 372 380 386 398 411 424 430 438 451 463 471 477 490 502 508 521 533 545 558 566 572","y":75,"children":["the team is biased against his mother and that he needs "]}]},{"nodeType":"text","font-family":"Articulate Charset1_ 5Y3DCAF1F7","font-size":"21px","fill":"#FFDD4C","fill-opacity":1,"children":[{"nodeType":"tspan","x":"10 18 31 37 49 62 73 86 95 107 115 127 133 141 154 162 168 181 193 201 207 213 228 240 246 259 267 280 299 305 313 325 338 344 352 365 371 384 397 403 415 426 438 446 457 465 478 484 497 510 516 524 537 545 551","y":100,"children":["to advocate for her. He promised to do everything for "]}]},{"nodeType":"text","font-family":"Articulate Charset1_ 5Y3DCAF1F7","font-size":"21px","fill":"#FFDD4C","fill-opacity":1,"children":[{"nodeType":"tspan","x":"10 23 35 43 49","y":125,"children":["her."]}]}]},"commandset-148":{"nodeType":"g","children":[{"nodeType":"path","d":"M24,0L712,0 712,325.5 24,325.5z","id":"path-228","fill":"none"}],"className":"eventable"},"commandset-149":{"nodeType":"g","children":[{"nodeType":"defs","children":[{"nodeType":"linearGradient","gradientTransform":[{"type":"translate","args":[1.4444444444444444,1.2222222222222223]},{"type":"translate","args":[-1.4722222222222223,-1.2222222222222223]},{"type":"scale","args":[1,1]},{"type":"rotate","args":[90,0.5,0.5]}],"id":"gradient-fill-229","children":[{"nodeType":"stop","offset":"0%","stop-color":"#EDEDED","stop-opacity":1},{"nodeType":"stop","offset":"0%","stop-color":"#EDEDED","stop-opacity":1},{"nodeType":"stop","offset":"100%","stop-color":"#F2F2F2","stop-opacity":1},{"nodeType":"stop","offset":"100%","stop-color":"#F2F2F2","stop-opacity":1}]}]},{"nodeType":"g","id":"shape-230","children":[{"nodeType":"path","d":"M677.999939,1E-06C683.522827,-9E-06 687.999939,4.477136 687.999939,9.999996 687.999939,9.999998 687.999939,10.000001 687.999939,10.000003L687.999939,10.000003L687.999939,51.999996C687.999939,57.522842 683.522827,61.999996 678,61.999996L678,61.999996L10.000003,61.999996C4.477157,62 3E-06,57.52285 1E-06,52.000004L1E-06,52.000004L0,10.000006C-4E-06,4.47716 4.477144,5E-06 9.99999,-1E-06z","id":"path-230","fill":"#FFFFFF","fill-opacity":0}]},{"nodeType":"g","id":"shape-231","children":[{"nodeType":"use","transform":[{"type":"rotate","args":[0]}],"id":"text-231","data-reference-type":"text","data-reference-id":"01","data-shadow":false,"data-rotation":0,"x":0,"y":0}],"className":"uneventable"},{"nodeType":"g","id":"shape-232","children":[{"nodeType":"path","d":"M47,31C47,37.3512746230541 41.8512746230541,42.5 35.5,42.5 29.1487253769459,42.5 24,37.3512746230541 24,31 24,24.6487253769459 29.1487253769459,19.5 35.5,19.5 41.8512746230541,19.5 47,24.6487253769459 47,31z","id":"path-232","fill":"#F0F0F0","fill-opacity":1,"stroke-width":3,"stroke":"#000000","stroke-opacity":0.24,"stroke-linecap":"flat","stroke-linejoin":"round"},{"nodeType":"path","d":"M44.5,31C44.5,35.9705627484771 40.4705627484771,40 35.5,40 30.5294372515229,40 26.5,35.9705627484771 26.5,31 26.5,26.0294372515229 30.5294372515229,22 35.5,22 40.4705627484771,22 44.5,26.0294372515229 44.5,31z","id":"path-233","fill":"url(#gradient-fill-229)"},{"nodeType":"path","d":"M44.5,31C44.5,35.9705627484771 40.4705627484771,40 35.5,40 30.5294372515229,40 26.5,35.9705627484771 26.5,31 26.5,26.0294372515229 30.5294372515229,22 35.5,22 40.4705627484771,22 44.5,26.0294372515229 44.5,31z","id":"path-234","fill":"none","stroke-width":1,"stroke":"#FFFFFF","stroke-opacity":0.74,"stroke-linecap":"round","stroke-linejoin":"round"}],"className":"uneventable"}],"className":"eventable"},"commandset-150":{"nodeType":"g","children":[{"nodeType":"defs","children":[{"nodeType":"linearGradient","gradientTransform":[{"type":"translate","args":[1.4444444444444444,1.2222222222222223]},{"type":"translate","args":[-1.4722222222222223,-1.2222222222222223]},{"type":"scale","args":[1,1]},{"type":"rotate","args":[90,0.5,0.5]}],"id":"gradient-fill-235","children":[{"nodeType":"stop","offset":"0%","stop-color":"#EDEDED","stop-opacity":1},{"nodeType":"stop","offset":"0%","stop-color":"#EDEDED","stop-opacity":1},{"nodeType":"stop","offset":"100%","stop-color":"#F2F2F2","stop-opacity":1},{"nodeType":"stop","offset":"100%","stop-color":"#F2F2F2","stop-opacity":1}]},{"nodeType":"linearGradient","gradientTransform":[{"type":"translate","args":[2.2307692307692308,1.8461538461538463]},{"type":"translate","args":[-2.2307692307692308,-1.8846153846153846]},{"type":"scale","args":[1,1]},{"type":"rotate","args":[90,0.5,0.5]}],"id":"gradient-fill-236","children":[{"nodeType":"stop","offset":"0%","stop-color":"#00C0E4","stop-opacity":1},{"nodeType":"stop","offset":"0%","stop-color":"#00C0E4","stop-opacity":1},{"nodeType":"stop","offset":"100%","stop-color":"#0097D3","stop-opacity":1},{"nodeType":"stop","offset":"100%","stop-color":"#0097D3","stop-opacity":1}]}]},{"nodeType":"g","id":"shape-237","children":[{"nodeType":"path","d":"M677.999939,1E-06C683.522827,-9E-06 687.999939,4.477136 687.999939,9.999996 687.999939,9.999998 687.999939,10.000001 687.999939,10.000003L687.999939,10.000003L687.999939,51.999996C687.999939,57.522842 683.522827,61.999996 678,61.999996L678,61.999996L10.000003,61.999996C4.477157,62 3E-06,57.52285 1E-06,52.000004L1E-06,52.000004L0,10.000006C-4E-06,4.47716 4.477144,5E-06 9.99999,-1E-06z","id":"path-237","fill":"#FFFFFF","fill-opacity":0}]},{"nodeType":"g","id":"shape-238","children":[{"nodeType":"use","transform":[{"type":"rotate","args":[0]}],"id":"text-238","data-reference-type":"text","data-reference-id":"01","data-shadow":false,"data-rotation":0,"x":0,"y":0}],"className":"uneventable"},{"nodeType":"g","id":"shape-239","children":[{"nodeType":"path","d":"M47,31C47,37.3512746230541 41.8512746230541,42.5 35.5,42.5 29.1487253769459,42.5 24,37.3512746230541 24,31 24,24.6487253769459 29.1487253769459,19.5 35.5,19.5 41.8512746230541,19.5 47,24.6487253769459 47,31z","id":"path-239","fill":"#F0F0F0","fill-opacity":1,"stroke-width":3,"stroke":"#000000","stroke-opacity":0.24,"stroke-linecap":"flat","stroke-linejoin":"round"},{"nodeType":"path","d":"M44.5,31C44.5,35.9705627484771 40.4705627484771,40 35.5,40 30.5294372515229,40 26.5,35.9705627484771 26.5,31 26.5,26.0294372515229 30.5294372515229,22 35.5,22 40.4705627484771,22 44.5,26.0294372515229 44.5,31z","id":"path-240","fill":"url(#gradient-fill-235)"},{"nodeType":"path","d":"M44.5,31C44.5,35.9705627484771 40.4705627484771,40 35.5,40 30.5294372515229,40 26.5,35.9705627484771 26.5,31 26.5,26.0294372515229 30.5294372515229,22 35.5,22 40.4705627484771,22 44.5,26.0294372515229 44.5,31z","id":"path-241","fill":"none","stroke-width":1,"stroke":"#FFFFFF","stroke-opacity":0.74,"stroke-linecap":"round","stroke-linejoin":"round"},{"nodeType":"path","d":"M42,31C42,34.5898508739002 39.0898508739002,37.5 35.5,37.5 31.9101491260998,37.5 29,34.5898508739002 29,31 29,27.4101491260998 31.9101491260998,24.5 35.5,24.5 39.0898508739002,24.5 42,27.4101491260998 42,31z","id":"path-242","fill":"url(#gradient-fill-236)","stroke-width":1,"stroke":"#000000","stroke-opacity":0.24,"stroke-linecap":"round","stroke-linejoin":"round"}],"className":"uneventable"}],"className":"eventable"},"commandset-151":{"nodeType":"g","children":[{"nodeType":"defs","children":[{"nodeType":"linearGradient","gradientTransform":[{"type":"translate","args":[1.4444444444444444,1.2222222222222223]},{"type":"translate","args":[-1.4722222222222223,-1.2222222222222223]},{"type":"scale","args":[1,1]},{"type":"rotate","args":[90,0.5,0.5]}],"id":"gradient-fill-243","children":[{"nodeType":"stop","offset":"0%","stop-color":"#EDEDED","stop-opacity":1},{"nodeType":"stop","offset":"0%","stop-color":"#EDEDED","stop-opacity":1},{"nodeType":"stop","offset":"100%","stop-color":"#F2F2F2","stop-opacity":1},{"nodeType":"stop","offset":"100%","stop-color":"#F2F2F2","stop-opacity":1}]}]},{"nodeType":"g","id":"shape-244","children":[{"nodeType":"path","d":"M677.999939,1E-06C683.522827,-9E-06 687.999939,4.477136 687.999939,9.999996 687.999939,9.999998 687.999939,10.000001 687.999939,10.000003L687.999939,10.000003L687.999939,51.999996C687.999939,57.522842 683.522827,61.999996 678,61.999996L678,61.999996L10.000003,61.999996C4.477157,62 3E-06,57.52285 1E-06,52.000004L1E-06,52.000004L0,10.000006C-4E-06,4.47716 4.477144,5E-06 9.99999,-1E-06z","id":"path-244","fill":"#FFFFFF","fill-opacity":0}],"className":"uneventable"},{"nodeType":"g","id":"shape-245","children":[{"nodeType":"path","d":"M677.999939,1E-06C683.522827,-9E-06 687.999939,4.477136 687.999939,9.999996 687.999939,9.999998 687.999939,10.000001 687.999939,10.000003L687.999939,10.000003L687.999939,51.999996C687.999939,57.522842 683.522827,61.999996 678,61.999996L678,61.999996L10.000003,61.999996C4.477157,62 3E-06,57.52285 1E-06,52.000004L1E-06,52.000004L0,10.000006C-4E-06,4.47716 4.477144,5E-06 9.99999,-1E-06z","id":"path-245","fill":"#0DDAEF","fill-opacity":0.24}]},{"nodeType":"g","id":"shape-246","children":[{"nodeType":"use","transform":[{"type":"rotate","args":[0]}],"id":"text-246","data-reference-type":"text","data-reference-id":"01","data-shadow":false,"data-rotation":0,"x":0,"y":0}],"className":"uneventable"},{"nodeType":"g","id":"shape-247","children":[{"nodeType":"path","d":"M47,31C47,37.3512746230541 41.8512746230541,42.5 35.5,42.5 29.1487253769459,42.5 24,37.3512746230541 24,31 24,24.6487253769459 29.1487253769459,19.5 35.5,19.5 41.8512746230541,19.5 47,24.6487253769459 47,31z","id":"path-247","fill":"#F0F0F0","fill-opacity":1,"stroke-width":3,"stroke":"#000000","stroke-opacity":0.24,"stroke-linecap":"flat","stroke-linejoin":"round"},{"nodeType":"path","d":"M44.5,31C44.5,35.9705627484771 40.4705627484771,40 35.5,40 30.5294372515229,40 26.5,35.9705627484771 26.5,31 26.5,26.0294372515229 30.5294372515229,22 35.5,22 40.4705627484771,22 44.5,26.0294372515229 44.5,31z","id":"path-248","fill":"url(#gradient-fill-243)"},{"nodeType":"path","d":"M44.5,31C44.5,35.9705627484771 40.4705627484771,40 35.5,40 30.5294372515229,40 26.5,35.9705627484771 26.5,31 26.5,26.0294372515229 30.5294372515229,22 35.5,22 40.4705627484771,22 44.5,26.0294372515229 44.5,31z","id":"path-249","fill":"none","stroke-width":1,"stroke":"#FFFFFF","stroke-opacity":0.74,"stroke-linecap":"round","stroke-linejoin":"round"}],"className":"uneventable"}],"className":"eventable"},"commandset-152":{"nodeType":"g","children":[{"nodeType":"defs","children":[{"nodeType":"linearGradient","gradientTransform":[{"type":"translate","args":[1.4444444444444444,1.2222222222222223]},{"type":"translate","args":[-1.4722222222222223,-1.2222222222222223]},{"type":"scale","args":[1,1]},{"type":"rotate","args":[90,0.5,0.5]}],"id":"gradient-fill-250","children":[{"nodeType":"stop","offset":"0%","stop-color":"#EDEDED","stop-opacity":1},{"nodeType":"stop","offset":"0%","stop-color":"#EDEDED","stop-opacity":1},{"nodeType":"stop","offset":"100%","stop-color":"#F2F2F2","stop-opacity":1},{"nodeType":"stop","offset":"100%","stop-color":"#F2F2F2","stop-opacity":1}]},{"nodeType":"linearGradient","gradientTransform":[{"type":"translate","args":[2.2307692307692308,1.8461538461538463]},{"type":"translate","args":[-2.2307692307692308,-1.8846153846153846]},{"type":"scale","args":[1,1]},{"type":"rotate","args":[90,0.5,0.5]}],"id":"gradient-fill-251","children":[{"nodeType":"stop","offset":"0%","stop-color":"#00C0E4","stop-opacity":1},{"nodeType":"stop","offset":"0%","stop-color":"#00C0E4","stop-opacity":1},{"nodeType":"stop","offset":"100%","stop-color":"#0097D3","stop-opacity":1},{"nodeType":"stop","offset":"100%","stop-color":"#0097D3","stop-opacity":1}]}]},{"nodeType":"g","id":"shape-252","children":[{"nodeType":"path","d":"M677.999939,1E-06C683.522827,-9E-06 687.999939,4.477136 687.999939,9.999996 687.999939,9.999998 687.999939,10.000001 687.999939,10.000003L687.999939,10.000003L687.999939,51.999996C687.999939,57.522842 683.522827,61.999996 678,61.999996L678,61.999996L10.000003,61.999996C4.477157,62 3E-06,57.52285 1E-06,52.000004L1E-06,52.000004L0,10.000006C-4E-06,4.47716 4.477144,5E-06 9.99999,-1E-06z","id":"path-252","fill":"#FFFFFF","fill-opacity":0}],"className":"uneventable"},{"nodeType":"g","id":"shape-253","children":[{"nodeType":"path","d":"M677.999939,1E-06C683.522827,-9E-06 687.999939,4.477136 687.999939,9.999996 687.999939,9.999998 687.999939,10.000001 687.999939,10.000003L687.999939,10.000003L687.999939,51.999996C687.999939,57.522842 683.522827,61.999996 678,61.999996L678,61.999996L10.000003,61.999996C4.477157,62 3E-06,57.52285 1E-06,52.000004L1E-06,52.000004L0,10.000006C-4E-06,4.47716 4.477144,5E-06 9.99999,-1E-06z","id":"path-253","fill":"#0DDAEF","fill-opacity":0.24}]},{"nodeType":"g","id":"shape-254","children":[{"nodeType":"use","transform":[{"type":"rotate","args":[0]}],"id":"text-254","data-reference-type":"text","data-reference-id":"01","data-shadow":false,"data-rotation":0,"x":0,"y":0}],"className":"uneventable"},{"nodeType":"g","id":"shape-255","children":[{"nodeType":"path","d":"M47,31C47,37.3512746230541 41.8512746230541,42.5 35.5,42.5 29.1487253769459,42.5 24,37.3512746230541 24,31 24,24.6487253769459 29.1487253769459,19.5 35.5,19.5 41.8512746230541,19.5 47,24.6487253769459 47,31z","id":"path-255","fill":"#F0F0F0","fill-opacity":1,"stroke-width":3,"stroke":"#000000","stroke-opacity":0.24,"stroke-linecap":"flat","stroke-linejoin":"round"},{"nodeType":"path","d":"M44.5,31C44.5,35.9705627484771 40.4705627484771,40 35.5,40 30.5294372515229,40 26.5,35.9705627484771 26.5,31 26.5,26.0294372515229 30.5294372515229,22 35.5,22 40.4705627484771,22 44.5,26.0294372515229 44.5,31z","id":"path-256","fill":"url(#gradient-fill-250)"},{"nodeType":"path","d":"M44.5,31C44.5,35.9705627484771 40.4705627484771,40 35.5,40 30.5294372515229,40 26.5,35.9705627484771 26.5,31 26.5,26.0294372515229 30.5294372515229,22 35.5,22 40.4705627484771,22 44.5,26.0294372515229 44.5,31z","id":"path-257","fill":"none","stroke-width":1,"stroke":"#FFFFFF","stroke-opacity":0.74,"stroke-linecap":"round","stroke-linejoin":"round"},{"nodeType":"path","d":"M42,31C42,34.5898508739002 39.0898508739002,37.5 35.5,37.5 31.9101491260998,37.5 29,34.5898508739002 29,31 29,27.4101491260998 31.9101491260998,24.5 35.5,24.5 39.0898508739002,24.5 42,27.4101491260998 42,31z","id":"path-258","fill":"url(#gradient-fill-251)","stroke-width":1,"stroke":"#000000","stroke-opacity":0.24,"stroke-linecap":"round","stroke-linejoin":"round"}],"className":"uneventable"}],"className":"eventable"},"commandset-153":{"nodeType":"g","children":[{"nodeType":"text","font-family":"Articulate Charset1_ 5Y3DCAF1F7","font-size":"16px","fill":"#EFEF23","fill-opacity":1,"children":[{"nodeType":"tspan","x":"61 73 79 88 92 98 108 117 121 127 137 147 151 161 171 184 188 198 207 211 215 221 225 235 245 249 259 269 273 282 292 302 306 310 316 320 330 339 343 353 362 368 372 381 391 399 403 410 420 430 437 446 452 462 468 472 481 491 501 511 517 521 527 537 546 550 557 566 572 581 585 595 601 605 615 619 625 629","y":27,"children":["Ask the son how he is doing and if he has any concerns about the care of his "]}]},{"nodeType":"text","font-family":"Articulate Charset1_ 5Y3DCAF1F7","font-size":"16px","fill":"#EFEF23","fill-opacity":1,"children":[{"nodeType":"tspan","x":"61 75 85 91 101 110 116 120 124 133 143 152 162 166 175 185 195 199 207 217 227 233 237 244 254 264 271 280 286 296 302 306","y":46,"children":["mother. Then add your concerns."]}]}]},"commandset-154":{"nodeType":"g","children":[{"nodeType":"defs","children":[{"nodeType":"linearGradient","gradientTransform":[{"type":"translate","args":[1.4444444444444444,0.66666666666666663]},{"type":"translate","args":[-1.4722222222222223,-0.69444444444444442]},{"type":"scale","args":[1,1]},{"type":"rotate","args":[90,0.5,0.5]}],"id":"gradient-fill-259","children":[{"nodeType":"stop","offset":"0%","stop-color":"#EDEDED","stop-opacity":1},{"nodeType":"stop","offset":"0%","stop-color":"#EDEDED","stop-opacity":1},{"nodeType":"stop","offset":"100%","stop-color":"#F2F2F2","stop-opacity":1},{"nodeType":"stop","offset":"100%","stop-color":"#F2F2F2","stop-opacity":1}]}]},{"nodeType":"g","id":"shape-260","children":[{"nodeType":"path","d":"M677.999939,1E-06C683.522827,-9E-06 687.999939,4.477136 687.999939,9.999996 687.999939,9.999998 687.999939,10.000001 687.999939,10.000003L687.999939,10.000003L687.999939,32.999996C687.999939,38.522842 683.522827,42.999996 678,42.999996L678,42.999996L10.000003,42.999996C4.477157,43 3E-06,38.52285 1E-06,33.000004L1E-06,33.000004L0,10.000006C-4E-06,4.47716 4.477144,5E-06 9.99999,-1E-06z","id":"path-260","fill":"#FFFFFF","fill-opacity":0}]},{"nodeType":"g","id":"shape-261","children":[{"nodeType":"use","transform":[{"type":"rotate","args":[0]}],"id":"text-261","data-reference-type":"text","data-reference-id":"01","data-shadow":false,"data-rotation":0,"x":0,"y":0}],"className":"uneventable"},{"nodeType":"g","id":"shape-262","children":[{"nodeType":"path","d":"M47,21.5C47,27.8512746230541 41.8512746230541,33 35.5,33 29.1487253769459,33 24,27.8512746230541 24,21.5 24,15.1487253769459 29.1487253769459,10 35.5,10 41.8512746230541,10 47,15.1487253769459 47,21.5z","id":"path-262","fill":"#F0F0F0","fill-opacity":1,"stroke-width":3,"stroke":"#000000","stroke-opacity":0.24,"stroke-linecap":"flat","stroke-linejoin":"round"},{"nodeType":"path","d":"M44.5,21.5C44.5,26.4705627484771 40.4705627484771,30.5 35.5,30.5 30.5294372515229,30.5 26.5,26.4705627484771 26.5,21.5 26.5,16.5294372515229 30.5294372515229,12.5 35.5,12.5 40.4705627484771,12.5 44.5,16.5294372515229 44.5,21.5z","id":"path-263","fill":"url(#gradient-fill-259)"},{"nodeType":"path","d":"M44.5,21.5C44.5,26.4705627484771 40.4705627484771,30.5 35.5,30.5 30.5294372515229,30.5 26.5,26.4705627484771 26.5,21.5 26.5,16.5294372515229 30.5294372515229,12.5 35.5,12.5 40.4705627484771,12.5 44.5,16.5294372515229 44.5,21.5z","id":"path-264","fill":"none","stroke-width":1,"stroke":"#FFFFFF","stroke-opacity":0.74,"stroke-linecap":"round","stroke-linejoin":"round"}],"className":"uneventable"}],"className":"eventable"},"commandset-155":{"nodeType":"g","children":[{"nodeType":"defs","children":[{"nodeType":"linearGradient","gradientTransform":[{"type":"translate","args":[1.4444444444444444,0.66666666666666663]},{"type":"translate","args":[-1.4722222222222223,-0.69444444444444442]},{"type":"scale","args":[1,1]},{"type":"rotate","args":[90,0.5,0.5]}],"id":"gradient-fill-265","children":[{"nodeType":"stop","offset":"0%","stop-color":"#EDEDED","stop-opacity":1},{"nodeType":"stop","offset":"0%","stop-color":"#EDEDED","stop-opacity":1},{"nodeType":"stop","offset":"100%","stop-color":"#F2F2F2","stop-opacity":1},{"nodeType":"stop","offset":"100%","stop-color":"#F2F2F2","stop-opacity":1}]},{"nodeType":"linearGradient","gradientTransform":[{"type":"translate","args":[2.2307692307692308,1.1538461538461537]},{"type":"translate","args":[-2.2307692307692308,-1.1538461538461537]},{"type":"scale","args":[1,1]},{"type":"rotate","args":[90,0.5,0.5]}],"id":"gradient-fill-266","children":[{"nodeType":"stop","offset":"0%","stop-color":"#00C0E4","stop-opacity":1},{"nodeType":"stop","offset":"0%","stop-color":"#00C0E4","stop-opacity":1},{"nodeType":"stop","offset":"100%","stop-color":"#0097D3","stop-opacity":1},{"nodeType":"stop","offset":"100%","stop-color":"#0097D3","stop-opacity":1}]}]},{"nodeType":"g","id":"shape-267","children":[{"nodeType":"path","d":"M677.999939,1E-06C683.522827,-9E-06 687.999939,4.477136 687.999939,9.999996 687.999939,9.999998 687.999939,10.000001 687.999939,10.000003L687.999939,10.000003L687.999939,32.999996C687.999939,38.522842 683.522827,42.999996 678,42.999996L678,42.999996L10.000003,42.999996C4.477157,43 3E-06,38.52285 1E-06,33.000004L1E-06,33.000004L0,10.000006C-4E-06,4.47716 4.477144,5E-06 9.99999,-1E-06z","id":"path-267","fill":"#FFFFFF","fill-opacity":0}]},{"nodeType":"g","id":"shape-268","children":[{"nodeType":"use","transform":[{"type":"rotate","args":[0]}],"id":"text-268","data-reference-type":"text","data-reference-id":"01","data-shadow":false,"data-rotation":0,"x":0,"y":0}],"className":"uneventable"},{"nodeType":"g","id":"shape-269","children":[{"nodeType":"path","d":"M47,21.5C47,27.8512746230541 41.8512746230541,33 35.5,33 29.1487253769459,33 24,27.8512746230541 24,21.5 24,15.1487253769459 29.1487253769459,10 35.5,10 41.8512746230541,10 47,15.1487253769459 47,21.5z","id":"path-269","fill":"#F0F0F0","fill-opacity":1,"stroke-width":3,"stroke":"#000000","stroke-opacity":0.24,"stroke-linecap":"flat","stroke-linejoin":"round"},{"nodeType":"path","d":"M44.5,21.5C44.5,26.4705627484771 40.4705627484771,30.5 35.5,30.5 30.5294372515229,30.5 26.5,26.4705627484771 26.5,21.5 26.5,16.5294372515229 30.5294372515229,12.5 35.5,12.5 40.4705627484771,12.5 44.5,16.5294372515229 44.5,21.5z","id":"path-270","fill":"url(#gradient-fill-265)"},{"nodeType":"path","d":"M44.5,21.5C44.5,26.4705627484771 40.4705627484771,30.5 35.5,30.5 30.5294372515229,30.5 26.5,26.4705627484771 26.5,21.5 26.5,16.5294372515229 30.5294372515229,12.5 35.5,12.5 40.4705627484771,12.5 44.5,16.5294372515229 44.5,21.5z","id":"path-271","fill":"none","stroke-width":1,"stroke":"#FFFFFF","stroke-opacity":0.74,"stroke-linecap":"round","stroke-linejoin":"round"},{"nodeType":"path","d":"M42,21.5C42,25.0898508739002 39.0898508739002,28 35.5,28 31.9101491260998,28 29,25.0898508739002 29,21.5 29,17.9101491260998 31.9101491260998,15 35.5,15 39.0898508739002,15 42,17.9101491260998 42,21.5z","id":"path-272","fill":"url(#gradient-fill-266)","stroke-width":1,"stroke":"#000000","stroke-opacity":0.24,"stroke-linecap":"round","stroke-linejoin":"round"}],"className":"uneventable"}],"className":"eventable"},"commandset-156":{"nodeType":"g","children":[{"nodeType":"defs","children":[{"nodeType":"linearGradient","gradientTransform":[{"type":"translate","args":[1.4444444444444444,0.66666666666666663]},{"type":"translate","args":[-1.4722222222222223,-0.69444444444444442]},{"type":"scale","args":[1,1]},{"type":"rotate","args":[90,0.5,0.5]}],"id":"gradient-fill-273","children":[{"nodeType":"stop","offset":"0%","stop-color":"#EDEDED","stop-opacity":1},{"nodeType":"stop","offset":"0%","stop-color":"#EDEDED","stop-opacity":1},{"nodeType":"stop","offset":"100%","stop-color":"#F2F2F2","stop-opacity":1},{"nodeType":"stop","offset":"100%","stop-color":"#F2F2F2","stop-opacity":1}]}]},{"nodeType":"g","id":"shape-274","children":[{"nodeType":"path","d":"M677.999939,1E-06C683.522827,-9E-06 687.999939,4.477136 687.999939,9.999996 687.999939,9.999998 687.999939,10.000001 687.999939,10.000003L687.999939,10.000003L687.999939,32.999996C687.999939,38.522842 683.522827,42.999996 678,42.999996L678,42.999996L10.000003,42.999996C4.477157,43 3E-06,38.52285 1E-06,33.000004L1E-06,33.000004L0,10.000006C-4E-06,4.47716 4.477144,5E-06 9.99999,-1E-06z","id":"path-274","fill":"#FFFFFF","fill-opacity":0}],"className":"uneventable"},{"nodeType":"g","id":"shape-275","children":[{"nodeType":"path","d":"M677.999939,1E-06C683.522827,-9E-06 687.999939,4.477136 687.999939,9.999996 687.999939,9.999998 687.999939,10.000001 687.999939,10.000003L687.999939,10.000003L687.999939,32.999996C687.999939,38.522842 683.522827,42.999996 678,42.999996L678,42.999996L10.000003,42.999996C4.477157,43 3E-06,38.52285 1E-06,33.000004L1E-06,33.000004L0,10.000006C-4E-06,4.47716 4.477144,5E-06 9.99999,-1E-06z","id":"path-275","fill":"#0DDAEF","fill-opacity":0.24}]},{"nodeType":"g","id":"shape-276","children":[{"nodeType":"use","transform":[{"type":"rotate","args":[0]}],"id":"text-276","data-reference-type":"text","data-reference-id":"01","data-shadow":false,"data-rotation":0,"x":0,"y":0}],"className":"uneventable"},{"nodeType":"g","id":"shape-277","children":[{"nodeType":"path","d":"M47,21.5C47,27.8512746230541 41.8512746230541,33 35.5,33 29.1487253769459,33 24,27.8512746230541 24,21.5 24,15.1487253769459 29.1487253769459,10 35.5,10 41.8512746230541,10 47,15.1487253769459 47,21.5z","id":"path-277","fill":"#F0F0F0","fill-opacity":1,"stroke-width":3,"stroke":"#000000","stroke-opacity":0.24,"stroke-linecap":"flat","stroke-linejoin":"round"},{"nodeType":"path","d":"M44.5,21.5C44.5,26.4705627484771 40.4705627484771,30.5 35.5,30.5 30.5294372515229,30.5 26.5,26.4705627484771 26.5,21.5 26.5,16.5294372515229 30.5294372515229,12.5 35.5,12.5 40.4705627484771,12.5 44.5,16.5294372515229 44.5,21.5z","id":"path-278","fill":"url(#gradient-fill-273)"},{"nodeType":"path","d":"M44.5,21.5C44.5,26.4705627484771 40.4705627484771,30.5 35.5,30.5 30.5294372515229,30.5 26.5,26.4705627484771 26.5,21.5 26.5,16.5294372515229 30.5294372515229,12.5 35.5,12.5 40.4705627484771,12.5 44.5,16.5294372515229 44.5,21.5z","id":"path-279","fill":"none","stroke-width":1,"stroke":"#FFFFFF","stroke-opacity":0.74,"stroke-linecap":"round","stroke-linejoin":"round"}],"className":"uneventable"}],"className":"eventable"},"commandset-157":{"nodeType":"g","children":[{"nodeType":"defs","children":[{"nodeType":"linearGradient","gradientTransform":[{"type":"translate","args":[1.4444444444444444,0.66666666666666663]},{"type":"translate","args":[-1.4722222222222223,-0.69444444444444442]},{"type":"scale","args":[1,1]},{"type":"rotate","args":[90,0.5,0.5]}],"id":"gradient-fill-280","children":[{"nodeType":"stop","offset":"0%","stop-color":"#EDEDED","stop-opacity":1},{"nodeType":"stop","offset":"0%","stop-color":"#EDEDED","stop-opacity":1},{"nodeType":"stop","offset":"100%","stop-color":"#F2F2F2","stop-opacity":1},{"nodeType":"stop","offset":"100%","stop-color":"#F2F2F2","stop-opacity":1}]},{"nodeType":"linearGradient","gradientTransform":[{"type":"translate","args":[2.2307692307692308,1.1538461538461537]},{"type":"translate","args":[-2.2307692307692308,-1.1538461538461537]},{"type":"scale","args":[1,1]},{"type":"rotate","args":[90,0.5,0.5]}],"id":"gradient-fill-281","children":[{"nodeType":"stop","offset":"0%","stop-color":"#00C0E4","stop-opacity":1},{"nodeType":"stop","offset":"0%","stop-color":"#00C0E4","stop-opacity":1},{"nodeType":"stop","offset":"100%","stop-color":"#0097D3","stop-opacity":1},{"nodeType":"stop","offset":"100%","stop-color":"#0097D3","stop-opacity":1}]}]},{"nodeType":"g","id":"shape-282","children":[{"nodeType":"path","d":"M677.999939,1E-06C683.522827,-9E-06 687.999939,4.477136 687.999939,9.999996 687.999939,9.999998 687.999939,10.000001 687.999939,10.000003L687.999939,10.000003L687.999939,32.999996C687.999939,38.522842 683.522827,42.999996 678,42.999996L678,42.999996L10.000003,42.999996C4.477157,43 3E-06,38.52285 1E-06,33.000004L1E-06,33.000004L0,10.000006C-4E-06,4.47716 4.477144,5E-06 9.99999,-1E-06z","id":"path-282","fill":"#FFFFFF","fill-opacity":0}],"className":"uneventable"},{"nodeType":"g","id":"shape-283","children":[{"nodeType":"path","d":"M677.999939,1E-06C683.522827,-9E-06 687.999939,4.477136 687.999939,9.999996 687.999939,9.999998 687.999939,10.000001 687.999939,10.000003L687.999939,10.000003L687.999939,32.999996C687.999939,38.522842 683.522827,42.999996 678,42.999996L678,42.999996L10.000003,42.999996C4.477157,43 3E-06,38.52285 1E-06,33.000004L1E-06,33.000004L0,10.000006C-4E-06,4.47716 4.477144,5E-06 9.99999,-1E-06z","id":"path-283","fill":"#0DDAEF","fill-opacity":0.24}]},{"nodeType":"g","id":"shape-284","children":[{"nodeType":"use","transform":[{"type":"rotate","args":[0]}],"id":"text-284","data-reference-type":"text","data-reference-id":"01","data-shadow":false,"data-rotation":0,"x":0,"y":0}],"className":"uneventable"},{"nodeType":"g","id":"shape-285","children":[{"nodeType":"path","d":"M47,21.5C47,27.8512746230541 41.8512746230541,33 35.5,33 29.1487253769459,33 24,27.8512746230541 24,21.5 24,15.1487253769459 29.1487253769459,10 35.5,10 41.8512746230541,10 47,15.1487253769459 47,21.5z","id":"path-285","fill":"#F0F0F0","fill-opacity":1,"stroke-width":3,"stroke":"#000000","stroke-opacity":0.24,"stroke-linecap":"flat","stroke-linejoin":"round"},{"nodeType":"path","d":"M44.5,21.5C44.5,26.4705627484771 40.4705627484771,30.5 35.5,30.5 30.5294372515229,30.5 26.5,26.4705627484771 26.5,21.5 26.5,16.5294372515229 30.5294372515229,12.5 35.5,12.5 40.4705627484771,12.5 44.5,16.5294372515229 44.5,21.5z","id":"path-286","fill":"url(#gradient-fill-280)"},{"nodeType":"path","d":"M44.5,21.5C44.5,26.4705627484771 40.4705627484771,30.5 35.5,30.5 30.5294372515229,30.5 26.5,26.4705627484771 26.5,21.5 26.5,16.5294372515229 30.5294372515229,12.5 35.5,12.5 40.4705627484771,12.5 44.5,16.5294372515229 44.5,21.5z","id":"path-287","fill":"none","stroke-width":1,"stroke":"#FFFFFF","stroke-opacity":0.74,"stroke-linecap":"round","stroke-linejoin":"round"},{"nodeType":"path","d":"M42,21.5C42,25.0898508739002 39.0898508739002,28 35.5,28 31.9101491260998,28 29,25.0898508739002 29,21.5 29,17.9101491260998 31.9101491260998,15 35.5,15 39.0898508739002,15 42,17.9101491260998 42,21.5z","id":"path-288","fill":"url(#gradient-fill-281)","stroke-width":1,"stroke":"#000000","stroke-opacity":0.24,"stroke-linecap":"round","stroke-linejoin":"round"}],"className":"uneventable"}],"className":"eventable"},"commandset-158":{"nodeType":"g","children":[{"nodeType":"text","font-family":"Articulate Charset1_ 5Y3DCAF1F7","font-size":"16px","fill":"#EFEF23","fill-opacity":1,"children":[{"nodeType":"tspan","x":"61 73 82 90 99 103 112 118 128 132 139 145 149 156 166 180 194 198 204 210 219 228 232 238 247 255 259 268 281 285 291 301 310 314 321 330 336 345 349 358 368 378 382 388 398 407 416 425 429 442 446 452 462 466 472 482 491 495 501 511 521 525","y":27,"children":["Have Ethics committee review the case and speak with the son."]}]}]},"commandset-159":{"nodeType":"g","children":[{"nodeType":"text","font-family":"Articulate Charset1_ 5Y3DCAF1F7","font-size":"16px","fill":"#EFEF23","fill-opacity":1,"children":[{"nodeType":"tspan","x":"61 71 80 88 92 98 107 111 121 131 140 144 150 154 164 170 174 181 190 196 205 209 213 225 229 235 242 252 258 264 268 281 291 300 306 310 316 326 335 339 353 363 369 379 388 394 398 411 421 431 435 445 449 459 468 476 485 489 502 511 521 527 536 546 550 560 570 580 589 595 599 605 615 624 628","y":27,"children":["Revise goals of care. Discuss what the mother would have wanted under the "]}]},{"nodeType":"text","font-family":"Articulate Charset1_ 5Y3DCAF1F7","font-size":"16px","fill":"#EFEF23","fill-opacity":1,"children":[{"nodeType":"tspan","x":"61 68 72 78 85 95 109 115 121 130 140 147 156 162 166","y":46,"children":["circumstances."]}]}]},"commandset-160":{"nodeType":"g","children":[{"nodeType":"text","font-family":"Articulate Charset1_ 5Y3DCAF1F7","font-size":"16px","fill":"#EFEF23","fill-opacity":1,"children":[{"nodeType":"tspan","x":"61 73 77 83 90 100 106 112 116 122 132 141 145 155 164 173 183 187 193 203 209 213 219 225 234 241 251 260 270 276 282 292 306 314 318 327 337 347 351 360 369 381 385 391 401 411 420 424 433 443 453 457 467 473 483 491 495 505 514 518 524 533 542 548 554 564 570 579 589 596 605 609 613 621 630 636 640 649 659 663","y":27,"children":["Discuss the need for tracheostomy and PEG tube and provide reassurance. Set an "]}]},{"nodeType":"text","font-family":"Articulate Charset1_ 5Y3DCAF1F7","font-size":"16px","fill":"#EFEF23","fill-opacity":1,"children":[{"nodeType":"tspan","x":"61 70 80 86 95 104 114 118 128 138 148 158 162 172 181 187 196 200","y":46,"children":["agreed upon date."]}]}]},"commandset-161":{"nodeType":"g","children":[{"nodeType":"text","font-family":"Articulate Charset1_ 5Y3DCAF1F7","font-size":"21px","fill":"#FFDD4C","fill-opacity":1,"children":[{"nodeType":"tspan","x":"10 31 44 56 64 70 83 96 102 113 126 139 145 158 171 177 190 202 213 221 232","y":26,"children":["What do you do next?"]}]}]},"commandset-162":{"nodeType":"g","children":[{"nodeType":"defs","children":[{"nodeType":"linearGradient","gradientTransform":[{"type":"translate","args":[0,0]},{"type":"translate","args":[4.6105665798255349E-15,7.0175445933647392E-09]},{"type":"scale","args":[1.0000000699944502,0.99649133477369178]},{"type":"rotate","args":[90,0.5,0.5]}],"id":"gradient-fill-290","children":[{"nodeType":"stop","offset":"0%","stop-color":"#EFEFEF","stop-opacity":1},{"nodeType":"stop","offset":"100%","stop-color":"#D3D3D3","stop-opacity":1}]},{"nodeType":"filter","id":"filter-292","children":[{"nodeType":"feFlood","result":"floodOut","flood-color":"#000000","flood-opacity":0.4},{"nodeType":"feGaussianBlur","result":"gaussOut","in":"SourceAlpha","stdDeviation":[1.75,1.75]},{"nodeType":"feComposite","in":"floodOut","in2":"gaussOut","operator":"in"}],"filterUnits":"userSpaceOnUse","x":-11.25,"y":-11.25,"width":461,"height":167.5}]},{"nodeType":"use","transform":[{"type":"translate","args":[0,0]},{"type":"scale","args":[1,1]}],"xlink:href":"#pathwrap-291","filter":"url(#filter-292)","data-angle":90,"data-distance":4,"data-height":145,"data-scale":1,"data-adornment-type":"drop-shadow","data-width":438.5},{"nodeType":"g","id":"pathwrap-291","children":[{"nodeType":"path","d":"M428.499969,0C432.64212,-7E-06 435.999969,3.357852 435.999969,7.499998 435.999969,7.499999 435.999969,7.5 435.999969,7.500002L435.999969,7.500002L435.999969,134.999985C435.999969,139.14212 432.64212,142.499985 428.5,142.499985L428.5,142.499985L7.500002,142.499985C3.357867,142.5 2E-06,139.142136 0,135L0,135L0,7.500005C-3E-06,3.35787 3.357858,4E-06 7.499992,-1E-06z","id":"path-293","fill":"url(#gradient-fill-290)","stroke-width":1,"stroke":"#B3B2B2","stroke-opacity":1,"stroke-linecap":"flat","stroke-linejoin":"round"},{"nodeType":"path","d":"M427.605225,1C431.68924,0.999993 434.999969,4.310723 434.999969,8.394733 434.999969,8.394735 434.999969,8.394736 434.999969,8.394738L434.999969,8.394738L434.999969,134.10524C434.999969,138.18924 431.68924,141.499985 427.605255,141.499985L427.605255,141.499985L8.394738,141.499985C4.310739,141.499985 1.000002,138.189255 1,134.105255L1,134.105255L0.999999,8.394741C0.999997,4.310741 4.310729,1.000003 8.394728,0.999999z","id":"path-294","fill":"none","stroke-width":1,"stroke":"#FFFFFF","stroke-opacity":0.4,"stroke-linecap":"flat","stroke-linejoin":"round"}]}],"className":"eventable"},"commandset-163":{"nodeType":"g","children":[{"nodeType":"g","id":"shape-295","children":[{"nodeType":"path","d":"M0,0L400,0 400,80.75 0,80.75z","id":"path-295","fill":"none"}]},{"nodeType":"g","id":"shape-296","children":[{"nodeType":"use","transform":[{"type":"rotate","args":[0]}],"id":"text-296","data-reference-type":"text","data-reference-id":"01","data-shadow":false,"data-rotation":0,"x":0,"y":0}],"className":"uneventable"}],"className":"eventable"},"commandset-164":{"nodeType":"g","children":[{"nodeType":"text","font-family":"Articulate Charset1_ 5Y3DCAF1F7","font-size":"16px","fill":"#454545","fill-opacity":1,"children":[{"nodeType":"tspan","x":"10 19 29 33 39 43 47 53 57 66 70 80 90 100 110 114 123 133 139 152 161 167 171 180 186 190 194 200 204 214 223 227 237 243 247 257 267 273 277 283 293 302 306 312 322 332 336 342 346 352 358 367 381 390 394","y":21,"children":["This is a good answer as it helps out the son’s frame "]}]},{"nodeType":"text","font-family":"Articulate Charset1_ 5Y3DCAF1F7","font-size":"16px","fill":"#454545","fill-opacity":1,"children":[{"nodeType":"tspan","x":"10 20 26 30 44 48 58 68 72 81 91 101 105 114 118 122 132 145 151 155 163 173 183 187 193 203 207 216 226 236 240 248 258 268 274 278 285 295 305 312 321 327 337 343 347","y":40,"children":["of mind and allows you to add your concerns."]}]}]},"commandset-165":{"nodeType":"g","children":[{"nodeType":"g","id":"shape-297","children":[{"nodeType":"path","d":"M0,0L400,0 400,79.25 0,79.25z","id":"path-297","fill":"none"}]},{"nodeType":"g","id":"shape-298","children":[{"nodeType":"use","transform":[{"type":"rotate","args":[0]}],"id":"text-298","data-reference-type":"text","data-reference-id":"01","data-shadow":false,"data-rotation":0,"x":0,"y":0}],"className":"uneventable"}],"className":"eventable"},"commandset-166":{"nodeType":"g","children":[{"nodeType":"text","font-family":"Articulate Charset1_ 5Y3DCAF1F7","font-size":"16px","fill":"#454545","fill-opacity":1,"children":[{"nodeType":"tspan","x":"10 19 25 35 39 46 52 56 63 72 82 86 96 105 109 119 123 127 133 137 143 153 162 168 177 181 185 191 195 204 214 218 227 233 243 247 254 263 267 271 281 285 289 298 312 326 335 339 343 352 362 371 377 386 390","y":20,"children":["Ethics can help if there is an ethical dilemma. There "]}]},{"nodeType":"text","font-family":"Articulate Charset1_ 5Y3DCAF1F7","font-size":"16px","fill":"#454545","fill-opacity":1,"children":[{"nodeType":"tspan","x":"10 14 20 24 34 44 50 54 58 68 72 78 88 92 98 102 109 118 124 133 137 141 150 160 164 170 174 187 191 195 199 203 213 223 229 233 242 252 262 266 272 282 286 292 302 311 315 322 331 337 346 350 354 364 374 380 384","y":39,"children":["is not in this case. This will not add to the care, but "]}]},{"nodeType":"text","font-family":"Articulate Charset1_ 5Y3DCAF1F7","font-size":"16px","fill":"#454545","fill-opacity":1,"children":[{"nodeType":"tspan","x":"10 24 28 38 48 54 58 72 81 90 99 103 111 121 131 135 144 154 164 168 176 186 196 202 206 212 218 227 233 239 243 249 258 267 271 275 285 294 300 306 315 321 325","y":58,"children":["might make you and your staff feel better."]}]}]},"commandset-167":{"nodeType":"g","children":[{"nodeType":"g","id":"shape-299","children":[{"nodeType":"path","d":"M0,0L400,0 400,87.25 0,87.25z","id":"path-299","fill":"none"}]},{"nodeType":"g","id":"shape-300","children":[{"nodeType":"use","transform":[{"type":"rotate","args":[0]}],"id":"text-300","data-reference-type":"text","data-reference-id":"01","data-shadow":false,"data-rotation":0,"x":0,"y":0}],"className":"uneventable"}],"className":"eventable"},"commandset-168":{"nodeType":"g","children":[{"nodeType":"text","font-family":"Articulate Charset1_ 5Y3DCAF1F7","font-size":"16px","fill":"#454545","fill-opacity":1,"children":[{"nodeType":"tspan","x":"10 19 29 33 39 43 52 62 68 81 90 96 100 113 123 133 137 147 151 161 171 177 191 200 204 208 216 220 230 239 243 252 256 266 276 286 296 300 306 315 321 331 341 351 357 366 370 374","y":20,"children":["This answer would normally be a good response. "]}]},{"nodeType":"text","font-family":"Articulate Charset1_ 5Y3DCAF1F7","font-size":"16px","fill":"#454545","fill-opacity":1,"children":[{"nodeType":"tspan","x":"10 22 32 45 54 62 71 77 81 85 91 95 105 112 121 125 133 143 153 157 167 176 184 193 197 211 220 226 230 243 247 253 263 267 273 283 292 296 302 312 322 326 340 349 359 367 371","y":39,"children":["However, since you have met with the son many "]}]},{"nodeType":"text","font-family":"Articulate Charset1_ 5Y3DCAF1F7","font-size":"16px","fill":"#454545","fill-opacity":1,"children":[{"nodeType":"tspan","x":"10 16 20 34 43 49 53 57 63 67 80 84 88 92 96 106 116 122 126 133 143 152 162 172 181 185 191 201 210 214 224 228 237 247 251 260 270 280 284 298 307 315 319 325 329 335 344 348","y":58,"children":["times it will not change the plan and may risk "]}]},{"nodeType":"text","font-family":"Articulate Charset1_ 5Y3DCAF1F7","font-size":"16px","fill":"#454545","fill-opacity":1,"children":[{"nodeType":"tspan","x":"10 24 33 42 46 56 66 70 76 86 95 99 105 115 125 129 138 148 158 164 172 176","y":77,"children":["making the son angry."]}]}]},"commandset-169":{"nodeType":"g","children":[{"nodeType":"text","font-family":"Articulate Charset1_ 5Y3DCAF1F7","font-size":"15px","fill":"#454545","fill-opacity":1,"children":[{"nodeType":"tspan","x":"10 18 27 31 37 41 45 51 55 64 73 79 83 91 100 104 113 122 128 136 144 150 159 168 176 185 189 197 201 209 218 224 237 245 251 255 259 267 273 282 290 297 301 309 313 317 325 329 337 343 347 351 360 369 378 383","y":20,"children":["This is not an unreasonable answer, especially as long-"]}]},{"nodeType":"text","font-family":"Articulate Charset1_ 5Y3DCAF1F7","font-size":"15px","fill":"#454545","fill-opacity":1,"children":[{"nodeType":"tspan","x":"10 16 24 30 43 47 55 64 73 82 88 94 102 109 118 126 134 138 142 148 157 166 174 180 184 191 199 208 214 222 226 234 238 244 257 265 273 277 286 292 301 310 314 322 335 341 345 349 359 368 377 381","y":39,"children":["term endotracheal tubes cause airway problems. You "]}]},{"nodeType":"text","font-family":"Articulate Charset1_ 5Y3DCAF1F7","font-size":"15px","fill":"#454545","fill-opacity":1,"children":[{"nodeType":"tspan","x":"10 19 27 36 45 51 55 63 69 77 81 89 98 102 110 119 125 133 141 150 154 163 172 181 190 194 200 204 217 225 229 237 243 247 255 259 268 274 283 292 301 305","y":58,"children":["negotiate an agreed upon time as a group."]}]}]},"commandset-170":{"nodeType":"g","children":[{"nodeType":"g","id":"shape-301","children":[{"nodeType":"path","d":"M0,0L648,0 648,41.6875 0,41.6875z","id":"path-301","fill":"none"}]},{"nodeType":"g","id":"shape-302","children":[{"nodeType":"use","transform":[{"type":"rotate","args":[0]}],"id":"text-302","data-reference-type":"text","data-reference-id":"01","data-shadow":false,"data-rotation":0,"x":0,"y":0}],"className":"uneventable"}],"className":"eventable"},"commandset-171":{"nodeType":"g","children":[{"nodeType":"text","font-family":"Articulate Charset1_ 5Y3DCAF1F7","font-size":"21px","fill":"#E5C22D","fill-opacity":1,"children":[{"nodeType":"tspan","x":"10 21 33 41 47 55 61 69 81 92 98 110 128 134 142 155 167 173 185 198 206 224 236 244 250 259 272 285 291 300 312 320 326 332 338","y":28.5,"children":["Let’s review the answer choices..."]}]}]},"commandset-172":{"nodeType":"g","children":[{"nodeType":"g","id":"shape-303","children":[{"nodeType":"path","d":"M0,0L648,0 648,295.6875 0,295.6875z","id":"path-303","fill":"none"}]},{"nodeType":"g","id":"shape-304","children":[{"nodeType":"use","transform":[{"type":"rotate","args":[0]}],"id":"text-304","data-reference-type":"text","data-reference-id":"01","data-shadow":false,"data-rotation":0,"x":0,"y":0}],"className":"uneventable"}],"className":"eventable"},"commandset-173":{"nodeType":"g","children":[{"nodeType":"text","font-family":"Articulate Charset1_ 5Y3DCAF1F7","font-size":"16px","fill":"#EFEF23","fill-opacity":1,"children":[{"nodeType":"tspan","x":"10 22 26 32 39 49 55 61 65 71 81 90 94 104 113 122 132 136 142 152 158 162 168 174 183 190 200 209 219 225 231 241 255 263 267 276 286 296 300 309 318 330 334 340 350 360 369 373 382 392 402 406 416 422 432 440 444 454 463 467 473 482 491 497 503 513 519 528 538 545 554 558 562 570 579 585 589 598 608 612","y":20,"children":["Discuss the need for tracheostomy and PEG tube and provide reassurance. Set an "]}]},{"nodeType":"text","font-family":"Articulate Charset1_ 5Y3DCAF1F7","font-size":"16px","fill":"#EFEF23","fill-opacity":1,"children":[{"nodeType":"tspan","x":"10 19 29 35 44 53 63 67 77 87 97 107 111 121 130 136 145 149","y":39,"children":["agreed upon date."]}]},{"nodeType":"text","font-family":"Articulate Charset1_ 5Y3DCAF1F7","font-size":"16px","fill":"#EFEF23","fill-opacity":1,"children":[{"nodeType":"tspan","x":"10 20 29 37 41 47 56 60 70 80 89 93 99 103 113 119 123 130 139 145 154 158 162 174 178 184 191 201 207 213 217 230 240 249 255 259 265 275 284 288 302 312 318 328 337 343 347 360 370 380 384 394 398 408 417 425 434 438 451 460 470 476 485 495 499 509 519 529 538 544 548 554 564 573 577","y":96,"children":["Revise goals of care. Discuss what the mother would have wanted under the "]}]},{"nodeType":"text","font-family":"Articulate Charset1_ 5Y3DCAF1F7","font-size":"16px","fill":"#EFEF23","fill-opacity":1,"children":[{"nodeType":"tspan","x":"10 17 21 27 34 44 58 64 70 79 89 96 105 111 115","y":115,"children":["circumstances."]}]},{"nodeType":"text","font-family":"Articulate Charset1_ 5Y3DCAF1F7","font-size":"16px","fill":"#EFEF23","fill-opacity":1,"children":[{"nodeType":"tspan","x":"10 22 31 39 48 52 61 67 77 81 88 94 98 105 115 129 143 147 153 159 168 177 181 187 196 204 208 217 230 234 240 250 259 263 270 279 285 294 298 307 317 327 331 337 347 356 365 374 378 391 395 401 411 415 421 431 440 444 450 460 470 474","y":172,"children":["Have Ethics committee review the case and speak with the son."]}]},{"nodeType":"text","font-family":"Articulate Charset1_ 5Y3DCAF1F7","font-size":"16px","fill":"#EFEF23","fill-opacity":1,"children":[{"nodeType":"tspan","x":"10 22 28 37 41 47 57 66 70 76 86 96 100 110 120 133 137 147 156 160 164 170 174 184 194 198 208 218 222 231 241 251 255 259 265 269 279 288 292 302 311 317 321 330 340 348 352 359 369 379 386 395 401 411 417 421 430 440 450 460 466 470 476 486 495 499 506 515 521 530 534 544 550 554 564 568 574 578 592 602 608 618 627 633 637 641","y":229,"children":["Ask the son how he is doing and if he has any concerns about the care of his mother. "]}]},{"nodeType":"text","font-family":"Articulate Charset1_ 5Y3DCAF1F7","font-size":"16px","fill":"#EFEF23","fill-opacity":1,"children":[{"nodeType":"tspan","x":"10 19 29 38 48 52 61 71 81 85 93 103 113 119 123 130 140 150 157 166 172 182 188 192","y":248,"children":["Then add your concerns."]}]}]},"commandset-174":{"nodeType":"g","children":[{"nodeType":"g","id":"shape-305","children":[{"nodeType":"path","d":"M0,0L532,0 532,16 0,16z","id":"path-305","fill":"none"}]},{"nodeType":"g","id":"shape-306","children":[{"nodeType":"use","transform":[{"type":"rotate","args":[0]}],"id":"text-306","data-reference-type":"text","data-reference-id":"01","data-shadow":false,"data-rotation":0,"x":0,"y":0}],"className":"uneventable"}],"className":"eventable"},"commandset-175":{"nodeType":"g","children":[{"nodeType":"g","id":"shape-307","children":[{"nodeType":"path","d":"M0,0L532,0 532,36 0,36z","id":"path-307","fill":"none"}]},{"nodeType":"g","id":"shape-308","children":[{"nodeType":"use","transform":[{"type":"rotate","args":[0]}],"id":"text-308","data-reference-type":"text","data-reference-id":"01","data-shadow":false,"data-rotation":0,"x":0,"y":0}],"className":"uneventable"}],"className":"eventable"},"commandset-176":{"nodeType":"g","children":[{"nodeType":"text","font-family":"Articulate Charset1_ 5Y3DCAF1F7","font-size":"14px","fill":"#FF0000","fill-opacity":1,"children":[{"nodeType":"tspan","x":"0 8 17 21 26 30 34 39 43 52 61 66 70 78 87 91 100 109 114 122 130 135 144 153 161 170 174 182 186 194 203 208 220 228 233 237 241 249 254 263 271 277 281 289 293 297 304 308 316 321 325 329 338 347 356 361 366 374 379 391 395 403 412 421 430 435 440 448 454 463 471 479 483 487 492 501 510 518 523 527","y":14,"children":["This is not an unreasonable answer, especially as long-term endotracheal tubes "]}]},{"nodeType":"text","font-family":"Articulate Charset1_ 5Y3DCAF1F7","font-size":"14px","fill":"#FF0000","fill-opacity":1,"children":[{"nodeType":"tspan","x":"0 6 14 23 28 36 40 48 52 57 69 77 84 88 97 102 111 120 124 132 144 149 153 157 166 175 184 188 197 205 214 223 228 232 240 245 253 257 265 274 278 286 295 300 308 316 325 329 338 347 356 365 369 374 378 390 398 402 410 415 419 427 431 440 445 454 463 472 476","y":32,"children":["cause airway problems. You negotiate an agreed upon time as a group."]}]}]},"commandset-177":{"nodeType":"g","children":[{"nodeType":"text","font-family":"ArticulateBold CharBold6213E757","font-size":"13px","fill":"#000000","fill-opacity":1,"children":[{"nodeType":"tspan","x":"0 7 12 19 25 33 40 48 54 59 67 79 86 90 97 105 113 117 124 131 140 144 151 159 167 174","y":13,"children":["Tracheostomy and PEG Tube"]}]}]},"commandset-178":{"nodeType":"g","children":[{"nodeType":"defs","children":[{"nodeType":"linearGradient","gradientTransform":[{"type":"rotate","args":[270,0.5,0.5]}],"id":"gradient-fill-309","children":[{"nodeType":"stop","offset":"0%","stop-color":"#85BEFF","stop-opacity":1},{"nodeType":"stop","offset":"34.902%","stop-color":"#AAD1FF","stop-opacity":1},{"nodeType":"stop","offset":"100%","stop-color":"#DCEAFF","stop-opacity":1}]},{"nodeType":"filter","id":"filter-312","children":[{"nodeType":"feFlood","result":"floodOut","flood-color":"#000000","flood-opacity":0.37},{"nodeType":"feGaussianBlur","result":"gaussOut","in":"SourceAlpha","stdDeviation":[1.3999999761581421,1.3999999761581421]},{"nodeType":"feComposite","in":"floodOut","in2":"gaussOut","operator":"in"}],"filterUnits":"userSpaceOnUse","x":-9,"y":-9,"width":48,"height":48}]},{"nodeType":"use","transform":[{"type":"translate","args":[0,0]},{"type":"scale","args":[1,1]}],"xlink:href":"#pathwrap-311","filter":"url(#filter-312)","data-angle":90,"data-distance":2,"data-height":30,"data-scale":1,"data-adornment-type":"drop-shadow","data-width":30},{"nodeType":"g","id":"pathwrap-311","children":[{"nodeType":"g","id":"shape-310","children":[{"nodeType":"image","transform":[{"type":"scale","args":[1,1]}],"id":"image-310","data-original-image":"01","x":-8,"y":-4,"opacity":1},{"nodeType":"path","d":"M28,14C28,21.7319864976311 21.7319864976311,28 14,28 6.26801350236889,28 0,21.7319864976311 0,14 0,6.26801350236889 6.26801350236889,0 14,0 21.7319864976311,0 28,6.26801350236889 28,14z","id":"path-313","fill":"url(#gradient-fill-309)","stroke-width":1,"stroke":"#FF0000","stroke-opacity":1,"stroke-linecap":"flat","stroke-linejoin":"round"}]},{"nodeType":"g","id":"shape-314","children":[{"nodeType":"path","d":"M13.918846,10.618546L14.57864,12.597927 14.743588,13.587618 15.733279,13.587618 17.877609,13.587618 16.228125,14.577309 15.403382,15.072154 15.733279,16.061844 16.558022,18.206175 14.743588,16.886587 13.918846,16.226793 13.259052,16.886587 11.444619,18.206175 12.269361,16.061844 12.43431,15.072154 11.774516,14.577309 10.125031,13.587618 12.269361,13.587618 13.094104,13.587618 13.424001,12.597927 13.918846,10.618546z M13.918846,5.999988L12.269361,12.26803 6.001319,12.26803 11.114722,15.566999 9.135341,21.835041 13.918846,17.71133 19.032249,21.835041 16.887918,15.566999 21.836372,12.26803 15.733279,12.26803 13.918846,5.999988z","id":"path-314","fill":"#000000","fill-opacity":1}],"className":"uneventable"}]}],"className":"eventable"},"commandset-179":{"nodeType":"g","children":[{"nodeType":"g","id":"shape-315","children":[{"nodeType":"path","d":"M0,0L548,0 548,16 0,16z","id":"path-315","fill":"none"}]},{"nodeType":"g","id":"shape-316","children":[{"nodeType":"use","transform":[{"type":"rotate","args":[0]}],"id":"text-316","data-reference-type":"text","data-reference-id":"01","data-shadow":false,"data-rotation":0,"x":0,"y":0}],"className":"uneventable"}],"className":"eventable"},"commandset-180":{"nodeType":"g","children":[{"nodeType":"g","id":"shape-317","children":[{"nodeType":"path","d":"M0,0L548,0 548,36 0,36z","id":"path-317","fill":"none"}]},{"nodeType":"g","id":"shape-318","children":[{"nodeType":"use","transform":[{"type":"rotate","args":[0]}],"id":"text-318","data-reference-type":"text","data-reference-id":"01","data-shadow":false,"data-rotation":0,"x":0,"y":0}],"className":"uneventable"}],"className":"eventable"},"commandset-181":{"nodeType":"g","children":[{"nodeType":"text","font-family":"Articulate Charset1_ 5Y3DCAF1F7","font-size":"14px","fill":"#FF0000","fill-opacity":1,"children":[{"nodeType":"tspan","x":"0 8 17 21 26 30 38 47 52 64 72 77 81 93 102 111 115 124 128 137 146 151 163 171 175 179 186 190 199 207 211 219 223 232 241 250 259 263 268 276 281 290 299 308 313 321 325 329 338 347 352 356 361 365 374 380 388 392 399 408 417 421 430 438 445 453 457 469 477 482 486 498 502 507 516 520 525 534 542 546","y":14,"children":["This answer would normally be a good response. But since you have met with the "]}]},{"nodeType":"text","font-family":"Articulate Charset1_ 5Y3DCAF1F7","font-size":"14px","fill":"#FF0000","fill-opacity":1,"children":[{"nodeType":"tspan","x":"0 5 14 23 27 39 47 56 63 67 72 76 88 96 101 105 109 114 118 130 134 138 142 146 155 164 169 173 179 188 196 205 214 222 226 231 240 248 252 261 265 273 282 286 294 303 312 316 328 336 343 347 352 356 361 369 373 385 393 401 405 414 423 427 432 441 449 453 458 467 476 480 488 497 506 511 518 522","y":32,"children":["son many times it will not change the plan and may risk making the son angry."]}]}]},"commandset-182":{"nodeType":"g","children":[{"nodeType":"text","font-family":"ArticulateBold CharBold6213E757","font-size":"13px","fill":"#000000","fill-opacity":1,"children":[{"nodeType":"tspan","x":"0 9 17 24 28 34 38 46 51 55 61 68 73 80","y":13,"children":["Goals of care"]}]}]},"commandset-183":{"nodeType":"g","children":[{"nodeType":"g","id":"shape-319","children":[{"nodeType":"path","d":"M0,0L530,0 530,16 0,16z","id":"path-319","fill":"none"}]},{"nodeType":"g","id":"shape-320","children":[{"nodeType":"use","transform":[{"type":"rotate","args":[0]}],"id":"text-320","data-reference-type":"text","data-reference-id":"01","data-shadow":false,"data-rotation":0,"x":0,"y":0}],"className":"uneventable"}],"className":"eventable"},"commandset-184":{"nodeType":"g","children":[{"nodeType":"g","id":"shape-321","children":[{"nodeType":"path","d":"M0,0L530,0 530,36 0,36z","id":"path-321","fill":"none"}]},{"nodeType":"g","id":"shape-322","children":[{"nodeType":"use","transform":[{"type":"rotate","args":[0]}],"id":"text-322","data-reference-type":"text","data-reference-id":"01","data-shadow":false,"data-rotation":0,"x":0,"y":0}],"className":"uneventable"}],"className":"eventable"},"commandset-185":{"nodeType":"g","children":[{"nodeType":"text","font-family":"Articulate Charset1_ 5Y3DCAF1F7","font-size":"14px","fill":"#FF0000","fill-opacity":1,"children":[{"nodeType":"tspan","x":"0 8 13 22 26 32 37 41 47 55 64 68 77 85 89 98 102 106 111 115 120 129 137 142 150 154 158 163 167 175 184 188 196 201 210 214 220 228 232 236 245 249 253 261 273 285 293 297 301 309 318 322 327 331 343 351 358 362 371 375 382 390 394 400 404 412 417 421 426 433 437 442 451 455 462 471 480 484 492 501 510 514","y":14,"children":["Ethics can help if there is an ethical dilemma. This may give clarity to you and "]}]},{"nodeType":"text","font-family":"Articulate Charset1_ 5Y3DCAF1F7","font-size":"14px","fill":"#FF0000","fill-opacity":1,"children":[{"nodeType":"tspan","x":"0 7 16 25 30 34 39 44 52 57 62 66 74 79 88 97 106 115 119 128 136 141 145 153 162 167 171 177 185 190 198 202","y":32,"children":["your staff around patient care."]}]}]},"commandset-186":{"nodeType":"g","children":[{"nodeType":"text","font-family":"ArticulateBold CharBold6213E757","font-size":"13px","fill":"#000000","fill-opacity":1,"children":[{"nodeType":"tspan","x":"0 7 12 20 24 30 36 40 46 54 66 78 82 87 92 99 106","y":13,"children":["Ethics committee"]}]}]},"commandset-187":{"nodeType":"g","children":[{"nodeType":"g","id":"shape-323","children":[{"nodeType":"path","d":"M0,0L547,0 547,16 0,16z","id":"path-323","fill":"none"}]},{"nodeType":"g","id":"shape-324","children":[{"nodeType":"use","transform":[{"type":"rotate","args":[0]}],"id":"text-324","data-reference-type":"text","data-reference-id":"01","data-shadow":false,"data-rotation":0,"x":0,"y":0}],"className":"uneventable"}],"className":"eventable"},"commandset-188":{"nodeType":"g","children":[{"nodeType":"g","id":"shape-325","children":[{"nodeType":"path","d":"M0,0L547,0 547,36 0,36z","id":"path-325","fill":"none"}]},{"nodeType":"g","id":"shape-326","children":[{"nodeType":"use","transform":[{"type":"rotate","args":[0]}],"id":"text-326","data-reference-type":"text","data-reference-id":"01","data-shadow":false,"data-rotation":0,"x":0,"y":0}],"className":"uneventable"}],"className":"eventable"},"commandset-189":{"nodeType":"g","children":[{"nodeType":"text","font-family":"Articulate Charset1_ 5Y3DCAF1F7","font-size":"14px","fill":"#FF0000","fill-opacity":1,"children":[{"nodeType":"tspan","x":"0 8 17 21 26 30 34 39 43 51 55 64 73 82 91 95 103 112 117 129 137 142 146 154 159 163 167 172 176 185 193 197 206 211 215 224 233 238 242 247 256 264 268 273 282 291 295 300 304 309 314 322 334 342 346 355 360 364 376 380 389 398 402 410 419 428 432 440 444 448 457 469 474 478 485 494 503 507 512 521 525","y":14,"children":["This is a good answer as it helps out the son’s frame of mind and allows you to "]}]},{"nodeType":"text","font-family":"Articulate Charset1_ 5Y3DCAF1F7","font-size":"14px","fill":"#FF0000","fill-opacity":1,"children":[{"nodeType":"tspan","x":"0 8 17 26 30 37 46 55 60 64 70 79 88 94 102 107 116 121 125","y":32,"children":["add your concerns."]}]}]},"commandset-190":{"nodeType":"g","children":[{"nodeType":"text","font-family":"ArticulateBold CharBold6213E757","font-size":"13px","fill":"#000000","fill-opacity":1,"children":[{"nodeType":"tspan","x":"0 9 15 22 26 34 42 54 58 66 73 77 81 87 91 99 107 111 119 127","y":13,"children":["Ask how he is doing"]}]}]},"commandset-191":{"nodeType":"g","children":[{"nodeType":"g","id":"shape-327","children":[{"nodeType":"path","d":"M0,0L656,0 656,28 0,28z","id":"path-327","fill":"none"}]},{"nodeType":"g","id":"shape-328","children":[{"nodeType":"use","transform":[{"type":"rotate","args":[0]}],"id":"text-328","data-reference-type":"text","data-reference-id":"01","data-shadow":true,"data-rotation":0,"x":0,"y":0}],"className":"uneventable"}],"className":"eventable"},"commandset-192":{"nodeType":"g","children":[{"nodeType":"text","font-family":"ArticulateItalic ItalicAD019344","font-size":"15px","fill":"#969696","fill-opacity":1,"children":[{"nodeType":"tspan","x":"10.7999992 19.7999992 23.7999992 27.7999992 34.7999992 42.7999992 46.7999992 55.7999992 61.7999992 65.7999992 74.7999992 83.7999992 91.7999992 99.7999992 105.7999992 109.7999992 118.7999992 126.7999992 134.7999992 140.7999992 144.7999992 152.7999992 160.7999992 167.7999992 176.7999992 180.7999992 186.7999992 192.7999992 200.7999992 206.7999992 210.7999992 223.7999992 227.7999992 233.7999992 242.7999992 246.7999992 254.7999992 263.7999992 272.7999992 278.7999992 282.7999992 289.7999992 298.7999992 304.7999992 310.7999992 319.7999992 325.7999992 329.7999992 335.7999992 344.7999992 348.7999992 354.7999992 362.7999992 370.7999992 374.7999992 382.7999992 395.7999992 399.7999992 407.7999992 415.7999992 422.7999992 431.7999992 435.7999992 443.7999992 452.7999992 458.7999992 471.7999992 479.7999992 485.7999992 489.7999992 496.7999992 505.7999992 514.7999992 518.7999992 525.7999992 533.7999992 537.7999992 541.7999992 550.7999992 559.7999992 563.7999992 571.7999992 575.7999992 584.7999992 593.7999992 601.7999992 605.7999992 609.7999992 617.7999992","y":19.8,"children":["Click or hover over each star with your cursor to review each answer choice individually"]}]},{"nodeType":"text","font-family":"ArticulateItalic ItalicAD019344","font-size":"15px","fill":"#969696","fill-opacity":1,"children":[{"nodeType":"tspan","x":"617.7999878 623.7999878","y":19.8,"children":["!"]}]},{"nodeType":"text","font-family":"ArticulateItalic ItalicAD019344","font-size":"15px","fill":"#FFFFFF","fill-opacity":1,"children":[{"nodeType":"tspan","x":"10 19 23 27 34 42 46 55 61 65 74 83 91 99 105 109 118 126 134 140 144 152 160 167 176 180 186 192 200 206 210 223 227 233 242 246 254 263 272 278 282 289 298 304 310 319 325 329 335 344 348 354 362 370 374 382 395 399 407 415 422 431 435 443 452 458 471 479 485 489 496 505 514 518 525 533 537 541 550 559 563 571 575 584 593 601 605 609 617 623","y":19,"children":["Click or hover over each star with your cursor to review each answer choice individually!"]}]}]},"commandset-193":{"nodeType":"g","children":[{"nodeType":"text","font-family":"Articulate Charset1_ 5Y3DCAF1F7","font-size":"21px","fill":"#FFDD4C","fill-opacity":1,"children":[{"nodeType":"tspan","x":"10 23 35 46 52 64 82 88 101 109 115 128 140 148 160 166 178 184 190","y":36.5,"children":["Review of Case 5: "]}]}]},"commandset-194":{"nodeType":"g","children":[{"nodeType":"g","id":"shape-329","children":[{"nodeType":"path","d":"M0,0L495.5,0 495.5,259 0,259z","id":"path-329","fill":"#E3E7F4","fill-opacity":1,"stroke-width":3,"stroke":"#E5C22D","stroke-opacity":1,"stroke-linecap":"flat","stroke-linejoin":"round"}]},{"nodeType":"g","id":"shape-330","children":[{"nodeType":"use","transform":[{"type":"rotate","args":[0]}],"id":"text-330","data-reference-type":"text","data-reference-id":"01","data-shadow":false,"data-rotation":0,"x":0,"y":0}],"className":"uneventable"}],"className":"eventable"},"commandset-195":{"nodeType":"g","children":[{"nodeType":"text","font-family":"Articulate Charset1_ 5Y3DCAF1F7","font-size":"19px","fill":"#2E3092","fill-opacity":1,"children":[{"nodeType":"tspan","x":"10 21 26 26 31 43 48 59 64 72 84 101 113 118 129 139 144 152 163 170 181 186 191 196 207 218 223 230 242 247 254 259 271 283 294 299 304 311 323 340 351 358 363 380 391 398 403 410 422 433 440 451 456 461 468 473","y":32.5,"children":["1. In a complex case like this one, sometimes there is "]}]},{"nodeType":"text","font-family":"Articulate Charset1_ 5Y3DCAF1F7","font-size":"19px","fill":"#2E3092","fill-opacity":1,"children":[{"nodeType":"tspan","x":"23 35 47 52 63 70 75 87 99 106 117 122 133 145 152 168 179 186 191","y":55.5,"children":["no “right” answer."]}]},{"nodeType":"text","font-family":"Articulate Charset1_ 5Y3DCAF1F7","font-size":"19px","fill":"#2E3092","fill-opacity":1,"children":[{"nodeType":"tspan","x":"10 21 26 26 36 48 60 76 81 93 105 110 117 129 141 153 165 172 179 184 196 203 208 215 227 238 243 250 261 278 283 288 293 304 311 316 321 329 341 353 358 366 377 384 389 400 405 410 422 438 445 450","y":101.5,"children":["2. Showing support of the families’ choices allows "]}]},{"nodeType":"text","font-family":"Articulate Charset1_ 5Y3DCAF1F7","font-size":"19px","fill":"#2E3092","fill-opacity":1,"children":[{"nodeType":"tspan","x":"23 30 42 59 70 75 82 89 101 108 115 120 125 137 142 149 161 172 177 184 195 200 211 218 223 235 247 254 266 271 283 288 299 311 323 328 339 351 356 368 380 391 403 408 420 432 437 444 456 461","y":124.5,"children":["some trust in the relationship and an opening to "]}]},{"nodeType":"text","font-family":"Articulate Charset1_ 5Y3DCAF1F7","font-size":"19px","fill":"#2E3092","fill-opacity":1,"children":[{"nodeType":"tspan","x":"23 35 42 54 66 77 82 93 105 117 122 134 146 158 169 176 183 190 201 213 225 230 237 249 260 265 272 283 300 305 310 320 325 332 337 344 355 366 373 385 397 404 409 421 428 433 440 447 458 475 486 491","y":147.5,"children":["probe and understand the family’s reasons or frame "]}]},{"nodeType":"text","font-family":"Articulate Charset1_ 5Y3DCAF1F7","font-size":"19px","fill":"#2E3092","fill-opacity":1,"children":[{"nodeType":"tspan","x":"23 35 42 47 64 69 81 93 98","y":170.5,"children":["of mind."]}]},{"nodeType":"text","font-family":"Articulate Charset1_ 5Y3DCAF1F7","font-size":"19px","fill":"#2E3092","fill-opacity":1,"children":[{"nodeType":"tspan","x":"10 21 26 26 36 48 65 76 81 89 100 107 118 125 130 142 153 164 176 181 192 202 214 225 232 239 244 256 267 272 284 289 295 302 314 322 334 339 350 357 362 373 385 390","y":216.5,"children":["3. Some cases need expert help (such as an "]}]},{"nodeType":"text","font-family":"Articulate Charset1_ 5Y3DCAF1F7","font-size":"19px","fill":"#2E3092","fill-opacity":1,"children":[{"nodeType":"tspan","x":"23 37 44 51 62 74 86 91 103 115 121 126 131 142 149 154 159 171 176 183 195 200 207 212 220 231 238 249 254","y":239.5,"children":["Attending), as in this case."]}]}]},"commandset-196":{"nodeType":"g","children":[{"nodeType":"g","id":"shape-331","children":[{"nodeType":"path","d":"M0,0L688,0 688,63.5 0,63.5z","id":"path-331","fill":"none"}]},{"nodeType":"g","id":"shape-332","children":[{"nodeType":"use","transform":[{"type":"rotate","args":[0]}],"id":"text-332","data-reference-type":"text","data-reference-id":"01","data-shadow":false,"data-rotation":0,"x":0,"y":0}],"className":"uneventable"}],"className":"eventable"},"commandset-197":{"nodeType":"g","children":[{"nodeType":"text","font-family":"Articulate Charset1_ 5Y3DCAF1F7","font-size":"21px","fill":"#E5C22D","fill-opacity":1,"children":[{"nodeType":"tspan","x":"10 21 33 45 53 66 72 85 98 104 120 133 139 151 160 168 174 185 197 205 211 219 232 240 246 258 266 279 292 300 312 331","y":40.5,"children":["Learning Objectives for Program"]}]}]},"commandset-198":{"nodeType":"g","children":[{"nodeType":"g","id":"shape-333","children":[{"nodeType":"path","d":"M0,0L520,0 520,257 0,257z","id":"path-333","fill":"none"}]},{"nodeType":"g","id":"shape-334","children":[{"nodeType":"use","transform":[{"type":"rotate","args":[0]}],"id":"text-334","data-reference-type":"text","data-reference-id":"01","data-shadow":false,"data-rotation":0,"x":0,"y":0}],"className":"uneventable"}],"className":"eventable"},"commandset-199":{"nodeType":"g","children":[{"nodeType":"text","font-family":"Articulate Charset1_ 5Y3DCAF1F7","font-size":"16px","fill":"#EFEF23","fill-opacity":1,"children":[{"nodeType":"tspan","x":"10 19 23 25 34 44 53 57 61 70 79 85 95 104 110 114 127 131 135 139 143 153 162 166 175 185 189 198 202 208 218 222 226 236 245 255 261 265 271 279 283 289 299 308 312 318 327 341 345 349 357 361 375 384 393 399 403 413 423 427 441 450 464 474 483 489 493 499 503","y":20,"children":["1. The learner will be able to identify the family meeting member\'s "]}]},{"nodeType":"text","font-family":"Articulate Charset1_ 5Y3DCAF1F7","font-size":"16px","fill":"#EFEF23","fill-opacity":1,"children":[{"nodeType":"tspan","x":"25 35 41 45 59 68 82 92 101 107 113 117 121 127 133 142 156 165 169 179 185 189 203 207 217 227 231 235 241 251 258 268 272 281 287 291 300 310 320 326 334 338 342 348 354 364 370 376 382 391 397 406 416 420 424 434 438 446 450 460 469 479 483 487","y":39,"children":["or members’ frame of mind, such as angry, frustrated, divided, "]}]},{"nodeType":"text","font-family":"Articulate Charset1_ 5Y3DCAF1F7","font-size":"16px","fill":"#EFEF23","fill-opacity":1,"children":[{"nodeType":"tspan","x":"25 32 42 52 58 68 74 83 93 97 101 107 116 126 130 134 143 149 156 160","y":58,"children":["confused, sad, etc."]}]},{"nodeType":"text","font-family":"Articulate Charset1_ 5Y3DCAF1F7","font-size":"16px","fill":"#EFEF23","fill-opacity":1,"children":[{"nodeType":"tspan","x":"10 19 23 25 37 43 49 58 64 68 75 85 91 97 106 113 119 123 131 135 139 149 158 168 174 178 184 192 196 206 216 220 226 236 245 249 255 264 278 282 286 294 298 312 321 335 345 354 360 364 370 374 380 386 395 401 410 414 424 430 434 448 452 462 472 476 480 486 496 505 509","y":96,"children":["2. After correctly identifying the family member\'s state of mind, the "]}]},{"nodeType":"text","font-family":"Articulate Charset1_ 5Y3DCAF1F7","font-size":"16px","fill":"#EFEF23","fill-opacity":1,"children":[{"nodeType":"tspan","x":"25 29 38 47 53 63 72 78 82 95 99 103 107 111 115 121 130 134 143 150 156 160 166 176 185 189 203 213 219 225 229 238 248 258 264 274 284 290 294 303 309 318 322 328 337 343 353 363 373 379 388 392 398 408 412 418 428 437 441 447 451","y":115,"children":["learner will  select the most appropriate response to their "]}]},{"nodeType":"text","font-family":"Articulate Charset1_ 5Y3DCAF1F7","font-size":"16px","fill":"#EFEF23","fill-opacity":1,"children":[{"nodeType":"tspan","x":"25 31 37 46 52 61 75 84 94 100 106 110","y":134,"children":["statements."]}]},{"nodeType":"text","font-family":"Articulate Charset1_ 5Y3DCAF1F7","font-size":"16px","fill":"#EFEF23","fill-opacity":1,"children":[{"nodeType":"tspan","x":"10 19 23 25 34 44 53 57 61 70 79 85 95 104 110 114 127 131 135 139 143 153 162 166 175 185 189 198 202 208 218 222 226 236 246 256 265 269 282 292 301 311 315 321 331 335 341 350 359 368 372 381 391 401 405 411 415 425 435 444 448 452","y":172,"children":["3. The learner will be able to judge when to seek additional "]}]},{"nodeType":"text","font-family":"Articulate Charset1_ 5Y3DCAF1F7","font-size":"16px","fill":"#EFEF23","fill-opacity":1,"children":[{"nodeType":"tspan","x":"25 31 41 51 61 71 77 83 87","y":191,"children":["support."]}]},{"nodeType":"text","font-family":"Articulate Charset1_ 5Y3DCAF1F7","font-size":"16px","fill":"#EFEF23","fill-opacity":1,"children":[{"nodeType":"tspan","x":"10 19 23 25 34 44 53 57 61 65 74 83 89 99 108 114 118 131 135 139 143 147 157 166 170 179 189 193 202 206 212 222 226 232 241 248 258 272 286 295 305 315 319 332 342 351 361 365 371 381 385 389 398 408 418 422 431 441 451 455 461 470 475 481 487 496 502 508 512","y":229,"children":["4. The  learner will be able to recommend when to  end and re-start "]}]},{"nodeType":"text","font-family":"Articulate Charset1_ 5Y3DCAF1F7","font-size":"16px","fill":"#EFEF23","fill-opacity":1,"children":[{"nodeType":"tspan","x":"25 34 38 44 53 67 71 75 83 87 101 110 119 125 129 139 149 153","y":248,"children":["a family meeting."]}]}]},"commandset-200":{"nodeType":"g","children":[{"nodeType":"defs","children":[{"nodeType":"linearGradient","gradientTransform":[{"type":"translate","args":[0,0]},{"type":"translate","args":[2.3266290523498841E-14,0]},{"type":"scale","args":[1.0000000596046483,1.0000001059638242]},{"type":"rotate","args":[90,0.5,0.5]}],"id":"gradient-fill-336","children":[{"nodeType":"stop","offset":"0%","stop-color":"#21B7F0","stop-opacity":1},{"nodeType":"stop","offset":"0%","stop-color":"#21B7F0","stop-opacity":1},{"nodeType":"stop","offset":"100%","stop-color":"#0E57DC","stop-opacity":1},{"nodeType":"stop","offset":"100%","stop-color":"#0E57DC","stop-opacity":1}]},{"nodeType":"filter","id":"filter-338","children":[{"nodeType":"feFlood","result":"floodOut","flood-color":"#000000","flood-opacity":0.29},{"nodeType":"feGaussianBlur","result":"gaussOut","in":"SourceAlpha","stdDeviation":[1.75,1.75]},{"nodeType":"feComposite","in":"floodOut","in2":"gaussOut","operator":"in"}],"filterUnits":"userSpaceOnUse","x":-11.25,"y":-11.25,"width":281,"height":97}]},{"nodeType":"use","transform":[{"type":"translate","args":[0,0]},{"type":"scale","args":[1,1]}],"xlink:href":"#pathwrap-337","filter":"url(#filter-338)","data-angle":90,"data-distance":4,"data-height":74.5,"data-scale":1,"data-adornment-type":"drop-shadow","data-width":258.5},{"nodeType":"g","id":"pathwrap-337","children":[{"nodeType":"g","id":"shape-339","children":[{"nodeType":"path","d":"M18.000008,71.999992C8.058882,72.000008 4E-06,55.882263 0,36.000027 -8E-06,16.117783 8.058855,2.4E-05 17.999977,0L17.999977,0L237.999969,2E-06C247.941086,-3.3E-05 255.999969,16.117689 255.999985,35.999947 256,55.882198 247.941147,71.999969 238.000031,71.999992z","id":"path-339","fill":"url(#gradient-fill-336)","stroke-width":1,"stroke":"#000000","stroke-opacity":0.4,"stroke-linecap":"flat","stroke-linejoin":"round"}]},{"nodeType":"g","id":"shape-340","children":[{"nodeType":"use","transform":[{"type":"rotate","args":[0]}],"id":"text-340","data-reference-type":"text","data-reference-id":"01","data-shadow":true,"data-rotation":0,"x":0,"y":0}],"className":"uneventable"}]}],"className":"eventable"},"commandset-201":{"nodeType":"g","children":[{"nodeType":"defs","children":[{"nodeType":"linearGradient","gradientTransform":[{"type":"translate","args":[0,0]},{"type":"translate","args":[2.3266290523498841E-14,0]},{"type":"scale","args":[1.0000000596046483,1.0000001059638242]},{"type":"rotate","args":[90,0.5,0.5]}],"id":"gradient-fill-342","children":[{"nodeType":"stop","offset":"0%","stop-color":"#126AE0","stop-opacity":1},{"nodeType":"stop","offset":"0%","stop-color":"#126AE0","stop-opacity":1},{"nodeType":"stop","offset":"100%","stop-color":"#1EA5EC","stop-opacity":1},{"nodeType":"stop","offset":"100%","stop-color":"#1EA5EC","stop-opacity":1}]},{"nodeType":"filter","id":"filter-344","children":[{"nodeType":"feFlood","result":"floodOut","flood-color":"#000000","flood-opacity":0.29},{"nodeType":"feGaussianBlur","result":"gaussOut","in":"SourceAlpha","stdDeviation":[1.75,1.75]},{"nodeType":"feComposite","in":"floodOut","in2":"gaussOut","operator":"in"}],"filterUnits":"userSpaceOnUse","x":-11.25,"y":-11.25,"width":281,"height":97}]},{"nodeType":"use","transform":[{"type":"translate","args":[0,0]},{"type":"scale","args":[1,1]}],"xlink:href":"#pathwrap-343","filter":"url(#filter-344)","data-angle":90,"data-distance":4,"data-height":74.5,"data-scale":1,"data-adornment-type":"drop-shadow","data-width":258.5},{"nodeType":"g","id":"pathwrap-343","children":[{"nodeType":"g","id":"shape-345","children":[{"nodeType":"path","d":"M18.000008,71.999992C8.058882,72.000008 4E-06,55.882263 0,36.000027 -8E-06,16.117783 8.058855,2.4E-05 17.999977,0L17.999977,0L237.999969,2E-06C247.941086,-3.3E-05 255.999969,16.117689 255.999985,35.999947 256,55.882198 247.941147,71.999969 238.000031,71.999992z","id":"path-345","fill":"url(#gradient-fill-342)","stroke-width":1,"stroke":"#000000","stroke-opacity":0.4,"stroke-linecap":"flat","stroke-linejoin":"round"}]},{"nodeType":"g","id":"shape-346","children":[{"nodeType":"use","transform":[{"type":"rotate","args":[0]}],"id":"text-346","data-reference-type":"text","data-reference-id":"01","data-shadow":true,"data-rotation":0,"x":0,"y":0}],"className":"uneventable"}]}],"className":"eventable"},"commandset-202":{"nodeType":"g","children":[{"nodeType":"defs","children":[{"nodeType":"linearGradient","gradientTransform":[{"type":"translate","args":[0,0]},{"type":"translate","args":[2.3266290523498841E-14,0]},{"type":"scale","args":[1.0000000596046483,1.0000001059638242]},{"type":"rotate","args":[90,0.5,0.5]}],"id":"gradient-fill-348","children":[{"nodeType":"stop","offset":"0%","stop-color":"#157BE3","stop-opacity":1},{"nodeType":"stop","offset":"0%","stop-color":"#157BE3","stop-opacity":1},{"nodeType":"stop","offset":"100%","stop-color":"#1993E8","stop-opacity":1},{"nodeType":"stop","offset":"100%","stop-color":"#1993E8","stop-opacity":1}]},{"nodeType":"filter","id":"filter-350","children":[{"nodeType":"feFlood","result":"floodOut","flood-color":"#000000","flood-opacity":0.29},{"nodeType":"feGaussianBlur","result":"gaussOut","in":"SourceAlpha","stdDeviation":[1.75,1.75]},{"nodeType":"feComposite","in":"floodOut","in2":"gaussOut","operator":"in"}],"filterUnits":"userSpaceOnUse","x":-11.25,"y":-11.25,"width":283,"height":99}]},{"nodeType":"use","transform":[{"type":"translate","args":[0,0]},{"type":"scale","args":[1,1]}],"xlink:href":"#pathwrap-349","filter":"url(#filter-350)","data-angle":90,"data-distance":4,"data-height":76.5,"data-scale":1,"data-adornment-type":"drop-shadow","data-width":260.5},{"nodeType":"g","id":"pathwrap-349","children":[{"nodeType":"g","id":"shape-351","children":[{"nodeType":"path","d":"M18.000008,71.999992C8.058882,72.000008 4E-06,55.882263 0,36.000027 -8E-06,16.117783 8.058855,2.4E-05 17.999977,0L17.999977,0L237.999969,2E-06C247.941086,-3.3E-05 255.999969,16.117689 255.999985,35.999947 256,55.882198 247.941147,71.999969 238.000031,71.999992z","id":"path-351","fill":"url(#gradient-fill-348)","stroke-width":3,"stroke":"#FFFFFF","stroke-opacity":1,"stroke-linecap":"flat","stroke-linejoin":"round"}]},{"nodeType":"g","id":"shape-352","children":[{"nodeType":"use","transform":[{"type":"rotate","args":[0]}],"id":"text-352","data-reference-type":"text","data-reference-id":"01","data-shadow":true,"data-rotation":0,"x":0,"y":0}],"className":"uneventable"},{"nodeType":"g","id":"shape-353","children":[{"nodeType":"path","d":"M19.500008,70.499992C9.558882,70.500008 1.500004,55.053837 1.5,36.000023 1.499992,16.946205 9.558855,1.500021 19.499977,1.499998L19.499977,1.499998L236.499969,1.500003C246.441086,1.499968 254.499969,16.946119 254.499985,35.999947 254.5,55.053772 246.441147,70.499969 236.500031,70.499992z","id":"path-353","fill":"none","stroke-width":3,"stroke":"#FFFFFF","stroke-opacity":1,"stroke-linecap":"flat","stroke-linejoin":"round"}]}]}],"className":"eventable"},"commandset-203":{"nodeType":"g","children":[{"nodeType":"defs","children":[{"nodeType":"linearGradient","gradientTransform":[{"type":"translate","args":[0,0]},{"type":"translate","args":[2.3266290523498841E-14,0]},{"type":"scale","args":[1.0000000596046483,1.0000001059638242]},{"type":"rotate","args":[90,0.5,0.5]}],"id":"gradient-fill-355","children":[{"nodeType":"stop","offset":"0%","stop-color":"#0E57DC","stop-opacity":1},{"nodeType":"stop","offset":"0%","stop-color":"#0E57DC","stop-opacity":1},{"nodeType":"stop","offset":"100%","stop-color":"#21B7F0","stop-opacity":1},{"nodeType":"stop","offset":"100%","stop-color":"#21B7F0","stop-opacity":1}]},{"nodeType":"filter","id":"filter-357","children":[{"nodeType":"feFlood","result":"floodOut","flood-color":"#000000","flood-opacity":0.29},{"nodeType":"feGaussianBlur","result":"gaussOut","in":"SourceAlpha","stdDeviation":[1.75,1.75]},{"nodeType":"feComposite","in":"floodOut","in2":"gaussOut","operator":"in"}],"filterUnits":"userSpaceOnUse","x":-11.25,"y":-11.25,"width":281,"height":97}]},{"nodeType":"use","transform":[{"type":"translate","args":[0,0]},{"type":"scale","args":[1,1]}],"xlink:href":"#pathwrap-356","filter":"url(#filter-357)","data-angle":90,"data-distance":4,"data-height":74.5,"data-scale":1,"data-adornment-type":"drop-shadow","data-width":258.5},{"nodeType":"g","id":"pathwrap-356","children":[{"nodeType":"g","id":"shape-358","children":[{"nodeType":"path","d":"M18.000008,71.999992C8.058882,72.000008 4E-06,55.882263 0,36.000027 -8E-06,16.117783 8.058855,2.4E-05 17.999977,0L17.999977,0L237.999969,2E-06C247.941086,-3.3E-05 255.999969,16.117689 255.999985,35.999947 256,55.882198 247.941147,71.999969 238.000031,71.999992z","id":"path-358","fill":"url(#gradient-fill-355)","stroke-width":1,"stroke":"#000000","stroke-opacity":0.4,"stroke-linecap":"flat","stroke-linejoin":"round"}]},{"nodeType":"g","id":"shape-359","children":[{"nodeType":"use","transform":[{"type":"rotate","args":[0]}],"id":"text-359","data-reference-type":"text","data-reference-id":"01","data-shadow":true,"data-rotation":0,"x":0,"y":0}],"className":"uneventable"}]}],"className":"eventable"},"commandset-204":{"nodeType":"g","children":[{"nodeType":"text","font-family":"ArticulateBold CharBold6213E757","font-size":"19px","fill":"#969696","fill-opacity":1,"children":[{"nodeType":"tspan","x":"63.7999992 75.7999992 86.7999992 94.7999992 105.7999992 110.7999992 121.7999992 126.7999992 138.7999992 149.7999992 160.7999992 165.7999992 176.7999992 193.7999992","y":43.3,"children":["Case 1 Review"]}]},{"nodeType":"text","font-family":"ArticulateBold CharBold6213E757","font-size":"19px","fill":"#FFDD4C","fill-opacity":1,"children":[{"nodeType":"tspan","x":"63 75 86 94 105 110 121 126 138 149 160 165 176 193","y":42.5,"children":["Case 1 Review"]}]}]},"commandset-205":{"nodeType":"g","children":[{"nodeType":"defs","children":[{"nodeType":"linearGradient","gradientTransform":[{"type":"translate","args":[0,0]},{"type":"translate","args":[2.3266290523498841E-14,0]},{"type":"scale","args":[1.0000000596046483,1.0000001059638242]},{"type":"rotate","args":[90,0.5,0.5]}],"id":"gradient-fill-361","children":[{"nodeType":"stop","offset":"0%","stop-color":"#126AE0","stop-opacity":1},{"nodeType":"stop","offset":"0%","stop-color":"#126AE0","stop-opacity":1},{"nodeType":"stop","offset":"100%","stop-color":"#1EA5EC","stop-opacity":1},{"nodeType":"stop","offset":"100%","stop-color":"#1EA5EC","stop-opacity":1}]},{"nodeType":"filter","id":"filter-363","children":[{"nodeType":"feFlood","result":"floodOut","flood-color":"#000000","flood-opacity":0.29},{"nodeType":"feGaussianBlur","result":"gaussOut","in":"SourceAlpha","stdDeviation":[1.75,1.75]},{"nodeType":"feComposite","in":"floodOut","in2":"gaussOut","operator":"in"}],"filterUnits":"userSpaceOnUse","x":-11.25,"y":-11.25,"width":283,"height":99}]},{"nodeType":"use","transform":[{"type":"translate","args":[0,0]},{"type":"scale","args":[1,1]}],"xlink:href":"#pathwrap-362","filter":"url(#filter-363)","data-angle":90,"data-distance":3,"data-height":76.5,"data-scale":1,"data-adornment-type":"drop-shadow","data-width":260.5},{"nodeType":"g","id":"pathwrap-362","children":[{"nodeType":"g","id":"shape-364","children":[{"nodeType":"path","d":"M18.000008,71.999992C8.058882,72.000008 4E-06,55.882263 0,36.000027 -8E-06,16.117783 8.058855,2.4E-05 17.999977,0L17.999977,0L237.999969,2E-06C247.941086,-3.3E-05 255.999969,16.117689 255.999985,35.999947 256,55.882198 247.941147,71.999969 238.000031,71.999992z","id":"path-364","fill":"url(#gradient-fill-361)","stroke-width":3,"stroke":"#FFFFFF","stroke-opacity":1,"stroke-linecap":"flat","stroke-linejoin":"round"}]},{"nodeType":"g","id":"shape-365","children":[{"nodeType":"use","transform":[{"type":"rotate","args":[0]}],"id":"text-365","data-reference-type":"text","data-reference-id":"01","data-shadow":true,"data-rotation":0,"x":0,"y":0}],"className":"uneventable"},{"nodeType":"g","id":"shape-366","children":[{"nodeType":"path","d":"M19.500008,70.499992C9.558882,70.500008 1.500004,55.053837 1.5,36.000023 1.499992,16.946205 9.558855,1.500021 19.499977,1.499998L19.499977,1.499998L236.499969,1.500003C246.441086,1.499968 254.499969,16.946119 254.499985,35.999947 254.5,55.053772 246.441147,70.499969 236.500031,70.499992z","id":"path-366","fill":"none","stroke-width":3,"stroke":"#FFFFFF","stroke-opacity":1,"stroke-linecap":"flat","stroke-linejoin":"round"}]}]}],"className":"eventable"},"commandset-206":{"nodeType":"g","children":[{"nodeType":"defs","children":[{"nodeType":"linearGradient","gradientTransform":[{"type":"translate","args":[0,0]},{"type":"translate","args":[2.3266290523498841E-14,0]},{"type":"scale","args":[1.0000000596046483,1.0000001059638242]},{"type":"rotate","args":[90,0.5,0.5]}],"id":"gradient-fill-368","children":[{"nodeType":"stop","offset":"0%","stop-color":"#24C9F3","stop-opacity":1},{"nodeType":"stop","offset":"0%","stop-color":"#24C9F3","stop-opacity":1},{"nodeType":"stop","offset":"100%","stop-color":"#0A46D8","stop-opacity":1},{"nodeType":"stop","offset":"100%","stop-color":"#0A46D8","stop-opacity":1}]},{"nodeType":"filter","id":"filter-370","children":[{"nodeType":"feFlood","result":"floodOut","flood-color":"#000000","flood-opacity":0.29},{"nodeType":"feGaussianBlur","result":"gaussOut","in":"SourceAlpha","stdDeviation":[1.75,1.75]},{"nodeType":"feComposite","in":"floodOut","in2":"gaussOut","operator":"in"}],"filterUnits":"userSpaceOnUse","x":-11.25,"y":-11.25,"width":281,"height":97}]},{"nodeType":"use","transform":[{"type":"translate","args":[0,0]},{"type":"scale","args":[1,1]}],"xlink:href":"#pathwrap-369","filter":"url(#filter-370)","data-angle":90,"data-distance":4,"data-height":74.5,"data-scale":1,"data-adornment-type":"drop-shadow","data-width":258.5},{"nodeType":"g","id":"pathwrap-369","children":[{"nodeType":"g","id":"shape-371","children":[{"nodeType":"path","d":"M18.000008,71.999992C8.058882,72.000008 4E-06,55.882263 0,36.000027 -8E-06,16.117783 8.058855,2.4E-05 17.999977,0L17.999977,0L237.999969,2E-06C247.941086,-3.3E-05 255.999969,16.117689 255.999985,35.999947 256,55.882198 247.941147,71.999969 238.000031,71.999992z","id":"path-371","fill":"url(#gradient-fill-368)","stroke-width":1,"stroke":"#000000","stroke-opacity":0.54,"stroke-linecap":"flat","stroke-linejoin":"round"}]},{"nodeType":"g","id":"shape-372","children":[{"nodeType":"use","transform":[{"type":"rotate","args":[0]}],"id":"text-372","data-reference-type":"text","data-reference-id":"01","data-shadow":true,"data-rotation":0,"x":0,"y":0}],"className":"uneventable"}]}],"className":"eventable"},"commandset-207":{"nodeType":"g","children":[{"nodeType":"defs","children":[{"nodeType":"linearGradient","gradientTransform":[{"type":"translate","args":[0,0]},{"type":"translate","args":[2.3266290523498841E-14,0]},{"type":"scale","args":[1.0000000596046483,1.0000001059638242]},{"type":"rotate","args":[90,0.5,0.5]}],"id":"gradient-fill-374","children":[{"nodeType":"stop","offset":"0%","stop-color":"#21B7F0","stop-opacity":1},{"nodeType":"stop","offset":"0%","stop-color":"#21B7F0","stop-opacity":1},{"nodeType":"stop","offset":"100%","stop-color":"#0E57DC","stop-opacity":1},{"nodeType":"stop","offset":"100%","stop-color":"#0E57DC","stop-opacity":1}]},{"nodeType":"filter","id":"filter-376","children":[{"nodeType":"feFlood","result":"floodOut","flood-color":"#000000","flood-opacity":0.29},{"nodeType":"feGaussianBlur","result":"gaussOut","in":"SourceAlpha","stdDeviation":[1.75,1.75]},{"nodeType":"feComposite","in":"floodOut","in2":"gaussOut","operator":"in"}],"filterUnits":"userSpaceOnUse","x":-11.25,"y":-11.25,"width":281,"height":97}]},{"nodeType":"use","transform":[{"type":"translate","args":[0,0]},{"type":"scale","args":[1,1]}],"xlink:href":"#pathwrap-375","filter":"url(#filter-376)","data-angle":90,"data-distance":4,"data-height":74.5,"data-scale":1,"data-adornment-type":"drop-shadow","data-width":258.5},{"nodeType":"g","id":"pathwrap-375","children":[{"nodeType":"g","id":"shape-377","children":[{"nodeType":"path","d":"M18.000008,71.999992C8.058882,72.000008 4E-06,55.882263 0,36.000027 -8E-06,16.117783 8.058855,2.4E-05 17.999977,0L17.999977,0L237.999969,2E-06C247.941086,-3.3E-05 255.999969,16.117689 255.999985,35.999947 256,55.882198 247.941147,71.999969 238.000031,71.999992z","id":"path-377","fill":"url(#gradient-fill-374)","stroke-width":1,"stroke":"#000000","stroke-opacity":0.54,"stroke-linecap":"flat","stroke-linejoin":"round"}]},{"nodeType":"g","id":"shape-378","children":[{"nodeType":"use","transform":[{"type":"rotate","args":[0]}],"id":"text-378","data-reference-type":"text","data-reference-id":"01","data-shadow":true,"data-rotation":0,"x":0,"y":0}],"className":"uneventable"}]}],"className":"eventable"},"commandset-208":{"nodeType":"g","children":[{"nodeType":"text","font-family":"ArticulateBold CharBold6213E757","font-size":"19px","fill":"#969696","fill-opacity":1,"children":[{"nodeType":"tspan","x":"63.7999992 75.7999992 86.7999992 94.7999992 105.7999992 110.7999992 121.7999992 126.7999992 138.7999992 149.7999992 160.7999992 165.7999992 176.7999992 193.7999992","y":43.3,"children":["Case 2 Review"]}]},{"nodeType":"text","font-family":"ArticulateBold CharBold6213E757","font-size":"19px","fill":"#FFDD4C","fill-opacity":1,"children":[{"nodeType":"tspan","x":"63 75 86 94 105 110 121 126 138 149 160 165 176 193","y":42.5,"children":["Case 2 Review"]}]}]},"commandset-209":{"nodeType":"g","children":[{"nodeType":"text","font-family":"ArticulateBold CharBold6213E757","font-size":"19px","fill":"#969696","fill-opacity":1,"children":[{"nodeType":"tspan","x":"63.7999992 75.7999992 86.7999992 94.7999992 105.7999992 110.7999992 121.7999992 126.7999992 138.7999992 149.7999992 160.7999992 165.7999992 176.7999992 193.7999992","y":43.3,"children":["Case 3 Review"]}]},{"nodeType":"text","font-family":"ArticulateBold CharBold6213E757","font-size":"19px","fill":"#FFDD4C","fill-opacity":1,"children":[{"nodeType":"tspan","x":"63 75 86 94 105 110 121 126 138 149 160 165 176 193","y":42.5,"children":["Case 3 Review"]}]}]},"commandset-210":{"nodeType":"g","children":[{"nodeType":"text","font-family":"ArticulateBold CharBold6213E757","font-size":"19px","fill":"#969696","fill-opacity":1,"children":[{"nodeType":"tspan","x":"63.7999992 75.7999992 86.7999992 94.7999992 105.7999992 110.7999992 121.7999992 126.7999992 138.7999992 149.7999992 160.7999992 165.7999992 176.7999992 193.7999992","y":43.3,"children":["Case 4 Review"]}]},{"nodeType":"text","font-family":"ArticulateBold CharBold6213E757","font-size":"19px","fill":"#FFDD4C","fill-opacity":1,"children":[{"nodeType":"tspan","x":"63 75 86 94 105 110 121 126 138 149 160 165 176 193","y":42.5,"children":["Case 4 Review"]}]}]},"commandset-211":{"nodeType":"g","children":[{"nodeType":"text","font-family":"ArticulateBold CharBold6213E757","font-size":"19px","fill":"#969696","fill-opacity":1,"children":[{"nodeType":"tspan","x":"63.7999992 75.7999992 86.7999992 94.7999992 105.7999992 110.7999992 121.7999992 126.7999992 138.7999992 149.7999992 160.7999992 165.7999992 176.7999992 193.7999992","y":43.3,"children":["Case 5 Review"]}]},{"nodeType":"text","font-family":"ArticulateBold CharBold6213E757","font-size":"19px","fill":"#FFDD4C","fill-opacity":1,"children":[{"nodeType":"tspan","x":"63 75 86 94 105 110 121 126 138 149 160 165 176 193","y":42.5,"children":["Case 5 Review"]}]}]},"commandset-212":{"nodeType":"g","children":[{"nodeType":"g","id":"shape-379","children":[{"nodeType":"path","d":"M0,0L624,0 624,42 0,42z","id":"path-379","fill":"none"}]},{"nodeType":"g","id":"shape-380","children":[{"nodeType":"use","transform":[{"type":"rotate","args":[0]}],"id":"text-380","data-reference-type":"text","data-reference-id":"01","data-shadow":false,"data-rotation":0,"x":0,"y":0}],"className":"uneventable"}],"className":"eventable"},"commandset-213":{"nodeType":"g","children":[{"nodeType":"text","font-family":"Articulate Charset1_ 5Y3DCAF1F7","font-size":"27px","fill":"#FFDD4C","fill-opacity":1,"children":[{"nodeType":"tspan","x":"10 23 38 49 57 68 76 87 102 115 123 138 160 168 190 206 221 232 240 262 277 285 301 316 329 344 352 360 375 390 401 417 432 448 456 464 472","y":31,"children":["Let’s review what we have learned..."]}]}]},"commandset-214":{"nodeType":"g","children":[{"nodeType":"g","id":"shape-381","children":[{"nodeType":"path","d":"M0,0L624,0 624,343.5 0,343.5z","id":"path-381","fill":"none"}]},{"nodeType":"g","id":"shape-382","children":[{"nodeType":"use","transform":[{"type":"rotate","args":[0]}],"id":"text-382","data-reference-type":"text","data-reference-id":"01","data-shadow":false,"data-rotation":0,"x":0,"y":0}],"className":"uneventable"}],"className":"eventable"},"commandset-215":{"nodeType":"g","children":[{"nodeType":"text","font-family":"Articulate Charset1_ 5Y3DCAF1F7","font-size":"24px","fill":"#E5C22D","fill-opacity":1,"children":[{"nodeType":"tspan","x":"26 49 62 75 88 95 104 119 128 141 148 157 172 179 190 205 218 229 242 249 258 273 286 293 308 323 332 339 354 369 382 389 402 417 430 439 454 469 478 489 502 511 524 531 540 553 568 575 582 597 604","y":151.5,"children":["Make sure to check the optional“Resources” tab in "]}]},{"nodeType":"text","font-family":"Articulate Charset1_ 5Y3DCAF1F7","font-size":"24px","fill":"#E5C22D","fill-opacity":1,"children":[{"nodeType":"tspan","x":"30 39 54 67 74 89 104 119 132 141 148 157 164 179 194 203 210 225 238 253 268 275 286 301 310 325 338 347 354 363 378 387 394 415 430 439 452 459 466 481 490 505 514 535 548 557 564 579 594 601","y":180.5,"children":["the upper right hand corner for more information "]}]},{"nodeType":"text","font-family":"Articulate Charset1_ 5Y3DCAF1F7","font-size":"24px","fill":"#E5C22D","fill-opacity":1,"children":[{"nodeType":"tspan","x":"167 180 195 210 217 226 241 250 257 266 281 302 315 322 337 346 359 368 383 390 397 404 411 426 439 448 457","y":209.5,"children":["and for some useful links!"]}]}]},"commandset-216":{"nodeType":"g","children":[{"nodeType":"defs","children":[{"nodeType":"filter","id":"filter-384","children":[{"nodeType":"feFlood","result":"floodOut","flood-color":"#00DCFF","flood-opacity":0.8},{"nodeType":"feGaussianBlur","result":"gaussOut","in":"SourceAlpha","stdDeviation":[3.8499999046325684,3.8499999046325684]},{"nodeType":"feComposite","in":"floodOut","in2":"gaussOut","operator":"in"}],"filterUnits":"userSpaceOnUse","x":-24.75,"y":-24.75,"width":101.5,"height":109.5}]},{"nodeType":"use","transform":[{"type":"translate","args":[0,0]},{"type":"scale","args":[1,1]}],"xlink:href":"#pathwrap-383","filter":"url(#filter-384)","data-angle":0,"data-distance":0,"data-height":60,"data-scale":1,"data-adornment-type":"drop-shadow","data-width":52},{"nodeType":"g","id":"pathwrap-383","children":[{"nodeType":"path","d":"M24,0L0,24 12,24 12,56 36,56 36,24 48,24z","id":"path-385","fill":"#E5C22D","fill-opacity":1,"stroke-width":3,"stroke":"#FEB80A","stroke-opacity":1,"stroke-linecap":"flat","stroke-linejoin":"round"}]}],"className":"eventable"},"commandset-217":{"nodeType":"g","children":[{"nodeType":"g","id":"shape-386","children":[{"nodeType":"path","d":"M0,0L648,0 648,57.6875 0,57.6875z","id":"path-386","fill":"none"}]},{"nodeType":"g","id":"shape-387","children":[{"nodeType":"use","transform":[{"type":"rotate","args":[0]}],"id":"text-387","data-reference-type":"text","data-reference-id":"01","data-shadow":false,"data-rotation":0,"x":0,"y":0}],"className":"uneventable"}],"className":"eventable"},"commandset-218":{"nodeType":"g","children":[{"nodeType":"text","font-family":"Articulate Charset1_ 5Y3DCAF1F7","font-size":"21px","fill":"#E5C22D","fill-opacity":1,"children":[{"nodeType":"tspan","x":"10 23 31 43 56 62 70 78 84 96 109 122 128 144 157 165 171 184 197 209 215 221 234 246 254 267 280 288 297 309 317","y":36.5,"children":["Credits and Optional Resources"]}]}]},"commandset-219":{"nodeType":"g","children":[{"nodeType":"g","id":"shape-388","children":[{"nodeType":"path","d":"M0,0L676,0 676,336 0,336z","id":"path-388","fill":"none"}]},{"nodeType":"g","id":"shape-389","children":[{"nodeType":"use","transform":[{"type":"rotate","args":[0]}],"id":"text-389","data-reference-type":"text","data-reference-id":"01","data-shadow":false,"data-rotation":0,"x":0,"y":0}],"className":"uneventable"}],"className":"eventable"},"commandset-220":{"nodeType":"g","children":[{"nodeType":"text","font-family":"ArticulateBold CharBold6213E757","font-size":"13px","fill":"#EFEF23","fill-opacity":1,"children":[{"nodeType":"tspan","x":"10 19 27 32 40 48 53 59 63","y":18,"children":["Authors:"]}]},{"nodeType":"text","font-family":"Articulate Charset1_ 5Y3DCAF1F7","font-size":"13px","fill":"#EFEF23","fill-opacity":1,"children":[{"nodeType":"tspan","x":"63 67 74 82 87 94 102 106 115 119 127 135 139 146 154 162 166 178 185 190 198 205 210 217 222 226 239 247 251 259 266 271","y":18,"children":[" Susan Glod and Margaret Wojnar"]}]},{"nodeType":"text","font-family":"ArticulateBold CharBold6213E757","font-size":"13px","fill":"#EFEF23","fill-opacity":1,"children":[{"nodeType":"tspan","x":"10 19 24 31 39 47 51 57 61 69 76 82 86 94 102 106 112 120 128 133 141 145 153 160 165 173 178 183 191 198 204 211 218 223 229 237 241 248 254 260 264 270 275 282 290 295 299 303","y":50,"children":["Graphic design coordinator/Research assistant: "]}]},{"nodeType":"text","font-family":"Articulate Charset1_ 5Y3DCAF1F7","font-size":"13px","fill":"#EFEF23","fill-opacity":1,"children":[{"nodeType":"tspan","x":"303 312 317 325 329 336 343 347 356 363 371 379","y":50,"children":["Ashley Kang"]}]},{"nodeType":"text","font-family":"ArticulateBold CharBold6213E757","font-size":"13px","fill":"#EFEF23","fill-opacity":1,"children":[{"nodeType":"tspan","x":"10 19 25 30 38 43 49 53","y":82,"children":["Actors:"]}]},{"nodeType":"text","font-family":"Articulate Charset1_ 5Y3DCAF1F7","font-size":"13px","fill":"#EFEF23","fill-opacity":1,"children":[{"nodeType":"tspan","x":"10 18 25 30 37 41 48 52 56 64 72 80 84 93 101 109 116 124 128 132 137 145 153 157 161 165 174 182 193 198 202 206 214 221 229 237 244 248 252 257 265 271 275 282 286 290 301 309 314 321 328 333 337","y":98,"children":["Case 1: Rob Kopko (son), Gowri Reddy (social worker)"]}]},{"nodeType":"text","font-family":"Articulate Charset1_ 5Y3DCAF1F7","font-size":"13px","fill":"#EFEF23","fill-opacity":1,"children":[{"nodeType":"tspan","x":"10 18 25 30 37 41 48 52 56 65 73 84 89 93 97 105 112 120 128 135 139 143 154 158 163 170 174","y":114,"children":["Case 2: Gowri Reddy (wife)"]}]},{"nodeType":"text","font-family":"Articulate Charset1_ 5Y3DCAF1F7","font-size":"13px","fill":"#EFEF23","fill-opacity":1,"children":[{"nodeType":"tspan","x":"10 18 25 30 37 41 48 52 56 68 75 80 86 90 97 101 114 121 126 134 141 146 150 154 162 169 177 185 193 198 205 210 214 221 225 229 233 240 248 255 259 263 267 272 276 285 292 297 305 312 317 324 336 343 347 351 359 366 374 382 390 395 402 407 411 418 422 426 430 435 442 447 452 456 464 471 476 481 492 497 501 509 517 522 526 530 535 543 551 555","y":130,"children":["Case 3: Marcie Warner (daughter 1), Phyllis Verderame (daughter 2), Jeff Cartwright (son)"]}]},{"nodeType":"text","font-family":"Articulate Charset1_ 5Y3DCAF1F7","font-size":"13px","fill":"#EFEF23","fill-opacity":1,"children":[{"nodeType":"tspan","x":"10 18 25 30 37 41 48 52 56 61 68 73 78 82 90 98 102 109 116 121 125 129 140 144 149 156 160","y":146,"children":["Case 4: Jess Culver (wife)"]}]},{"nodeType":"text","font-family":"ArticulateBold CharBold6213E757","font-size":"13px","fill":"#EFEF23","fill-opacity":1,"children":[{"nodeType":"tspan","x":"10 17 25 33 38 44 51 57 61","y":178,"children":["Sources:"]}]},{"nodeType":"text","font-family":"Articulate Charset1_ 5Y3DCAF1F7","font-size":"13px","fill":"#EFEF23","fill-opacity":1,"children":[{"nodeType":"tspan","x":"10 17 21 25 32 36 43 48 53 60 65 69 78 82 86 94 102 110 115 122 130 135 139 147 155 160 164 172 180 188 195 202 207 212 219 224 228 236 244 249 253 257 266 271 275 283 291 295 307 314 322 326 333 338 342 350 358 362 369 376 382 390 398 402 410 418 425 430 434 438 446 450 459 463 468 473 477 483 491 495 500 504 512 516 520 528 532 538 545 549 553 560 565 573 577 583 588 592","y":194,"children":["1. Fiester A. Contentious Conversations: Using Mediation Techniques in Difficult Clinical Ethics "]}]},{"nodeType":"text","font-family":"Articulate Charset1_ 5Y3DCAF1F7","font-size":"13px","fill":"#EFEF23","fill-opacity":1,"children":[{"nodeType":"tspan","x":"25 33 41 49 54 62 66 71 78 83 87 95 103 108 112 116 123 131 138 142 147 155 163 168 176 183 187 191 199 204 208 216 220 224 232 236 242 249 253 257 264 269 277 281 287 292 296 303 310 317 324 328 335 342 346 353 357 361 368 375 382 386 393 400 407 411","y":210,"children":["Consultations. The Journal of Clinical Ethics 2015;26(4):324-330."]}]},{"nodeType":"text","font-family":"Articulate Charset1_ 5Y3DCAF1F7","font-size":"13px","fill":"#EFEF23","fill-opacity":1,"children":[{"nodeType":"tspan","x":"10 17 21 25 33 40 47 52 56 64 68 72 79 87 94 101 106 114 118 126 130 134 143 150 157 161 168 173 177 184 188 192 204 211 219 223 229 236 240 244 251 259 267 273 280 285 289 297 305 309 313 320 328 335 339 347 354 361 368 372 380 388 400 407 415 420 424 432 437 441 448 452 457 463 470 474 481 485 490 498 502 514 521 528 533 541 546 553 557 569 576 584 588 594 601 605 609 614 619 627 635 642 650 655 660 664 668","y":226,"children":["2. Rees C, Sheard C, Davies S. Medical Education. The development of a scale to measure medical students\' "]}]},{"nodeType":"text","font-family":"Articulate Charset1_ 5Y3DCAF1F7","font-size":"13px","fill":"#EFEF23","fill-opacity":1,"children":[{"nodeType":"tspan","x":"25 32 37 42 46 51 59 67 74 79 83 88 96 107 114 119 127 132 136 142 150 162 174 182 190 194 200 207 212 216 224 232 236 241 248 252 256 260 265 269 273 280 287 292 300 304 312 320 324 328 333 341 348 352 360 368 380 392 400 408 412 418 425 430 434 442 450 454 461 468 472 476 480 485 489 498 503 508 512 517 525 533 540 544 551 557 564 568 575 579 583 591 598 607 614 618 622","y":242,"children":["attitudes towards communication skills learning: the Communication Skills Attitude Scale (CSAS) "]}]},{"nodeType":"text","font-family":"Articulate Charset1_ 5Y3DCAF1F7","font-size":"13px","fill":"#EFEF23","fill-opacity":1,"children":[{"nodeType":"tspan","x":"25 32 39 46 53 57 64 71 75 82 89 96 100 107 114 121 125","y":258,"children":["2002;36:141-147."]}]},{"nodeType":"text","font-family":"Articulate Charset1_ 5Y3DCAF1F7","font-size":"13px","fill":"#EFEF23","fill-opacity":1,"children":[{"nodeType":"tspan","x":"10 17 21 25 32 39 43 48 60 67 75 79 88 96 100 104 114 118 127 134 141 145 154 163 167 171 180 184 192 200 204 216 224 228 232 240 248 256 261 265 269 275 280 284 296 303 311 318 326 333 345 352 360 365 369 373 380 384 392 397 401 413 420 425 429 434 442 447 451 459 467 473 478 486 491 496 500 504 512 516 521 526 533 537 545 549 557 565 569 573 580 588 593 598 606 611 618 626 634 641 646 653 657","y":274,"children":["3. Saltman DC, O\'Dea NA, Kidd MR. Conflict management: a primer for doctors in training. Postgraduate "]}]},{"nodeType":"text","font-family":"Articulate Charset1_ 5Y3DCAF1F7","font-size":"13px","fill":"#EFEF23","fill-opacity":1,"children":[{"nodeType":"tspan","x":"25 37 44 52 56 62 69 73 77 82 90 98 103 111 118 122 126 133 140 147 154 158 165 172 176 183 190 197 201 205 212 216 223 230 234","y":290,"children":["Medical Journal 2006;82(963):9-12."]}]}]}},"common":{"commandset-0":{"nodeType":"g","children":[{"nodeType":"use","transform":[{"type":"rotate","args":[0]}],"id":"text-390","data-reference-type":"text","data-reference-id":"01","data-shadow":false,"data-rotation":0,"x":0,"y":0}]},"commandset-1":{"nodeType":"g","children":[{"nodeType":"text","font-family":"ArticulateBold CharBold6213E757","font-size":"19px","fill":"#555555","fill-opacity":1,"children":[{"nodeType":"tspan","x":"0 13 25 37 42 59 71 79 86 91 99 111 128 140 145 156 163 174 179 186 198 209 214 226 238 249 257 264 269 281 293 298 310 321 328 340 347 358 363","y":18,"children":["You must complete the question before "]}]},{"nodeType":"text","font-family":"ArticulateBold CharBold6213E757","font-size":"19px","fill":"#555555","fill-opacity":1,"children":[{"nodeType":"tspan","x":"0 8 20 32 49 54 61 68 73 85 97 102","y":41,"children":["submitting."]}]}]},"commandset-2":{"nodeType":"g","children":[{"nodeType":"text","font-family":"Articulate Charset1_ 5Y3DCAF1F7","font-size":"16px","fill":"#353535","fill-opacity":1,"children":[{"nodeType":"tspan","x":"38 50 61","y":20.5,"children":["OK"]}]}]},"commandset-3":{"nodeType":"g","children":[{"nodeType":"text","font-family":"ArticulateBold CharBold6213E757","font-size":"19px","fill":"#555555","fill-opacity":1,"children":[{"nodeType":"tspan","x":"0 11 23 30 41 48 53 64 76 88 95 100 112 123 140 151 156 161 173 178 185 197 208 213 220 225 236 241 253 258 270 281 286 298 315 320","y":18,"children":["Enter your name in the field below:"]}]}]},"commandset-4":{"nodeType":"g","children":[{"nodeType":"text","font-family":"ArticulateBold CharBold6213E757","font-size":"19px","fill":"#555555","fill-opacity":1,"children":[{"nodeType":"tspan","x":"0 11 19 26 38 43 48 53 60 72 77 89 101 108 115 127 144 149 160 171 182 189","y":18,"children":["Scroll to Bottom Text"]}]}]},"commandset-5":{"nodeType":"g","children":[{"nodeType":"text","font-family":"ArticulateBold CharBold6213E757","font-size":"19px","fill":"#555555","fill-opacity":1,"children":[{"nodeType":"tspan","x":"0 19 31 43 48 60 65 76 88 100 105 110 115 126 137 142 149 161 166 173 184 192 204 221 232 237 254 266 277 284 295 300 311 323 335 340 345 356 363 370 375","y":18,"children":["Would you like to resume where you left "]}]},{"nodeType":"text","font-family":"ArticulateBold CharBold6213E757","font-size":"19px","fill":"#555555","fill-opacity":1,"children":[{"nodeType":"tspan","x":"0 12 19 26 36","y":41,"children":["off?"]}]}]},"commandset-6":{"nodeType":"g","children":[{"nodeType":"text","font-family":"Articulate Charset1_ 5Y3DCAF1F7","font-size":"16px","fill":"#353535","fill-opacity":1,"children":[{"nodeType":"tspan","x":"37 48 57 63","y":20.5,"children":["Yes"]}]}]},"commandset-7":{"nodeType":"g","children":[{"nodeType":"text","font-family":"Articulate Charset1_ 5Y3DCAF1F7","font-size":"16px","fill":"#353535","fill-opacity":1,"children":[{"nodeType":"tspan","x":"39 51 61","y":20.5,"children":["No"]}]}]},"commandset-8":{"nodeType":"g","children":[{"nodeType":"g","id":"shape-391","children":[{"nodeType":"path","d":"M0,0L383,0 383,105 0,105z","id":"path-391","fill":"#FFFFFF","fill-opacity":0}],"className":"uneventable"},{"nodeType":"g","id":"shape-392","children":[{"nodeType":"use","transform":[{"type":"rotate","args":[0]}],"id":"text-392","data-reference-type":"text","data-reference-id":"01","data-shadow":false,"data-rotation":0,"x":0,"y":0}],"className":"uneventable"}]}}}');
