# Supplementary material for: Family Meeting Training Curriculum: A Multimedia Approach With Real-Time Experiential Learning for Residents
Source: MedEdPORTAL. 2020 Mar 6;16:10883. doi: 10.15766/mep_2374-8265.10883 (PMC7062545; doi:10.15766/mep_2374-8265.10883)
Supplement: Supplementary file 1 — A. Communication Basics.pptx B. Family Meeting E-Learning Project folder C. ICU Resident Orientation.pptx D. Family Meeting Resources Booklet.docx E. FMBS Tool.docx F. Global Self-Efficacy Survey.docx [file mep-16-10883-s001.zip › B. Family Meeting E-Learning Project folder/html5/lib/scripts/app.min.js]

/*! dark-spider - v1.10.__BUILD_NUMBER__.0 - 2019-02-27 10:52pm UTC
* Copyright (c) 2019 Articulate Global, Inc. <admin@articulate.com>; Not Licensed */
var _slicedToArray=function(){return function(e,t){if(Array.isArray(e))return e;if(Symbol.iterator in Object(e))return function(e,t){var i=[],n=!0,r=!1,s=void 0;try{for(var o,a=e[Symbol.iterator]();!(n=(o=a.next()).done)&&(i.push(o.value),!t||i.length!==t);n=!0);}catch(e){r=!0,s=e}finally{try{!n&&a.return&&a.return()}finally{if(r)throw s}}return i}(e,t);throw new TypeError("Invalid attempt to destructure non-iterable instance")}}(),_typeof="function"==typeof Symbol&&"symbol"==typeof Symbol.iterator?function(e){return typeof e}:function(e){return e&&"function"==typeof Symbol&&e.constructor===Symbol&&e!==Symbol.prototype?"symbol":typeof e},requirejs,require,define;function _defineProperty(e,t,i){return t in e?Object.defineProperty(e,t,{value:i,enumerable:!0,configurable:!0,writable:!0}):e[t]=i,e}function _toConsumableArray(e){if(Array.isArray(e)){for(var t=0,i=Array(e.length);t<e.length;t++)i[t]=e[t];return i}return Array.from(e)}!function(e){var t,i,n,r,s={},o={},a={},l={},u=Object.prototype.hasOwnProperty,c=[].slice,h=/\.js$/;function p(e,t){return u.call(e,t)}function d(e,t){var i,n,r,s,o,l,u,c,p,d,f,m=t&&t.split("/"),g=a.map,v=g&&g["*"]||{};if(e&&"."===e.charAt(0))if(t){for(m=m.slice(0,m.length-1),o=(e=e.split("/")).length-1,a.nodeIdCompat&&h.test(e[o])&&(e[o]=e[o].replace(h,"")),e=m.concat(e),p=0;p<e.length;p+=1)if("."===(f=e[p]))e.splice(p,1),p-=1;else if(".."===f){if(1===p&&(".."===e[2]||".."===e[0]))break;p>0&&(e.splice(p-1,2),p-=2)}e=e.join("/")}else 0===e.indexOf("./")&&(e=e.substring(2));if((m||v)&&g){for(p=(i=e.split("/")).length;p>0;p-=1){if(n=i.slice(0,p).join("/"),m)for(d=m.length;d>0;d-=1)if((r=g[m.slice(0,d).join("/")])&&(r=r[n])){s=r,l=p;break}if(s)break;!u&&v&&v[n]&&(u=v[n],c=p)}!s&&u&&(s=u,l=c),s&&(i.splice(0,l,s),e=i.join("/"))}return e}function f(t,n){return function(){return i.apply(e,c.call(arguments,0).concat([t,n]))}}function m(e){return function(t){s[e]=t}}function g(i){if(p(o,i)){var n=o[i];delete o[i],l[i]=!0,t.apply(e,n)}if(!p(s,i)&&!p(l,i))throw new Error("No "+i);return s[i]}function v(e){var t,i=e?e.indexOf("!"):-1;return i>-1&&(t=e.substring(0,i),e=e.substring(i+1,e.length)),[t,e]}n=function(e,t){var i,n,r=v(e),s=r[0];return e=r[1],s&&(i=g(s=d(s,t))),s?e=i&&i.normalize?i.normalize(e,(n=t,function(e){return d(e,n)})):d(e,t):(s=(r=v(e=d(e,t)))[0],e=r[1],s&&(i=g(s))),{f:s?s+"!"+e:e,n:e,pr:s,p:i}},r={require:function(e){return f(e)},exports:function(e){var t=s[e];return void 0!==t?t:s[e]={}},module:function(e){return{id:e,uri:"",exports:s[e],config:(t=e,function(){return a&&a.config&&a.config[t]||{}})};var t}},t=function(t,i,a,u){var c,h,d,v,y,b,w=[],S=void 0===a?"undefined":_typeof(a);if(u=u||t,"undefined"===S||"function"===S){for(i=!i.length&&a.length?["require","exports","module"]:i,y=0;y<i.length;y+=1)if("require"===(h=(v=n(i[y],u)).f))w[y]=r.require(t);else if("exports"===h)w[y]=r.exports(t),b=!0;else if("module"===h)c=w[y]=r.module(t);else if(p(s,h)||p(o,h)||p(l,h))w[y]=g(h);else{if(!v.p)throw new Error(t+" missing "+h);v.p.load(v.n,f(u,!0),m(h),{}),w[y]=s[h]}d=a?a.apply(s[t],w):void 0,t&&(c&&c.exports!==e&&c.exports!==s[t]?s[t]=c.exports:d===e&&b||(s[t]=d))}else t&&(s[t]=a)},requirejs=require=i=function(s,o,l,u,c){if("string"==typeof s)return r[s]?r[s](o):g(n(s,o).f);if(!s.splice){if((a=s).deps&&i(a.deps,a.callback),!o)return;o.splice?(s=o,o=l,l=null):s=e}return o=o||function(){},"function"==typeof l&&(l=u,u=c),u?t(e,s,o,l):setTimeout(function(){t(e,s,o,l)},4),i},i.config=function(e){return i(e)},requirejs._defined=s,(define=function(e,t,i){t.splice||(i=t,t=[]),p(s,e)||p(o,e)||(o[e]=[e,t,i])}).amd={jQuery:!0}}(),define("almond",function(){}),function e(t,i,n){function r(o,a){if(!i[o]){if(!t[o]){var l="function"==typeof require&&require;if(!a&&l)return l(o,!0);if(s)return s(o,!0);var u=new Error("Cannot find module '"+o+"'");throw u.code="MODULE_NOT_FOUND",u}var c=i[o]={exports:{}};t[o][0].call(c.exports,function(e){return r(t[o][1][e]||e)},c,c.exports,e,t,i,n)}return i[o].exports}for(var s="function"==typeof require&&require,o=0;o<n.length;o++)r(n[o]);return r}({1:[function(e,t,i){(function(t){"use strict";function i(e,t,i){e[t]||Object[n](e,t,{writable:!0,configurable:!0,value:i})}if(e(327),e(328),e(2),t._babelPolyfill)throw new Error("only one instance of babel-polyfill is allowed");t._babelPolyfill=!0;var n="defineProperty";i(String.prototype,"padLeft","".padStart),i(String.prototype,"padRight","".padEnd),"pop,reverse,shift,keys,values,entries,indexOf,every,some,forEach,map,filter,find,findIndex,includes,join,slice,concat,push,splice,unshift,sort,lastIndexOf,reduce,reduceRight,copyWithin,fill".split(",").forEach(function(e){[][e]&&i(Array,e,Function.call.bind([][e]))})}).call(this,"undefined"!=typeof global?global:"undefined"!=typeof self?self:"undefined"!=typeof window?window:{})},{2:2,327:327,328:328}],2:[function(e,t,i){e(130),t.exports=e(23).RegExp.escape},{130:130,23:23}],3:[function(e,t,i){t.exports=function(e){if("function"!=typeof e)throw TypeError(e+" is not a function!");return e}},{}],4:[function(e,t,i){var n=e(18);t.exports=function(e,t){if("number"!=typeof e&&"Number"!=n(e))throw TypeError(t);return+e}},{18:18}],5:[function(e,t,i){var n=e(128)("unscopables"),r=Array.prototype;null==r[n]&&e(42)(r,n,{}),t.exports=function(e){r[n][e]=!0}},{128:128,42:42}],6:[function(e,t,i){t.exports=function(e,t,i,n){if(!(e instanceof t)||void 0!==n&&n in e)throw TypeError(i+": incorrect invocation!");return e}},{}],7:[function(e,t,i){var n=e(51);t.exports=function(e){if(!n(e))throw TypeError(e+" is not an object!");return e}},{51:51}],8:[function(e,t,i){"use strict";var n=e(119),r=e(114),s=e(118);t.exports=[].copyWithin||function(e,t){var i=n(this),o=s(i.length),a=r(e,o),l=r(t,o),u=arguments.length>2?arguments[2]:void 0,c=Math.min((void 0===u?o:r(u,o))-l,o-a),h=1;for(l<a&&a<l+c&&(h=-1,l+=c-1,a+=c-1);c-- >0;)l in i?i[a]=i[l]:delete i[a],a+=h,l+=h;return i}},{114:114,118:118,119:119}],9:[function(e,t,i){"use strict";var n=e(119),r=e(114),s=e(118);t.exports=function(e){for(var t=n(this),i=s(t.length),o=arguments.length,a=r(o>1?arguments[1]:void 0,i),l=o>2?arguments[2]:void 0,u=void 0===l?i:r(l,i);u>a;)t[a++]=e;return t}},{114:114,118:118,119:119}],10:[function(e,t,i){var n=e(39);t.exports=function(e,t){var i=[];return n(e,!1,i.push,i,t),i}},{39:39}],11:[function(e,t,i){var n=e(117),r=e(118),s=e(114);t.exports=function(e){return function(t,i,o){var a,l=n(t),u=r(l.length),c=s(o,u);if(e&&i!=i){for(;u>c;)if((a=l[c++])!=a)return!0}else for(;u>c;c++)if((e||c in l)&&l[c]===i)return e||c||0;return!e&&-1}}},{114:114,117:117,118:118}],12:[function(e,t,i){var n=e(25),r=e(47),s=e(119),o=e(118),a=e(15);t.exports=function(e,t){var i=1==e,l=2==e,u=3==e,c=4==e,h=6==e,p=5==e||h,d=t||a;return function(t,a,f){for(var m,g,v=s(t),y=r(v),b=n(a,f,3),w=o(y.length),S=0,x=i?d(t,w):l?d(t,0):void 0;w>S;S++)if((p||S in y)&&(g=b(m=y[S],S,v),e))if(i)x[S]=g;else if(g)switch(e){case 3:return!0;case 5:return m;case 6:return S;case 2:x.push(m)}else if(c)return!1;return h?-1:u||c?c:x}}},{118:118,119:119,15:15,25:25,47:47}],13:[function(e,t,i){var n=e(3),r=e(119),s=e(47),o=e(118);t.exports=function(e,t,i,a,l){n(t);var u=r(e),c=s(u),h=o(u.length),p=l?h-1:0,d=l?-1:1;if(i<2)for(;;){if(p in c){a=c[p],p+=d;break}if(p+=d,l?p<0:h<=p)throw TypeError("Reduce of empty array with no initial value")}for(;l?p>=0:h>p;p+=d)p in c&&(a=t(a,c[p],p,u));return a}},{118:118,119:119,3:3,47:47}],14:[function(e,t,i){var n=e(51),r=e(49),s=e(128)("species");t.exports=function(e){var t;return r(e)&&("function"!=typeof(t=e.constructor)||t!==Array&&!r(t.prototype)||(t=void 0),n(t)&&null===(t=t[s])&&(t=void 0)),void 0===t?Array:t}},{128:128,49:49,51:51}],15:[function(e,t,i){var n=e(14);t.exports=function(e,t){return new(n(e))(t)}},{14:14}],16:[function(e,t,i){"use strict";var n=e(3),r=e(51),s=e(46),o=[].slice,a={};t.exports=Function.bind||function(e){var t=n(this),i=o.call(arguments,1),l=function n(){var r=i.concat(o.call(arguments));return this instanceof n?function(e,t,i){if(!(t in a)){for(var n=[],r=0;r<t;r++)n[r]="a["+r+"]";a[t]=Function("F,a","return new F("+n.join(",")+")")}return a[t](e,i)}(t,r.length,r):s(t,r,e)};return r(t.prototype)&&(l.prototype=t.prototype),l}},{3:3,46:46,51:51}],17:[function(e,t,i){var n=e(18),r=e(128)("toStringTag"),s="Arguments"==n(function(){return arguments}());t.exports=function(e){var t,i,o;return void 0===e?"Undefined":null===e?"Null":"string"==typeof(i=function(e,t){try{return e[t]}catch(e){}}(t=Object(e),r))?i:s?n(t):"Object"==(o=n(t))&&"function"==typeof t.callee?"Arguments":o}},{128:128,18:18}],18:[function(e,t,i){var n={}.toString;t.exports=function(e){return n.call(e).slice(8,-1)}},{}],19:[function(e,t,i){"use strict";var n=e(72).f,r=e(71),s=e(93),o=e(25),a=e(6),l=e(39),u=e(55),c=e(57),h=e(100),p=e(29),d=e(66).fastKey,f=e(125),m=p?"_s":"size",g=function(e,t){var i,n=d(t);if("F"!==n)return e._i[n];for(i=e._f;i;i=i.n)if(i.k==t)return i};t.exports={getConstructor:function(e,t,i,u){var c=e(function(e,n){a(e,c,t,"_i"),e._t=t,e._i=r(null),e._f=void 0,e._l=void 0,e[m]=0,null!=n&&l(n,i,e[u],e)});return s(c.prototype,{clear:function(){for(var e=f(this,t),i=e._i,n=e._f;n;n=n.n)n.r=!0,n.p&&(n.p=n.p.n=void 0),delete i[n.i];e._f=e._l=void 0,e[m]=0},delete:function(e){var i=f(this,t),n=g(i,e);if(n){var r=n.n,s=n.p;delete i._i[n.i],n.r=!0,s&&(s.n=r),r&&(r.p=s),i._f==n&&(i._f=r),i._l==n&&(i._l=s),i[m]--}return!!n},forEach:function(e){f(this,t);for(var i,n=o(e,arguments.length>1?arguments[1]:void 0,3);i=i?i.n:this._f;)for(n(i.v,i.k,this);i&&i.r;)i=i.p},has:function(e){return!!g(f(this,t),e)}}),p&&n(c.prototype,"size",{get:function(){return f(this,t)[m]}}),c},def:function(e,t,i){var n,r,s=g(e,t);return s?s.v=i:(e._l=s={i:r=d(t,!0),k:t,v:i,p:n=e._l,n:void 0,r:!1},e._f||(e._f=s),n&&(n.n=s),e[m]++,"F"!==r&&(e._i[r]=s)),e},getEntry:g,setStrong:function(e,t,i){u(e,t,function(e,i){this._t=f(e,t),this._k=i,this._l=void 0},function(){for(var e=this,t=e._k,i=e._l;i&&i.r;)i=i.p;return e._t&&(e._l=i=i?i.n:e._t._f)?c(0,"keys"==t?i.k:"values"==t?i.v:[i.k,i.v]):(e._t=void 0,c(1))},i?"entries":"values",!i,!0),h(t)}}},{100:100,125:125,25:25,29:29,39:39,55:55,57:57,6:6,66:66,71:71,72:72,93:93}],20:[function(e,t,i){var n=e(17),r=e(10);t.exports=function(e){return function(){if(n(this)!=e)throw TypeError(e+"#toJSON isn't generic");return r(this)}}},{10:10,17:17}],21:[function(e,t,i){"use strict";var n=e(93),r=e(66).getWeak,s=e(7),o=e(51),a=e(6),l=e(39),u=e(12),c=e(41),h=e(125),p=u(5),d=u(6),f=0,m=function(e){return e._l||(e._l=new g)},g=function(){this.a=[]},v=function(e,t){return p(e.a,function(e){return e[0]===t})};g.prototype={get:function(e){var t=v(this,e);if(t)return t[1]},has:function(e){return!!v(this,e)},set:function(e,t){var i=v(this,e);i?i[1]=t:this.a.push([e,t])},delete:function(e){var t=d(this.a,function(t){return t[0]===e});return~t&&this.a.splice(t,1),!!~t}},t.exports={getConstructor:function(e,t,i,s){var u=e(function(e,n){a(e,u,t,"_i"),e._t=t,e._i=f++,e._l=void 0,null!=n&&l(n,i,e[s],e)});return n(u.prototype,{delete:function(e){if(!o(e))return!1;var i=r(e);return!0===i?m(h(this,t)).delete(e):i&&c(i,this._i)&&delete i[this._i]},has:function(e){if(!o(e))return!1;var i=r(e);return!0===i?m(h(this,t)).has(e):i&&c(i,this._i)}}),u},def:function(e,t,i){var n=r(s(t),!0);return!0===n?m(e).set(t,i):n[e._i]=i,e},ufstore:m}},{12:12,125:125,39:39,41:41,51:51,6:6,66:66,7:7,93:93}],22:[function(e,t,i){"use strict";var n=e(40),r=e(33),s=e(94),o=e(93),a=e(66),l=e(39),u=e(6),c=e(51),h=e(35),p=e(56),d=e(101),f=e(45);t.exports=function(e,t,i,m,g,v){var y=n[e],b=y,w=g?"set":"add",S=b&&b.prototype,x={},T=function(e){var t=S[e];s(S,e,"delete"==e?function(e){return!(v&&!c(e))&&t.call(this,0===e?0:e)}:"has"==e?function(e){return!(v&&!c(e))&&t.call(this,0===e?0:e)}:"get"==e?function(e){return v&&!c(e)?void 0:t.call(this,0===e?0:e)}:"add"==e?function(e){return t.call(this,0===e?0:e),this}:function(e,i){return t.call(this,0===e?0:e,i),this})};if("function"==typeof b&&(v||S.forEach&&!h(function(){(new b).entries().next()}))){var E=new b,A=E[w](v?{}:-0,1)!=E,C=h(function(){E.has(1)}),P=p(function(e){new b(e)}),_=!v&&h(function(){for(var e=new b,t=5;t--;)e[w](t,t);return!e.has(-0)});P||((b=t(function(t,i){u(t,b,e);var n=f(new y,t,b);return null!=i&&l(i,g,n[w],n),n})).prototype=S,S.constructor=b),(C||_)&&(T("delete"),T("has"),g&&T("get")),(_||A)&&T(w),v&&S.clear&&delete S.clear}else b=m.getConstructor(t,e,g,w),o(b.prototype,i),a.NEED=!0;return d(b,e),x[e]=b,r(r.G+r.W+r.F*(b!=y),x),v||m.setStrong(b,e,g),b}},{101:101,33:33,35:35,39:39,40:40,45:45,51:51,56:56,6:6,66:66,93:93,94:94}],23:[function(e,t,i){var n=t.exports={version:"2.5.0"};"number"==typeof __e&&(__e=n)},{}],24:[function(e,t,i){"use strict";var n=e(72),r=e(92);t.exports=function(e,t,i){t in e?n.f(e,t,r(0,i)):e[t]=i}},{72:72,92:92}],25:[function(e,t,i){var n=e(3);t.exports=function(e,t,i){if(n(e),void 0===t)return e;switch(i){case 1:return function(i){return e.call(t,i)};case 2:return function(i,n){return e.call(t,i,n)};case 3:return function(i,n,r){return e.call(t,i,n,r)}}return function(){return e.apply(t,arguments)}}},{3:3}],26:[function(e,t,i){"use strict";var n=e(35),r=Date.prototype.getTime,s=Date.prototype.toISOString,o=function(e){return e>9?e:"0"+e};t.exports=n(function(){return"0385-07-25T07:06:39.999Z"!=s.call(new Date(-5e13-1))})||!n(function(){s.call(new Date(NaN))})?function(){if(!isFinite(r.call(this)))throw RangeError("Invalid time value");var e=this,t=e.getUTCFullYear(),i=e.getUTCMilliseconds(),n=t<0?"-":t>9999?"+":"";return n+("00000"+Math.abs(t)).slice(n?-6:-4)+"-"+o(e.getUTCMonth()+1)+"-"+o(e.getUTCDate())+"T"+o(e.getUTCHours())+":"+o(e.getUTCMinutes())+":"+o(e.getUTCSeconds())+"."+(i>99?i:"0"+o(i))+"Z"}:s},{35:35}],27:[function(e,t,i){"use strict";var n=e(7),r=e(120);t.exports=function(e){if("string"!==e&&"number"!==e&&"default"!==e)throw TypeError("Incorrect hint");return r(n(this),"number"!=e)}},{120:120,7:7}],28:[function(e,t,i){t.exports=function(e){if(null==e)throw TypeError("Can't call method on  "+e);return e}},{}],29:[function(e,t,i){t.exports=!e(35)(function(){return 7!=Object.defineProperty({},"a",{get:function(){return 7}}).a})},{35:35}],30:[function(e,t,i){var n=e(51),r=e(40).document,s=n(r)&&n(r.createElement);t.exports=function(e){return s?r.createElement(e):{}}},{40:40,51:51}],31:[function(e,t,i){t.exports="constructor,hasOwnProperty,isPrototypeOf,propertyIsEnumerable,toLocaleString,toString,valueOf".split(",")},{}],32:[function(e,t,i){var n=e(81),r=e(78),s=e(82);t.exports=function(e){var t=n(e),i=r.f;if(i)for(var o,a=i(e),l=s.f,u=0;a.length>u;)l.call(e,o=a[u++])&&t.push(o);return t}},{78:78,81:81,82:82}],33:[function(e,t,i){var n=e(40),r=e(23),s=e(42),o=e(94),a=e(25),l=function e(t,i,l){var u,c,h,p,d=t&e.F,f=t&e.G,m=t&e.P,g=t&e.B,v=f?n:t&e.S?n[i]||(n[i]={}):(n[i]||{}).prototype,y=f?r:r[i]||(r[i]={}),b=y.prototype||(y.prototype={});for(u in f&&(l=i),l)h=((c=!d&&v&&void 0!==v[u])?v:l)[u],p=g&&c?a(h,n):m&&"function"==typeof h?a(Function.call,h):h,v&&o(v,u,h,t&e.U),y[u]!=h&&s(y,u,p),m&&b[u]!=h&&(b[u]=h)};n.core=r,l.F=1,l.G=2,l.S=4,l.P=8,l.B=16,l.W=32,l.U=64,l.R=128,t.exports=l},{23:23,25:25,40:40,42:42,94:94}],34:[function(e,t,i){var n=e(128)("match");t.exports=function(e){var t=/./;try{"/./"[e](t)}catch(i){try{return t[n]=!1,!"/./"[e](t)}catch(e){}}return!0}},{128:128}],35:[function(e,t,i){t.exports=function(e){try{return!!e()}catch(e){return!0}}},{}],36:[function(e,t,i){"use strict";var n=e(42),r=e(94),s=e(35),o=e(28),a=e(128);t.exports=function(e,t,i){var l=a(e),u=i(o,l,""[e]),c=u[0],h=u[1];s(function(){var t={};return t[l]=function(){return 7},7!=""[e](t)})&&(r(String.prototype,e,c),n(RegExp.prototype,l,2==t?function(e,t){return h.call(e,this,t)}:function(e){return h.call(e,this)}))}},{128:128,28:28,35:35,42:42,94:94}],37:[function(e,t,i){"use strict";var n=e(7);t.exports=function(){var e=n(this),t="";return e.global&&(t+="g"),e.ignoreCase&&(t+="i"),e.multiline&&(t+="m"),e.unicode&&(t+="u"),e.sticky&&(t+="y"),t}},{7:7}],38:[function(e,t,i){"use strict";var n=e(49),r=e(51),s=e(118),o=e(25),a=e(128)("isConcatSpreadable");t.exports=function e(t,i,l,u,c,h,p,d){for(var f,m,g=c,v=0,y=!!p&&o(p,d,3);v<u;){if(v in l){if(f=y?y(l[v],v,i):l[v],m=!1,r(f)&&(m=void 0!==(m=f[a])?!!m:n(f)),m&&h>0)g=e(t,i,f,s(f.length),g,h-1)-1;else{if(g>=9007199254740991)throw TypeError();t[g]=f}g++}v++}return g}},{118:118,128:128,25:25,49:49,51:51}],39:[function(e,t,i){var n=e(25),r=e(53),s=e(48),o=e(7),a=e(118),l=e(129),u={},c={};(i=t.exports=function(e,t,i,h,p){var d,f,m,g,v=p?function(){return e}:l(e),y=n(i,h,t?2:1),b=0;if("function"!=typeof v)throw TypeError(e+" is not iterable!");if(s(v)){for(d=a(e.length);d>b;b++)if((g=t?y(o(f=e[b])[0],f[1]):y(e[b]))===u||g===c)return g}else for(m=v.call(e);!(f=m.next()).done;)if((g=r(m,y,f.value,t))===u||g===c)return g}).BREAK=u,i.RETURN=c},{118:118,129:129,25:25,48:48,53:53,7:7}],40:[function(e,t,i){var n=t.exports="undefined"!=typeof window&&window.Math==Math?window:"undefined"!=typeof self&&self.Math==Math?self:Function("return this")();"number"==typeof __g&&(__g=n)},{}],41:[function(e,t,i){var n={}.hasOwnProperty;t.exports=function(e,t){return n.call(e,t)}},{}],42:[function(e,t,i){var n=e(72),r=e(92);t.exports=e(29)?function(e,t,i){return n.f(e,t,r(1,i))}:function(e,t,i){return e[t]=i,e}},{29:29,72:72,92:92}],43:[function(e,t,i){var n=e(40).document;t.exports=n&&n.documentElement},{40:40}],44:[function(e,t,i){t.exports=!e(29)&&!e(35)(function(){return 7!=Object.defineProperty(e(30)("div"),"a",{get:function(){return 7}}).a})},{29:29,30:30,35:35}],45:[function(e,t,i){var n=e(51),r=e(99).set;t.exports=function(e,t,i){var s,o=t.constructor;return o!==i&&"function"==typeof o&&(s=o.prototype)!==i.prototype&&n(s)&&r&&r(e,s),e}},{51:51,99:99}],46:[function(e,t,i){t.exports=function(e,t,i){var n=void 0===i;switch(t.length){case 0:return n?e():e.call(i);case 1:return n?e(t[0]):e.call(i,t[0]);case 2:return n?e(t[0],t[1]):e.call(i,t[0],t[1]);case 3:return n?e(t[0],t[1],t[2]):e.call(i,t[0],t[1],t[2]);case 4:return n?e(t[0],t[1],t[2],t[3]):e.call(i,t[0],t[1],t[2],t[3])}return e.apply(i,t)}},{}],47:[function(e,t,i){var n=e(18);t.exports=Object("z").propertyIsEnumerable(0)?Object:function(e){return"String"==n(e)?e.split(""):Object(e)}},{18:18}],48:[function(e,t,i){var n=e(58),r=e(128)("iterator"),s=Array.prototype;t.exports=function(e){return void 0!==e&&(n.Array===e||s[r]===e)}},{128:128,58:58}],49:[function(e,t,i){var n=e(18);t.exports=Array.isArray||function(e){return"Array"==n(e)}},{18:18}],50:[function(e,t,i){var n=e(51),r=Math.floor;t.exports=function(e){return!n(e)&&isFinite(e)&&r(e)===e}},{51:51}],51:[function(e,t,i){t.exports=function(e){return"object"==(void 0===e?"undefined":_typeof(e))?null!==e:"function"==typeof e}},{}],52:[function(e,t,i){var n=e(51),r=e(18),s=e(128)("match");t.exports=function(e){var t;return n(e)&&(void 0!==(t=e[s])?!!t:"RegExp"==r(e))}},{128:128,18:18,51:51}],53:[function(e,t,i){var n=e(7);t.exports=function(e,t,i,r){try{return r?t(n(i)[0],i[1]):t(i)}catch(t){var s=e.return;throw void 0!==s&&n(s.call(e)),t}}},{7:7}],54:[function(e,t,i){"use strict";var n=e(71),r=e(92),s=e(101),o={};e(42)(o,e(128)("iterator"),function(){return this}),t.exports=function(e,t,i){e.prototype=n(o,{next:r(1,i)}),s(e,t+" Iterator")}},{101:101,128:128,42:42,71:71,92:92}],55:[function(e,t,i){"use strict";var n=e(60),r=e(33),s=e(94),o=e(42),a=e(41),l=e(58),u=e(54),c=e(101),h=e(79),p=e(128)("iterator"),d=!([].keys&&"next"in[].keys()),f=function(){return this};t.exports=function(e,t,i,m,g,v,y){u(i,t,m);var b,w,S,x=function(e){if(!d&&e in C)return C[e];switch(e){case"keys":case"values":return function(){return new i(this,e)}}return function(){return new i(this,e)}},T=t+" Iterator",E="values"==g,A=!1,C=e.prototype,P=C[p]||C["@@iterator"]||g&&C[g],_=P||x(g),I=g?E?x("entries"):_:void 0,k="Array"==t&&C.entries||P;if(k&&(S=h(k.call(new e)))!==Object.prototype&&S.next&&(c(S,T,!0),n||a(S,p)||o(S,p,f)),E&&P&&"values"!==P.name&&(A=!0,_=function(){return P.call(this)}),n&&!y||!d&&!A&&C[p]||o(C,p,_),l[t]=_,l[T]=f,g)if(b={values:E?_:x("values"),keys:v?_:x("keys"),entries:I},y)for(w in b)w in C||s(C,w,b[w]);else r(r.P+r.F*(d||A),t,b);return b}},{101:101,128:128,33:33,41:41,42:42,54:54,58:58,60:60,79:79,94:94}],56:[function(e,t,i){var n=e(128)("iterator"),r=!1;try{var s=[7][n]();s.return=function(){r=!0},Array.from(s,function(){throw 2})}catch(e){}t.exports=function(e,t){if(!t&&!r)return!1;var i=!1;try{var s=[7],o=s[n]();o.next=function(){return{done:i=!0}},s[n]=function(){return o},e(s)}catch(e){}return i}},{128:128}],57:[function(e,t,i){t.exports=function(e,t){return{value:t,done:!!e}}},{}],58:[function(e,t,i){t.exports={}},{}],59:[function(e,t,i){var n=e(81),r=e(117);t.exports=function(e,t){for(var i,s=r(e),o=n(s),a=o.length,l=0;a>l;)if(s[i=o[l++]]===t)return i}},{117:117,81:81}],60:[function(e,t,i){t.exports=!1},{}],61:[function(e,t,i){var n=Math.expm1;t.exports=!n||n(10)>22025.465794806718||n(10)<22025.465794806718||-2e-17!=n(-2e-17)?function(e){return 0==(e=+e)?e:e>-1e-6&&e<1e-6?e+e*e/2:Math.exp(e)-1}:n},{}],62:[function(e,t,i){var n=e(65),r=Math.pow,s=r(2,-52),o=r(2,-23),a=r(2,127)*(2-o),l=r(2,-126);t.exports=Math.fround||function(e){var t,i,r=Math.abs(e),u=n(e);return r<l?u*(r/l/o+1/s-1/s)*l*o:(i=(t=(1+o/s)*r)-(t-r))>a||i!=i?u*(1/0):u*i}},{65:65}],63:[function(e,t,i){t.exports=Math.log1p||function(e){return(e=+e)>-1e-8&&e<1e-8?e-e*e/2:Math.log(1+e)}},{}],64:[function(e,t,i){t.exports=Math.scale||function(e,t,i,n,r){return 0===arguments.length||e!=e||t!=t||i!=i||n!=n||r!=r?NaN:e===1/0||e===-1/0?e:(e-t)*(r-n)/(i-t)+n}},{}],65:[function(e,t,i){t.exports=Math.sign||function(e){return 0==(e=+e)||e!=e?e:e<0?-1:1}},{}],66:[function(e,t,i){var n=e(124)("meta"),r=e(51),s=e(41),o=e(72).f,a=0,l=Object.isExtensible||function(){return!0},u=!e(35)(function(){return l(Object.preventExtensions({}))}),c=function(e){o(e,n,{value:{i:"O"+ ++a,w:{}}})},h=t.exports={KEY:n,NEED:!1,fastKey:function(e,t){if(!r(e))return"symbol"==(void 0===e?"undefined":_typeof(e))?e:("string"==typeof e?"S":"P")+e;if(!s(e,n)){if(!l(e))return"F";if(!t)return"E";c(e)}return e[n].i},getWeak:function(e,t){if(!s(e,n)){if(!l(e))return!0;if(!t)return!1;c(e)}return e[n].w},onFreeze:function(e){return u&&h.NEED&&l(e)&&!s(e,n)&&c(e),e}}},{124:124,35:35,41:41,51:51,72:72}],67:[function(e,t,i){var n=e(160),r=e(33),s=e(103)("metadata"),o=s.store||(s.store=new(e(266))),a=function(e,t,i){var r=o.get(e);if(!r){if(!i)return;o.set(e,r=new n)}var s=r.get(t);if(!s){if(!i)return;r.set(t,s=new n)}return s};t.exports={store:o,map:a,has:function(e,t,i){var n=a(t,i,!1);return void 0!==n&&n.has(e)},get:function(e,t,i){var n=a(t,i,!1);return void 0===n?void 0:n.get(e)},set:function(e,t,i,n){a(i,n,!0).set(e,t)},keys:function(e,t){var i=a(e,t,!1),n=[];return i&&i.forEach(function(e,t){n.push(t)}),n},key:function(e){return void 0===e||"symbol"==(void 0===e?"undefined":_typeof(e))?e:String(e)},exp:function(e){r(r.S,"Reflect",e)}}},{103:103,160:160,266:266,33:33}],68:[function(e,t,i){var n=e(40),r=e(113).set,s=n.MutationObserver||n.WebKitMutationObserver,o=n.process,a=n.Promise,l="process"==e(18)(o);t.exports=function(){var e,t,i,u=function(){var n,r;for(l&&(n=o.domain)&&n.exit();e;){r=e.fn,e=e.next;try{r()}catch(n){throw e?i():t=void 0,n}}t=void 0,n&&n.enter()};if(l)i=function(){o.nextTick(u)};else if(s){var c=!0,h=document.createTextNode("");new s(u).observe(h,{characterData:!0}),i=function(){h.data=c=!c}}else if(a&&a.resolve){var p=a.resolve();i=function(){p.then(u)}}else i=function(){r.call(n,u)};return function(n){var r={fn:n,next:void 0};t&&(t.next=r),e||(e=r,i()),t=r}}},{113:113,18:18,40:40}],69:[function(e,t,i){"use strict";var n=e(3);t.exports.f=function(e){return new function(e){var t,i;this.promise=new e(function(e,n){if(void 0!==t||void 0!==i)throw TypeError("Bad Promise constructor");t=e,i=n}),this.resolve=n(t),this.reject=n(i)}(e)}},{3:3}],70:[function(e,t,i){"use strict";var n=e(81),r=e(78),s=e(82),o=e(119),a=e(47),l=Object.assign;t.exports=!l||e(35)(function(){var e={},t={},i=Symbol(),n="abcdefghijklmnopqrst";return e[i]=7,n.split("").forEach(function(e){t[e]=e}),7!=l({},e)[i]||Object.keys(l({},t)).join("")!=n})?function(e,t){for(var i=o(e),l=arguments.length,u=1,c=r.f,h=s.f;l>u;)for(var p,d=a(arguments[u++]),f=c?n(d).concat(c(d)):n(d),m=f.length,g=0;m>g;)h.call(d,p=f[g++])&&(i[p]=d[p]);return i}:l},{119:119,35:35,47:47,78:78,81:81,82:82}],71:[function(e,t,i){var n=e(7),r=e(73),s=e(31),o=e(102)("IE_PROTO"),a=function(){},l=function(){var t,i=e(30)("iframe"),n=s.length;for(i.style.display="none",e(43).appendChild(i),i.src="javascript:",(t=i.contentWindow.document).open(),t.write("<script>document.F=Object<\/script>"),t.close(),l=t.F;n--;)delete l.prototype[s[n]];return l()};t.exports=Object.create||function(e,t){var i;return null!==e?(a.prototype=n(e),i=new a,a.prototype=null,i[o]=e):i=l(),void 0===t?i:r(i,t)}},{102:102,30:30,31:31,43:43,7:7,73:73}],72:[function(e,t,i){var n=e(7),r=e(44),s=e(120),o=Object.defineProperty;i.f=e(29)?Object.defineProperty:function(e,t,i){if(n(e),t=s(t,!0),n(i),r)try{return o(e,t,i)}catch(e){}if("get"in i||"set"in i)throw TypeError("Accessors not supported!");return"value"in i&&(e[t]=i.value),e}},{120:120,29:29,44:44,7:7}],73:[function(e,t,i){var n=e(72),r=e(7),s=e(81);t.exports=e(29)?Object.defineProperties:function(e,t){r(e);for(var i,o=s(t),a=o.length,l=0;a>l;)n.f(e,i=o[l++],t[i]);return e}},{29:29,7:7,72:72,81:81}],74:[function(e,t,i){"use strict";t.exports=e(60)||!e(35)(function(){var t=Math.random();__defineSetter__.call(null,t,function(){}),delete e(40)[t]})},{35:35,40:40,60:60}],75:[function(e,t,i){var n=e(82),r=e(92),s=e(117),o=e(120),a=e(41),l=e(44),u=Object.getOwnPropertyDescriptor;i.f=e(29)?u:function(e,t){if(e=s(e),t=o(t,!0),l)try{return u(e,t)}catch(e){}if(a(e,t))return r(!n.f.call(e,t),e[t])}},{117:117,120:120,29:29,41:41,44:44,82:82,92:92}],76:[function(e,t,i){var n=e(117),r=e(77).f,s={}.toString,o="object"==("undefined"==typeof window?"undefined":_typeof(window))&&window&&Object.getOwnPropertyNames?Object.getOwnPropertyNames(window):[];t.exports.f=function(e){return o&&"[object Window]"==s.call(e)?function(e){try{return r(e)}catch(e){return o.slice()}}(e):r(n(e))}},{117:117,77:77}],77:[function(e,t,i){var n=e(80),r=e(31).concat("length","prototype");i.f=Object.getOwnPropertyNames||function(e){return n(e,r)}},{31:31,80:80}],78:[function(e,t,i){i.f=Object.getOwnPropertySymbols},{}],79:[function(e,t,i){var n=e(41),r=e(119),s=e(102)("IE_PROTO"),o=Object.prototype;t.exports=Object.getPrototypeOf||function(e){return e=r(e),n(e,s)?e[s]:"function"==typeof e.constructor&&e instanceof e.constructor?e.constructor.prototype:e instanceof Object?o:null}},{102:102,119:119,41:41}],80:[function(e,t,i){var n=e(41),r=e(117),s=e(11)(!1),o=e(102)("IE_PROTO");t.exports=function(e,t){var i,a=r(e),l=0,u=[];for(i in a)i!=o&&n(a,i)&&u.push(i);for(;t.length>l;)n(a,i=t[l++])&&(~s(u,i)||u.push(i));return u}},{102:102,11:11,117:117,41:41}],81:[function(e,t,i){var n=e(80),r=e(31);t.exports=Object.keys||function(e){return n(e,r)}},{31:31,80:80}],82:[function(e,t,i){i.f={}.propertyIsEnumerable},{}],83:[function(e,t,i){var n=e(33),r=e(23),s=e(35);t.exports=function(e,t){var i=(r.Object||{})[e]||Object[e],o={};o[e]=t(i),n(n.S+n.F*s(function(){i(1)}),"Object",o)}},{23:23,33:33,35:35}],84:[function(e,t,i){var n=e(81),r=e(117),s=e(82).f;t.exports=function(e){return function(t){for(var i,o=r(t),a=n(o),l=a.length,u=0,c=[];l>u;)s.call(o,i=a[u++])&&c.push(e?[i,o[i]]:o[i]);return c}}},{117:117,81:81,82:82}],85:[function(e,t,i){var n=e(77),r=e(78),s=e(7),o=e(40).Reflect;t.exports=o&&o.ownKeys||function(e){var t=n.f(s(e)),i=r.f;return i?t.concat(i(e)):t}},{40:40,7:7,77:77,78:78}],86:[function(e,t,i){var n=e(40).parseFloat,r=e(111).trim;t.exports=1/n(e(112)+"-0")!=-1/0?function(e){var t=r(String(e),3),i=n(t);return 0===i&&"-"==t.charAt(0)?-0:i}:n},{111:111,112:112,40:40}],87:[function(e,t,i){var n=e(40).parseInt,r=e(111).trim,s=e(112),o=/^[-+]?0[xX]/;t.exports=8!==n(s+"08")||22!==n(s+"0x16")?function(e,t){var i=r(String(e),3);return n(i,t>>>0||(o.test(i)?16:10))}:n},{111:111,112:112,40:40}],88:[function(e,t,i){"use strict";var n=e(89),r=e(46),s=e(3);t.exports=function(){for(var e=s(this),t=arguments.length,i=Array(t),o=0,a=n._,l=!1;t>o;)(i[o]=arguments[o++])===a&&(l=!0);return function(){var n,s=arguments.length,o=0,u=0;if(!l&&!s)return r(e,i,this);if(n=i.slice(),l)for(;t>o;o++)n[o]===a&&(n[o]=arguments[u++]);for(;s>u;)n.push(arguments[u++]);return r(e,n,this)}}},{3:3,46:46,89:89}],89:[function(e,t,i){t.exports=e(40)},{40:40}],90:[function(e,t,i){t.exports=function(e){try{return{e:!1,v:e()}}catch(e){return{e:!0,v:e}}}},{}],91:[function(e,t,i){var n=e(69);t.exports=function(e,t){var i=n.f(e);return(0,i.resolve)(t),i.promise}},{69:69}],92:[function(e,t,i){t.exports=function(e,t){return{enumerable:!(1&e),configurable:!(2&e),writable:!(4&e),value:t}}},{}],93:[function(e,t,i){var n=e(94);t.exports=function(e,t,i){for(var r in t)n(e,r,t[r],i);return e}},{94:94}],94:[function(e,t,i){var n=e(40),r=e(42),s=e(41),o=e(124)("src"),a=Function.toString,l=(""+a).split("toString");e(23).inspectSource=function(e){return a.call(e)},(t.exports=function(e,t,i,a){var u="function"==typeof i;u&&(s(i,"name")||r(i,"name",t)),e[t]!==i&&(u&&(s(i,o)||r(i,o,e[t]?""+e[t]:l.join(String(t)))),e===n?e[t]=i:a?e[t]?e[t]=i:r(e,t,i):(delete e[t],r(e,t,i)))})(Function.prototype,"toString",function(){return"function"==typeof this&&this[o]||a.call(this)})},{124:124,23:23,40:40,41:41,42:42}],95:[function(e,t,i){t.exports=function(e,t){var i=t===Object(t)?function(e){return t[e]}:t;return function(t){return String(t).replace(e,i)}}},{}],96:[function(e,t,i){t.exports=Object.is||function(e,t){return e===t?0!==e||1/e==1/t:e!=e&&t!=t}},{}],97:[function(e,t,i){"use strict";var n=e(33),r=e(3),s=e(25),o=e(39);t.exports=function(e){n(n.S,e,{from:function(e){var t,i,n,a,l=arguments[1];return r(this),(t=void 0!==l)&&r(l),null==e?new this:(i=[],t?(n=0,a=s(l,arguments[2],2),o(e,!1,function(e){i.push(a(e,n++))})):o(e,!1,i.push,i),new this(i))}})}},{25:25,3:3,33:33,39:39}],98:[function(e,t,i){"use strict";var n=e(33);t.exports=function(e){n(n.S,e,{of:function(){for(var e=arguments.length,t=Array(e);e--;)t[e]=arguments[e];return new this(t)}})}},{33:33}],99:[function(e,t,i){var n=e(51),r=e(7),s=function(e,t){if(r(e),!n(t)&&null!==t)throw TypeError(t+": can't set as prototype!")};t.exports={set:Object.setPrototypeOf||("__proto__"in{}?function(t,i,n){try{(n=e(25)(Function.call,e(75).f(Object.prototype,"__proto__").set,2))(t,[]),i=!(t instanceof Array)}catch(e){i=!0}return function(e,t){return s(e,t),i?e.__proto__=t:n(e,t),e}}({},!1):void 0),check:s}},{25:25,51:51,7:7,75:75}],100:[function(e,t,i){"use strict";var n=e(40),r=e(72),s=e(29),o=e(128)("species");t.exports=function(e){var t=n[e];s&&t&&!t[o]&&r.f(t,o,{configurable:!0,get:function(){return this}})}},{128:128,29:29,40:40,72:72}],101:[function(e,t,i){var n=e(72).f,r=e(41),s=e(128)("toStringTag");t.exports=function(e,t,i){e&&!r(e=i?e:e.prototype,s)&&n(e,s,{configurable:!0,value:t})}},{128:128,41:41,72:72}],102:[function(e,t,i){var n=e(103)("keys"),r=e(124);t.exports=function(e){return n[e]||(n[e]=r(e))}},{103:103,124:124}],103:[function(e,t,i){var n=e(40),r=n["__core-js_shared__"]||(n["__core-js_shared__"]={});t.exports=function(e){return r[e]||(r[e]={})}},{40:40}],104:[function(e,t,i){var n=e(7),r=e(3),s=e(128)("species");t.exports=function(e,t){var i,o=n(e).constructor;return void 0===o||null==(i=n(o)[s])?t:r(i)}},{128:128,3:3,7:7}],105:[function(e,t,i){"use strict";var n=e(35);t.exports=function(e,t){return!!e&&n(function(){t?e.call(null,function(){},1):e.call(null)})}},{35:35}],106:[function(e,t,i){var n=e(116),r=e(28);t.exports=function(e){return function(t,i){var s,o,a=String(r(t)),l=n(i),u=a.length;return l<0||l>=u?e?"":void 0:(s=a.charCodeAt(l))<55296||s>56319||l+1===u||(o=a.charCodeAt(l+1))<56320||o>57343?e?a.charAt(l):s:e?a.slice(l,l+2):o-56320+(s-55296<<10)+65536}}},{116:116,28:28}],107:[function(e,t,i){var n=e(52),r=e(28);t.exports=function(e,t,i){if(n(t))throw TypeError("String#"+i+" doesn't accept regex!");return String(r(e))}},{28:28,52:52}],108:[function(e,t,i){var n=e(33),r=e(35),s=e(28),o=/"/g,a=function(e,t,i,n){var r=String(s(e)),a="<"+t;return""!==i&&(a+=" "+i+'="'+String(n).replace(o,"&quot;")+'"'),a+">"+r+"</"+t+">"};t.exports=function(e,t){var i={};i[e]=t(a),n(n.P+n.F*r(function(){var t=""[e]('"');return t!==t.toLowerCase()||t.split('"').length>3}),"String",i)}},{28:28,33:33,35:35}],109:[function(e,t,i){var n=e(118),r=e(110),s=e(28);t.exports=function(e,t,i,o){var a=String(s(e)),l=a.length,u=void 0===i?" ":String(i),c=n(t);if(c<=l||""==u)return a;var h=c-l,p=r.call(u,Math.ceil(h/u.length));return p.length>h&&(p=p.slice(0,h)),o?p+a:a+p}},{110:110,118:118,28:28}],110:[function(e,t,i){"use strict";var n=e(116),r=e(28);t.exports=function(e){var t=String(r(this)),i="",s=n(e);if(s<0||s==1/0)throw RangeError("Count can't be negative");for(;s>0;(s>>>=1)&&(t+=t))1&s&&(i+=t);return i}},{116:116,28:28}],111:[function(e,t,i){var n=e(33),r=e(28),s=e(35),o=e(112),a="["+o+"]",l=RegExp("^"+a+a+"*"),u=RegExp(a+a+"*$"),c=function(e,t,i){var r={},a=s(function(){return!!o[e]()||"​"!="​"[e]()}),l=r[e]=a?t(h):o[e];i&&(r[i]=l),n(n.P+n.F*a,"String",r)},h=c.trim=function(e,t){return e=String(r(e)),1&t&&(e=e.replace(l,"")),2&t&&(e=e.replace(u,"")),e};t.exports=c},{112:112,28:28,33:33,35:35}],112:[function(e,t,i){t.exports="\t\n\v\f\r   ᠎             　\u2028\u2029\ufeff"},{}],113:[function(e,t,i){var n,r,s,o=e(25),a=e(46),l=e(43),u=e(30),c=e(40),h=c.process,p=c.setImmediate,d=c.clearImmediate,f=c.MessageChannel,m=c.Dispatch,g=0,v={},y=function(){var e=+this;if(v.hasOwnProperty(e)){var t=v[e];delete v[e],t()}},b=function(e){y.call(e.data)};p&&d||(p=function(e){for(var t=[],i=1;arguments.length>i;)t.push(arguments[i++]);return v[++g]=function(){a("function"==typeof e?e:Function(e),t)},n(g),g},d=function(e){delete v[e]},"process"==e(18)(h)?n=function(e){h.nextTick(o(y,e,1))}:m&&m.now?n=function(e){m.now(o(y,e,1))}:f?(s=(r=new f).port2,r.port1.onmessage=b,n=o(s.postMessage,s,1)):c.addEventListener&&"function"==typeof postMessage&&!c.importScripts?(n=function(e){c.postMessage(e+"","*")},c.addEventListener("message",b,!1)):n="onreadystatechange"in u("script")?function(e){l.appendChild(u("script")).onreadystatechange=function(){l.removeChild(this),y.call(e)}}:function(e){setTimeout(o(y,e,1),0)}),t.exports={set:p,clear:d}},{18:18,25:25,30:30,40:40,43:43,46:46}],114:[function(e,t,i){var n=e(116),r=Math.max,s=Math.min;t.exports=function(e,t){return(e=n(e))<0?r(e+t,0):s(e,t)}},{116:116}],115:[function(e,t,i){var n=e(116),r=e(118);t.exports=function(e){if(void 0===e)return 0;var t=n(e),i=r(t);if(t!==i)throw RangeError("Wrong length!");return i}},{116:116,118:118}],116:[function(e,t,i){var n=Math.ceil,r=Math.floor;t.exports=function(e){return isNaN(e=+e)?0:(e>0?r:n)(e)}},{}],117:[function(e,t,i){var n=e(47),r=e(28);t.exports=function(e){return n(r(e))}},{28:28,47:47}],118:[function(e,t,i){var n=e(116),r=Math.min;t.exports=function(e){return e>0?r(n(e),9007199254740991):0}},{116:116}],119:[function(e,t,i){var n=e(28);t.exports=function(e){return Object(n(e))}},{28:28}],120:[function(e,t,i){var n=e(51);t.exports=function(e,t){if(!n(e))return e;var i,r;if(t&&"function"==typeof(i=e.toString)&&!n(r=i.call(e)))return r;if("function"==typeof(i=e.valueOf)&&!n(r=i.call(e)))return r;if(!t&&"function"==typeof(i=e.toString)&&!n(r=i.call(e)))return r;throw TypeError("Can't convert object to primitive value")}},{51:51}],121:[function(e,t,i){"use strict";if(e(29)){var n=e(60),r=e(40),s=e(35),o=e(33),a=e(123),l=e(122),u=e(25),c=e(6),h=e(92),p=e(42),d=e(93),f=e(116),m=e(118),g=e(115),v=e(114),y=e(120),b=e(41),w=e(17),S=e(51),x=e(119),T=e(48),E=e(71),A=e(79),C=e(77).f,P=e(129),_=e(124),I=e(128),k=e(12),R=e(11),O=e(104),M=e(141),L=e(58),D=e(56),N=e(100),V=e(9),j=e(8),B=e(72),F=e(75),U=B.f,H=F.f,q=r.RangeError,G=r.TypeError,W=r.Uint8Array,z=Array.prototype,Y=l.ArrayBuffer,X=l.DataView,Q=k(0),K=k(2),Z=k(3),J=k(4),$=k(5),ee=k(6),te=R(!0),ie=R(!1),ne=M.values,re=M.keys,se=M.entries,oe=z.lastIndexOf,ae=z.reduce,le=z.reduceRight,ue=z.join,ce=z.sort,he=z.slice,pe=z.toString,de=z.toLocaleString,fe=I("iterator"),me=I("toStringTag"),ge=_("typed_constructor"),ve=_("def_constructor"),ye=a.CONSTR,be=a.TYPED,we=a.VIEW,Se=k(1,function(e,t){return Ce(O(e,e[ve]),t)}),xe=s(function(){return 1===new W(new Uint16Array([1]).buffer)[0]}),Te=!!W&&!!W.prototype.set&&s(function(){new W(1).set({})}),Ee=function(e,t){var i=f(e);if(i<0||i%t)throw q("Wrong offset!");return i},Ae=function(e){if(S(e)&&be in e)return e;throw G(e+" is not a typed array!")},Ce=function(e,t){if(!(S(e)&&ge in e))throw G("It is not a typed array constructor!");return new e(t)},Pe=function(e,t){return _e(O(e,e[ve]),t)},_e=function(e,t){for(var i=0,n=t.length,r=Ce(e,n);n>i;)r[i]=t[i++];return r},Ie=function(e,t,i){U(e,t,{get:function(){return this._d[i]}})},ke=function(e){var t,i,n,r,s,o,a=x(e),l=arguments.length,c=l>1?arguments[1]:void 0,h=void 0!==c,p=P(a);if(null!=p&&!T(p)){for(o=p.call(a),n=[],t=0;!(s=o.next()).done;t++)n.push(s.value);a=n}for(h&&l>2&&(c=u(c,arguments[2],2)),t=0,i=m(a.length),r=Ce(this,i);i>t;t++)r[t]=h?c(a[t],t):a[t];return r},Re=function(){for(var e=0,t=arguments.length,i=Ce(this,t);t>e;)i[e]=arguments[e++];return i},Oe=!!W&&s(function(){de.call(new W(1))}),Me=function(){return de.apply(Oe?he.call(Ae(this)):Ae(this),arguments)},Le={copyWithin:function(e,t){return j.call(Ae(this),e,t,arguments.length>2?arguments[2]:void 0)},every:function(e){return J(Ae(this),e,arguments.length>1?arguments[1]:void 0)},fill:function(e){return V.apply(Ae(this),arguments)},filter:function(e){return Pe(this,K(Ae(this),e,arguments.length>1?arguments[1]:void 0))},find:function(e){return $(Ae(this),e,arguments.length>1?arguments[1]:void 0)},findIndex:function(e){return ee(Ae(this),e,arguments.length>1?arguments[1]:void 0)},forEach:function(e){Q(Ae(this),e,arguments.length>1?arguments[1]:void 0)},indexOf:function(e){return ie(Ae(this),e,arguments.length>1?arguments[1]:void 0)},includes:function(e){return te(Ae(this),e,arguments.length>1?arguments[1]:void 0)},join:function(e){return ue.apply(Ae(this),arguments)},lastIndexOf:function(e){return oe.apply(Ae(this),arguments)},map:function(e){return Se(Ae(this),e,arguments.length>1?arguments[1]:void 0)},reduce:function(e){return ae.apply(Ae(this),arguments)},reduceRight:function(e){return le.apply(Ae(this),arguments)},reverse:function(){for(var e,t=this,i=Ae(t).length,n=Math.floor(i/2),r=0;r<n;)e=t[r],t[r++]=t[--i],t[i]=e;return t},some:function(e){return Z(Ae(this),e,arguments.length>1?arguments[1]:void 0)},sort:function(e){return ce.call(Ae(this),e)},subarray:function(e,t){var i=Ae(this),n=i.length,r=v(e,n);return new(O(i,i[ve]))(i.buffer,i.byteOffset+r*i.BYTES_PER_ELEMENT,m((void 0===t?n:v(t,n))-r))}},De=function(e,t){return Pe(this,he.call(Ae(this),e,t))},Ne=function(e){Ae(this);var t=Ee(arguments[1],1),i=this.length,n=x(e),r=m(n.length),s=0;if(r+t>i)throw q("Wrong length!");for(;s<r;)this[t+s]=n[s++]},Ve={entries:function(){return se.call(Ae(this))},keys:function(){return re.call(Ae(this))},values:function(){return ne.call(Ae(this))}},je=function(e,t){return S(e)&&e[be]&&"symbol"!=(void 0===t?"undefined":_typeof(t))&&t in e&&String(+t)==String(t)},Be=function(e,t){return je(e,t=y(t,!0))?h(2,e[t]):H(e,t)},Fe=function(e,t,i){return!(je(e,t=y(t,!0))&&S(i)&&b(i,"value"))||b(i,"get")||b(i,"set")||i.configurable||b(i,"writable")&&!i.writable||b(i,"enumerable")&&!i.enumerable?U(e,t,i):(e[t]=i.value,e)};ye||(F.f=Be,B.f=Fe),o(o.S+o.F*!ye,"Object",{getOwnPropertyDescriptor:Be,defineProperty:Fe}),s(function(){pe.call({})})&&(pe=de=function(){return ue.call(this)});var Ue=d({},Le);d(Ue,Ve),p(Ue,fe,Ve.values),d(Ue,{slice:De,set:Ne,constructor:function(){},toString:pe,toLocaleString:Me}),Ie(Ue,"buffer","b"),Ie(Ue,"byteOffset","o"),Ie(Ue,"byteLength","l"),Ie(Ue,"length","e"),U(Ue,me,{get:function(){return this[be]}}),t.exports=function(e,t,i,l){var u=e+((l=!!l)?"Clamped":"")+"Array",h="get"+e,d="set"+e,f=r[u],v=f||{},y=f&&A(f),b=!f||!a.ABV,x={},T=f&&f.prototype,P=function(e,i){U(e,i,{get:function(){return e=i,(n=this._d).v[h](e*t+n.o,xe);var e,n},set:function(e){return n=i,r=e,s=this._d,l&&(r=(r=Math.round(r))<0?0:r>255?255:255&r),void s.v[d](n*t+s.o,r,xe);var n,r,s},enumerable:!0})};b?(f=i(function(e,i,n,r){c(e,f,u,"_d");var s,o,a,l,h=0,d=0;if(S(i)){if(!(i instanceof Y||"ArrayBuffer"==(l=w(i))||"SharedArrayBuffer"==l))return be in i?_e(f,i):ke.call(f,i);s=i,d=Ee(n,t);var v=i.byteLength;if(void 0===r){if(v%t)throw q("Wrong length!");if((o=v-d)<0)throw q("Wrong length!")}else if((o=m(r)*t)+d>v)throw q("Wrong length!");a=o/t}else a=g(i),s=new Y(o=a*t);for(p(e,"_d",{b:s,o:d,l:o,e:a,v:new X(s)});h<a;)P(e,h++)}),T=f.prototype=E(Ue),p(T,"constructor",f)):s(function(){f(1)})&&s(function(){new f(-1)})&&D(function(e){new f,new f(null),new f(1.5),new f(e)},!0)||(f=i(function(e,i,n,r){var s;return c(e,f,u),S(i)?i instanceof Y||"ArrayBuffer"==(s=w(i))||"SharedArrayBuffer"==s?void 0!==r?new v(i,Ee(n,t),r):void 0!==n?new v(i,Ee(n,t)):new v(i):be in i?_e(f,i):ke.call(f,i):new v(g(i))}),Q(y!==Function.prototype?C(v).concat(C(y)):C(v),function(e){e in f||p(f,e,v[e])}),f.prototype=T,n||(T.constructor=f));var _=T[fe],I=!!_&&("values"==_.name||null==_.name),k=Ve.values;p(f,ge,!0),p(T,be,u),p(T,we,!0),p(T,ve,f),(l?new f(1)[me]==u:me in T)||U(T,me,{get:function(){return u}}),x[u]=f,o(o.G+o.W+o.F*(f!=v),x),o(o.S,u,{BYTES_PER_ELEMENT:t}),o(o.S+o.F*s(function(){v.of.call(f,1)}),u,{from:ke,of:Re}),"BYTES_PER_ELEMENT"in T||p(T,"BYTES_PER_ELEMENT",t),o(o.P,u,Le),N(u),o(o.P+o.F*Te,u,{set:Ne}),o(o.P+o.F*!I,u,Ve),n||T.toString==pe||(T.toString=pe),o(o.P+o.F*s(function(){new f(1).slice()}),u,{slice:De}),o(o.P+o.F*(s(function(){return[1,2].toLocaleString()!=new f([1,2]).toLocaleString()})||!s(function(){T.toLocaleString.call([1,2])})),u,{toLocaleString:Me}),L[u]=I?_:k,n||I||p(T,fe,k)}}else t.exports=function(){}},{100:100,104:104,11:11,114:114,115:115,116:116,118:118,119:119,12:12,120:120,122:122,123:123,124:124,128:128,129:129,141:141,17:17,25:25,29:29,33:33,35:35,40:40,41:41,42:42,48:48,51:51,56:56,58:58,6:6,60:60,71:71,72:72,75:75,77:77,79:79,8:8,9:9,92:92,93:93}],122:[function(e,t,i){"use strict";function n(e,t,i){var n,r,s,o=Array(i),a=8*i-t-1,l=(1<<a)-1,u=l>>1,c=23===t?j(2,-24)-j(2,-77):0,h=0,p=e<0||0===e&&1/e<0?1:0;for((e=V(e))!=e||e===D?(r=e!=e?1:0,n=l):(n=B(F(e)/U),e*(s=j(2,-n))<1&&(n--,s*=2),(e+=n+u>=1?c/s:c*j(2,1-u))*s>=2&&(n++,s/=2),n+u>=l?(r=0,n=l):n+u>=1?(r=(e*s-1)*j(2,t),n+=u):(r=e*j(2,u-1)*j(2,t),n=0));t>=8;o[h++]=255&r,r/=256,t-=8);for(n=n<<t|r,a+=t;a>0;o[h++]=255&n,n/=256,a-=8);return o[--h]|=128*p,o}function r(e,t,i){var n,r=8*i-t-1,s=(1<<r)-1,o=s>>1,a=r-7,l=i-1,u=e[l--],c=127&u;for(u>>=7;a>0;c=256*c+e[l],l--,a-=8);for(n=c&(1<<-a)-1,c>>=-a,a+=t;a>0;n=256*n+e[l],l--,a-=8);if(0===c)c=1-o;else{if(c===s)return n?NaN:u?-D:D;n+=j(2,t),c-=o}return(u?-1:1)*n*j(2,c-t)}function s(e){return e[3]<<24|e[2]<<16|e[1]<<8|e[0]}function o(e){return[255&e]}function a(e){return[255&e,e>>8&255]}function l(e){return[255&e,e>>8&255,e>>16&255,e>>24&255]}function u(e){return n(e,52,8)}function c(e){return n(e,23,4)}function h(e,t,i){C(e[I],t,{get:function(){return this[i]}})}function p(e,t,i,n){var r=E(+i);if(r+t>e[q])throw L(k);var s=e[H]._b,o=r+e[G],a=s.slice(o,o+t);return n?a:a.reverse()}function d(e,t,i,n,r,s){var o=E(+i);if(o+t>e[q])throw L(k);for(var a=e[H]._b,l=o+e[G],u=n(+r),c=0;c<t;c++)a[l+c]=u[s?c:t-c-1]}var f=e(40),m=e(29),g=e(60),v=e(123),y=e(42),b=e(93),w=e(35),S=e(6),x=e(116),T=e(118),E=e(115),A=e(77).f,C=e(72).f,P=e(9),_=e(101),I="prototype",k="Wrong index!",R=f.ArrayBuffer,O=f.DataView,M=f.Math,L=f.RangeError,D=f.Infinity,N=R,V=M.abs,j=M.pow,B=M.floor,F=M.log,U=M.LN2,H=m?"_b":"buffer",q=m?"_l":"byteLength",G=m?"_o":"byteOffset";if(v.ABV){if(!w(function(){R(1)})||!w(function(){new R(-1)})||w(function(){return new R,new R(1.5),new R(NaN),"ArrayBuffer"!=R.name})){for(var W,z=(R=function(e){return S(this,R),new N(E(e))})[I]=N[I],Y=A(N),X=0;Y.length>X;)(W=Y[X++])in R||y(R,W,N[W]);g||(z.constructor=R)}var Q=new O(new R(2)),K=O[I].setInt8;Q.setInt8(0,2147483648),Q.setInt8(1,2147483649),!Q.getInt8(0)&&Q.getInt8(1)||b(O[I],{setInt8:function(e,t){K.call(this,e,t<<24>>24)},setUint8:function(e,t){K.call(this,e,t<<24>>24)}},!0)}else R=function(e){S(this,R,"ArrayBuffer");var t=E(e);this._b=P.call(Array(t),0),this[q]=t},O=function(e,t,i){S(this,O,"DataView"),S(e,R,"DataView");var n=e[q],r=x(t);if(r<0||r>n)throw L("Wrong offset!");if(r+(i=void 0===i?n-r:T(i))>n)throw L("Wrong length!");this[H]=e,this[G]=r,this[q]=i},m&&(h(R,"byteLength","_l"),h(O,"buffer","_b"),h(O,"byteLength","_l"),h(O,"byteOffset","_o")),b(O[I],{getInt8:function(e){return p(this,1,e)[0]<<24>>24},getUint8:function(e){return p(this,1,e)[0]},getInt16:function(e){var t=p(this,2,e,arguments[1]);return(t[1]<<8|t[0])<<16>>16},getUint16:function(e){var t=p(this,2,e,arguments[1]);return t[1]<<8|t[0]},getInt32:function(e){return s(p(this,4,e,arguments[1]))},getUint32:function(e){return s(p(this,4,e,arguments[1]))>>>0},getFloat32:function(e){return r(p(this,4,e,arguments[1]),23,4)},getFloat64:function(e){return r(p(this,8,e,arguments[1]),52,8)},setInt8:function(e,t){d(this,1,e,o,t)},setUint8:function(e,t){d(this,1,e,o,t)},setInt16:function(e,t){d(this,2,e,a,t,arguments[2])},setUint16:function(e,t){d(this,2,e,a,t,arguments[2])},setInt32:function(e,t){d(this,4,e,l,t,arguments[2])},setUint32:function(e,t){d(this,4,e,l,t,arguments[2])},setFloat32:function(e,t){d(this,4,e,c,t,arguments[2])},setFloat64:function(e,t){d(this,8,e,u,t,arguments[2])}});_(R,"ArrayBuffer"),_(O,"DataView"),y(O[I],v.VIEW,!0),i.ArrayBuffer=R,i.DataView=O},{101:101,115:115,116:116,118:118,123:123,29:29,35:35,40:40,42:42,6:6,60:60,72:72,77:77,9:9,93:93}],123:[function(e,t,i){for(var n,r=e(40),s=e(42),o=e(124),a=o("typed_array"),l=o("view"),u=!(!r.ArrayBuffer||!r.DataView),c=u,h=0,p="Int8Array,Uint8Array,Uint8ClampedArray,Int16Array,Uint16Array,Int32Array,Uint32Array,Float32Array,Float64Array".split(",");h<9;)(n=r[p[h++]])?(s(n.prototype,a,!0),s(n.prototype,l,!0)):c=!1;t.exports={ABV:u,CONSTR:c,TYPED:a,VIEW:l}},{124:124,40:40,42:42}],124:[function(e,t,i){var n=0,r=Math.random();t.exports=function(e){return"Symbol(".concat(void 0===e?"":e,")_",(++n+r).toString(36))}},{}],125:[function(e,t,i){var n=e(51);t.exports=function(e,t){if(!n(e)||e._t!==t)throw TypeError("Incompatible receiver, "+t+" required!");return e}},{51:51}],126:[function(e,t,i){var n=e(40),r=e(23),s=e(60),o=e(127),a=e(72).f;t.exports=function(e){var t=r.Symbol||(r.Symbol=s?{}:n.Symbol||{});"_"==e.charAt(0)||e in t||a(t,e,{value:o.f(e)})}},{127:127,23:23,40:40,60:60,72:72}],127:[function(e,t,i){i.f=e(128)},{128:128}],128:[function(e,t,i){var n=e(103)("wks"),r=e(124),s=e(40).Symbol,o="function"==typeof s;(t.exports=function(e){return n[e]||(n[e]=o&&s[e]||(o?s:r)("Symbol."+e))}).store=n},{103:103,124:124,40:40}],129:[function(e,t,i){var n=e(17),r=e(128)("iterator"),s=e(58);t.exports=e(23).getIteratorMethod=function(e){if(null!=e)return e[r]||e["@@iterator"]||s[n(e)]}},{128:128,17:17,23:23,58:58}],130:[function(e,t,i){var n=e(33),r=e(95)(/[\\^$*+?.()|[\]{}]/g,"\\$&");n(n.S,"RegExp",{escape:function(e){return r(e)}})},{33:33,95:95}],131:[function(e,t,i){var n=e(33);n(n.P,"Array",{copyWithin:e(8)}),e(5)("copyWithin")},{33:33,5:5,8:8}],132:[function(e,t,i){"use strict";var n=e(33),r=e(12)(4);n(n.P+n.F*!e(105)([].every,!0),"Array",{every:function(e){return r(this,e,arguments[1])}})},{105:105,12:12,33:33}],133:[function(e,t,i){var n=e(33);n(n.P,"Array",{fill:e(9)}),e(5)("fill")},{33:33,5:5,9:9}],134:[function(e,t,i){"use strict";var n=e(33),r=e(12)(2);n(n.P+n.F*!e(105)([].filter,!0),"Array",{filter:function(e){return r(this,e,arguments[1])}})},{105:105,12:12,33:33}],135:[function(e,t,i){"use strict";var n=e(33),r=e(12)(6),s="findIndex",o=!0;s in[]&&Array(1)[s](function(){o=!1}),n(n.P+n.F*o,"Array",{findIndex:function(e){return r(this,e,arguments.length>1?arguments[1]:void 0)}}),e(5)(s)},{12:12,33:33,5:5}],136:[function(e,t,i){"use strict";var n=e(33),r=e(12)(5),s=!0;"find"in[]&&Array(1).find(function(){s=!1}),n(n.P+n.F*s,"Array",{find:function(e){return r(this,e,arguments.length>1?arguments[1]:void 0)}}),e(5)("find")},{12:12,33:33,5:5}],137:[function(e,t,i){"use strict";var n=e(33),r=e(12)(0),s=e(105)([].forEach,!0);n(n.P+n.F*!s,"Array",{forEach:function(e){return r(this,e,arguments[1])}})},{105:105,12:12,33:33}],138:[function(e,t,i){"use strict";var n=e(25),r=e(33),s=e(119),o=e(53),a=e(48),l=e(118),u=e(24),c=e(129);r(r.S+r.F*!e(56)(function(e){Array.from(e)}),"Array",{from:function(e){var t,i,r,h,p=s(e),d="function"==typeof this?this:Array,f=arguments.length,m=f>1?arguments[1]:void 0,g=void 0!==m,v=0,y=c(p);if(g&&(m=n(m,f>2?arguments[2]:void 0,2)),null==y||d==Array&&a(y))for(i=new d(t=l(p.length));t>v;v++)u(i,v,g?m(p[v],v):p[v]);else for(h=y.call(p),i=new d;!(r=h.next()).done;v++)u(i,v,g?o(h,m,[r.value,v],!0):r.value);return i.length=v,i}})},{118:118,119:119,129:129,24:24,25:25,33:33,48:48,53:53,56:56}],139:[function(e,t,i){"use strict";var n=e(33),r=e(11)(!1),s=[].indexOf,o=!!s&&1/[1].indexOf(1,-0)<0;n(n.P+n.F*(o||!e(105)(s)),"Array",{indexOf:function(e){return o?s.apply(this,arguments)||0:r(this,e,arguments[1])}})},{105:105,11:11,33:33}],140:[function(e,t,i){var n=e(33);n(n.S,"Array",{isArray:e(49)})},{33:33,49:49}],141:[function(e,t,i){"use strict";var n=e(5),r=e(57),s=e(58),o=e(117);t.exports=e(55)(Array,"Array",function(e,t){this._t=o(e),this._i=0,this._k=t},function(){var e=this._t,t=this._k,i=this._i++;return!e||i>=e.length?(this._t=void 0,r(1)):r(0,"keys"==t?i:"values"==t?e[i]:[i,e[i]])},"values"),s.Arguments=s.Array,n("keys"),n("values"),n("entries")},{117:117,5:5,55:55,57:57,58:58}],142:[function(e,t,i){"use strict";var n=e(33),r=e(117),s=[].join;n(n.P+n.F*(e(47)!=Object||!e(105)(s)),"Array",{join:function(e){return s.call(r(this),void 0===e?",":e)}})},{105:105,117:117,33:33,47:47}],143:[function(e,t,i){"use strict";var n=e(33),r=e(117),s=e(116),o=e(118),a=[].lastIndexOf,l=!!a&&1/[1].lastIndexOf(1,-0)<0;n(n.P+n.F*(l||!e(105)(a)),"Array",{lastIndexOf:function(e){if(l)return a.apply(this,arguments)||0;var t=r(this),i=o(t.length),n=i-1;for(arguments.length>1&&(n=Math.min(n,s(arguments[1]))),n<0&&(n=i+n);n>=0;n--)if(n in t&&t[n]===e)return n||0;return-1}})},{105:105,116:116,117:117,118:118,33:33}],144:[function(e,t,i){"use strict";var n=e(33),r=e(12)(1);n(n.P+n.F*!e(105)([].map,!0),"Array",{map:function(e){return r(this,e,arguments[1])}})},{105:105,12:12,33:33}],145:[function(e,t,i){"use strict";var n=e(33),r=e(24);n(n.S+n.F*e(35)(function(){function e(){}return!(Array.of.call(e)instanceof e)}),"Array",{of:function(){for(var e=0,t=arguments.length,i=new("function"==typeof this?this:Array)(t);t>e;)r(i,e,arguments[e++]);return i.length=t,i}})},{24:24,33:33,35:35}],146:[function(e,t,i){"use strict";var n=e(33),r=e(13);n(n.P+n.F*!e(105)([].reduceRight,!0),"Array",{reduceRight:function(e){return r(this,e,arguments.length,arguments[1],!0)}})},{105:105,13:13,33:33}],147:[function(e,t,i){"use strict";var n=e(33),r=e(13);n(n.P+n.F*!e(105)([].reduce,!0),"Array",{reduce:function(e){return r(this,e,arguments.length,arguments[1],!1)}})},{105:105,13:13,33:33}],148:[function(e,t,i){"use strict";var n=e(33),r=e(43),s=e(18),o=e(114),a=e(118),l=[].slice;n(n.P+n.F*e(35)(function(){r&&l.call(r)}),"Array",{slice:function(e,t){var i=a(this.length),n=s(this);if(t=void 0===t?i:t,"Array"==n)return l.call(this,e,t);for(var r=o(e,i),u=o(t,i),c=a(u-r),h=Array(c),p=0;p<c;p++)h[p]="String"==n?this.charAt(r+p):this[r+p];return h}})},{114:114,118:118,18:18,33:33,35:35,43:43}],149:[function(e,t,i){"use strict";var n=e(33),r=e(12)(3);n(n.P+n.F*!e(105)([].some,!0),"Array",{some:function(e){return r(this,e,arguments[1])}})},{105:105,12:12,33:33}],150:[function(e,t,i){"use strict";var n=e(33),r=e(3),s=e(119),o=e(35),a=[].sort,l=[1,2,3];n(n.P+n.F*(o(function(){l.sort(void 0)})||!o(function(){l.sort(null)})||!e(105)(a)),"Array",{sort:function(e){return void 0===e?a.call(s(this)):a.call(s(this),r(e))}})},{105:105,119:119,3:3,33:33,35:35}],151:[function(e,t,i){e(100)("Array")},{100:100}],152:[function(e,t,i){var n=e(33);n(n.S,"Date",{now:function(){return(new Date).getTime()}})},{33:33}],153:[function(e,t,i){var n=e(33),r=e(26);n(n.P+n.F*(Date.prototype.toISOString!==r),"Date",{toISOString:r})},{26:26,33:33}],154:[function(e,t,i){"use strict";var n=e(33),r=e(119),s=e(120);n(n.P+n.F*e(35)(function(){return null!==new Date(NaN).toJSON()||1!==Date.prototype.toJSON.call({toISOString:function(){return 1}})}),"Date",{toJSON:function(e){var t=r(this),i=s(t);return"number"!=typeof i||isFinite(i)?t.toISOString():null}})},{119:119,120:120,33:33,35:35}],155:[function(e,t,i){var n=e(128)("toPrimitive"),r=Date.prototype;n in r||e(42)(r,n,e(27))},{128:128,27:27,42:42}],156:[function(e,t,i){var n=Date.prototype,r=n.toString,s=n.getTime;new Date(NaN)+""!="Invalid Date"&&e(94)(n,"toString",function(){var e=s.call(this);return e==e?r.call(this):"Invalid Date"})},{94:94}],157:[function(e,t,i){var n=e(33);n(n.P,"Function",{bind:e(16)})},{16:16,33:33}],158:[function(e,t,i){"use strict";var n=e(51),r=e(79),s=e(128)("hasInstance"),o=Function.prototype;s in o||e(72).f(o,s,{value:function(e){if("function"!=typeof this||!n(e))return!1;if(!n(this.prototype))return e instanceof this;for(;e=r(e);)if(this.prototype===e)return!0;return!1}})},{128:128,51:51,72:72,79:79}],159:[function(e,t,i){var n=e(72).f,r=Function.prototype,s=/^\s*function ([^ (]*)/;"name"in r||e(29)&&n(r,"name",{configurable:!0,get:function(){try{return(""+this).match(s)[1]}catch(e){return""}}})},{29:29,72:72}],160:[function(e,t,i){"use strict";var n=e(19),r=e(125);t.exports=e(22)("Map",function(e){return function(){return e(this,arguments.length>0?arguments[0]:void 0)}},{get:function(e){var t=n.getEntry(r(this,"Map"),e);return t&&t.v},set:function(e,t){return n.def(r(this,"Map"),0===e?0:e,t)}},n,!0)},{125:125,19:19,22:22}],161:[function(e,t,i){var n=e(33),r=e(63),s=Math.sqrt,o=Math.acosh;n(n.S+n.F*!(o&&710==Math.floor(o(Number.MAX_VALUE))&&o(1/0)==1/0),"Math",{acosh:function(e){return(e=+e)<1?NaN:e>94906265.62425156?Math.log(e)+Math.LN2:r(e-1+s(e-1)*s(e+1))}})},{33:33,63:63}],162:[function(e,t,i){var n=e(33),r=Math.asinh;n(n.S+n.F*!(r&&1/r(0)>0),"Math",{asinh:function e(t){return isFinite(t=+t)&&0!=t?t<0?-e(-t):Math.log(t+Math.sqrt(t*t+1)):t}})},{33:33}],163:[function(e,t,i){var n=e(33),r=Math.atanh;n(n.S+n.F*!(r&&1/r(-0)<0),"Math",{atanh:function(e){return 0==(e=+e)?e:Math.log((1+e)/(1-e))/2}})},{33:33}],164:[function(e,t,i){var n=e(33),r=e(65);n(n.S,"Math",{cbrt:function(e){return r(e=+e)*Math.pow(Math.abs(e),1/3)}})},{33:33,65:65}],165:[function(e,t,i){var n=e(33);n(n.S,"Math",{clz32:function(e){return(e>>>=0)?31-Math.floor(Math.log(e+.5)*Math.LOG2E):32}})},{33:33}],166:[function(e,t,i){var n=e(33),r=Math.exp;n(n.S,"Math",{cosh:function(e){return(r(e=+e)+r(-e))/2}})},{33:33}],167:[function(e,t,i){var n=e(33),r=e(61);n(n.S+n.F*(r!=Math.expm1),"Math",{expm1:r})},{33:33,61:61}],168:[function(e,t,i){var n=e(33);n(n.S,"Math",{fround:e(62)})},{33:33,62:62}],169:[function(e,t,i){var n=e(33),r=Math.abs;n(n.S,"Math",{hypot:function(e,t){for(var i,n,s=0,o=0,a=arguments.length,l=0;o<a;)l<(i=r(arguments[o++]))?(s=s*(n=l/i)*n+1,l=i):i>0?s+=(n=i/l)*n:s+=i;return l===1/0?1/0:l*Math.sqrt(s)}})},{33:33}],170:[function(e,t,i){var n=e(33),r=Math.imul;n(n.S+n.F*e(35)(function(){return-5!=r(4294967295,5)||2!=r.length}),"Math",{imul:function(e,t){var i=+e,n=+t,r=65535&i,s=65535&n;return 0|r*s+((65535&i>>>16)*s+r*(65535&n>>>16)<<16>>>0)}})},{33:33,35:35}],171:[function(e,t,i){var n=e(33);n(n.S,"Math",{log10:function(e){return Math.log(e)*Math.LOG10E}})},{33:33}],172:[function(e,t,i){var n=e(33);n(n.S,"Math",{log1p:e(63)})},{33:33,63:63}],173:[function(e,t,i){var n=e(33);n(n.S,"Math",{log2:function(e){return Math.log(e)/Math.LN2}})},{33:33}],174:[function(e,t,i){var n=e(33);n(n.S,"Math",{sign:e(65)})},{33:33,65:65}],175:[function(e,t,i){var n=e(33),r=e(61),s=Math.exp;n(n.S+n.F*e(35)(function(){return-2e-17!=!Math.sinh(-2e-17)}),"Math",{sinh:function(e){return Math.abs(e=+e)<1?(r(e)-r(-e))/2:(s(e-1)-s(-e-1))*(Math.E/2)}})},{33:33,35:35,61:61}],176:[function(e,t,i){var n=e(33),r=e(61),s=Math.exp;n(n.S,"Math",{tanh:function(e){var t=r(e=+e),i=r(-e);return t==1/0?1:i==1/0?-1:(t-i)/(s(e)+s(-e))}})},{33:33,61:61}],177:[function(e,t,i){var n=e(33);n(n.S,"Math",{trunc:function(e){return(e>0?Math.floor:Math.ceil)(e)}})},{33:33}],178:[function(e,t,i){"use strict";var n=e(40),r=e(41),s=e(18),o=e(45),a=e(120),l=e(35),u=e(77).f,c=e(75).f,h=e(72).f,p=e(111).trim,d=n.Number,f=d,m=d.prototype,g="Number"==s(e(71)(m)),v="trim"in String.prototype,y=function(e){var t=a(e,!1);if("string"==typeof t&&t.length>2){var i,n,r,s=(t=v?t.trim():p(t,3)).charCodeAt(0);if(43===s||45===s){if(88===(i=t.charCodeAt(2))||120===i)return NaN}else if(48===s){switch(t.charCodeAt(1)){case 66:case 98:n=2,r=49;break;case 79:case 111:n=8,r=55;break;default:return+t}for(var o,l=t.slice(2),u=0,c=l.length;u<c;u++)if((o=l.charCodeAt(u))<48||o>r)return NaN;return parseInt(l,n)}}return+t};if(!d(" 0o1")||!d("0b1")||d("+0x1")){d=function(e){var t=arguments.length<1?0:e,i=this;return i instanceof d&&(g?l(function(){m.valueOf.call(i)}):"Number"!=s(i))?o(new f(y(t)),i,d):y(t)};for(var b,w=e(29)?u(f):"MAX_VALUE,MIN_VALUE,NaN,NEGATIVE_INFINITY,POSITIVE_INFINITY,EPSILON,isFinite,isInteger,isNaN,isSafeInteger,MAX_SAFE_INTEGER,MIN_SAFE_INTEGER,parseFloat,parseInt,isInteger".split(","),S=0;w.length>S;S++)r(f,b=w[S])&&!r(d,b)&&h(d,b,c(f,b));d.prototype=m,m.constructor=d,e(94)(n,"Number",d)}},{111:111,120:120,18:18,29:29,35:35,40:40,41:41,45:45,71:71,72:72,75:75,77:77,94:94}],179:[function(e,t,i){var n=e(33);n(n.S,"Number",{EPSILON:Math.pow(2,-52)})},{33:33}],180:[function(e,t,i){var n=e(33),r=e(40).isFinite;n(n.S,"Number",{isFinite:function(e){return"number"==typeof e&&r(e)}})},{33:33,40:40}],181:[function(e,t,i){var n=e(33);n(n.S,"Number",{isInteger:e(50)})},{33:33,50:50}],182:[function(e,t,i){var n=e(33);n(n.S,"Number",{isNaN:function(e){return e!=e}})},{33:33}],183:[function(e,t,i){var n=e(33),r=e(50),s=Math.abs;n(n.S,"Number",{isSafeInteger:function(e){return r(e)&&s(e)<=9007199254740991}})},{33:33,50:50}],184:[function(e,t,i){var n=e(33);n(n.S,"Number",{MAX_SAFE_INTEGER:9007199254740991})},{33:33}],185:[function(e,t,i){var n=e(33);n(n.S,"Number",{MIN_SAFE_INTEGER:-9007199254740991})},{33:33}],186:[function(e,t,i){var n=e(33),r=e(86);n(n.S+n.F*(Number.parseFloat!=r),"Number",{parseFloat:r})},{33:33,86:86}],187:[function(e,t,i){var n=e(33),r=e(87);n(n.S+n.F*(Number.parseInt!=r),"Number",{parseInt:r})},{33:33,87:87}],188:[function(e,t,i){"use strict";var n=e(33),r=e(116),s=e(4),o=e(110),a=1..toFixed,l=Math.floor,u=[0,0,0,0,0,0],c="Number.toFixed: incorrect invocation!",h=function(e,t){for(var i=-1,n=t;++i<6;)n+=e*u[i],u[i]=n%1e7,n=l(n/1e7)},p=function(e){for(var t=6,i=0;--t>=0;)i+=u[t],u[t]=l(i/e),i=i%e*1e7},d=function(){for(var e=6,t="";--e>=0;)if(""!==t||0===e||0!==u[e]){var i=String(u[e]);t=""===t?i:t+o.call("0",7-i.length)+i}return t},f=function e(t,i,n){return 0===i?n:i%2==1?e(t,i-1,n*t):e(t*t,i/2,n)};n(n.P+n.F*(!!a&&("0.000"!==8e-5.toFixed(3)||"1"!==.9.toFixed(0)||"1.25"!==1.255.toFixed(2)||"1000000000000000128"!==(0xde0b6b3a7640080).toFixed(0))||!e(35)(function(){a.call({})})),"Number",{toFixed:function(e){var t,i,n,a,l=s(this,c),u=r(e),m="",g="0";if(u<0||u>20)throw RangeError(c);if(l!=l)return"NaN";if(l<=-1e21||l>=1e21)return String(l);if(l<0&&(m="-",l=-l),l>1e-21)if(i=(t=function(e){for(var t=0,i=e;i>=4096;)t+=12,i/=4096;for(;i>=2;)t+=1,i/=2;return t}(l*f(2,69,1))-69)<0?l*f(2,-t,1):l/f(2,t,1),i*=4503599627370496,(t=52-t)>0){for(h(0,i),n=u;n>=7;)h(1e7,0),n-=7;for(h(f(10,n,1),0),n=t-1;n>=23;)p(1<<23),n-=23;p(1<<n),h(1,1),p(2),g=d()}else h(0,i),h(1<<-t,0),g=d()+o.call("0",u);return u>0?g=m+((a=g.length)<=u?"0."+o.call("0",u-a)+g:g.slice(0,a-u)+"."+g.slice(a-u)):g=m+g,g}})},{110:110,116:116,33:33,35:35,4:4}],189:[function(e,t,i){"use strict";var n=e(33),r=e(35),s=e(4),o=1..toPrecision;n(n.P+n.F*(r(function(){return"1"!==o.call(1,void 0)})||!r(function(){o.call({})})),"Number",{toPrecision:function(e){var t=s(this,"Number#toPrecision: incorrect invocation!");return void 0===e?o.call(t):o.call(t,e)}})},{33:33,35:35,4:4}],190:[function(e,t,i){var n=e(33);n(n.S+n.F,"Object",{assign:e(70)})},{33:33,70:70}],191:[function(e,t,i){var n=e(33);n(n.S,"Object",{create:e(71)})},{33:33,71:71}],192:[function(e,t,i){var n=e(33);n(n.S+n.F*!e(29),"Object",{defineProperties:e(73)})},{29:29,33:33,73:73}],193:[function(e,t,i){var n=e(33);n(n.S+n.F*!e(29),"Object",{defineProperty:e(72).f})},{29:29,33:33,72:72}],194:[function(e,t,i){var n=e(51),r=e(66).onFreeze;e(83)("freeze",function(e){return function(t){return e&&n(t)?e(r(t)):t}})},{51:51,66:66,83:83}],195:[function(e,t,i){var n=e(117),r=e(75).f;e(83)("getOwnPropertyDescriptor",function(){return function(e,t){return r(n(e),t)}})},{117:117,75:75,83:83}],196:[function(e,t,i){e(83)("getOwnPropertyNames",function(){return e(76).f})},{76:76,83:83}],197:[function(e,t,i){var n=e(119),r=e(79);e(83)("getPrototypeOf",function(){return function(e){return r(n(e))}})},{119:119,79:79,83:83}],198:[function(e,t,i){var n=e(51);e(83)("isExtensible",function(e){return function(t){return!!n(t)&&(!e||e(t))}})},{51:51,83:83}],199:[function(e,t,i){var n=e(51);e(83)("isFrozen",function(e){return function(t){return!n(t)||!!e&&e(t)}})},{51:51,83:83}],200:[function(e,t,i){var n=e(51);e(83)("isSealed",function(e){return function(t){return!n(t)||!!e&&e(t)}})},{51:51,83:83}],201:[function(e,t,i){var n=e(33);n(n.S,"Object",{is:e(96)})},{33:33,96:96}],202:[function(e,t,i){var n=e(119),r=e(81);e(83)("keys",function(){return function(e){return r(n(e))}})},{119:119,81:81,83:83}],203:[function(e,t,i){var n=e(51),r=e(66).onFreeze;e(83)("preventExtensions",function(e){return function(t){return e&&n(t)?e(r(t)):t}})},{51:51,66:66,83:83}],204:[function(e,t,i){var n=e(51),r=e(66).onFreeze;e(83)("seal",function(e){return function(t){return e&&n(t)?e(r(t)):t}})},{51:51,66:66,83:83}],205:[function(e,t,i){var n=e(33);n(n.S,"Object",{setPrototypeOf:e(99).set})},{33:33,99:99}],206:[function(e,t,i){"use strict";var n=e(17),r={};r[e(128)("toStringTag")]="z",r+""!="[object z]"&&e(94)(Object.prototype,"toString",function(){return"[object "+n(this)+"]"},!0)},{128:128,17:17,94:94}],207:[function(e,t,i){var n=e(33),r=e(86);n(n.G+n.F*(parseFloat!=r),{parseFloat:r})},{33:33,86:86}],208:[function(e,t,i){var n=e(33),r=e(87);n(n.G+n.F*(parseInt!=r),{parseInt:r})},{33:33,87:87}],209:[function(e,t,i){"use strict";var n,r,s,o,a=e(60),l=e(40),u=e(25),c=e(17),h=e(33),p=e(51),d=e(3),f=e(6),m=e(39),g=e(104),v=e(113).set,y=e(68)(),b=e(69),w=e(90),S=e(91),x=l.TypeError,T=l.process,E=l.Promise,A="process"==c(T),C=function(){},P=r=b.f,_=!!function(){try{var t=E.resolve(1),i=(t.constructor={})[e(128)("species")]=function(e){e(C,C)};return(A||"function"==typeof PromiseRejectionEvent)&&t.then(C)instanceof i}catch(e){}}(),I=a?function(e,t){return e===t||e===E&&t===o}:function(e,t){return e===t},k=function(e){var t;return!(!p(e)||"function"!=typeof(t=e.then))&&t},R=function(e,t){if(!e._n){e._n=!0;var i=e._c;y(function(){for(var n=e._v,r=1==e._s,s=0;i.length>s;)!function(t){var i,s,o=r?t.ok:t.fail,a=t.resolve,l=t.reject,u=t.domain;try{o?(r||(2==e._h&&L(e),e._h=1),!0===o?i=n:(u&&u.enter(),i=o(n),u&&u.exit()),i===t.promise?l(x("Promise-chain cycle")):(s=k(i))?s.call(i,a,l):a(i)):l(n)}catch(e){l(e)}}(i[s++]);e._c=[],e._n=!1,t&&!e._h&&O(e)})}},O=function(e){v.call(l,function(){var t,i,n,r=e._v,s=M(e);if(s&&(t=w(function(){A?T.emit("unhandledRejection",r,e):(i=l.onunhandledrejection)?i({promise:e,reason:r}):(n=l.console)&&n.error&&n.error("Unhandled promise rejection",r)}),e._h=A||M(e)?2:1),e._a=void 0,s&&t.e)throw t.v})},M=function e(t){if(1==t._h)return!1;for(var i,n=t._a||t._c,r=0;n.length>r;)if((i=n[r++]).fail||!e(i.promise))return!1;return!0},L=function(e){v.call(l,function(){var t;A?T.emit("rejectionHandled",e):(t=l.onrejectionhandled)&&t({promise:e,reason:e._v})})},D=function(e){var t=this;t._d||(t._d=!0,(t=t._w||t)._v=e,t._s=2,t._a||(t._a=t._c.slice()),R(t,!0))},N=function e(t){var i,n=this;if(!n._d){n._d=!0,n=n._w||n;try{if(n===t)throw x("Promise can't be resolved itself");(i=k(t))?y(function(){var r={_w:n,_d:!1};try{i.call(t,u(e,r,1),u(D,r,1))}catch(e){D.call(r,e)}}):(n._v=t,n._s=1,R(n,!1))}catch(t){D.call({_w:n,_d:!1},t)}}};_||(E=function(e){f(this,E,"Promise","_h"),d(e),n.call(this);try{e(u(N,this,1),u(D,this,1))}catch(e){D.call(this,e)}},(n=function(e){this._c=[],this._a=void 0,this._s=0,this._d=!1,this._v=void 0,this._h=0,this._n=!1}).prototype=e(93)(E.prototype,{then:function(e,t){var i=P(g(this,E));return i.ok="function"!=typeof e||e,i.fail="function"==typeof t&&t,i.domain=A?T.domain:void 0,this._c.push(i),this._a&&this._a.push(i),this._s&&R(this,!1),i.promise},catch:function(e){return this.then(void 0,e)}}),s=function(){var e=new n;this.promise=e,this.resolve=u(N,e,1),this.reject=u(D,e,1)},b.f=P=function(e){return I(E,e)?new s(e):r(e)}),h(h.G+h.W+h.F*!_,{Promise:E}),e(101)(E,"Promise"),e(100)("Promise"),o=e(23).Promise,h(h.S+h.F*!_,"Promise",{reject:function(e){var t=P(this);return(0,t.reject)(e),t.promise}}),h(h.S+h.F*(a||!_),"Promise",{resolve:function(e){return e instanceof E&&I(e.constructor,this)?e:S(this,e)}}),h(h.S+h.F*!(_&&e(56)(function(e){E.all(e).catch(C)})),"Promise",{all:function(e){var t=this,i=P(t),n=i.resolve,r=i.reject,s=w(function(){var i=[],s=0,o=1;m(e,!1,function(e){var a=s++,l=!1;i.push(void 0),o++,t.resolve(e).then(function(e){l||(l=!0,i[a]=e,--o||n(i))},r)}),--o||n(i)});return s.e&&r(s.v),i.promise},race:function(e){var t=this,i=P(t),n=i.reject,r=w(function(){m(e,!1,function(e){t.resolve(e).then(i.resolve,n)})});return r.e&&n(r.v),i.promise}})},{100:100,101:101,104:104,113:113,128:128,17:17,23:23,25:25,3:3,33:33,39:39,40:40,51:51,56:56,6:6,60:60,68:68,69:69,90:90,91:91,93:93}],210:[function(e,t,i){var n=e(33),r=e(3),s=e(7),o=(e(40).Reflect||{}).apply,a=Function.apply;n(n.S+n.F*!e(35)(function(){o(function(){})}),"Reflect",{apply:function(e,t,i){var n=r(e),l=s(i);return o?o(n,t,l):a.call(n,t,l)}})},{3:3,33:33,35:35,40:40,7:7}],211:[function(e,t,i){var n=e(33),r=e(71),s=e(3),o=e(7),a=e(51),l=e(35),u=e(16),c=(e(40).Reflect||{}).construct,h=l(function(){function e(){}return!(c(function(){},[],e)instanceof e)}),p=!l(function(){c(function(){})});n(n.S+n.F*(h||p),"Reflect",{construct:function(e,t){s(e),o(t);var i=arguments.length<3?e:s(arguments[2]);if(p&&!h)return c(e,t,i);if(e==i){switch(t.length){case 0:return new e;case 1:return new e(t[0]);case 2:return new e(t[0],t[1]);case 3:return new e(t[0],t[1],t[2]);case 4:return new e(t[0],t[1],t[2],t[3])}var n=[null];return n.push.apply(n,t),new(u.apply(e,n))}var l=i.prototype,d=r(a(l)?l:Object.prototype),f=Function.apply.call(e,d,t);return a(f)?f:d}})},{16:16,3:3,33:33,35:35,40:40,51:51,7:7,71:71}],212:[function(e,t,i){var n=e(72),r=e(33),s=e(7),o=e(120);r(r.S+r.F*e(35)(function(){Reflect.defineProperty(n.f({},1,{value:1}),1,{value:2})}),"Reflect",{defineProperty:function(e,t,i){s(e),t=o(t,!0),s(i);try{return n.f(e,t,i),!0}catch(e){return!1}}})},{120:120,33:33,35:35,7:7,72:72}],213:[function(e,t,i){var n=e(33),r=e(75).f,s=e(7);n(n.S,"Reflect",{deleteProperty:function(e,t){var i=r(s(e),t);return!(i&&!i.configurable)&&delete e[t]}})},{33:33,7:7,75:75}],214:[function(e,t,i){"use strict";var n=e(33),r=e(7),s=function(e){this._t=r(e),this._i=0;var t,i=this._k=[];for(t in e)i.push(t)};e(54)(s,"Object",function(){var e,t=this._k;do{if(this._i>=t.length)return{value:void 0,done:!0}}while(!((e=t[this._i++])in this._t));return{value:e,done:!1}}),n(n.S,"Reflect",{enumerate:function(e){return new s(e)}})},{33:33,54:54,7:7}],215:[function(e,t,i){var n=e(75),r=e(33),s=e(7);r(r.S,"Reflect",{getOwnPropertyDescriptor:function(e,t){return n.f(s(e),t)}})},{33:33,7:7,75:75}],216:[function(e,t,i){var n=e(33),r=e(79),s=e(7);n(n.S,"Reflect",{getPrototypeOf:function(e){return r(s(e))}})},{33:33,7:7,79:79}],217:[function(e,t,i){var n=e(75),r=e(79),s=e(41),o=e(33),a=e(51),l=e(7);o(o.S,"Reflect",{get:function e(t,i){var o,u,c=arguments.length<3?t:arguments[2];return l(t)===c?t[i]:(o=n.f(t,i))?s(o,"value")?o.value:void 0!==o.get?o.get.call(c):void 0:a(u=r(t))?e(u,i,c):void 0}})},{33:33,41:41,51:51,7:7,75:75,79:79}],218:[function(e,t,i){var n=e(33);n(n.S,"Reflect",{has:function(e,t){return t in e}})},{33:33}],219:[function(e,t,i){var n=e(33),r=e(7),s=Object.isExtensible;n(n.S,"Reflect",{isExtensible:function(e){return r(e),!s||s(e)}})},{33:33,7:7}],220:[function(e,t,i){var n=e(33);n(n.S,"Reflect",{ownKeys:e(85)})},{33:33,85:85}],221:[function(e,t,i){var n=e(33),r=e(7),s=Object.preventExtensions;n(n.S,"Reflect",{preventExtensions:function(e){r(e);try{return s&&s(e),!0}catch(e){return!1}}})},{33:33,7:7}],222:[function(e,t,i){var n=e(33),r=e(99);r&&n(n.S,"Reflect",{setPrototypeOf:function(e,t){r.check(e,t);try{return r.set(e,t),!0}catch(e){return!1}}})},{33:33,99:99}],223:[function(e,t,i){var n=e(72),r=e(75),s=e(79),o=e(41),a=e(33),l=e(92),u=e(7),c=e(51);a(a.S,"Reflect",{set:function e(t,i,a){var h,p,d=arguments.length<4?t:arguments[3],f=r.f(u(t),i);if(!f){if(c(p=s(t)))return e(p,i,a,d);f=l(0)}return o(f,"value")?!(!1===f.writable||!c(d)||(h=r.f(d,i)||l(0),h.value=a,n.f(d,i,h),0)):void 0!==f.set&&(f.set.call(d,a),!0)}})},{33:33,41:41,51:51,7:7,72:72,75:75,79:79,92:92}],224:[function(e,t,i){var n=e(40),r=e(45),s=e(72).f,o=e(77).f,a=e(52),l=e(37),u=n.RegExp,c=u,h=u.prototype,p=/a/g,d=/a/g,f=new u(p)!==p;if(e(29)&&(!f||e(35)(function(){return d[e(128)("match")]=!1,u(p)!=p||u(d)==d||"/a/i"!=u(p,"i")}))){u=function(e,t){var i=this instanceof u,n=a(e),s=void 0===t;return!i&&n&&e.constructor===u&&s?e:r(f?new c(n&&!s?e.source:e,t):c((n=e instanceof u)?e.source:e,n&&s?l.call(e):t),i?this:h,u)};for(var m=o(c),g=0;m.length>g;)!function(e){e in u||s(u,e,{configurable:!0,get:function(){return c[e]},set:function(t){c[e]=t}})}(m[g++]);h.constructor=u,u.prototype=h,e(94)(n,"RegExp",u)}e(100)("RegExp")},{100:100,128:128,29:29,35:35,37:37,40:40,45:45,52:52,72:72,77:77,94:94}],225:[function(e,t,i){e(29)&&"g"!=/./g.flags&&e(72).f(RegExp.prototype,"flags",{configurable:!0,get:e(37)})},{29:29,37:37,72:72}],226:[function(e,t,i){e(36)("match",1,function(e,t,i){return[function(i){"use strict";var n=e(this),r=null==i?void 0:i[t];return void 0!==r?r.call(i,n):new RegExp(i)[t](String(n))},i]})},{36:36}],227:[function(e,t,i){e(36)("replace",2,function(e,t,i){return[function(n,r){"use strict";var s=e(this),o=null==n?void 0:n[t];return void 0!==o?o.call(n,s,r):i.call(String(s),n,r)},i]})},{36:36}],228:[function(e,t,i){e(36)("search",1,function(e,t,i){return[function(i){"use strict";var n=e(this),r=null==i?void 0:i[t];return void 0!==r?r.call(i,n):new RegExp(i)[t](String(n))},i]})},{36:36}],229:[function(e,t,i){e(36)("split",2,function(t,i,n){"use strict";var r=e(52),s=n,o=[].push,a="length";if("c"=="abbc".split(/(b)*/)[1]||4!="test".split(/(?:)/,-1)[a]||2!="ab".split(/(?:ab)*/)[a]||4!=".".split(/(.?)(.?)/)[a]||".".split(/()()/)[a]>1||"".split(/.?/)[a]){var l=void 0===/()??/.exec("")[1];n=function(e,t){var i=String(this);if(void 0===e&&0===t)return[];if(!r(e))return s.call(i,e,t);var n,u,c,h,p,d=[],f=(e.ignoreCase?"i":"")+(e.multiline?"m":"")+(e.unicode?"u":"")+(e.sticky?"y":""),m=0,g=void 0===t?4294967295:t>>>0,v=new RegExp(e.source,f+"g");for(l||(n=new RegExp("^"+v.source+"$(?!\\s)",f));(u=v.exec(i))&&!((c=u.index+u[0][a])>m&&(d.push(i.slice(m,u.index)),!l&&u[a]>1&&u[0].replace(n,function(){for(p=1;p<arguments[a]-2;p++)void 0===arguments[p]&&(u[p]=void 0)}),u[a]>1&&u.index<i[a]&&o.apply(d,u.slice(1)),h=u[0][a],m=c,d[a]>=g));)v.lastIndex===u.index&&v.lastIndex++;return m===i[a]?!h&&v.test("")||d.push(""):d.push(i.slice(m)),d[a]>g?d.slice(0,g):d}}else"0".split(void 0,0)[a]&&(n=function(e,t){return void 0===e&&0===t?[]:s.call(this,e,t)});return[function(e,r){var s=t(this),o=null==e?void 0:e[i];return void 0!==o?o.call(e,s,r):n.call(String(s),e,r)},n]})},{36:36,52:52}],230:[function(e,t,i){"use strict";e(225);var n=e(7),r=e(37),s=e(29),o=/./.toString,a=function(t){e(94)(RegExp.prototype,"toString",t,!0)};e(35)(function(){return"/a/b"!=o.call({source:"a",flags:"b"})})?a(function(){var e=n(this);return"/".concat(e.source,"/","flags"in e?e.flags:!s&&e instanceof RegExp?r.call(e):void 0)}):"toString"!=o.name&&a(function(){return o.call(this)})},{225:225,29:29,35:35,37:37,7:7,94:94}],231:[function(e,t,i){"use strict";var n=e(19),r=e(125);t.exports=e(22)("Set",function(e){return function(){return e(this,arguments.length>0?arguments[0]:void 0)}},{add:function(e){return n.def(r(this,"Set"),e=0===e?0:e,e)}},n)},{125:125,19:19,22:22}],232:[function(e,t,i){"use strict";e(108)("anchor",function(e){return function(t){return e(this,"a","name",t)}})},{108:108}],233:[function(e,t,i){"use strict";e(108)("big",function(e){return function(){return e(this,"big","","")}})},{108:108}],234:[function(e,t,i){"use strict";e(108)("blink",function(e){return function(){return e(this,"blink","","")}})},{108:108}],235:[function(e,t,i){"use strict";e(108)("bold",function(e){return function(){return e(this,"b","","")}})},{108:108}],236:[function(e,t,i){"use strict";var n=e(33),r=e(106)(!1);n(n.P,"String",{codePointAt:function(e){return r(this,e)}})},{106:106,33:33}],237:[function(e,t,i){"use strict";var n=e(33),r=e(118),s=e(107),o="".endsWith;n(n.P+n.F*e(34)("endsWith"),"String",{endsWith:function(e){var t=s(this,e,"endsWith"),i=arguments.length>1?arguments[1]:void 0,n=r(t.length),a=void 0===i?n:Math.min(r(i),n),l=String(e);return o?o.call(t,l,a):t.slice(a-l.length,a)===l}})},{107:107,118:118,33:33,34:34}],238:[function(e,t,i){"use strict";e(108)("fixed",function(e){return function(){return e(this,"tt","","")}})},{108:108}],239:[function(e,t,i){"use strict";e(108)("fontcolor",function(e){return function(t){return e(this,"font","color",t)}})},{108:108}],240:[function(e,t,i){"use strict";e(108)("fontsize",function(e){return function(t){return e(this,"font","size",t)}})},{108:108}],241:[function(e,t,i){var n=e(33),r=e(114),s=String.fromCharCode,o=String.fromCodePoint;n(n.S+n.F*(!!o&&1!=o.length),"String",{fromCodePoint:function(e){for(var t,i=[],n=arguments.length,o=0;n>o;){if(t=+arguments[o++],r(t,1114111)!==t)throw RangeError(t+" is not a valid code point");i.push(t<65536?s(t):s(55296+((t-=65536)>>10),t%1024+56320))}return i.join("")}})},{114:114,33:33}],242:[function(e,t,i){"use strict";var n=e(33),r=e(107);n(n.P+n.F*e(34)("includes"),"String",{includes:function(e){return!!~r(this,e,"includes").indexOf(e,arguments.length>1?arguments[1]:void 0)}})},{107:107,33:33,34:34}],243:[function(e,t,i){"use strict";e(108)("italics",function(e){return function(){return e(this,"i","","")}})},{108:108}],244:[function(e,t,i){"use strict";var n=e(106)(!0);e(55)(String,"String",function(e){this._t=String(e),this._i=0},function(){var e,t=this._t,i=this._i;return i>=t.length?{value:void 0,done:!0}:(e=n(t,i),this._i+=e.length,{value:e,done:!1})})},{106:106,55:55}],245:[function(e,t,i){"use strict";e(108)("link",function(e){return function(t){return e(this,"a","href",t)}})},{108:108}],246:[function(e,t,i){var n=e(33),r=e(117),s=e(118);n(n.S,"String",{raw:function(e){for(var t=r(e.raw),i=s(t.length),n=arguments.length,o=[],a=0;i>a;)o.push(String(t[a++])),a<n&&o.push(String(arguments[a]));return o.join("")}})},{117:117,118:118,33:33}],247:[function(e,t,i){var n=e(33);n(n.P,"String",{repeat:e(110)})},{110:110,33:33}],248:[function(e,t,i){"use strict";e(108)("small",function(e){return function(){return e(this,"small","","")}})},{108:108}],249:[function(e,t,i){"use strict";var n=e(33),r=e(118),s=e(107),o="".startsWith;n(n.P+n.F*e(34)("startsWith"),"String",{startsWith:function(e){var t=s(this,e,"startsWith"),i=r(Math.min(arguments.length>1?arguments[1]:void 0,t.length)),n=String(e);return o?o.call(t,n,i):t.slice(i,i+n.length)===n}})},{107:107,118:118,33:33,34:34}],250:[function(e,t,i){"use strict";e(108)("strike",function(e){return function(){return e(this,"strike","","")}})},{108:108}],251:[function(e,t,i){"use strict";e(108)("sub",function(e){return function(){return e(this,"sub","","")}})},{108:108}],252:[function(e,t,i){"use strict";e(108)("sup",function(e){return function(){return e(this,"sup","","")}})},{108:108}],253:[function(e,t,i){"use strict";e(111)("trim",function(e){return function(){return e(this,3)}})},{111:111}],254:[function(e,t,i){"use strict";var n=e(40),r=e(41),s=e(29),o=e(33),a=e(94),l=e(66).KEY,u=e(35),c=e(103),h=e(101),p=e(124),d=e(128),f=e(127),m=e(126),g=e(59),v=e(32),y=e(49),b=e(7),w=e(117),S=e(120),x=e(92),T=e(71),E=e(76),A=e(75),C=e(72),P=e(81),_=A.f,I=C.f,k=E.f,R=n.Symbol,O=n.JSON,M=O&&O.stringify,L=d("_hidden"),D=d("toPrimitive"),N={}.propertyIsEnumerable,V=c("symbol-registry"),j=c("symbols"),B=c("op-symbols"),F=Object.prototype,U="function"==typeof R,H=n.QObject,q=!H||!H.prototype||!H.prototype.findChild,G=s&&u(function(){return 7!=T(I({},"a",{get:function(){return I(this,"a",{value:7}).a}})).a})?function(e,t,i){var n=_(F,t);n&&delete F[t],I(e,t,i),n&&e!==F&&I(F,t,n)}:I,W=function(e){var t=j[e]=T(R.prototype);return t._k=e,t},z=U&&"symbol"==_typeof(R.iterator)?function(e){return"symbol"==(void 0===e?"undefined":_typeof(e))}:function(e){return e instanceof R},Y=function(e,t,i){return e===F&&Y(B,t,i),b(e),t=S(t,!0),b(i),r(j,t)?(i.enumerable?(r(e,L)&&e[L][t]&&(e[L][t]=!1),i=T(i,{enumerable:x(0,!1)})):(r(e,L)||I(e,L,x(1,{})),e[L][t]=!0),G(e,t,i)):I(e,t,i)},X=function(e,t){b(e);for(var i,n=v(t=w(t)),r=0,s=n.length;s>r;)Y(e,i=n[r++],t[i]);return e},Q=function(e){var t=N.call(this,e=S(e,!0));return!(this===F&&r(j,e)&&!r(B,e))&&(!(t||!r(this,e)||!r(j,e)||r(this,L)&&this[L][e])||t)},K=function(e,t){if(e=w(e),t=S(t,!0),e!==F||!r(j,t)||r(B,t)){var i=_(e,t);return!i||!r(j,t)||r(e,L)&&e[L][t]||(i.enumerable=!0),i}},Z=function(e){for(var t,i=k(w(e)),n=[],s=0;i.length>s;)r(j,t=i[s++])||t==L||t==l||n.push(t);return n},J=function(e){for(var t,i=e===F,n=k(i?B:w(e)),s=[],o=0;n.length>o;)!r(j,t=n[o++])||i&&!r(F,t)||s.push(j[t]);return s};U||(a((R=function(){if(this instanceof R)throw TypeError("Symbol is not a constructor!");var e=p(arguments.length>0?arguments[0]:void 0);return s&&q&&G(F,e,{configurable:!0,set:function t(i){this===F&&t.call(B,i),r(this,L)&&r(this[L],e)&&(this[L][e]=!1),G(this,e,x(1,i))}}),W(e)}).prototype,"toString",function(){return this._k}),A.f=K,C.f=Y,e(77).f=E.f=Z,e(82).f=Q,e(78).f=J,s&&!e(60)&&a(F,"propertyIsEnumerable",Q,!0),f.f=function(e){return W(d(e))}),o(o.G+o.W+o.F*!U,{Symbol:R});for(var $="hasInstance,isConcatSpreadable,iterator,match,replace,search,species,split,toPrimitive,toStringTag,unscopables".split(","),ee=0;$.length>ee;)d($[ee++]);for(var te=P(d.store),ie=0;te.length>ie;)m(te[ie++]);o(o.S+o.F*!U,"Symbol",{for:function(e){return r(V,e+="")?V[e]:V[e]=R(e)},keyFor:function(e){if(z(e))return g(V,e);throw TypeError(e+" is not a symbol!")},useSetter:function(){q=!0},useSimple:function(){q=!1}}),o(o.S+o.F*!U,"Object",{create:function(e,t){return void 0===t?T(e):X(T(e),t)},defineProperty:Y,defineProperties:X,getOwnPropertyDescriptor:K,getOwnPropertyNames:Z,getOwnPropertySymbols:J}),O&&o(o.S+o.F*(!U||u(function(){var e=R();return"[null]"!=M([e])||"{}"!=M({a:e})||"{}"!=M(Object(e))})),"JSON",{stringify:function(e){if(void 0!==e&&!z(e)){for(var t,i,n=[e],r=1;arguments.length>r;)n.push(arguments[r++]);return"function"==typeof(t=n[1])&&(i=t),!i&&y(t)||(t=function(e,t){if(i&&(t=i.call(this,e,t)),!z(t))return t}),n[1]=t,M.apply(O,n)}}}),R.prototype[D]||e(42)(R.prototype,D,R.prototype.valueOf),h(R,"Symbol"),h(Math,"Math",!0),h(n.JSON,"JSON",!0)},{101:101,103:103,117:117,120:120,124:124,126:126,127:127,128:128,29:29,32:32,33:33,35:35,40:40,41:41,42:42,49:49,59:59,60:60,66:66,7:7,71:71,72:72,75:75,76:76,77:77,78:78,81:81,82:82,92:92,94:94}],255:[function(e,t,i){"use strict";var n=e(33),r=e(123),s=e(122),o=e(7),a=e(114),l=e(118),u=e(51),c=e(40).ArrayBuffer,h=e(104),p=s.ArrayBuffer,d=s.DataView,f=r.ABV&&c.isView,m=p.prototype.slice,g=r.VIEW;n(n.G+n.W+n.F*(c!==p),{ArrayBuffer:p}),n(n.S+n.F*!r.CONSTR,"ArrayBuffer",{isView:function(e){return f&&f(e)||u(e)&&g in e}}),n(n.P+n.U+n.F*e(35)(function(){return!new p(2).slice(1,void 0).byteLength}),"ArrayBuffer",{slice:function(e,t){if(void 0!==m&&void 0===t)return m.call(o(this),e);for(var i=o(this).byteLength,n=a(e,i),r=a(void 0===t?i:t,i),s=new(h(this,p))(l(r-n)),u=new d(this),c=new d(s),f=0;n<r;)c.setUint8(f++,u.getUint8(n++));return s}}),e(100)("ArrayBuffer")},{100:100,104:104,114:114,118:118,122:122,123:123,33:33,35:35,40:40,51:51,7:7}],256:[function(e,t,i){var n=e(33);n(n.G+n.W+n.F*!e(123).ABV,{DataView:e(122).DataView})},{122:122,123:123,33:33}],257:[function(e,t,i){e(121)("Float32",4,function(e){return function(t,i,n){return e(this,t,i,n)}})},{121:121}],258:[function(e,t,i){e(121)("Float64",8,function(e){return function(t,i,n){return e(this,t,i,n)}})},{121:121}],259:[function(e,t,i){e(121)("Int16",2,function(e){return function(t,i,n){return e(this,t,i,n)}})},{121:121}],260:[function(e,t,i){e(121)("Int32",4,function(e){return function(t,i,n){return e(this,t,i,n)}})},{121:121}],261:[function(e,t,i){e(121)("Int8",1,function(e){return function(t,i,n){return e(this,t,i,n)}})},{121:121}],262:[function(e,t,i){e(121)("Uint16",2,function(e){return function(t,i,n){return e(this,t,i,n)}})},{121:121}],263:[function(e,t,i){e(121)("Uint32",4,function(e){return function(t,i,n){return e(this,t,i,n)}})},{121:121}],264:[function(e,t,i){e(121)("Uint8",1,function(e){return function(t,i,n){return e(this,t,i,n)}})},{121:121}],265:[function(e,t,i){e(121)("Uint8",1,function(e){return function(t,i,n){return e(this,t,i,n)}},!0)},{121:121}],266:[function(e,t,i){"use strict";var n,r=e(12)(0),s=e(94),o=e(66),a=e(70),l=e(21),u=e(51),c=e(35),h=e(125),p=o.getWeak,d=Object.isExtensible,f=l.ufstore,m={},g=function(e){return function(){return e(this,arguments.length>0?arguments[0]:void 0)}},v={get:function(e){if(u(e)){var t=p(e);return!0===t?f(h(this,"WeakMap")).get(e):t?t[this._i]:void 0}},set:function(e,t){return l.def(h(this,"WeakMap"),e,t)}},y=t.exports=e(22)("WeakMap",g,v,l,!0,!0);c(function(){return 7!=(new y).set((Object.freeze||Object)(m),7).get(m)})&&(a((n=l.getConstructor(g,"WeakMap")).prototype,v),o.NEED=!0,r(["delete","has","get","set"],function(e){var t=y.prototype,i=t[e];s(t,e,function(t,r){if(u(t)&&!d(t)){this._f||(this._f=new n);var s=this._f[e](t,r);return"set"==e?this:s}return i.call(this,t,r)})}))},{12:12,125:125,21:21,22:22,35:35,51:51,66:66,70:70,94:94}],267:[function(e,t,i){"use strict";var n=e(21),r=e(125);e(22)("WeakSet",function(e){return function(){return e(this,arguments.length>0?arguments[0]:void 0)}},{add:function(e){return n.def(r(this,"WeakSet"),e,!0)}},n,!1,!0)},{125:125,21:21,22:22}],268:[function(e,t,i){"use strict";var n=e(33),r=e(38),s=e(119),o=e(118),a=e(3),l=e(15);n(n.P,"Array",{flatMap:function(e){var t,i,n=s(this);return a(e),t=o(n.length),i=l(n,0),r(i,n,n,t,0,1,e,arguments[1]),i}}),e(5)("flatMap")},{118:118,119:119,15:15,3:3,33:33,38:38,5:5}],269:[function(e,t,i){"use strict";var n=e(33),r=e(38),s=e(119),o=e(118),a=e(116),l=e(15);n(n.P,"Array",{flatten:function(){var e=arguments[0],t=s(this),i=o(t.length),n=l(t,0);return r(n,t,t,i,0,void 0===e?1:a(e)),n}}),e(5)("flatten")},{116:116,118:118,119:119,15:15,33:33,38:38,5:5}],270:[function(e,t,i){"use strict";var n=e(33),r=e(11)(!0);n(n.P,"Array",{includes:function(e){return r(this,e,arguments.length>1?arguments[1]:void 0)}}),e(5)("includes")},{11:11,33:33,5:5}],271:[function(e,t,i){var n=e(33),r=e(68)(),s=e(40).process,o="process"==e(18)(s);n(n.G,{asap:function(e){var t=o&&s.domain;r(t?t.bind(e):e)}})},{18:18,33:33,40:40,68:68}],272:[function(e,t,i){var n=e(33),r=e(18);n(n.S,"Error",{isError:function(e){return"Error"===r(e)}})},{18:18,33:33}],273:[function(e,t,i){var n=e(33);n(n.G,{global:e(40)})},{33:33,40:40}],274:[function(e,t,i){e(97)("Map")},{97:97}],275:[function(e,t,i){e(98)("Map")},{98:98}],276:[function(e,t,i){var n=e(33);n(n.P+n.R,"Map",{toJSON:e(20)("Map")})},{20:20,33:33}],277:[function(e,t,i){var n=e(33);n(n.S,"Math",{clamp:function(e,t,i){return Math.min(i,Math.max(t,e))}})},{33:33}],278:[function(e,t,i){var n=e(33);n(n.S,"Math",{DEG_PER_RAD:Math.PI/180})},{33:33}],279:[function(e,t,i){var n=e(33),r=180/Math.PI;n(n.S,"Math",{degrees:function(e){return e*r}})},{33:33}],280:[function(e,t,i){var n=e(33),r=e(64),s=e(62);n(n.S,"Math",{fscale:function(e,t,i,n,o){return s(r(e,t,i,n,o))}})},{33:33,62:62,64:64}],281:[function(e,t,i){var n=e(33);n(n.S,"Math",{iaddh:function(e,t,i,n){var r=e>>>0,s=i>>>0;return(t>>>0)+(n>>>0)+((r&s|(r|s)&~(r+s>>>0))>>>31)|0}})},{33:33}],282:[function(e,t,i){var n=e(33);n(n.S,"Math",{imulh:function(e,t){var i=+e,n=+t,r=65535&i,s=65535&n,o=i>>16,a=n>>16,l=(o*s>>>0)+(r*s>>>16);return o*a+(l>>16)+((r*a>>>0)+(65535&l)>>16)}})},{33:33}],283:[function(e,t,i){var n=e(33);n(n.S,"Math",{isubh:function(e,t,i,n){var r=e>>>0,s=i>>>0;return(t>>>0)-(n>>>0)-((~r&s|~(r^s)&r-s>>>0)>>>31)|0}})},{33:33}],284:[function(e,t,i){var n=e(33);n(n.S,"Math",{RAD_PER_DEG:180/Math.PI})},{33:33}],285:[function(e,t,i){var n=e(33),r=Math.PI/180;n(n.S,"Math",{radians:function(e){return e*r}})},{33:33}],286:[function(e,t,i){var n=e(33);n(n.S,"Math",{scale:e(64)})},{33:33,64:64}],287:[function(e,t,i){var n=e(33);n(n.S,"Math",{signbit:function(e){return(e=+e)!=e?e:0==e?1/e==1/0:e>0}})},{33:33}],288:[function(e,t,i){var n=e(33);n(n.S,"Math",{umulh:function(e,t){var i=+e,n=+t,r=65535&i,s=65535&n,o=i>>>16,a=n>>>16,l=(o*s>>>0)+(r*s>>>16);return o*a+(l>>>16)+((r*a>>>0)+(65535&l)>>>16)}})},{33:33}],289:[function(e,t,i){"use strict";var n=e(33),r=e(119),s=e(3),o=e(72);e(29)&&n(n.P+e(74),"Object",{__defineGetter__:function(e,t){o.f(r(this),e,{get:s(t),enumerable:!0,configurable:!0})}})},{119:119,29:29,3:3,33:33,72:72,74:74}],290:[function(e,t,i){"use strict";var n=e(33),r=e(119),s=e(3),o=e(72);e(29)&&n(n.P+e(74),"Object",{__defineSetter__:function(e,t){o.f(r(this),e,{set:s(t),enumerable:!0,configurable:!0})}})},{119:119,29:29,3:3,33:33,72:72,74:74}],291:[function(e,t,i){var n=e(33),r=e(84)(!0);n(n.S,"Object",{entries:function(e){return r(e)}})},{33:33,84:84}],292:[function(e,t,i){var n=e(33),r=e(85),s=e(117),o=e(75),a=e(24);n(n.S,"Object",{getOwnPropertyDescriptors:function(e){for(var t,i,n=s(e),l=o.f,u=r(n),c={},h=0;u.length>h;)void 0!==(i=l(n,t=u[h++]))&&a(c,t,i);return c}})},{117:117,24:24,33:33,75:75,85:85}],293:[function(e,t,i){"use strict";var n=e(33),r=e(119),s=e(120),o=e(79),a=e(75).f;e(29)&&n(n.P+e(74),"Object",{__lookupGetter__:function(e){var t,i=r(this),n=s(e,!0);do{if(t=a(i,n))return t.get}while(i=o(i))}})},{119:119,120:120,29:29,33:33,74:74,75:75,79:79}],294:[function(e,t,i){"use strict";var n=e(33),r=e(119),s=e(120),o=e(79),a=e(75).f;e(29)&&n(n.P+e(74),"Object",{__lookupSetter__:function(e){var t,i=r(this),n=s(e,!0);do{if(t=a(i,n))return t.set}while(i=o(i))}})},{119:119,120:120,29:29,33:33,74:74,75:75,79:79}],295:[function(e,t,i){var n=e(33),r=e(84)(!1);n(n.S,"Object",{values:function(e){return r(e)}})},{33:33,84:84}],296:[function(e,t,i){"use strict";var n=e(33),r=e(40),s=e(23),o=e(68)(),a=e(128)("observable"),l=e(3),u=e(7),c=e(6),h=e(93),p=e(42),d=e(39),f=d.RETURN,m=function(e){return null==e?void 0:l(e)},g=function(e){var t=e._c;t&&(e._c=void 0,t())},v=function(e){return void 0===e._o},y=function(e){v(e)||(e._o=void 0,g(e))},b=function(e,t){u(e),this._c=void 0,this._o=e,e=new w(this);try{var i=t(e),n=i;null!=i&&("function"==typeof i.unsubscribe?i=function(){n.unsubscribe()}:l(i),this._c=i)}catch(t){return void e.error(t)}v(this)&&g(this)};b.prototype=h({},{unsubscribe:function(){y(this)}});var w=function(e){this._s=e};w.prototype=h({},{next:function(e){var t=this._s;if(!v(t)){var i=t._o;try{var n=m(i.next);if(n)return n.call(i,e)}catch(e){try{y(t)}finally{throw e}}}},error:function(e){var t=this._s;if(v(t))throw e;var i=t._o;t._o=void 0;try{var n=m(i.error);if(!n)throw e;e=n.call(i,e)}catch(e){try{g(t)}finally{throw e}}return g(t),e},complete:function(e){var t=this._s;if(!v(t)){var i=t._o;t._o=void 0;try{var n=m(i.complete);e=n?n.call(i,e):void 0}catch(e){try{g(t)}finally{throw e}}return g(t),e}}});var S=function(e){c(this,S,"Observable","_f")._f=l(e)};h(S.prototype,{subscribe:function(e){return new b(e,this._f)},forEach:function(e){var t=this;return new(s.Promise||r.Promise)(function(i,n){l(e);var r=t.subscribe({next:function(t){try{return e(t)}catch(e){n(e),r.unsubscribe()}},error:n,complete:i})})}}),h(S,{from:function(e){var t="function"==typeof this?this:S,i=m(u(e)[a]);if(i){var n=u(i.call(e));return n.constructor===t?n:new t(function(e){return n.subscribe(e)})}return new t(function(t){var i=!1;return o(function(){if(!i){try{if(d(e,!1,function(e){if(t.next(e),i)return f})===f)return}catch(e){if(i)throw e;return void t.error(e)}t.complete()}}),function(){i=!0}})},of:function(){for(var e=0,t=arguments.length,i=Array(t);e<t;)i[e]=arguments[e++];return new("function"==typeof this?this:S)(function(e){var t=!1;return o(function(){if(!t){for(var n=0;n<i.length;++n)if(e.next(i[n]),t)return;e.complete()}}),function(){t=!0}})}}),p(S.prototype,a,function(){return this}),n(n.G,{Observable:S}),e(100)("Observable")},{100:100,128:128,23:23,3:3,33:33,39:39,40:40,42:42,6:6,68:68,7:7,93:93}],297:[function(e,t,i){"use strict";var n=e(33),r=e(23),s=e(40),o=e(104),a=e(91);n(n.P+n.R,"Promise",{finally:function(e){var t=o(this,r.Promise||s.Promise),i="function"==typeof e;return this.then(i?function(i){return a(t,e()).then(function(){return i})}:e,i?function(i){return a(t,e()).then(function(){throw i})}:e)}})},{104:104,23:23,33:33,40:40,91:91}],298:[function(e,t,i){"use strict";var n=e(33),r=e(69),s=e(90);n(n.S,"Promise",{try:function(e){var t=r.f(this),i=s(e);return(i.e?t.reject:t.resolve)(i.v),t.promise}})},{33:33,69:69,90:90}],299:[function(e,t,i){var n=e(67),r=e(7),s=n.key,o=n.set;n.exp({defineMetadata:function(e,t,i,n){o(e,t,r(i),s(n))}})},{67:67,7:7}],300:[function(e,t,i){var n=e(67),r=e(7),s=n.key,o=n.map,a=n.store;n.exp({deleteMetadata:function(e,t){var i=arguments.length<3?void 0:s(arguments[2]),n=o(r(t),i,!1);if(void 0===n||!n.delete(e))return!1;if(n.size)return!0;var l=a.get(t);return l.delete(i),!!l.size||a.delete(t)}})},{67:67,7:7}],301:[function(e,t,i){var n=e(231),r=e(10),s=e(67),o=e(7),a=e(79),l=s.keys,u=s.key;s.exp({getMetadataKeys:function(e){return function e(t,i){var s=l(t,i),o=a(t);if(null===o)return s;var u=e(o,i);return u.length?s.length?r(new n(s.concat(u))):u:s}(o(e),arguments.length<2?void 0:u(arguments[1]))}})},{10:10,231:231,67:67,7:7,79:79}],302:[function(e,t,i){var n=e(67),r=e(7),s=e(79),o=n.has,a=n.get,l=n.key;n.exp({getMetadata:function(e,t){return function e(t,i,n){if(o(t,i,n))return a(t,i,n);var r=s(i);return null!==r?e(t,r,n):void 0}(e,r(t),arguments.length<3?void 0:l(arguments[2]))}})},{67:67,7:7,79:79}],303:[function(e,t,i){var n=e(67),r=e(7),s=n.keys,o=n.key;n.exp({getOwnMetadataKeys:function(e){return s(r(e),arguments.length<2?void 0:o(arguments[1]))}})},{67:67,7:7}],304:[function(e,t,i){var n=e(67),r=e(7),s=n.get,o=n.key;n.exp({getOwnMetadata:function(e,t){return s(e,r(t),arguments.length<3?void 0:o(arguments[2]))}})},{67:67,7:7}],305:[function(e,t,i){var n=e(67),r=e(7),s=e(79),o=n.has,a=n.key;n.exp({hasMetadata:function(e,t){return function e(t,i,n){if(o(t,i,n))return!0;var r=s(i);return null!==r&&e(t,r,n)}(e,r(t),arguments.length<3?void 0:a(arguments[2]))}})},{67:67,7:7,79:79}],306:[function(e,t,i){var n=e(67),r=e(7),s=n.has,o=n.key;n.exp({hasOwnMetadata:function(e,t){return s(e,r(t),arguments.length<3?void 0:o(arguments[2]))}})},{67:67,7:7}],307:[function(e,t,i){var n=e(67),r=e(7),s=e(3),o=n.key,a=n.set;n.exp({metadata:function(e,t){return function(i,n){a(e,t,(void 0!==n?r:s)(i),o(n))}}})},{3:3,67:67,7:7}],308:[function(e,t,i){e(97)("Set")},{97:97}],309:[function(e,t,i){e(98)("Set")},{98:98}],310:[function(e,t,i){var n=e(33);n(n.P+n.R,"Set",{toJSON:e(20)("Set")})},{20:20,33:33}],311:[function(e,t,i){"use strict";var n=e(33),r=e(106)(!0);n(n.P,"String",{at:function(e){return r(this,e)}})},{106:106,33:33}],312:[function(e,t,i){"use strict";var n=e(33),r=e(28),s=e(118),o=e(52),a=e(37),l=RegExp.prototype,u=function(e,t){this._r=e,this._s=t};e(54)(u,"RegExp String",function(){var e=this._r.exec(this._s);return{value:e,done:null===e}}),n(n.P,"String",{matchAll:function(e){if(r(this),!o(e))throw TypeError(e+" is not a regexp!");var t=String(this),i="flags"in l?String(e.flags):a.call(e),n=new RegExp(e.source,~i.indexOf("g")?i:"g"+i);return n.lastIndex=s(e.lastIndex),new u(n,t)}})},{118:118,28:28,33:33,37:37,52:52,54:54}],313:[function(e,t,i){"use strict";var n=e(33),r=e(109);n(n.P,"String",{padEnd:function(e){return r(this,e,arguments.length>1?arguments[1]:void 0,!1)}})},{109:109,33:33}],314:[function(e,t,i){"use strict";var n=e(33),r=e(109);n(n.P,"String",{padStart:function(e){return r(this,e,arguments.length>1?arguments[1]:void 0,!0)}})},{109:109,33:33}],315:[function(e,t,i){"use strict";e(111)("trimLeft",function(e){return function(){return e(this,1)}},"trimStart")},{111:111}],316:[function(e,t,i){"use strict";e(111)("trimRight",function(e){return function(){return e(this,2)}},"trimEnd")},{111:111}],317:[function(e,t,i){e(126)("asyncIterator")},{126:126}],318:[function(e,t,i){e(126)("observable")},{126:126}],319:[function(e,t,i){var n=e(33);n(n.S,"System",{global:e(40)})},{33:33,40:40}],320:[function(e,t,i){e(97)("WeakMap")},{97:97}],321:[function(e,t,i){e(98)("WeakMap")},{98:98}],322:[function(e,t,i){e(97)("WeakSet")},{97:97}],323:[function(e,t,i){e(98)("WeakSet")},{98:98}],324:[function(e,t,i){for(var n=e(141),r=e(81),s=e(94),o=e(40),a=e(42),l=e(58),u=e(128),c=u("iterator"),h=u("toStringTag"),p=l.Array,d={CSSRuleList:!0,CSSStyleDeclaration:!1,CSSValueList:!1,ClientRectList:!1,DOMRectList:!1,DOMStringList:!1,DOMTokenList:!0,DataTransferItemList:!1,FileList:!1,HTMLAllCollection:!1,HTMLCollection:!1,HTMLFormElement:!1,HTMLSelectElement:!1,MediaList:!0,MimeTypeArray:!1,NamedNodeMap:!1,NodeList:!0,PaintRequestList:!1,Plugin:!1,PluginArray:!1,SVGLengthList:!1,SVGNumberList:!1,SVGPathSegList:!1,SVGPointList:!1,SVGStringList:!1,SVGTransformList:!1,SourceBufferList:!1,StyleSheetList:!0,TextTrackCueList:!1,TextTrackList:!1,TouchList:!1},f=r(d),m=0;m<f.length;m++){var g,v=f[m],y=d[v],b=o[v],w=b&&b.prototype;if(w&&(w[c]||a(w,c,p),w[h]||a(w,h,v),l[v]=p,y))for(g in n)w[g]||s(w,g,n[g],!0)}},{128:128,141:141,40:40,42:42,58:58,81:81,94:94}],325:[function(e,t,i){var n=e(33),r=e(113);n(n.G+n.B,{setImmediate:r.set,clearImmediate:r.clear})},{113:113,33:33}],326:[function(e,t,i){var n=e(40),r=e(33),s=e(46),o=e(88),a=n.navigator,l=!!a&&/MSIE .\./.test(a.userAgent),u=function(e){return l?function(t,i){return e(s(o,[].slice.call(arguments,2),"function"==typeof t?t:Function(t)),i)}:e};r(r.G+r.B+r.F*l,{setTimeout:u(n.setTimeout),setInterval:u(n.setInterval)})},{33:33,40:40,46:46,88:88}],327:[function(e,t,i){e(254),e(191),e(193),e(192),e(195),e(197),e(202),e(196),e(194),e(204),e(203),e(199),e(200),e(198),e(190),e(201),e(205),e(206),e(157),e(159),e(158),e(208),e(207),e(178),e(188),e(189),e(179),e(180),e(181),e(182),e(183),e(184),e(185),e(186),e(187),e(161),e(162),e(163),e(164),e(165),e(166),e(167),e(168),e(169),e(170),e(171),e(172),e(173),e(174),e(175),e(176),e(177),e(241),e(246),e(253),e(244),e(236),e(237),e(242),e(247),e(249),e(232),e(233),e(234),e(235),e(238),e(239),e(240),e(243),e(245),e(248),e(250),e(251),e(252),e(152),e(154),e(153),e(156),e(155),e(140),e(138),e(145),e(142),e(148),e(150),e(137),e(144),e(134),e(149),e(132),e(147),e(146),e(139),e(143),e(131),e(133),e(136),e(135),e(151),e(141),e(224),e(230),e(225),e(226),e(227),e(228),e(229),e(209),e(160),e(231),e(266),e(267),e(255),e(256),e(261),e(264),e(265),e(259),e(262),e(260),e(263),e(257),e(258),e(210),e(211),e(212),e(213),e(214),e(217),e(215),e(216),e(218),e(219),e(220),e(221),e(223),e(222),e(270),e(268),e(269),e(311),e(314),e(313),e(315),e(316),e(312),e(317),e(318),e(292),e(295),e(291),e(289),e(290),e(293),e(294),e(276),e(310),e(275),e(309),e(321),e(323),e(274),e(308),e(320),e(322),e(273),e(319),e(272),e(277),e(278),e(279),e(280),e(281),e(283),e(282),e(284),e(285),e(286),e(288),e(287),e(297),e(298),e(299),e(300),e(302),e(301),e(304),e(303),e(305),e(306),e(307),e(271),e(296),e(326),e(325),e(324),t.exports=e(23)},{131:131,132:132,133:133,134:134,135:135,136:136,137:137,138:138,139:139,140:140,141:141,142:142,143:143,144:144,145:145,146:146,147:147,148:148,149:149,150:150,151:151,152:152,153:153,154:154,155:155,156:156,157:157,158:158,159:159,160:160,161:161,162:162,163:163,164:164,165:165,166:166,167:167,168:168,169:169,170:170,171:171,172:172,173:173,174:174,175:175,176:176,177:177,178:178,179:179,180:180,181:181,182:182,183:183,184:184,185:185,186:186,187:187,188:188,189:189,190:190,191:191,192:192,193:193,194:194,195:195,196:196,197:197,198:198,199:199,200:200,201:201,202:202,203:203,204:204,205:205,206:206,207:207,208:208,209:209,210:210,211:211,212:212,213:213,214:214,215:215,216:216,217:217,218:218,219:219,220:220,221:221,222:222,223:223,224:224,225:225,226:226,227:227,228:228,229:229,23:23,230:230,231:231,232:232,233:233,234:234,235:235,236:236,237:237,238:238,239:239,240:240,241:241,242:242,243:243,244:244,245:245,246:246,247:247,248:248,249:249,250:250,251:251,252:252,253:253,254:254,255:255,256:256,257:257,258:258,259:259,260:260,261:261,262:262,263:263,264:264,265:265,266:266,267:267,268:268,269:269,270:270,271:271,272:272,273:273,274:274,275:275,276:276,277:277,278:278,279:279,280:280,281:281,282:282,283:283,284:284,285:285,286:286,287:287,288:288,289:289,290:290,291:291,292:292,293:293,294:294,295:295,296:296,297:297,298:298,299:299,300:300,301:301,302:302,303:303,304:304,305:305,306:306,307:307,308:308,309:309,310:310,311:311,312:312,313:313,314:314,315:315,316:316,317:317,318:318,319:319,320:320,321:321,322:322,323:323,324:324,325:325,326:326}],328:[function(e,t,i){(function(e){!function(e){"use strict";function i(e,t,i,s){var o,a,l,c,h=t&&t.prototype instanceof r?t:r,d=Object.create(h.prototype),m=new p(s||[]);return d._invoke=(o=e,a=i,l=m,c=E,function(e,t){if(c===C)throw new Error("Generator is already running");if(c===P){if("throw"===e)throw t;return f()}for(l.method=e,l.arg=t;;){var i=l.delegate;if(i){var r=u(i,l);if(r){if(r===_)continue;return r}}if("next"===l.method)l.sent=l._sent=l.arg;else if("throw"===l.method){if(c===E)throw c=P,l.arg;l.dispatchException(l.arg)}else"return"===l.method&&l.abrupt("return",l.arg);c=C;var s=n(o,a,l);if("normal"===s.type){if(c=l.done?P:A,s.arg===_)continue;return{value:s.arg,done:l.done}}"throw"===s.type&&(c=P,l.method="throw",l.arg=s.arg)}}),d}function n(e,t,i){try{return{type:"normal",arg:e.call(t,i)}}catch(e){return{type:"throw",arg:e}}}function r(){}function s(){}function o(){}function a(e){["next","throw","return"].forEach(function(t){e[t]=function(e){return this._invoke(t,e)}})}function l(t){function i(e,r,s,o){var a=n(t[e],t,r);if("throw"!==a.type){var l=a.arg,u=l.value;return u&&"object"==(void 0===u?"undefined":_typeof(u))&&v.call(u,"__await")?Promise.resolve(u.__await).then(function(e){i("next",e,s,o)},function(e){i("throw",e,s,o)}):Promise.resolve(u).then(function(e){l.value=e,s(l)},o)}o(a.arg)}var r;"object"==_typeof(e.process)&&e.process.domain&&(i=e.process.domain.bind(i)),this._invoke=function(e,t){function n(){return new Promise(function(n,r){i(e,t,n,r)})}return r=r?r.then(n,n):n()}}function u(e,t){var i=e.iterator[t.method];if(i===m){if(t.delegate=null,"throw"===t.method){if(e.iterator.return&&(t.method="return",t.arg=m,u(e,t),"throw"===t.method))return _;t.method="throw",t.arg=new TypeError("The iterator does not provide a 'throw' method")}return _}var r=n(i,e.iterator,t.arg);if("throw"===r.type)return t.method="throw",t.arg=r.arg,t.delegate=null,_;var s=r.arg;return s?s.done?(t[e.resultName]=s.value,t.next=e.nextLoc,"return"!==t.method&&(t.method="next",t.arg=m),t.delegate=null,_):s:(t.method="throw",t.arg=new TypeError("iterator result is not an object"),t.delegate=null,_)}function c(e){var t={tryLoc:e[0]};1 in e&&(t.catchLoc=e[1]),2 in e&&(t.finallyLoc=e[2],t.afterLoc=e[3]),this.tryEntries.push(t)}function h(e){var t=e.completion||{};t.type="normal",delete t.arg,e.completion=t}function p(e){this.tryEntries=[{tryLoc:"root"}],e.forEach(c,this),this.reset(!0)}function d(e){if(e){var t=e[b];if(t)return t.call(e);if("function"==typeof e.next)return e;if(!isNaN(e.length)){var i=-1,n=function t(){for(;++i<e.length;)if(v.call(e,i))return t.value=e[i],t.done=!1,t;return t.value=m,t.done=!0,t};return n.next=n}}return{next:f}}function f(){return{value:m,done:!0}}var m,g=Object.prototype,v=g.hasOwnProperty,y="function"==typeof Symbol?Symbol:{},b=y.iterator||"@@iterator",w=y.asyncIterator||"@@asyncIterator",S=y.toStringTag||"@@toStringTag",x="object"==(void 0===t?"undefined":_typeof(t)),T=e.regeneratorRuntime;if(T)x&&(t.exports=T);else{(T=e.regeneratorRuntime=x?t.exports:{}).wrap=i;var E="suspendedStart",A="suspendedYield",C="executing",P="completed",_={},I={};I[b]=function(){return this};var k=Object.getPrototypeOf,R=k&&k(k(d([])));R&&R!==g&&v.call(R,b)&&(I=R);var O=o.prototype=r.prototype=Object.create(I);s.prototype=O.constructor=o,o.constructor=s,o[S]=s.displayName="GeneratorFunction",T.isGeneratorFunction=function(e){var t="function"==typeof e&&e.constructor;return!!t&&(t===s||"GeneratorFunction"===(t.displayName||t.name))},T.mark=function(e){return Object.setPrototypeOf?Object.setPrototypeOf(e,o):(e.__proto__=o,S in e||(e[S]="GeneratorFunction")),e.prototype=Object.create(O),e},T.awrap=function(e){return{__await:e}},a(l.prototype),l.prototype[w]=function(){return this},T.AsyncIterator=l,T.async=function(e,t,n,r){var s=new l(i(e,t,n,r));return T.isGeneratorFunction(t)?s:s.next().then(function(e){return e.done?e.value:s.next()})},a(O),O[S]="Generator",O[b]=function(){return this},O.toString=function(){return"[object Generator]"},T.keys=function(e){var t=[];for(var i in e)t.push(i);return t.reverse(),function i(){for(;t.length;){var n=t.pop();if(n in e)return i.value=n,i.done=!1,i}return i.done=!0,i}},T.values=d,p.prototype={constructor:p,reset:function(e){if(this.prev=0,this.next=0,this.sent=this._sent=m,this.done=!1,this.delegate=null,this.method="next",this.arg=m,this.tryEntries.forEach(h),!e)for(var t in this)"t"===t.charAt(0)&&v.call(this,t)&&!isNaN(+t.slice(1))&&(this[t]=m)},stop:function(){this.done=!0;var e=this.tryEntries[0].completion;if("throw"===e.type)throw e.arg;return this.rval},dispatchException:function(e){function t(t,n){return s.type="throw",s.arg=e,i.next=t,n&&(i.method="next",i.arg=m),!!n}if(this.done)throw e;for(var i=this,n=this.tryEntries.length-1;n>=0;--n){var r=this.tryEntries[n],s=r.completion;if("root"===r.tryLoc)return t("end");if(r.tryLoc<=this.prev){var o=v.call(r,"catchLoc"),a=v.call(r,"finallyLoc");if(o&&a){if(this.prev<r.catchLoc)return t(r.catchLoc,!0);if(this.prev<r.finallyLoc)return t(r.finallyLoc)}else if(o){if(this.prev<r.catchLoc)return t(r.catchLoc,!0)}else{if(!a)throw new Error("try statement without catch or finally");if(this.prev<r.finallyLoc)return t(r.finallyLoc)}}}},abrupt:function(e,t){for(var i=this.tryEntries.length-1;i>=0;--i){var n=this.tryEntries[i];if(n.tryLoc<=this.prev&&v.call(n,"finallyLoc")&&this.prev<n.finallyLoc){var r=n;break}}r&&("break"===e||"continue"===e)&&r.tryLoc<=t&&t<=r.finallyLoc&&(r=null);var s=r?r.completion:{};return s.type=e,s.arg=t,r?(this.method="next",this.next=r.finallyLoc,_):this.complete(s)},complete:function(e,t){if("throw"===e.type)throw e.arg;return"break"===e.type||"continue"===e.type?this.next=e.arg:"return"===e.type?(this.rval=this.arg=e.arg,this.method="return",this.next="end"):"normal"===e.type&&t&&(this.next=t),_},finish:function(e){for(var t=this.tryEntries.length-1;t>=0;--t){var i=this.tryEntries[t];if(i.finallyLoc===e)return this.complete(i.completion,i.afterLoc),h(i),_}},catch:function(e){for(var t=this.tryEntries.length-1;t>=0;--t){var i=this.tryEntries[t];if(i.tryLoc===e){var n=i.completion;if("throw"===n.type){var r=n.arg;h(i)}return r}}throw new Error("illegal catch attempt")},delegateYield:function(e,t,i){return this.delegate={iterator:d(e),resultName:t,nextLoc:i},"next"===this.method&&(this.arg=m),_}}}}("object"==(void 0===e?"undefined":_typeof(e))?e:"object"==("undefined"==typeof window?"undefined":_typeof(window))?window:"object"==("undefined"==typeof self?"undefined":_typeof(self))?self:this)}).call(this,"undefined"!=typeof global?global:"undefined"!=typeof self?self:"undefined"!=typeof window?window:{})},{}]},{},[1]),define("babel-polyfill",function(){}),function(){var e,t,i,n="3.10.1",r=1,s=2,o=4,a=8,l=16,u=32,c=64,h=128,p=256,d=30,f="...",m=150,g=16,v=200,y=1,b=2,w="Expected a function",S="__lodash_placeholder__",x="[object Arguments]",T="[object Array]",E="[object Boolean]",A="[object Date]",C="[object Error]",P="[object Function]",_="[object Map]",I="[object Number]",k="[object Object]",R="[object RegExp]",O="[object Set]",M="[object String]",L="[object WeakMap]",D="[object ArrayBuffer]",N="[object Float32Array]",V="[object Float64Array]",j="[object Int8Array]",B="[object Int16Array]",F="[object Int32Array]",U="[object Uint8Array]",H="[object Uint8ClampedArray]",q="[object Uint16Array]",G="[object Uint32Array]",W=/\b__p \+= '';/g,z=/\b(__p \+=) '' \+/g,Y=/(__e\(.*?\)|\b__t\)) \+\n'';/g,X=/&(?:amp|lt|gt|quot|#39|#96);/g,Q=/[&<>"'`]/g,K=RegExp(X.source),Z=RegExp(Q.source),J=/<%-([\s\S]+?)%>/g,$=/<%([\s\S]+?)%>/g,ee=/<%=([\s\S]+?)%>/g,te=/\.|\[(?:[^[\]]*|(["'])(?:(?!\1)[^\n\\]|\\.)*?\1)\]/,ie=/^\w*$/,ne=/[^.[\]]+|\[(?:(-?\d+(?:\.\d+)?)|(["'])((?:(?!\2)[^\n\\]|\\.)*?)\2)\]/g,re=/^[:!,]|[\\^$.*+?()[\]{}|\/]|(^[0-9a-fA-Fnrtuvx])|([\n\r\u2028\u2029])/g,se=RegExp(re.source),oe=/[\u0300-\u036f\ufe20-\ufe23]/g,ae=/\\(\\)?/g,le=/\$\{([^\\}]*(?:\\.[^\\}]*)*)\}/g,ue=/\w*$/,ce=/^0[xX]/,he=/^\[object .+?Constructor\]$/,pe=/^\d+$/,de=/[\xc0-\xd6\xd8-\xde\xdf-\xf6\xf8-\xff]/g,fe=/($^)/,me=/['\n\r\u2028\u2029\\]/g,ge=(t="[A-Z\\xc0-\\xd6\\xd8-\\xde]",i="[a-z\\xdf-\\xf6\\xf8-\\xff]+",RegExp(t+"+(?="+t+i+")|"+t+"?"+i+"|"+t+"+|[0-9]+","g")),ve=["Array","ArrayBuffer","Date","Error","Float32Array","Float64Array","Function","Int8Array","Int16Array","Int32Array","Math","Number","Object","RegExp","Set","String","_","clearTimeout","isFinite","parseFloat","parseInt","setTimeout","TypeError","Uint8Array","Uint8ClampedArray","Uint16Array","Uint32Array","WeakMap"],ye=-1,be={};be[N]=be[V]=be[j]=be[B]=be[F]=be[U]=be[H]=be[q]=be[G]=!0,be[x]=be[T]=be[D]=be[E]=be[A]=be[C]=be[P]=be[_]=be[I]=be[k]=be[R]=be[O]=be[M]=be[L]=!1;var we={};we[x]=we[T]=we[D]=we[E]=we[A]=we[N]=we[V]=we[j]=we[B]=we[F]=we[I]=we[k]=we[R]=we[M]=we[U]=we[H]=we[q]=we[G]=!0,we[C]=we[P]=we[_]=we[O]=we[L]=!1;var Se={"À":"A","Á":"A","Â":"A","Ã":"A","Ä":"A","Å":"A","à":"a","á":"a","â":"a","ã":"a","ä":"a","å":"a","Ç":"C","ç":"c","Ð":"D","ð":"d","È":"E","É":"E","Ê":"E","Ë":"E","è":"e","é":"e","ê":"e","ë":"e","Ì":"I","Í":"I","Î":"I","Ï":"I","ì":"i","í":"i","î":"i","ï":"i","Ñ":"N","ñ":"n","Ò":"O","Ó":"O","Ô":"O","Õ":"O","Ö":"O","Ø":"O","ò":"o","ó":"o","ô":"o","õ":"o","ö":"o","ø":"o","Ù":"U","Ú":"U","Û":"U","Ü":"U","ù":"u","ú":"u","û":"u","ü":"u","Ý":"Y","ý":"y","ÿ":"y","Æ":"Ae","æ":"ae","Þ":"Th","þ":"th","ß":"ss"},xe={"&":"&amp;","<":"&lt;",">":"&gt;",'"':"&quot;","'":"&#39;","`":"&#96;"},Te={"&amp;":"&","&lt;":"<","&gt;":">","&quot;":'"',"&#39;":"'","&#96;":"`"},Ee={function:!0,object:!0},Ae={0:"x30",1:"x31",2:"x32",3:"x33",4:"x34",5:"x35",6:"x36",7:"x37",8:"x38",9:"x39",A:"x41",B:"x42",C:"x43",D:"x44",E:"x45",F:"x46",a:"x61",b:"x62",c:"x63",d:"x64",e:"x65",f:"x66",n:"x6e",r:"x72",t:"x74",u:"x75",v:"x76",x:"x78"},Ce={"\\":"\\","'":"'","\n":"n","\r":"r","\u2028":"u2028","\u2029":"u2029"},Pe=Ee["undefined"==typeof exports?"undefined":_typeof(exports)]&&exports&&!exports.nodeType&&exports,_e=Ee["undefined"==typeof module?"undefined":_typeof(module)]&&module&&!module.nodeType&&module,Ie=Pe&&_e&&"object"==("undefined"==typeof global?"undefined":_typeof(global))&&global&&global.Object&&global,ke=Ee["undefined"==typeof self?"undefined":_typeof(self)]&&self&&self.Object&&self,Re=Ee["undefined"==typeof window?"undefined":_typeof(window)]&&window&&window.Object&&window,Oe=_e&&_e.exports===Pe&&Pe,Me=Ie||Re!==(this&&this.window)&&Re||ke||this;function Le(t,i){if(t!==i){var n=null===t,r=t===e,s=t==t,o=null===i,a=i===e,l=i==i;if(t>i&&!o||!s||n&&!a&&l||r&&l)return 1;if(t<i&&!n||!l||o&&!r&&s||a&&s)return-1}return 0}function De(e,t,i){for(var n=e.length,r=i?n:-1;i?r--:++r<n;)if(t(e[r],r,e))return r;return-1}function Ne(e,t,i){if(t!=t)return ze(e,i);for(var n=i-1,r=e.length;++n<r;)if(e[n]===t)return n;return-1}function Ve(e){return"function"==typeof e||!1}function je(e){return null==e?"":e+""}function Be(e,t){for(var i=-1,n=e.length;++i<n&&t.indexOf(e.charAt(i))>-1;);return i}function Fe(e,t){for(var i=e.length;i--&&t.indexOf(e.charAt(i))>-1;);return i}function Ue(e,t){return Le(e.criteria,t.criteria)||e.index-t.index}function He(e){return Se[e]}function qe(e){return xe[e]}function Ge(e,t,i){return t?e=Ae[e]:i&&(e=Ce[e]),"\\"+e}function We(e){return"\\"+Ce[e]}function ze(e,t,i){for(var n=e.length,r=t+(i?0:-1);i?r--:++r<n;){var s=e[r];if(s!=s)return r}return-1}function Ye(e){return!!e&&"object"==(void 0===e?"undefined":_typeof(e))}function Xe(e){return e<=160&&e>=9&&e<=13||32==e||160==e||5760==e||6158==e||e>=8192&&(e<=8202||8232==e||8233==e||8239==e||8287==e||12288==e||65279==e)}function Qe(e,t){for(var i=-1,n=e.length,r=-1,s=[];++i<n;)e[i]===t&&(e[i]=S,s[++r]=i);return s}function Ke(e){for(var t=-1,i=e.length;++t<i&&Xe(e.charCodeAt(t)););return t}function Ze(e){for(var t=e.length;t--&&Xe(e.charCodeAt(t)););return t}function Je(e){return Te[e]}var $e=function t(i){var _=(i=i?$e.defaults(Me.Object(),i,$e.pick(Me,ve)):Me).Array,O=i.Date,L=i.Error,Se=i.Function,xe=i.Math,Te=i.Number,Ee=i.Object,Ae=i.RegExp,Ce=i.String,Pe=i.TypeError,_e=_.prototype,Ie=Ee.prototype,ke=Ce.prototype,Re=Se.prototype.toString,Oe=Ie.hasOwnProperty,Xe=0,et=Ie.toString,tt=Me._,it=Ae("^"+Re.call(Oe).replace(/[\\^$.*+?()[\]{}|]/g,"\\$&").replace(/hasOwnProperty|(function).*?(?=\\\()| for .+?(?=\\\])/g,"$1.*?")+"$"),nt=i.ArrayBuffer,rt=i.clearTimeout,st=i.parseFloat,ot=xe.pow,at=Ie.propertyIsEnumerable,lt=yn(i,"Set"),ut=i.setTimeout,ct=_e.splice,ht=i.Uint8Array,pt=yn(i,"WeakMap"),dt=xe.ceil,ft=yn(Ee,"create"),mt=xe.floor,gt=yn(_,"isArray"),vt=i.isFinite,yt=yn(Ee,"keys"),bt=xe.max,wt=xe.min,St=yn(O,"now"),xt=i.parseInt,Tt=xe.random,Et=Te.NEGATIVE_INFINITY,At=Te.POSITIVE_INFINITY,Ct=4294967295,Pt=Ct-1,_t=Ct>>>1,It=9007199254740991,kt=pt&&new pt,Rt={};function Ot(e){if(Ye(e)&&!zr(e)&&!(e instanceof Dt)){if(e instanceof Lt)return e;if(Oe.call(e,"__chain__")&&Oe.call(e,"__wrapped__"))return Nn(e)}return new Lt(e)}function Mt(){}function Lt(e,t,i){this.__wrapped__=e,this.__actions__=i||[],this.__chain__=!!t}Ot.support={};function Dt(e){this.__wrapped__=e,this.__actions__=[],this.__dir__=1,this.__filtered__=!1,this.__iteratees__=[],this.__takeCount__=At,this.__views__=[]}function Nt(){this.__data__={}}function Vt(e){var t=e?e.length:0;for(this.data={hash:ft(null),set:new lt};t--;)this.push(e[t])}function jt(e,t){var i=e.data;return("string"==typeof t||Kr(t)?i.set.has(t):i.hash[t])?0:-1}function Bt(e,t){var i=-1,n=e.length;for(t||(t=_(n));++i<n;)t[i]=e[i];return t}function Ft(e,t){for(var i=-1,n=e.length;++i<n&&!1!==t(e[i],i,e););return e}function Ut(e,t){for(var i=-1,n=e.length;++i<n;)if(!t(e[i],i,e))return!1;return!0}function Ht(e,t){for(var i=-1,n=e.length,r=-1,s=[];++i<n;){var o=e[i];t(o,i,e)&&(s[++r]=o)}return s}function qt(e,t){for(var i=-1,n=e.length,r=_(n);++i<n;)r[i]=t(e[i],i,e);return r}function Gt(e,t){for(var i=-1,n=t.length,r=e.length;++i<n;)e[r+i]=t[i];return e}function Wt(e,t,i,n){var r=-1,s=e.length;for(n&&s&&(i=e[++r]);++r<s;)i=t(i,e[r],r,e);return i}function zt(e,t){for(var i=-1,n=e.length;++i<n;)if(t(e[i],i,e))return!0;return!1}function Yt(t,i,n,r){return t!==e&&Oe.call(r,n)?t:i}function Xt(t,i,n){for(var r=-1,s=vs(i),o=s.length;++r<o;){var a=s[r],l=t[a],u=n(l,i[a],a,t,i);(u==u?u===l:l!=l)&&(l!==e||a in t)||(t[a]=u)}return t}function Qt(e,t){return null==t?e:Zt(t,vs(t),e)}function Kt(t,i){for(var n=-1,r=null==t,s=!r&&wn(t),o=s?t.length:0,a=i.length,l=_(a);++n<a;){var u=i[n];l[n]=s?Sn(u,o)?t[u]:e:r?e:t[u]}return l}function Zt(e,t,i){i||(i={});for(var n=-1,r=t.length;++n<r;){var s=t[n];i[s]=e[s]}return i}function Jt(t,i,n){var r=void 0===t?"undefined":_typeof(t);return"function"==r?i===e?t:Di(t,i,n):null==t?Vs:"object"==r?bi(t):i===e?qs(t):wi(t,i)}function $t(t,i,n,r,s,o,a){var l;if(n&&(l=s?n(t,r,s):n(t)),l!==e)return l;if(!Kr(t))return t;var u,c,h,p,d=zr(t);if(d){if(h=(c=t).length,p=new c.constructor(h),h&&"string"==typeof c[0]&&Oe.call(c,"index")&&(p.index=c.index,p.input=c.input),l=p,!i)return Bt(t,l)}else{var f=et.call(t),m=f==P;if(f!=k&&f!=x&&(!m||s))return we[f]?function(e,t,i){var n=e.constructor;switch(t){case D:return Ni(e);case E:case A:return new n(+e);case N:case V:case j:case B:case F:case U:case H:case q:case G:var r=e.buffer;return new n(i?Ni(r):r,e.byteOffset,e.length);case I:case M:return new n(e);case R:var s=new n(e.source,ue.exec(e));s.lastIndex=e.lastIndex}return s}(t,f,i):s?t:{};if("function"==typeof(u=(m?{}:t).constructor)&&u instanceof u||(u=Ee),l=new u,!i)return Qt(l,t)}o||(o=[]),a||(a=[]);for(var g=o.length;g--;)if(o[g]==t)return a[g];return o.push(t),a.push(l),(d?Ft:pi)(t,function(e,r){l[r]=$t(e,i,n,r,t,o,a)}),l}Ot.templateSettings={escape:J,evaluate:$,interpolate:ee,variable:"",imports:{_:Ot}};var ei=function(){function t(){}return function(i){if(Kr(i)){t.prototype=i;var n=new t;t.prototype=e}return n||{}}}();function ti(t,i,n){if("function"!=typeof t)throw new Pe(w);return ut(function(){t.apply(e,n)},i)}function ii(e,t){var i=e?e.length:0,n=[];if(!i)return n;var r=-1,s=mn(),o=s===Ne,a=o&&t.length>=v?qi(t):null,l=t.length;a&&(s=jt,o=!1,t=a);e:for(;++r<i;){var u=e[r];if(o&&u==u){for(var c=l;c--;)if(t[c]===u)continue e;n.push(u)}else s(t,u,0)<0&&n.push(u)}return n}var ni=Ui(pi),ri=Ui(di,!0);function si(e,t){var i=!0;return ni(e,function(e,n,r){return i=!!t(e,n,r)}),i}function oi(e,t){var i=[];return ni(e,function(e,n,r){t(e,n,r)&&i.push(e)}),i}function ai(e,t,i,n){var r;return i(e,function(e,i,s){if(t(e,i,s))return r=n?i:e,!1}),r}function li(e,t,i,n){n||(n=[]);for(var r=-1,s=e.length;++r<s;){var o=e[r];Ye(o)&&wn(o)&&(i||zr(o)||Wr(o))?t?li(o,t,i,n):Gt(n,o):i||(n[n.length]=o)}return n}var ui=Hi(),ci=Hi(!0);function hi(e,t){return ui(e,t,ys)}function pi(e,t){return ui(e,t,vs)}function di(e,t){return ci(e,t,vs)}function fi(e,t){for(var i=-1,n=t.length,r=-1,s=[];++i<n;){var o=t[i];Qr(e[o])&&(s[++r]=o)}return s}function mi(t,i,n){if(null!=t){n!==e&&n in Ln(t)&&(i=[n]);for(var r=0,s=i.length;null!=t&&r<s;)t=t[i[r++]];return r&&r==s?t:e}}function gi(t,i,n,r,s,o){return t===i||(null==t||null==i||!Kr(t)&&!Ye(i)?t!=t&&i!=i:function(t,i,n,r,s,o,a){var l=zr(t),u=zr(i),c=T,h=T;l||((c=et.call(t))==x?c=k:c!=k&&(l=is(t))),u||((h=et.call(i))==x?h=k:h!=k&&(u=is(i)));var p=c==k,d=h==k,f=c==h;if(f&&!l&&!p)return function(e,t,i){switch(i){case E:case A:return+e==+t;case C:return e.name==t.name&&e.message==t.message;case I:return e!=+e?t!=+t:e==+t;case R:case M:return e==t+""}return!1}(t,i,c);if(!s){var m=p&&Oe.call(t,"__wrapped__"),g=d&&Oe.call(i,"__wrapped__");if(m||g)return n(m?t.value():t,g?i.value():i,r,s,o,a)}if(!f)return!1;o||(o=[]),a||(a=[]);for(var v=o.length;v--;)if(o[v]==t)return a[v]==i;o.push(t),a.push(i);var y=(l?function(t,i,n,r,s,o,a){var l=-1,u=t.length,c=i.length;if(u!=c&&!(s&&c>u))return!1;for(;++l<u;){var h=t[l],p=i[l],d=r?r(s?p:h,s?h:p,l):e;if(d!==e){if(d)continue;return!1}if(s){if(!zt(i,function(e){return h===e||n(h,e,r,s,o,a)}))return!1}else if(h!==p&&!n(h,p,r,s,o,a))return!1}return!0}:function(t,i,n,r,s,o,a){var l=vs(t),u=l.length,c=vs(i).length;if(u!=c&&!s)return!1;for(var h=u;h--;){var p=l[h];if(!(s?p in i:Oe.call(i,p)))return!1}for(var d=s;++h<u;){p=l[h];var f=t[p],m=i[p],g=r?r(s?m:f,s?f:m,p):e;if(!(g===e?n(f,m,r,s,o,a):g))return!1;d||(d="constructor"==p)}if(!d){var v=t.constructor,y=i.constructor;if(v!=y&&"constructor"in t&&"constructor"in i&&!("function"==typeof v&&v instanceof v&&"function"==typeof y&&y instanceof y))return!1}return!0})(t,i,n,r,s,o,a);return o.pop(),a.pop(),y}(t,i,gi,n,r,s,o))}function vi(t,i,n){var r=i.length,s=r,o=!n;if(null==t)return!s;for(t=Ln(t);r--;){var a=i[r];if(o&&a[2]?a[1]!==t[a[0]]:!(a[0]in t))return!1}for(;++r<s;){var l=(a=i[r])[0],u=t[l],c=a[1];if(o&&a[2]){if(u===e&&!(l in t))return!1}else{var h=n?n(u,c,l):e;if(!(h===e?gi(c,u,n,!0):h))return!1}}return!0}function yi(e,t){var i=-1,n=wn(e)?_(e.length):[];return ni(e,function(e,r,s){n[++i]=t(e,r,s)}),n}function bi(t){var i=vn(t);if(1==i.length&&i[0][2]){var n=i[0][0],r=i[0][1];return function(t){return null!=t&&t[n]===r&&(r!==e||n in Ln(t))}}return function(e){return vi(e,i)}}function wi(t,i){var n=zr(t),r=Tn(t)&&Cn(i),s=t+"";return t=Dn(t),function(o){if(null==o)return!1;var a=s;if(o=Ln(o),(n||!r)&&!(a in o)){if(null==(o=1==t.length?o:mi(o,Ai(t,0,-1))))return!1;a=Wn(t),o=Ln(o)}return o[a]===i?i!==e||a in o:gi(i,o[a],e,!0)}}function Si(t){return function(i){return null==i?e:i[t]}}function xi(e,t){for(var i=e?t.length:0;i--;){var n=t[i];if(n!=r&&Sn(n)){var r=n;ct.call(e,n,1)}}return e}function Ti(e,t){return e+mt(Tt()*(t-e+1))}var Ei=kt?function(e,t){return kt.set(e,t),e}:Vs;function Ai(t,i,n){var r=-1,s=t.length;(i=null==i?0:+i||0)<0&&(i=-i>s?0:s+i),(n=n===e||n>s?s:+n||0)<0&&(n+=s),s=i>n?0:n-i>>>0,i>>>=0;for(var o=_(s);++r<s;)o[r]=t[r+i];return o}function Ci(e,t){var i;return ni(e,function(e,n,r){return!(i=t(e,n,r))}),!!i}function Pi(e,t){var i=e.length;for(e.sort(t);i--;)e[i]=e[i].value;return e}function _i(e,t,i){var n=pn(),r=-1;return t=qt(t,function(e){return n(e)}),Pi(yi(e,function(e){return{criteria:qt(t,function(t){return t(e)}),index:++r,value:e}}),function(e,t){return function(e,t,i){for(var n=-1,r=e.criteria,s=t.criteria,o=r.length,a=i.length;++n<o;){var l=Le(r[n],s[n]);if(l){if(n>=a)return l;var u=i[n];return l*("asc"===u||!0===u?1:-1)}}return e.index-t.index}(e,t,i)})}function Ii(e,t){var i=-1,n=mn(),r=e.length,s=n===Ne,o=s&&r>=v,a=o?qi():null,l=[];a?(n=jt,s=!1):(o=!1,a=t?[]:l);e:for(;++i<r;){var u=e[i],c=t?t(u,i,e):u;if(s&&u==u){for(var h=a.length;h--;)if(a[h]===c)continue e;t&&a.push(c),l.push(u)}else n(a,c,0)<0&&((t||o)&&a.push(c),l.push(u))}return l}function ki(e,t){for(var i=-1,n=t.length,r=_(n);++i<n;)r[i]=e[t[i]];return r}function Ri(e,t,i,n){for(var r=e.length,s=n?r:-1;(n?s--:++s<r)&&t(e[s],s,e););return i?Ai(e,n?0:s,n?s+1:r):Ai(e,n?s+1:0,n?r:s)}function Oi(e,t){var i=e;i instanceof Dt&&(i=i.value());for(var n=-1,r=t.length;++n<r;){var s=t[n];i=s.func.apply(s.thisArg,Gt([i],s.args))}return i}function Mi(e,t,i){var n=0,r=e?e.length:n;if("number"==typeof t&&t==t&&r<=_t){for(;n<r;){var s=n+r>>>1,o=e[s];(i?o<=t:o<t)&&null!==o?n=s+1:r=s}return r}return Li(e,t,Vs,i)}function Li(t,i,n,r){i=n(i);for(var s=0,o=t?t.length:0,a=i!=i,l=null===i,u=i===e;s<o;){var c=mt((s+o)/2),h=n(t[c]),p=h!==e,d=h==h;if(a)var f=d||r;else f=l?d&&p&&(r||null!=h):u?d&&(r||p):null!=h&&(r?h<=i:h<i);f?s=c+1:o=c}return wt(o,Pt)}function Di(t,i,n){if("function"!=typeof t)return Vs;if(i===e)return t;switch(n){case 1:return function(e){return t.call(i,e)};case 3:return function(e,n,r){return t.call(i,e,n,r)};case 4:return function(e,n,r,s){return t.call(i,e,n,r,s)};case 5:return function(e,n,r,s,o){return t.call(i,e,n,r,s,o)}}return function(){return t.apply(i,arguments)}}function Ni(e){var t=new nt(e.byteLength);return new ht(t).set(new ht(e)),t}function Vi(e,t,i){for(var n=i.length,r=-1,s=bt(e.length-n,0),o=-1,a=t.length,l=_(a+s);++o<a;)l[o]=t[o];for(;++r<n;)l[i[r]]=e[r];for(;s--;)l[o++]=e[r++];return l}function ji(e,t,i){for(var n=-1,r=i.length,s=-1,o=bt(e.length-r,0),a=-1,l=t.length,u=_(o+l);++s<o;)u[s]=e[s];for(var c=s;++a<l;)u[c+a]=t[a];for(;++n<r;)u[c+i[n]]=e[s++];return u}function Bi(e,t){return function(i,n,r){var s=t?t():{};if(n=pn(n,r,3),zr(i))for(var o=-1,a=i.length;++o<a;){var l=i[o];e(s,l,n(l,o,i),i)}else ni(i,function(t,i,r){e(s,t,n(t,i,r),r)});return s}}function Fi(t){return qr(function(i,n){var r=-1,s=null==i?0:n.length,o=s>2?n[s-2]:e,a=s>2?n[2]:e,l=s>1?n[s-1]:e;for("function"==typeof o?(o=Di(o,l,5),s-=2):s-=(o="function"==typeof l?l:e)?1:0,a&&xn(n[0],n[1],a)&&(o=s<3?e:o,s=1);++r<s;){var u=n[r];u&&t(i,u,o)}return i})}function Ui(e,t){return function(i,n){var r=i?gn(i):0;if(!An(r))return e(i,n);for(var s=t?r:-1,o=Ln(i);(t?s--:++s<r)&&!1!==n(o[s],s,o););return i}}function Hi(e){return function(t,i,n){for(var r=Ln(t),s=n(t),o=s.length,a=e?o:-1;e?a--:++a<o;){var l=s[a];if(!1===i(r[l],l,r))break}return t}}function qi(e){return ft&&lt?new Vt(e):null}function Gi(e){return function(t){for(var i=-1,n=Ls(Cs(t)),r=n.length,s="";++i<r;)s=e(s,n[i],i);return s}}function Wi(e){return function(){var t=arguments;switch(t.length){case 0:return new e;case 1:return new e(t[0]);case 2:return new e(t[0],t[1]);case 3:return new e(t[0],t[1],t[2]);case 4:return new e(t[0],t[1],t[2],t[3]);case 5:return new e(t[0],t[1],t[2],t[3],t[4]);case 6:return new e(t[0],t[1],t[2],t[3],t[4],t[5]);case 7:return new e(t[0],t[1],t[2],t[3],t[4],t[5],t[6])}var i=ei(e.prototype),n=e.apply(i,t);return Kr(n)?n:i}}function zi(t){return function i(n,r,s){s&&xn(n,r,s)&&(r=e);var o=hn(n,t,e,e,e,e,e,r);return o.placeholder=i.placeholder,o}}function Yi(t,i){return qr(function(n){var r=n[0];return null==r?r:(n.push(i),t.apply(e,n))})}function Xi(t,i){return function(n,r,s){if(s&&xn(n,r,s)&&(r=e),1==(r=pn(r,s,3)).length){var o=function(e,t,i,n){for(var r=-1,s=e.length,o=n,a=o;++r<s;){var l=e[r],u=+t(l);i(u,o)&&(o=u,a=l)}return a}(n=zr(n)?n:Mn(n),r,t,i);if(!n.length||o!==i)return o}return a=r,l=t,h=c=u=i,ni(n,function(e,t,i){var n=+a(e,t,i);(l(n,c)||n===u&&n===h)&&(c=n,h=e)}),h;var a,l,u,c,h}}function Qi(t,i){return function(n,r,s){if(r=pn(r,s,3),zr(n)){var o=De(n,r,i);return o>-1?n[o]:e}return ai(n,r,t)}}function Ki(e){return function(t,i,n){return t&&t.length?De(t,i=pn(i,n,3),e):-1}}function Zi(e){return function(t,i,n){return ai(t,i=pn(i,n,3),e,!0)}}function Ji(t){return function(){for(var i,n=arguments.length,r=t?n:-1,s=0,o=_(n);t?r--:++r<n;){var l=o[s++]=arguments[r];if("function"!=typeof l)throw new Pe(w);!i&&Lt.prototype.thru&&"wrapper"==fn(l)&&(i=new Lt([],!0))}for(r=i?-1:n;++r<n;){var c=fn(l=o[r]),d="wrapper"==c?dn(l):e;i=d&&En(d[0])&&d[1]==(h|a|u|p)&&!d[4].length&&1==d[9]?i[fn(d[0])].apply(i,d[3]):1==l.length&&En(l)?i[c]():i.thru(l)}return function(){var e=arguments,t=e[0];if(i&&1==e.length&&zr(t)&&t.length>=v)return i.plant(t).value();for(var r=0,s=n?o[r].apply(this,e):t;++r<n;)s=o[r].call(this,s);return s}}}function $i(t,i){return function(n,r,s){return"function"==typeof r&&s===e&&zr(n)?t(n,r):i(n,Di(r,s,3))}}function en(t){return function(i,n,r){return"function"==typeof n&&r===e||(n=Di(n,r,3)),t(i,n,ys)}}function tn(t){return function(i,n,r){return"function"==typeof n&&r===e||(n=Di(n,r,3)),t(i,n)}}function nn(e){return function(t,i,n){var r={};return i=pn(i,n,3),pi(t,function(t,n,s){var o=i(t,n,s);t=e?t:o,r[n=e?o:n]=t}),r}}function rn(e){return function(t,i,n){return t=je(t),(e?t:"")+ln(t,i,n)+(e?"":t)}}function sn(t){var i=qr(function(n,r){var s=Qe(r,i.placeholder);return hn(n,t,e,r,s)});return i}function on(t,i){return function(n,r,s,o){var a,l,u,c,h=arguments.length<3;return"function"==typeof r&&o===e&&zr(n)?t(n,r,s,h):(a=n,l=pn(r,o,4),u=s,c=h,i(a,function(e,t,i){u=c?(c=!1,e):l(u,e,t,i)}),u)}}function an(t,i,n,p,d,f,m,g,v,y){var b=i&h,w=i&r,S=i&s,x=i&a,T=i&o,E=i&l,A=S?e:Wi(t);return function o(){for(var a=arguments.length,l=a,h=_(a);l--;)h[l]=arguments[l];if(p&&(h=Vi(h,p,d)),f&&(h=ji(h,f,m)),x||E){var C=o.placeholder,P=Qe(h,C);if((a-=P.length)<y){var I=g?Bt(g):e,k=bt(y-a,0);i|=x?u:c,i&=~(x?c:u),T||(i&=~(r|s));var R=[t,i,n,x?h:e,x?P:e,x?e:h,x?e:P,I,v,k],O=an.apply(e,R);return En(t)&&Rn(O,R),O.placeholder=C,O}}var M=w?n:this,L=S?M[t]:t;return g&&(h=function(t,i){for(var n=t.length,r=wt(i.length,n),s=Bt(t);r--;){var o=i[r];t[r]=Sn(o,n)?s[o]:e}return t}(h,g)),b&&v<h.length&&(h.length=v),this&&this!==Me&&this instanceof o&&(L=A||Wi(t)),L.apply(M,h)}}function ln(e,t,i){var n=e.length;if(n>=(t=+t)||!vt(t))return"";var r=t-n;return ks(i=null==i?" ":i+"",dt(r/i.length)).slice(0,r)}function un(t){var i=xe[t];return function(t,n){return(n=n===e?0:+n||0)?(n=ot(10,n),i(t*n)/n):i(t)}}function cn(e){return function(t,i,n,r){var s=pn(n);return null==n&&s===Jt?Mi(t,i,e):Li(t,i,s(n,r,1),e)}}function hn(t,i,n,l,d,f,m,g){var v=i&s;if(!v&&"function"!=typeof t)throw new Pe(w);var y=l?l.length:0;if(y||(i&=~(u|c),l=d=e),y-=d?d.length:0,i&c){var b=l,x=d;l=d=e}var T,E,A,C=v?e:dn(t),P=[t,i,n,l,d,b,x,f,m,g];if(C&&(function(e,t){var i=e[1],n=t[1],s=i|n,l=s<h,u=n==h&&i==a||n==h&&i==p&&e[7].length<=t[8]||n==(h|p)&&i==a;if(!l&&!u)return e;n&r&&(e[2]=t[2],s|=i&r?0:o);var c=t[3];if(c){var d=e[3];e[3]=d?Vi(d,c,t[4]):Bt(c),e[4]=d?Qe(e[3],S):Bt(t[4])}(c=t[5])&&(d=e[5],e[5]=d?ji(d,c,t[6]):Bt(c),e[6]=d?Qe(e[5],S):Bt(t[6])),(c=t[7])&&(e[7]=Bt(c)),n&h&&(e[8]=null==e[8]?t[8]:wt(e[8],t[8])),null==e[9]&&(e[9]=t[9]),e[0]=t[0],e[1]=s}(P,C),i=P[1],g=P[9]),P[9]=null==g?v?0:t.length:bt(g-y,0)||0,i==r)var I=(T=P[0],E=P[2],A=Wi(T),function e(){return(this&&this!==Me&&this instanceof e?A:T).apply(E,arguments)});else I=i!=u&&i!=(r|u)||P[4].length?an.apply(e,P):function(e,t,i,n){var s=t&r,o=Wi(e);return function t(){for(var r=-1,a=arguments.length,l=-1,u=n.length,c=_(u+a);++l<u;)c[l]=n[l];for(;a--;)c[l++]=arguments[++r];return(this&&this!==Me&&this instanceof t?o:e).apply(s?i:this,c)}}.apply(e,P);return(C?Ei:Rn)(I,P)}function pn(e,t,i){var n=Ot.callback||Ns;return n=n===Ns?Jt:n,i?n(e,t,i):n}var dn=kt?function(e){return kt.get(e)}:Hs;function fn(e){for(var t=e.name+"",i=Rt[t],n=i?i.length:0;n--;){var r=i[n],s=r.func;if(null==s||s==e)return r.name}return t}function mn(e,t,i){var n=Ot.indexOf||qn;return n=n===qn?Ne:n,e?n(e,t,i):n}var gn=Si("length");function vn(e){for(var t=xs(e),i=t.length;i--;)t[i][2]=Cn(t[i][1]);return t}function yn(t,i){var n=null==t?e:t[i];return Zr(n)?n:e}function bn(t,i,n){null==t||Tn(i,t)||(t=1==(i=Dn(i)).length?t:mi(t,Ai(i,0,-1)),i=Wn(i));var r=null==t?t:t[i];return null==r?e:r.apply(t,n)}function wn(e){return null!=e&&An(gn(e))}function Sn(e,t){return e="number"==typeof e||pe.test(e)?+e:-1,t=null==t?It:t,e>-1&&e%1==0&&e<t}function xn(e,t,i){if(!Kr(i))return!1;var n=void 0===t?"undefined":_typeof(t);if("number"==n?wn(i)&&Sn(t,i.length):"string"==n&&t in i){var r=i[t];return e==e?e===r:r!=r}return!1}function Tn(e,t){var i=void 0===e?"undefined":_typeof(e);return!!("string"==i&&ie.test(e)||"number"==i)||!zr(e)&&(!te.test(e)||null!=t&&e in Ln(t))}function En(e){var t=fn(e),i=Ot[t];if("function"!=typeof i||!(t in Dt.prototype))return!1;if(e===i)return!0;var n=dn(i);return!!n&&e===n[0]}function An(e){return"number"==typeof e&&e>-1&&e%1==0&&e<=It}function Cn(e){return e==e&&!Kr(e)}function Pn(e,t){e=Ln(e);for(var i=-1,n=t.length,r={};++i<n;){var s=t[i];s in e&&(r[s]=e[s])}return r}function _n(e,t){var i={};return hi(e,function(e,n,r){t(e,n,r)&&(i[n]=e)}),i}var In,kn,Rn=(In=0,kn=0,function(e,t){var i=Cr(),n=g-(i-kn);if(kn=i,n>0){if(++In>=m)return e}else In=0;return Ei(e,t)});function On(e){for(var t=ys(e),i=t.length,n=i&&e.length,r=!!n&&An(n)&&(zr(e)||Wr(e)),s=-1,o=[];++s<i;){var a=t[s];(r&&Sn(a,n)||Oe.call(e,a))&&o.push(a)}return o}function Mn(e){return null==e?[]:wn(e)?Kr(e)?e:Ee(e):Es(e)}function Ln(e){return Kr(e)?e:Ee(e)}function Dn(e){if(zr(e))return e;var t=[];return je(e).replace(ne,function(e,i,n,r){t.push(n?r.replace(ae,"$1"):i||e)}),t}function Nn(e){return e instanceof Dt?e.clone():new Lt(e.__wrapped__,e.__chain__,Bt(e.__actions__))}var Vn=qr(function(e,t){return Ye(e)&&wn(e)?ii(e,li(t,!1,!0)):[]});function jn(e,t,i){return e&&e.length?((i?xn(e,t,i):null==t)&&(t=1),Ai(e,t<0?0:t)):[]}function Bn(e,t,i){var n=e?e.length:0;return n?((i?xn(e,t,i):null==t)&&(t=1),Ai(e,0,(t=n-(+t||0))<0?0:t)):[]}var Fn=Ki(),Un=Ki(!0);function Hn(t){return t?t[0]:e}function qn(e,t,i){var n=e?e.length:0;if(!n)return-1;if("number"==typeof i)i=i<0?bt(n+i,0):i;else if(i){var r=Mi(e,t);return r<n&&(t==t?t===e[r]:e[r]!=e[r])?r:-1}return Ne(e,t,i||0)}var Gn=qr(function(e){for(var t=e.length,i=t,n=_(c),r=mn(),s=r===Ne,o=[];i--;){var a=e[i]=wn(a=e[i])?a:[];n[i]=s&&a.length>=120?qi(i&&a):null}var l=e[0],u=-1,c=l?l.length:0,h=n[0];e:for(;++u<c;)if(a=l[u],(h?jt(h,a):r(o,a,0))<0){for(i=t;--i;){var p=n[i];if((p?jt(p,a):r(e[i],a,0))<0)continue e}h&&h.push(a),o.push(a)}return o});function Wn(t){var i=t?t.length:0;return i?t[i-1]:e}var zn=qr(function(e,t){var i=Kt(e,t=li(t));return xi(e,t.sort(Le)),i});function Yn(e){return jn(e,1)}var Xn=cn(),Qn=cn(!0);var Kn=qr(function(e){return Ii(li(e,!1,!0))});function Zn(t,i,n,r){if(!t||!t.length)return[];null!=i&&"boolean"!=typeof i&&(n=xn(t,i,r=n)?e:i,i=!1);var s=pn();return null==n&&s===Jt||(n=s(n,r,3)),i&&mn()===Ne?function(e,t){for(var i,n=-1,r=e.length,s=-1,o=[];++n<r;){var a=e[n],l=t?t(a,n,e):a;n&&i===l||(i=l,o[++s]=a)}return o}(t,n):Ii(t,n)}function Jn(e){if(!e||!e.length)return[];var t=-1,i=0;e=Ht(e,function(e){if(wn(e))return i=bt(e.length,i),!0});for(var n=_(i);++t<i;)n[t]=qt(e,Si(t));return n}function $n(t,i,n){if(!t||!t.length)return[];var r=Jn(t);return null==i?r:(i=Di(i,n,4),qt(r,function(t){return Wt(t,i,e,!0)}))}var er=qr(function(e,t){return wn(e)?ii(e,t):[]});var tr=qr(Jn);function ir(e,t){var i=-1,n=e?e.length:0,r={};for(!n||t||zr(e[0])||(t=[]);++i<n;){var s=e[i];t?r[s]=t[i]:s&&(r[s[0]]=s[1])}return r}var nr=qr(function(t){var i=t.length,n=i>2?t[i-2]:e,r=i>1?t[i-1]:e;return i>2&&"function"==typeof n?i-=2:(n=i>1&&"function"==typeof r?(--i,r):e,r=e),t.length=i,$n(t,n,r)});function rr(e){var t=Ot(e);return t.__chain__=!0,t}function sr(e,t,i){return t.call(i,e)}var or=qr(function(e){return e=li(e),this.thru(function(t){return function(e,t){for(var i=-1,n=e.length,r=-1,s=t.length,o=_(n+s);++i<n;)o[i]=e[i];for(;++r<s;)o[i++]=t[r];return o}(zr(t)?t:[Ln(t)],e)})});var ar=qr(function(e,t){return Kt(e,li(t))}),lr=Bi(function(e,t,i){Oe.call(e,i)?++e[i]:e[i]=1});function ur(t,i,n){var r=zr(t)?Ut:si;return n&&xn(t,i,n)&&(i=e),"function"==typeof i&&n===e||(i=pn(i,n,3)),r(t,i)}function cr(e,t,i){return(zr(e)?Ht:oi)(e,t=pn(t,i,3))}var hr=Qi(ni),pr=Qi(ri,!0);var dr=$i(Ft,ni),fr=$i(function(e,t){for(var i=e.length;i--&&!1!==t(e[i],i,e););return e},ri),mr=Bi(function(e,t,i){Oe.call(e,i)?e[i].push(t):e[i]=[t]});function gr(e,t,i,n){var r=e?gn(e):0;return An(r)||(r=(e=Es(e)).length),i="number"!=typeof i||n&&xn(t,i,n)?0:i<0?bt(r+i,0):i||0,"string"==typeof e||!zr(e)&&ts(e)?i<=r&&e.indexOf(t,i)>-1:!!r&&mn(e,t,i)>-1}var vr=Bi(function(e,t,i){e[i]=t}),yr=qr(function(t,i,n){var r=-1,s="function"==typeof i,o=Tn(i),a=wn(t)?_(t.length):[];return ni(t,function(t){var l=s?i:o&&null!=t?t[i]:e;a[++r]=l?l.apply(t,n):bn(t,i,n)}),a});function br(e,t,i){return(zr(e)?qt:yi)(e,t=pn(t,i,3))}var wr=Bi(function(e,t,i){e[i?0:1].push(t)},function(){return[[],[]]});var Sr=on(Wt,ni),xr=on(function(e,t,i,n){var r=e.length;for(n&&r&&(i=e[--r]);r--;)i=t(i,e[r],r,e);return i},ri);function Tr(t,i,n){if(n?xn(t,i,n):null==i)return(r=(t=Mn(t)).length)>0?t[Ti(0,r-1)]:e;var r,s=-1,o=rs(t),a=(r=o.length)-1;for(i=wt(i<0?0:+i||0,r);++s<i;){var l=Ti(s,a),u=o[l];o[l]=o[s],o[s]=u}return o.length=i,o}function Er(t,i,n){var r=zr(t)?zt:Ci;return n&&xn(t,i,n)&&(i=e),"function"==typeof i&&n===e||(i=pn(i,n,3)),r(t,i)}var Ar=qr(function(e,t){if(null==e)return[];var i=t[2];return i&&xn(t[0],t[1],i)&&(t.length=1),_i(e,li(t),[])});var Cr=St||function(){return(new O).getTime()};function Pr(t,i){var n;if("function"!=typeof i){if("function"!=typeof t)throw new Pe(w);var r=t;t=i,i=r}return function(){return--t>0&&(n=i.apply(this,arguments)),t<=1&&(i=e),n}}var _r=qr(function(e,t,i){var n=r;if(i.length){var s=Qe(i,_r.placeholder);n|=u}return hn(e,n,t,i,s)}),Ir=qr(function(e,t){for(var i=-1,n=(t=t.length?li(t):gs(e)).length;++i<n;){var s=t[i];e[s]=hn(e[s],r,e)}return e}),kr=qr(function(e,t,i){var n=r|s;if(i.length){var o=Qe(i,kr.placeholder);n|=u}return hn(t,n,e,i,o)}),Rr=zi(a),Or=zi(l);function Mr(t,i,n){var r,s,o,a,l,u,c,h=0,p=!1,d=!0;if("function"!=typeof t)throw new Pe(w);if(i=i<0?0:+i||0,!0===n){var f=!0;d=!1}else Kr(n)&&(f=!!n.leading,p="maxWait"in n&&bt(+n.maxWait||0,i),d="trailing"in n?!!n.trailing:d);function m(i,n){n&&rt(n),s=u=c=e,i&&(h=Cr(),o=t.apply(l,r),u||s||(r=l=e))}function g(){var e=i-(Cr()-a);e<=0||e>i?m(c,s):u=ut(g,e)}function v(){m(d,u)}function y(){if(r=arguments,a=Cr(),l=this,c=d&&(u||!f),!1===p)var n=f&&!u;else{s||f||(h=a);var m=p-(a-h),y=m<=0||m>p;y?(s&&(s=rt(s)),h=a,o=t.apply(l,r)):s||(s=ut(v,m))}return y&&u?u=rt(u):u||i===p||(u=ut(g,i)),n&&(y=!0,o=t.apply(l,r)),!y||u||s||(r=l=e),o}return y.cancel=function(){u&&rt(u),s&&rt(s),h=0,s=u=c=e},y}var Lr=qr(function(e,t){return ti(e,1,t)}),Dr=qr(function(e,t,i){return ti(e,t,i)}),Nr=Ji(),Vr=Ji(!0);function jr(e,t){if("function"!=typeof e||t&&"function"!=typeof t)throw new Pe(w);var i=function i(){var n=arguments,r=t?t.apply(this,n):n[0],s=i.cache;if(s.has(r))return s.get(r);var o=e.apply(this,n);return i.cache=s.set(r,o),o};return i.cache=new jr.Cache,i}var Br=qr(function(e,t){if(t=li(t),"function"!=typeof e||!Ut(t,Ve))throw new Pe(w);var i=t.length;return qr(function(n){for(var r=wt(n.length,i);r--;)n[r]=t[r](n[r]);return e.apply(this,n)})});var Fr=sn(u),Ur=sn(c),Hr=qr(function(t,i){return hn(t,p,e,e,e,li(i))});function qr(t,i){if("function"!=typeof t)throw new Pe(w);return i=bt(i===e?t.length-1:+i||0,0),function(){for(var e=arguments,n=-1,r=bt(e.length-i,0),s=_(r);++n<r;)s[n]=e[i+n];switch(i){case 0:return t.call(this,s);case 1:return t.call(this,e[0],s);case 2:return t.call(this,e[0],e[1],s)}var o=_(i+1);for(n=-1;++n<i;)o[n]=e[n];return o[i]=s,t.apply(this,o)}}function Gr(e,t){return e>t}function Wr(e){return Ye(e)&&wn(e)&&Oe.call(e,"callee")&&!at.call(e,"callee")}var zr=gt||function(e){return Ye(e)&&An(e.length)&&et.call(e)==T};function Yr(t,i,n,r){var s=(n="function"==typeof n?Di(n,r,3):e)?n(t,i):e;return s===e?gi(t,i,n):!!s}function Xr(e){return Ye(e)&&"string"==typeof e.message&&et.call(e)==C}function Qr(e){return Kr(e)&&et.call(e)==P}function Kr(e){var t=void 0===e?"undefined":_typeof(e);return!!e&&("object"==t||"function"==t)}function Zr(e){return null!=e&&(Qr(e)?it.test(Re.call(e)):Ye(e)&&he.test(e))}function Jr(e){return"number"==typeof e||Ye(e)&&et.call(e)==I}function $r(t){var i,n;return!(!Ye(t)||et.call(t)!=k||Wr(t)||!(Oe.call(t,"constructor")||"function"!=typeof(i=t.constructor)||i instanceof i))&&(hi(t,function(e,t){n=t}),n===e||Oe.call(t,n))}function es(e){return Kr(e)&&et.call(e)==R}function ts(e){return"string"==typeof e||Ye(e)&&et.call(e)==M}function is(e){return Ye(e)&&An(e.length)&&!!be[et.call(e)]}function ns(e,t){return e<t}function rs(e){var t=e?gn(e):0;return An(t)?t?Bt(e):[]:Es(e)}function ss(e){return Zt(e,ys(e))}var os=Fi(function t(i,n,r,s,o){if(!Kr(i))return i;var a=wn(n)&&(zr(n)||is(n)),l=a?e:vs(n);return Ft(l||n,function(u,c){if(l&&(u=n[c=u]),Ye(u))s||(s=[]),o||(o=[]),function(t,i,n,r,s,o,a){for(var l=o.length,u=i[n];l--;)if(o[l]==u)return void(t[n]=a[l]);var c=t[n],h=s?s(c,u,n,t,i):e,p=h===e;p&&(h=u,wn(u)&&(zr(u)||is(u))?h=zr(c)?c:wn(c)?Bt(c):[]:$r(u)||Wr(u)?h=Wr(c)?ss(c):$r(c)?c:{}:p=!1),o.push(u),a.push(h),p?t[n]=r(h,u,s,o,a):(h==h?h!==c:c==c)&&(t[n]=h)}(i,n,c,t,r,s,o);else{var h=i[c],p=r?r(h,u,c,i,n):e,d=p===e;d&&(p=u),p===e&&(!a||c in i)||!d&&(p==p?p===h:h!=h)||(i[c]=p)}}),i}),as=Fi(function(e,t,i){return i?Xt(e,t,i):Qt(e,t)});var ls=Yi(as,function(t,i){return t===e?i:t}),us=Yi(os,function t(i,n){return i===e?n:os(i,n,t)}),cs=Zi(pi),hs=Zi(di),ps=en(ui),ds=en(ci),fs=tn(pi),ms=tn(di);function gs(e){return fi(e,ys(e))}var vs=yt?function(t){var i=null==t?e:t.constructor;return"function"==typeof i&&i.prototype===t||"function"!=typeof t&&wn(t)?On(t):Kr(t)?yt(t):[]}:On;function ys(e){if(null==e)return[];Kr(e)||(e=Ee(e));var t=e.length;t=t&&An(t)&&(zr(e)||Wr(e))&&t||0;for(var i=e.constructor,n=-1,r="function"==typeof i&&i.prototype===e,s=_(t),o=t>0;++n<t;)s[n]=n+"";for(var a in e)o&&Sn(a,t)||"constructor"==a&&(r||!Oe.call(e,a))||s.push(a);return s}var bs=nn(!0),ws=nn(),Ss=qr(function(e,t){if(null==e)return{};if("function"!=typeof t[0])return t=qt(li(t),Ce),Pn(e,ii(ys(e),t));var i=Di(t[0],t[1],3);return _n(e,function(e,t,n){return!i(e,t,n)})});function xs(e){e=Ln(e);for(var t=-1,i=vs(e),n=i.length,r=_(n);++t<n;){var s=i[t];r[t]=[s,e[s]]}return r}var Ts=qr(function(e,t){return null==e?{}:"function"==typeof t[0]?_n(e,Di(t[0],t[1],3)):Pn(e,li(t))});function Es(e){return ki(e,vs(e))}var As=Gi(function(e,t,i){return t=t.toLowerCase(),e+(i?t.charAt(0).toUpperCase()+t.slice(1):t)});function Cs(e){return(e=je(e))&&e.replace(de,He).replace(oe,"")}var Ps=Gi(function(e,t,i){return e+(i?"-":"")+t.toLowerCase()});var _s=rn(),Is=rn(!0);function ks(e,t){var i="";if(e=je(e),(t=+t)<1||!e||!vt(t))return i;do{t%2&&(i+=e),t=mt(t/2),e+=e}while(t);return i}var Rs=Gi(function(e,t,i){return e+(i?"_":"")+t.toLowerCase()}),Os=Gi(function(e,t,i){return e+(i?" ":"")+(t.charAt(0).toUpperCase()+t.slice(1))});function Ms(e,t,i){var n=e;return(e=je(e))?(i?xn(n,t,i):null==t)?e.slice(Ke(e),Ze(e)+1):(t+="",e.slice(Be(e,t),Fe(e,t)+1)):e}function Ls(t,i,n){return n&&xn(t,i,n)&&(i=e),(t=je(t)).match(i||ge)||[]}var Ds=qr(function(t,i){try{return t.apply(e,i)}catch(e){return Xr(e)?e:new L(e)}});function Ns(t,i,n){return n&&xn(t,i,n)&&(i=e),Ye(t)?js(t):Jt(t,i)}function Vs(e){return e}function js(e){return bi($t(e,!0))}var Bs=qr(function(e,t){return function(i){return bn(i,e,t)}}),Fs=qr(function(e,t){return function(i){return bn(e,i,t)}});function Us(t,i,n){if(null==n){var r=Kr(i),s=r?vs(i):e,o=s&&s.length?fi(i,s):e;(o?o.length:r)||(o=!1,n=i,i=t,t=this)}o||(o=fi(i,vs(i)));var a=!0,l=-1,u=Qr(t),c=o.length;!1===n?a=!1:Kr(n)&&"chain"in n&&(a=n.chain);for(;++l<c;){var h=o[l],p=i[h];t[h]=p,u&&(t.prototype[h]=function(e){return function(){var i=this.__chain__;if(a||i){var n=t(this.__wrapped__);return(n.__actions__=Bt(this.__actions__)).push({func:e,args:arguments,thisArg:t}),n.__chain__=i,n}return e.apply(t,Gt([this.value()],arguments))}}(p))}return t}function Hs(){}function qs(e){return Tn(e)?Si(e):(i=(t=e)+"",t=Dn(t),function(e){return mi(e,t,i)});var t,i}var Gs,Ws=un("ceil"),zs=un("floor"),Ys=Xi(Gr,Et),Xs=Xi(ns,At),Qs=un("round");return Ot.prototype=Mt.prototype,Lt.prototype=ei(Mt.prototype),Lt.prototype.constructor=Lt,Dt.prototype=ei(Mt.prototype),Dt.prototype.constructor=Dt,Nt.prototype.delete=function(e){return this.has(e)&&delete this.__data__[e]},Nt.prototype.get=function(t){return"__proto__"==t?e:this.__data__[t]},Nt.prototype.has=function(e){return"__proto__"!=e&&Oe.call(this.__data__,e)},Nt.prototype.set=function(e,t){return"__proto__"!=e&&(this.__data__[e]=t),this},Vt.prototype.push=function(e){var t=this.data;"string"==typeof e||Kr(e)?t.set.add(e):t.hash[e]=!0},jr.Cache=Nt,Ot.after=function(e,t){if("function"!=typeof t){if("function"!=typeof e)throw new Pe(w);var i=e;e=t,t=i}return e=vt(e=+e)?e:0,function(){if(--e<1)return t.apply(this,arguments)}},Ot.ary=function(t,i,n){return n&&xn(t,i,n)&&(i=e),i=t&&null==i?t.length:bt(+i||0,0),hn(t,h,e,e,e,e,i)},Ot.assign=as,Ot.at=ar,Ot.before=Pr,Ot.bind=_r,Ot.bindAll=Ir,Ot.bindKey=kr,Ot.callback=Ns,Ot.chain=rr,Ot.chunk=function(e,t,i){t=(i?xn(e,t,i):null==t)?1:bt(mt(t)||1,1);for(var n=0,r=e?e.length:0,s=-1,o=_(dt(r/t));n<r;)o[++s]=Ai(e,n,n+=t);return o},Ot.compact=function(e){for(var t=-1,i=e?e.length:0,n=-1,r=[];++t<i;){var s=e[t];s&&(r[++n]=s)}return r},Ot.constant=function(e){return function(){return e}},Ot.countBy=lr,Ot.create=function(t,i,n){var r=ei(t);return n&&xn(t,i,n)&&(i=e),i?Qt(r,i):r},Ot.curry=Rr,Ot.curryRight=Or,Ot.debounce=Mr,Ot.defaults=ls,Ot.defaultsDeep=us,Ot.defer=Lr,Ot.delay=Dr,Ot.difference=Vn,Ot.drop=jn,Ot.dropRight=Bn,Ot.dropRightWhile=function(e,t,i){return e&&e.length?Ri(e,pn(t,i,3),!0,!0):[]},Ot.dropWhile=function(e,t,i){return e&&e.length?Ri(e,pn(t,i,3),!0):[]},Ot.fill=function(t,i,n,r){var s=t?t.length:0;return s?(n&&"number"!=typeof n&&xn(t,i,n)&&(n=0,r=s),function(t,i,n,r){var s=t.length;for((n=null==n?0:+n||0)<0&&(n=-n>s?0:s+n),(r=r===e||r>s?s:+r||0)<0&&(r+=s),s=n>r?0:r>>>0,n>>>=0;n<s;)t[n++]=i;return t}(t,i,n,r)):[]},Ot.filter=cr,Ot.flatten=function(e,t,i){var n=e?e.length:0;return i&&xn(e,t,i)&&(t=!1),n?li(e,t):[]},Ot.flattenDeep=function(e){return e&&e.length?li(e,!0):[]},Ot.flow=Nr,Ot.flowRight=Vr,Ot.forEach=dr,Ot.forEachRight=fr,Ot.forIn=ps,Ot.forInRight=ds,Ot.forOwn=fs,Ot.forOwnRight=ms,Ot.functions=gs,Ot.groupBy=mr,Ot.indexBy=vr,Ot.initial=function(e){return Bn(e,1)},Ot.intersection=Gn,Ot.invert=function(t,i,n){n&&xn(t,i,n)&&(i=e);for(var r=-1,s=vs(t),o=s.length,a={};++r<o;){var l=s[r],u=t[l];i?Oe.call(a,u)?a[u].push(l):a[u]=[l]:a[u]=l}return a},Ot.invoke=yr,Ot.keys=vs,Ot.keysIn=ys,Ot.map=br,Ot.mapKeys=bs,Ot.mapValues=ws,Ot.matches=js,Ot.matchesProperty=function(e,t){return wi(e,$t(t,!0))},Ot.memoize=jr,Ot.merge=os,Ot.method=Bs,Ot.methodOf=Fs,Ot.mixin=Us,Ot.modArgs=Br,Ot.negate=function(e){if("function"!=typeof e)throw new Pe(w);return function(){return!e.apply(this,arguments)}},Ot.omit=Ss,Ot.once=function(e){return Pr(2,e)},Ot.pairs=xs,Ot.partial=Fr,Ot.partialRight=Ur,Ot.partition=wr,Ot.pick=Ts,Ot.pluck=function(e,t){return br(e,qs(t))},Ot.property=qs,Ot.propertyOf=function(e){return function(t){return mi(e,Dn(t),t+"")}},Ot.pull=function(){var e=arguments,t=e[0];if(!t||!t.length)return t;for(var i=0,n=mn(),r=e.length;++i<r;)for(var s=0,o=e[i];(s=n(t,o,s))>-1;)ct.call(t,s,1);return t},Ot.pullAt=zn,Ot.range=function(t,i,n){n&&xn(t,i,n)&&(i=n=e),t=+t||0,null==i?(i=t,t=0):i=+i||0;for(var r=-1,s=bt(dt((i-t)/((n=null==n?1:+n||0)||1)),0),o=_(s);++r<s;)o[r]=t,t+=n;return o},Ot.rearg=Hr,Ot.reject=function(e,t,i){var n=zr(e)?Ht:oi;return t=pn(t,i,3),n(e,function(e,i,n){return!t(e,i,n)})},Ot.remove=function(e,t,i){var n=[];if(!e||!e.length)return n;var r=-1,s=[],o=e.length;for(t=pn(t,i,3);++r<o;){var a=e[r];t(a,r,e)&&(n.push(a),s.push(r))}return xi(e,s),n},Ot.rest=Yn,Ot.restParam=qr,Ot.set=function(e,t,i){if(null==e)return e;for(var n=t+"",r=-1,s=(t=null!=e[n]||Tn(t,e)?[n]:Dn(t)).length,o=s-1,a=e;null!=a&&++r<s;){var l=t[r];Kr(a)&&(r==o?a[l]=i:null==a[l]&&(a[l]=Sn(t[r+1])?[]:{})),a=a[l]}return e},Ot.shuffle=function(e){return Tr(e,At)},Ot.slice=function(e,t,i){var n=e?e.length:0;return n?(i&&"number"!=typeof i&&xn(e,t,i)&&(t=0,i=n),Ai(e,t,i)):[]},Ot.sortBy=function(t,i,n){if(null==t)return[];n&&xn(t,i,n)&&(i=e);var r=-1;return i=pn(i,n,3),Pi(yi(t,function(e,t,n){return{criteria:i(e,t,n),index:++r,value:e}}),Ue)},Ot.sortByAll=Ar,Ot.sortByOrder=function(t,i,n,r){return null==t?[]:(r&&xn(i,n,r)&&(n=e),zr(i)||(i=null==i?[]:[i]),zr(n)||(n=null==n?[]:[n]),_i(t,i,n))},Ot.spread=function(e){if("function"!=typeof e)throw new Pe(w);return function(t){return e.apply(this,t)}},Ot.take=function(e,t,i){return e&&e.length?((i?xn(e,t,i):null==t)&&(t=1),Ai(e,0,t<0?0:t)):[]},Ot.takeRight=function(e,t,i){var n=e?e.length:0;return n?((i?xn(e,t,i):null==t)&&(t=1),Ai(e,(t=n-(+t||0))<0?0:t)):[]},Ot.takeRightWhile=function(e,t,i){return e&&e.length?Ri(e,pn(t,i,3),!1,!0):[]},Ot.takeWhile=function(e,t,i){return e&&e.length?Ri(e,pn(t,i,3)):[]},Ot.tap=function(e,t,i){return t.call(i,e),e},Ot.throttle=function(e,t,i){var n=!0,r=!0;if("function"!=typeof e)throw new Pe(w);return!1===i?n=!1:Kr(i)&&(n="leading"in i?!!i.leading:n,r="trailing"in i?!!i.trailing:r),Mr(e,t,{leading:n,maxWait:+t,trailing:r})},Ot.thru=sr,Ot.times=function(e,t,i){if((e=mt(e))<1||!vt(e))return[];var n=-1,r=_(wt(e,Ct));for(t=Di(t,i,1);++n<e;)n<Ct?r[n]=t(n):t(n);return r},Ot.toArray=rs,Ot.toPlainObject=ss,Ot.transform=function(t,i,n,r){var s=zr(t)||is(t);if(i=pn(i,r,4),null==n)if(s||Kr(t)){var o=t.constructor;n=s?zr(t)?new o:[]:ei(Qr(o)?o.prototype:e)}else n={};return(s?Ft:pi)(t,function(e,t,r){return i(n,e,t,r)}),n},Ot.union=Kn,Ot.uniq=Zn,Ot.unzip=Jn,Ot.unzipWith=$n,Ot.values=Es,Ot.valuesIn=function(e){return ki(e,ys(e))},Ot.where=function(e,t){return cr(e,bi(t))},Ot.without=er,Ot.wrap=function(t,i){return hn(i=null==i?Vs:i,u,e,[t],[])},Ot.xor=function(){for(var e=-1,t=arguments.length;++e<t;){var i=arguments[e];if(wn(i))var n=n?Gt(ii(n,i),ii(i,n)):i}return n?Ii(n):[]},Ot.zip=tr,Ot.zipObject=ir,Ot.zipWith=nr,Ot.backflow=Vr,Ot.collect=br,Ot.compose=Vr,Ot.each=dr,Ot.eachRight=fr,Ot.extend=as,Ot.iteratee=Ns,Ot.methods=gs,Ot.object=ir,Ot.select=cr,Ot.tail=Yn,Ot.unique=Zn,Us(Ot,Ot),Ot.add=function(e,t){return(+e||0)+(+t||0)},Ot.attempt=Ds,Ot.camelCase=As,Ot.capitalize=function(e){return(e=je(e))&&e.charAt(0).toUpperCase()+e.slice(1)},Ot.ceil=Ws,Ot.clone=function(e,t,i,n){return t&&"boolean"!=typeof t&&xn(e,t,i)?t=!1:"function"==typeof t&&(n=i,i=t,t=!1),"function"==typeof i?$t(e,t,Di(i,n,3)):$t(e,t)},Ot.cloneDeep=function(e,t,i){return"function"==typeof t?$t(e,!0,Di(t,i,3)):$t(e,!0)},Ot.deburr=Cs,Ot.endsWith=function(t,i,n){i+="";var r=(t=je(t)).length;return n=n===e?r:wt(n<0?0:+n||0,r),(n-=i.length)>=0&&t.indexOf(i,n)==n},Ot.escape=function(e){return(e=je(e))&&Z.test(e)?e.replace(Q,qe):e},Ot.escapeRegExp=function(e){return(e=je(e))&&se.test(e)?e.replace(re,Ge):e||"(?:)"},Ot.every=ur,Ot.find=hr,Ot.findIndex=Fn,Ot.findKey=cs,Ot.findLast=pr,Ot.findLastIndex=Un,Ot.findLastKey=hs,Ot.findWhere=function(e,t){return hr(e,bi(t))},Ot.first=Hn,Ot.floor=zs,Ot.get=function(t,i,n){var r=null==t?e:mi(t,Dn(i),i+"");return r===e?n:r},Ot.gt=Gr,Ot.gte=function(e,t){return e>=t},Ot.has=function(e,t){if(null==e)return!1;var i=Oe.call(e,t);if(!i&&!Tn(t)){if(null==(e=1==(t=Dn(t)).length?e:mi(e,Ai(t,0,-1))))return!1;t=Wn(t),i=Oe.call(e,t)}return i||An(e.length)&&Sn(t,e.length)&&(zr(e)||Wr(e))},Ot.identity=Vs,Ot.includes=gr,Ot.indexOf=qn,Ot.inRange=function(t,i,n){return i=+i||0,n===e?(n=i,i=0):n=+n||0,t>=wt(i,n)&&t<bt(i,n)},Ot.isArguments=Wr,Ot.isArray=zr,Ot.isBoolean=function(e){return!0===e||!1===e||Ye(e)&&et.call(e)==E},Ot.isDate=function(e){return Ye(e)&&et.call(e)==A},Ot.isElement=function(e){return!!e&&1===e.nodeType&&Ye(e)&&!$r(e)},Ot.isEmpty=function(e){return null==e||(wn(e)&&(zr(e)||ts(e)||Wr(e)||Ye(e)&&Qr(e.splice))?!e.length:!vs(e).length)},Ot.isEqual=Yr,Ot.isError=Xr,Ot.isFinite=function(e){return"number"==typeof e&&vt(e)},Ot.isFunction=Qr,Ot.isMatch=function(t,i,n,r){return n="function"==typeof n?Di(n,r,3):e,vi(t,vn(i),n)},Ot.isNaN=function(e){return Jr(e)&&e!=+e},Ot.isNative=Zr,Ot.isNull=function(e){return null===e},Ot.isNumber=Jr,Ot.isObject=Kr,Ot.isPlainObject=$r,Ot.isRegExp=es,Ot.isString=ts,Ot.isTypedArray=is,Ot.isUndefined=function(t){return t===e},Ot.kebabCase=Ps,Ot.last=Wn,Ot.lastIndexOf=function(e,t,i){var n=e?e.length:0;if(!n)return-1;var r=n;if("number"==typeof i)r=(i<0?bt(n+i,0):wt(i||0,n-1))+1;else if(i){var s=e[r=Mi(e,t,!0)-1];return(t==t?t===s:s!=s)?r:-1}if(t!=t)return ze(e,r,!0);for(;r--;)if(e[r]===t)return r;return-1},Ot.lt=ns,Ot.lte=function(e,t){return e<=t},Ot.max=Ys,Ot.min=Xs,Ot.noConflict=function(){return Me._=tt,this},Ot.noop=Hs,Ot.now=Cr,Ot.pad=function(e,t,i){t=+t;var n=(e=je(e)).length;if(n>=t||!vt(t))return e;var r=(t-n)/2,s=mt(r);return(i=ln("",dt(r),i)).slice(0,s)+e+i},Ot.padLeft=_s,Ot.padRight=Is,Ot.parseInt=function(e,t,i){return(i?xn(e,t,i):null==t)?t=0:t&&(t=+t),e=Ms(e),xt(e,t||(ce.test(e)?16:10))},Ot.random=function(t,i,n){n&&xn(t,i,n)&&(i=n=e);var r=null==t,s=null==i;if(null==n&&(s&&"boolean"==typeof t?(n=t,t=1):"boolean"==typeof i&&(n=i,s=!0)),r&&s&&(i=1,s=!1),t=+t||0,s?(i=t,t=0):i=+i||0,n||t%1||i%1){var o=Tt();return wt(t+o*(i-t+st("1e-"+((o+"").length-1))),i)}return Ti(t,i)},Ot.reduce=Sr,Ot.reduceRight=xr,Ot.repeat=ks,Ot.result=function(t,i,n){var r=null==t?e:t[i];return r===e&&(null==t||Tn(i,t)||(r=null==(t=1==(i=Dn(i)).length?t:mi(t,Ai(i,0,-1)))?e:t[Wn(i)]),r=r===e?n:r),Qr(r)?r.call(t):r},Ot.round=Qs,Ot.runInContext=t,Ot.size=function(e){var t=e?gn(e):0;return An(t)?t:vs(e).length},Ot.snakeCase=Rs,Ot.some=Er,Ot.sortedIndex=Xn,Ot.sortedLastIndex=Qn,Ot.startCase=Os,Ot.startsWith=function(e,t,i){return e=je(e),i=null==i?0:wt(i<0?0:+i||0,e.length),e.lastIndexOf(t,i)==i},Ot.sum=function(t,i,n){return n&&xn(t,i,n)&&(i=e),1==(i=pn(i,n,3)).length?function(e,t){for(var i=e.length,n=0;i--;)n+=+t(e[i])||0;return n}(zr(t)?t:Mn(t),i):(r=i,s=0,ni(t,function(e,t,i){s+=+r(e,t,i)||0}),s);var r,s},Ot.template=function(t,i,n){var r=Ot.templateSettings;n&&xn(t,i,n)&&(i=n=e),t=je(t);var s,o,a=Xt(Qt({},(i=Xt(Qt({},n||i),r,Yt)).imports),r.imports,Yt),l=vs(a),u=ki(a,l),c=0,h=i.interpolate||fe,p="__p += '",d=Ae((i.escape||fe).source+"|"+h.source+"|"+(h===ee?le:fe).source+"|"+(i.evaluate||fe).source+"|$","g"),f="//# sourceURL="+("sourceURL"in i?i.sourceURL:"lodash.templateSources["+ ++ye+"]")+"\n";t.replace(d,function(e,i,n,r,a,l){return n||(n=r),p+=t.slice(c,l).replace(me,We),i&&(s=!0,p+="' +\n__e("+i+") +\n'"),a&&(o=!0,p+="';\n"+a+";\n__p += '"),n&&(p+="' +\n((__t = ("+n+")) == null ? '' : __t) +\n'"),c=l+e.length,e}),p+="';\n";var m=i.variable;m||(p="with (obj) {\n"+p+"\n}\n"),p=(o?p.replace(W,""):p).replace(z,"$1").replace(Y,"$1;"),p="function("+(m||"obj")+") {\n"+(m?"":"obj || (obj = {});\n")+"var __t, __p = ''"+(s?", __e = _.escape":"")+(o?", __j = Array.prototype.join;\nfunction print() { __p += __j.call(arguments, '') }\n":";\n")+p+"return __p\n}";var g=Ds(function(){return Se(l,f+"return "+p).apply(e,u)});if(g.source=p,Xr(g))throw g;return g},Ot.trim=Ms,Ot.trimLeft=function(e,t,i){var n=e;return(e=je(e))?(i?xn(n,t,i):null==t)?e.slice(Ke(e)):e.slice(Be(e,t+"")):e},Ot.trimRight=function(e,t,i){var n=e;return(e=je(e))?(i?xn(n,t,i):null==t)?e.slice(0,Ze(e)+1):e.slice(0,Fe(e,t+"")+1):e},Ot.trunc=function(t,i,n){n&&xn(t,i,n)&&(i=e);var r=d,s=f;if(null!=i)if(Kr(i)){var o="separator"in i?i.separator:o;r="length"in i?+i.length||0:r,s="omission"in i?je(i.omission):s}else r=+i||0;if(r>=(t=je(t)).length)return t;var a=r-s.length;if(a<1)return s;var l=t.slice(0,a);if(null==o)return l+s;if(es(o)){if(t.slice(a).search(o)){var u,c,h=t.slice(0,a);for(o.global||(o=Ae(o.source,(ue.exec(o)||"")+"g")),o.lastIndex=0;u=o.exec(h);)c=u.index;l=l.slice(0,null==c?a:c)}}else if(t.indexOf(o,a)!=a){var p=l.lastIndexOf(o);p>-1&&(l=l.slice(0,p))}return l+s},Ot.unescape=function(e){return(e=je(e))&&K.test(e)?e.replace(X,Je):e},Ot.uniqueId=function(e){var t=++Xe;return je(e)+t},Ot.words=Ls,Ot.all=ur,Ot.any=Er,Ot.contains=gr,Ot.eq=Yr,Ot.detect=hr,Ot.foldl=Sr,Ot.foldr=xr,Ot.head=Hn,Ot.include=gr,Ot.inject=Sr,Us(Ot,(Gs={},pi(Ot,function(e,t){Ot.prototype[t]||(Gs[t]=e)}),Gs),!1),Ot.sample=Tr,Ot.prototype.sample=function(e){return this.__chain__||null!=e?this.thru(function(t){return Tr(t,e)}):Tr(this.value())},Ot.VERSION=n,Ft(["bind","bindKey","curry","curryRight","partial","partialRight"],function(e){Ot[e].placeholder=Ot}),Ft(["drop","take"],function(e,t){Dt.prototype[e]=function(i){var n=this.__filtered__;if(n&&!t)return new Dt(this);i=null==i?1:bt(mt(i)||0,0);var r=this.clone();return n?r.__takeCount__=wt(r.__takeCount__,i):r.__views__.push({size:i,type:e+(r.__dir__<0?"Right":"")}),r},Dt.prototype[e+"Right"]=function(t){return this.reverse()[e](t).reverse()}}),Ft(["filter","map","takeWhile"],function(e,t){var i=t+1,n=i!=b;Dt.prototype[e]=function(e,t){var r=this.clone();return r.__iteratees__.push({iteratee:pn(e,t,1),type:i}),r.__filtered__=r.__filtered__||n,r}}),Ft(["first","last"],function(e,t){var i="take"+(t?"Right":"");Dt.prototype[e]=function(){return this[i](1).value()[0]}}),Ft(["initial","rest"],function(e,t){var i="drop"+(t?"":"Right");Dt.prototype[e]=function(){return this.__filtered__?new Dt(this):this[i](1)}}),Ft(["pluck","where"],function(e,t){var i=t?"filter":"map",n=t?bi:qs;Dt.prototype[e]=function(e){return this[i](n(e))}}),Dt.prototype.compact=function(){return this.filter(Vs)},Dt.prototype.reject=function(e,t){return e=pn(e,t,1),this.filter(function(t){return!e(t)})},Dt.prototype.slice=function(t,i){t=null==t?0:+t||0;var n=this;return n.__filtered__&&(t>0||i<0)?new Dt(n):(t<0?n=n.takeRight(-t):t&&(n=n.drop(t)),i!==e&&(n=(i=+i||0)<0?n.dropRight(-i):n.take(i-t)),n)},Dt.prototype.takeRightWhile=function(e,t){return this.reverse().takeWhile(e,t).reverse()},Dt.prototype.toArray=function(){return this.take(At)},pi(Dt.prototype,function(t,i){var n=/^(?:filter|map|reject)|While$/.test(i),r=/^(?:first|last)$/.test(i),s=Ot[r?"take"+("last"==i?"Right":""):i];s&&(Ot.prototype[i]=function(){var i=r?[1]:arguments,o=this.__chain__,a=this.__wrapped__,l=!!this.__actions__.length,u=a instanceof Dt,c=i[0],h=u||zr(a);h&&n&&"function"==typeof c&&1!=c.length&&(u=h=!1);var p=function(t){return r&&o?s(t,1)[0]:s.apply(e,Gt([t],i))},d={func:sr,args:[p],thisArg:e},f=u&&!l;if(r&&!o)return f?((a=a.clone()).__actions__.push(d),t.call(a)):s.call(e,this.value())[0];if(!r&&h){a=f?a:new Dt(this);var m=t.apply(a,i);return m.__actions__.push(d),new Lt(m,o)}return this.thru(p)})}),Ft(["join","pop","push","replace","shift","sort","splice","split","unshift"],function(e){var t=(/^(?:replace|split)$/.test(e)?ke:_e)[e],i=/^(?:push|sort|unshift)$/.test(e)?"tap":"thru",n=/^(?:join|pop|replace|shift)$/.test(e);Ot.prototype[e]=function(){var e=arguments;return n&&!this.__chain__?t.apply(this.value(),e):this[i](function(i){return t.apply(i,e)})}}),pi(Dt.prototype,function(e,t){var i=Ot[t];if(i){var n=i.name+"";(Rt[n]||(Rt[n]=[])).push({name:t,func:i})}}),Rt[an(e,s).name]=[{name:"wrapper",func:e}],Dt.prototype.clone=function(){var e=new Dt(this.__wrapped__);return e.__actions__=Bt(this.__actions__),e.__dir__=this.__dir__,e.__filtered__=this.__filtered__,e.__iteratees__=Bt(this.__iteratees__),e.__takeCount__=this.__takeCount__,e.__views__=Bt(this.__views__),e},Dt.prototype.reverse=function(){if(this.__filtered__){var e=new Dt(this);e.__dir__=-1,e.__filtered__=!0}else(e=this.clone()).__dir__*=-1;return e},Dt.prototype.value=function(){var e=this.__wrapped__.value(),t=this.__dir__,i=zr(e),n=t<0,r=i?e.length:0,s=function(e,t,i){for(var n=-1,r=i.length;++n<r;){var s=i[n],o=s.size;switch(s.type){case"drop":e+=o;break;case"dropRight":t-=o;break;case"take":t=wt(t,e+o);break;case"takeRight":e=bt(e,t-o)}}return{start:e,end:t}}(0,r,this.__views__),o=s.start,a=s.end,l=a-o,u=n?a:o-1,c=this.__iteratees__,h=c.length,p=0,d=wt(l,this.__takeCount__);if(!i||r<v||r==l&&d==l)return Oi(e,this.__actions__);var f=[];e:for(;l--&&p<d;){for(var m=-1,g=e[u+=t];++m<h;){var w=c[m],S=w.iteratee,x=w.type,T=S(g);if(x==b)g=T;else if(!T){if(x==y)continue e;break e}}f[p++]=g}return f},Ot.prototype.chain=function(){return rr(this)},Ot.prototype.commit=function(){return new Lt(this.value(),this.__chain__)},Ot.prototype.concat=or,Ot.prototype.plant=function(e){for(var t,i=this;i instanceof Mt;){var n=Nn(i);t?r.__wrapped__=n:t=n;var r=n;i=i.__wrapped__}return r.__wrapped__=e,t},Ot.prototype.reverse=function(){var t=this.__wrapped__,i=function(e){return e.reverse()};if(t instanceof Dt){var n=t;return this.__actions__.length&&(n=new Dt(this)),(n=n.reverse()).__actions__.push({func:sr,args:[i],thisArg:e}),new Lt(n,this.__chain__)}return this.thru(i)},Ot.prototype.toString=function(){return this.value()+""},Ot.prototype.run=Ot.prototype.toJSON=Ot.prototype.valueOf=Ot.prototype.value=function(){return Oi(this.__wrapped__,this.__actions__)},Ot.prototype.collect=Ot.prototype.map,Ot.prototype.head=Ot.prototype.first,Ot.prototype.select=Ot.prototype.filter,Ot.prototype.tail=Ot.prototype.rest,Ot}();"function"==typeof define&&"object"==_typeof(define.amd)&&define.amd?(Me._=$e,define("lodash",[],function(){return $e})):Pe&&_e?Oe?(_e.exports=$e)._=$e:Pe._=$e:Me._=$e}.call(this),define("helpers/dataVersioner",["require","lodash"],function(e){"use strict";var t=e("lodash"),i=/ version: ([0-9]+.*)+ /,n=function(e){var t=e.split(".").map(function(e){return parseInt(e)}),i=_slicedToArray(t,4);return{major:i[0],minor:i[1],build:i[2],revision:i[3]}};return{major:0,minor:0,build:0,revision:0,init:function(){var e,r;this.version=(e=t.first(t.filter(document.head.childNodes,function(e){return e.nodeType===e.COMMENT_NODE&&i.test(e.nodeValue)}))||{nodeValue:" version: 0.0.0.0 "},r=i.exec(e.nodeValue),n(r[1])),this.fixThemeName().fixStyles().addVideoPen()},setDataVersion:function(e){this.version=n(e)},parseParams:function(){if(null!=window.globals.parsedParams)return window.globals.parsedParams;for(var e,t=window.location.search.substr(1).split("+").join(" "),i={},n=/[?&]?([^=]+)=([^&]*)/g;e=n.exec(t);)i[decodeURIComponent(e[1]).trim()]=decodeURIComponent(e[2]).trim();return window.globals.parsedParams=i,i},fixStyles:function(){if(window.isMobile.any&&this.version.major<=3&&this.version.minor<=14){var e=null!=window.globals.parseParams?window.globals.parseParams():this.parseParams(),t=window.isMobile.phone||"phone"===e.deviceType;(window.isMobile.any||null!=e.deviceType)&&(document.body.classList.add(t?"is-phone":"is-tablet"),null!=window.vInterfaceObject&&window.vInterfaceObject.isRise&&this.version.minor<=13&&(document.body.style.background="transparent"))}return this},fixThemeName:function(){return null!=window.globals.themeName&&"null"!==window.globals.themeName||(window.globals.themeName="classic"),this.isClassic="classic"===window.globals.themeName,this},addVideoPen:function(){if(null==document.getElementById("video-pen")){var e=document.createElement("div");e.id="video-pen",e.classList.add("offscreen"),document.body.appendChild(e)}return this},hasPatternImageFlag:function(){return this.version.major>=3&&this.version.minor>=11}}}),define("features/featureOverrides",[],function(){"use strict";return{}}),define("features/featuresHelper",["features/featureOverrides"],function(e){"use strict";return{initialize:function(){(null==window.globals.features?[]:window.globals.features.split(",")).forEach(function(t){null!=e[t]&&requirejs.config(Object.keys(e[t]).reduce(function(i,n){var r=e[t][n];return i.map["*"][n]=r,i},{map:{"*":{}}}))})}}}),function(e){if("object"===("undefined"==typeof exports?"undefined":_typeof(exports))&&"undefined"!=typeof module)module.exports=e();else if("function"==typeof define&&define.amd)define("react",[],e);else{("undefined"!=typeof window?window:"undefined"!=typeof global?global:"undefined"!=typeof self?self:this).React=e()}}(function(){return function e(t,i,n){function r(o,a){if(!i[o]){if(!t[o]){var l="function"==typeof require&&require;if(!a&&l)return l(o,!0);if(s)return s(o,!0);var u=new Error("Cannot find module '"+o+"'");throw u.code="MODULE_NOT_FOUND",u}var c=i[o]={exports:{}};t[o][0].call(c.exports,function(e){var i=t[o][1][e];return r(i||e)},c,c.exports,e,t,i,n)}return i[o].exports}for(var s="function"==typeof require&&require,o=0;o<n.length;o++)r(n[o]);return r}({1:[function(e,t,i){"use strict";var n=e(22),r=e(26),s=e(37),o=e(29),a=e(64),l=e(94),u=e(96),c=e(118),h=e(140),p=e(143),d=e(173),f=!1;r.addons={CSSTransitionGroup:o,LinkedStateMixin:n,PureRenderMixin:s,TransitionGroup:l,batchedUpdates:function(){return d(f,"React.addons.batchedUpdates is deprecated. Use ReactDOM.unstable_batchedUpdates instead."),f=!0,u.batchedUpdates.apply(this,arguments)},cloneWithProps:c,createFragment:a.create,shallowCompare:h,update:p},r.addons.Perf=e(55),r.addons.TestUtils=e(91),t.exports=r},{118:118,140:140,143:143,173:173,22:22,26:26,29:29,37:37,55:55,64:64,91:91,94:94,96:96}],2:[function(e,t,i){"use strict";var n=e(72),r=e(122),s=e(155),o={Mixin:{componentDidMount:function(){this.props.autoFocus&&s(r(this))}},focusDOMComponent:function(){s(n.getNode(this._rootNodeID))}};t.exports=o},{122:122,155:155,72:72}],3:[function(e,t,i){"use strict";var n=e(15),r=e(19),s=e(147),o=e(20),a=e(103),l=e(107),u=e(166),c=[9,13,27,32],h=229,p=s.canUseDOM&&"CompositionEvent"in window,d=null;s.canUseDOM&&"documentMode"in document&&(d=document.documentMode);var f,m=s.canUseDOM&&"TextEvent"in window&&!d&&!("object"===(void 0===(f=window.opera)?"undefined":_typeof(f))&&"function"==typeof f.version&&parseInt(f.version(),10)<=12),g=s.canUseDOM&&(!p||d&&d>8&&d<=11);var v=32,y=String.fromCharCode(v),b=n.topLevelTypes,w={beforeInput:{phasedRegistrationNames:{bubbled:u({onBeforeInput:null}),captured:u({onBeforeInputCapture:null})},dependencies:[b.topCompositionEnd,b.topKeyPress,b.topTextInput,b.topPaste]},compositionEnd:{phasedRegistrationNames:{bubbled:u({onCompositionEnd:null}),captured:u({onCompositionEndCapture:null})},dependencies:[b.topBlur,b.topCompositionEnd,b.topKeyDown,b.topKeyPress,b.topKeyUp,b.topMouseDown]},compositionStart:{phasedRegistrationNames:{bubbled:u({onCompositionStart:null}),captured:u({onCompositionStartCapture:null})},dependencies:[b.topBlur,b.topCompositionStart,b.topKeyDown,b.topKeyPress,b.topKeyUp,b.topMouseDown]},compositionUpdate:{phasedRegistrationNames:{bubbled:u({onCompositionUpdate:null}),captured:u({onCompositionUpdateCapture:null})},dependencies:[b.topBlur,b.topCompositionUpdate,b.topKeyDown,b.topKeyPress,b.topKeyUp,b.topMouseDown]}},S=!1;function x(e,t){switch(e){case b.topKeyUp:return-1!==c.indexOf(t.keyCode);case b.topKeyDown:return t.keyCode!==h;case b.topKeyPress:case b.topMouseDown:case b.topBlur:return!0;default:return!1}}function T(e){var t=e.detail;return"object"===(void 0===t?"undefined":_typeof(t))&&"data"in t?t.data:null}var E=null;function A(e,t,i,n,s){var l,u,c;if(p?l=function(e){switch(e){case b.topCompositionStart:return w.compositionStart;case b.topCompositionEnd:return w.compositionEnd;case b.topCompositionUpdate:return w.compositionUpdate}}(e):E?x(e,n)&&(l=w.compositionEnd):(c=n,e===b.topKeyDown&&c.keyCode===h&&(l=w.compositionStart)),!l)return null;g&&(E||l!==w.compositionStart?l===w.compositionEnd&&E&&(u=E.getData()):E=o.getPooled(t));var d=a.getPooled(l,i,n,s);if(u)d.data=u;else{var f=T(n);null!==f&&(d.data=f)}return r.accumulateTwoPhaseDispatches(d),d}function C(e,t,i,n,s){var a;if(!(a=m?function(e,t){switch(e){case b.topCompositionEnd:return T(t);case b.topKeyPress:return t.which!==v?null:(S=!0,y);case b.topTextInput:var i=t.data;return i===y&&S?null:i;default:return null}}(e,n):function(e,t){if(E){if(e===b.topCompositionEnd||x(e,t)){var i=E.getData();return o.release(E),E=null,i}return null}switch(e){case b.topPaste:return null;case b.topKeyPress:return t.which&&(!((n=t).ctrlKey||n.altKey||n.metaKey)||n.ctrlKey&&n.altKey)?String.fromCharCode(t.which):null;case b.topCompositionEnd:return g?null:t.data;default:return null}var n}(e,n)))return null;var u=l.getPooled(w.beforeInput,i,n,s);return u.data=a,r.accumulateTwoPhaseDispatches(u),u}var P={eventTypes:w,extractEvents:function(e,t,i,n,r){return[A(e,t,i,n,r),C(e,0,i,n,r)]}};t.exports=P},{103:103,107:107,147:147,15:15,166:166,19:19,20:20}],4:[function(e,t,i){"use strict";var n={animationIterationCount:!0,boxFlex:!0,boxFlexGroup:!0,boxOrdinalGroup:!0,columnCount:!0,flex:!0,flexGrow:!0,flexPositive:!0,flexShrink:!0,flexNegative:!0,flexOrder:!0,fontWeight:!0,lineClamp:!0,lineHeight:!0,opacity:!0,order:!0,orphans:!0,tabSize:!0,widows:!0,zIndex:!0,zoom:!0,fillOpacity:!0,stopOpacity:!0,strokeDashoffset:!0,strokeOpacity:!0,strokeWidth:!0};var r=["Webkit","ms","Moz","O"];Object.keys(n).forEach(function(e){r.forEach(function(t){var i,r;n[(i=t,r=e,i+r.charAt(0).toUpperCase()+r.substring(1))]=n[e]})});var s={isUnitlessNumber:n,shorthandPropertyExpansions:{background:{backgroundAttachment:!0,backgroundColor:!0,backgroundImage:!0,backgroundPositionX:!0,backgroundPositionY:!0,backgroundRepeat:!0},backgroundPosition:{backgroundPositionX:!0,backgroundPositionY:!0},border:{borderWidth:!0,borderStyle:!0,borderColor:!0},borderBottom:{borderBottomWidth:!0,borderBottomStyle:!0,borderBottomColor:!0},borderLeft:{borderLeftWidth:!0,borderLeftStyle:!0,borderLeftColor:!0},borderRight:{borderRightWidth:!0,borderRightStyle:!0,borderRightColor:!0},borderTop:{borderTopWidth:!0,borderTopStyle:!0,borderTopColor:!0},font:{fontStyle:!0,fontVariant:!0,fontWeight:!0,fontSize:!0,lineHeight:!0,fontFamily:!0},outline:{outlineWidth:!0,outlineStyle:!0,outlineColor:!0}}};t.exports=s},{}],5:[function(e,t,i){"use strict";var n=e(4),r=e(147),s=e(78),o=e(149),a=e(119),l=e(160),u=e(168),c=e(173),h=u(function(e){return l(e)}),p=!1,d="cssFloat";if(r.canUseDOM){var f=document.createElement("div").style;try{f.font=""}catch(e){p=!0}void 0===document.documentElement.style.cssFloat&&(d="styleFloat")}var m=/^(?:webkit|moz|o)[A-Z]/,g=/;\s*$/,v={},y={},b=function(e,t){var i,n,r,s;e.indexOf("-")>-1?(s=e,v.hasOwnProperty(s)&&v[s]||(v[s]=!0,c(!1,"Unsupported style property %s. Did you mean %s?",s,o(s)))):m.test(e)?(r=e,v.hasOwnProperty(r)&&v[r]||(v[r]=!0,c(!1,"Unsupported vendor-prefixed style property %s. Did you mean %s?",r,r.charAt(0).toUpperCase()+r.slice(1)))):g.test(t)&&(i=e,n=t,y.hasOwnProperty(n)&&y[n]||(y[n]=!0,c(!1,'Style property values shouldn\'t contain a semicolon. Try "%s: %s" instead.',i,n.replace(g,""))))},w={createMarkupForStyles:function(e){var t="";for(var i in e)if(e.hasOwnProperty(i)){var n=e[i];b(i,n),null!=n&&(t+=h(i)+":",t+=a(i,n)+";")}return t||null},setValueForStyles:function(e,t){var i=e.style;for(var r in t)if(t.hasOwnProperty(r)){b(r,t[r]);var s=a(r,t[r]);if("float"===r&&(r=d),s)i[r]=s;else{var o=p&&n.shorthandPropertyExpansions[r];if(o)for(var l in o)i[l]="";else i[r]=""}}}};s.measureMethods(w,"CSSPropertyOperations",{setValueForStyles:"setValueForStyles"}),t.exports=w},{119:119,147:147,149:149,160:160,168:168,173:173,4:4,78:78}],6:[function(e,t,i){"use strict";var n=e(25),r=e(24),s=e(161);function o(){this._callbacks=null,this._contexts=null}r(o.prototype,{enqueue:function(e,t){this._callbacks=this._callbacks||[],this._contexts=this._contexts||[],this._callbacks.push(e),this._contexts.push(t)},notifyAll:function(){var e=this._callbacks,t=this._contexts;if(e){e.length!==t.length&&s(!1,"Mismatched list of contexts in callback queue"),this._callbacks=null,this._contexts=null;for(var i=0;i<e.length;i++)e[i].call(t[i]);e.length=0,t.length=0}},reset:function(){this._callbacks=null,this._contexts=null},destructor:function(){this.reset()}}),n.addPoolingTo(o),t.exports=o},{161:161,24:24,25:25}],7:[function(e,t,i){"use strict";var n=e(15),r=e(16),s=e(19),o=e(147),a=e(96),l=e(105),u=e(128),c=e(133),h=e(134),p=e(166),d=n.topLevelTypes,f={change:{phasedRegistrationNames:{bubbled:p({onChange:null}),captured:p({onChangeCapture:null})},dependencies:[d.topBlur,d.topChange,d.topClick,d.topFocus,d.topInput,d.topKeyDown,d.topKeyUp,d.topSelectionChange]}},m=null,g=null,v=null,y=null;var b=!1;function w(e){var t=l.getPooled(f.change,g,e,u(e));s.accumulateTwoPhaseDispatches(t),a.batchedUpdates(S,t)}function S(e){r.enqueueEvents(e),r.processEventQueue(!1)}function x(){m&&(m.detachEvent("onchange",w),m=null,g=null)}function T(e,t,i){if(e===d.topChange)return i}function E(e,t,i){e===d.topFocus?(x(),g=i,(m=t).attachEvent("onchange",w)):e===d.topBlur&&x()}o.canUseDOM&&(b=c("change")&&(!("documentMode"in document)||document.documentMode>8));var A=!1;o.canUseDOM&&(A=c("input")&&(!("documentMode"in document)||document.documentMode>9));var C={get:function(){return y.get.call(this)},set:function(e){v=""+e,y.set.call(this,e)}};function P(){m&&(delete m.value,m.detachEvent("onpropertychange",_),m=null,g=null,v=null,y=null)}function _(e){if("value"===e.propertyName){var t=e.srcElement.value;t!==v&&(v=t,w(e))}}function I(e,t,i){if(e===d.topInput)return i}function k(e,t,i){var n;e===d.topFocus?(P(),m=n=t,g=i,v=n.value,y=Object.getOwnPropertyDescriptor(n.constructor.prototype,"value"),Object.defineProperty(m,"value",C),m.attachEvent("onpropertychange",_)):e===d.topBlur&&P()}function R(e,t,i){if((e===d.topSelectionChange||e===d.topKeyUp||e===d.topKeyDown)&&m&&m.value!==v)return v=m.value,g}function O(e,t,i){if(e===d.topClick)return i}var M={eventTypes:f,extractEvents:function(e,t,i,n,r){var o,a,u,c,p;if("select"===(p=(c=t).nodeName&&c.nodeName.toLowerCase())||"input"===p&&"file"===c.type?b?o=T:a=E:h(t)?A?o=I:(o=R,a=k):!(u=t).nodeName||"input"!==u.nodeName.toLowerCase()||"checkbox"!==u.type&&"radio"!==u.type||(o=O),o){var d=o(e,t,i);if(d){var m=l.getPooled(f.change,d,n,r);return m.type="change",s.accumulateTwoPhaseDispatches(m),m}}a&&a(e,t,i)}};t.exports=M},{105:105,128:128,133:133,134:134,147:147,15:15,16:16,166:166,19:19,96:96}],8:[function(e,t,i){"use strict";var n=0,r={createReactRootIndex:function(){return n++}};t.exports=r},{}],9:[function(e,t,i){"use strict";var n=e(12),r=e(74),s=e(78),o=e(138),a=e(139),l=e(161);function u(e,t,i){var n=i>=e.childNodes.length?null:e.childNodes.item(i);e.insertBefore(t,n)}var c={dangerouslyReplaceNodeWithMarkup:n.dangerouslyReplaceNodeWithMarkup,updateTextContent:a,processUpdates:function(e,t){for(var i,s,c=null,h=null,p=0;p<e.length;p++)if((i=e[p]).type===r.MOVE_EXISTING||i.type===r.REMOVE_NODE){var d=i.fromIndex,f=i.parentNode.childNodes[d],m=i.parentID;f||l(!1,"processUpdates(): Unable to find child %s of element. This probably means the DOM was unexpectedly mutated (e.g., by the browser), usually due to forgetting a <tbody> when using tables, nesting tags like <form>, <p>, or <a>, or using non-SVG elements in an <svg> parent. Try inspecting the child nodes of the element with React ID `%s`.",d,m),(c=c||{})[m]=c[m]||[],c[m][d]=f,(h=h||[]).push(f)}if(s=t.length&&"string"==typeof t[0]?n.dangerouslyRenderMarkup(t):t,h)for(var g=0;g<h.length;g++)h[g].parentNode.removeChild(h[g]);for(var v=0;v<e.length;v++)switch((i=e[v]).type){case r.INSERT_MARKUP:u(i.parentNode,s[i.markupIndex],i.toIndex);break;case r.MOVE_EXISTING:u(i.parentNode,c[i.parentID][i.fromIndex],i.toIndex);break;case r.SET_MARKUP:o(i.parentNode,i.content);break;case r.TEXT_CONTENT:a(i.parentNode,i.content);break;case r.REMOVE_NODE:}}};s.measureMethods(c,"DOMChildrenOperations",{updateTextContent:"updateTextContent"}),t.exports=c},{12:12,138:138,139:139,161:161,74:74,78:78}],10:[function(e,t,i){"use strict";var n=e(161);function r(e,t){return(e&t)===t}var s={MUST_USE_ATTRIBUTE:1,MUST_USE_PROPERTY:2,HAS_SIDE_EFFECTS:4,HAS_BOOLEAN_VALUE:8,HAS_NUMERIC_VALUE:16,HAS_POSITIVE_NUMERIC_VALUE:48,HAS_OVERLOADED_BOOLEAN_VALUE:64,injectDOMPropertyConfig:function(e){var t=s,i=e.Properties||{},o=e.DOMAttributeNamespaces||{},l=e.DOMAttributeNames||{},u=e.DOMPropertyNames||{},c=e.DOMMutationMethods||{};for(var h in e.isCustomAttribute&&a._isCustomAttributeFunctions.push(e.isCustomAttribute),i){a.properties.hasOwnProperty(h)&&n(!1,"injectDOMPropertyConfig(...): You're trying to inject DOM property '%s' which has already been injected. You may be accidentally injecting the same DOM property config twice, or you may be injecting two configs that have conflicting property names.",h);var p=h.toLowerCase(),d=i[h],f={attributeName:p,attributeNamespace:null,propertyName:h,mutationMethod:null,mustUseAttribute:r(d,t.MUST_USE_ATTRIBUTE),mustUseProperty:r(d,t.MUST_USE_PROPERTY),hasSideEffects:r(d,t.HAS_SIDE_EFFECTS),hasBooleanValue:r(d,t.HAS_BOOLEAN_VALUE),hasNumericValue:r(d,t.HAS_NUMERIC_VALUE),hasPositiveNumericValue:r(d,t.HAS_POSITIVE_NUMERIC_VALUE),hasOverloadedBooleanValue:r(d,t.HAS_OVERLOADED_BOOLEAN_VALUE)};if(f.mustUseAttribute&&f.mustUseProperty&&n(!1,"DOMProperty: Cannot require using both attribute and property: %s",h),!f.mustUseProperty&&f.hasSideEffects&&n(!1,"DOMProperty: Properties that have side effects must use property: %s",h),f.hasBooleanValue+f.hasNumericValue+f.hasOverloadedBooleanValue<=1||n(!1,"DOMProperty: Value can be one of boolean, overloaded boolean, or numeric value, but not a combination: %s",h),a.getPossibleStandardName[p]=h,l.hasOwnProperty(h)){var m=l[h];f.attributeName=m,a.getPossibleStandardName[m]=h}o.hasOwnProperty(h)&&(f.attributeNamespace=o[h]),u.hasOwnProperty(h)&&(f.propertyName=u[h]),c.hasOwnProperty(h)&&(f.mutationMethod=c[h]),a.properties[h]=f}}},o={},a={ID_ATTRIBUTE_NAME:"data-reactid",properties:{},getPossibleStandardName:{},_isCustomAttributeFunctions:[],isCustomAttribute:function(e){for(var t=0;t<a._isCustomAttributeFunctions.length;t++){if((0,a._isCustomAttributeFunctions[t])(e))return!0}return!1},getDefaultValueForProperty:function(e,t){var i,n=o[e];return n||(o[e]=n={}),t in n||(i=document.createElement(e),n[t]=i[t]),n[t]},injection:s};t.exports=a},{161:161}],11:[function(e,t,i){"use strict";var n=e(10),r=e(78),s=e(136),o=e(173),a=/^[a-zA-Z_][\w\.\-]*$/,l={},u={};function c(e){return!!u.hasOwnProperty(e)||!l.hasOwnProperty(e)&&(a.test(e)?(u[e]=!0,!0):(l[e]=!0,o(!1,"Invalid attribute name: `%s`",e),!1))}function h(e,t){return null==t||e.hasBooleanValue&&!t||e.hasNumericValue&&isNaN(t)||e.hasPositiveNumericValue&&t<1||e.hasOverloadedBooleanValue&&!1===t}var p={children:!0,dangerouslySetInnerHTML:!0,key:!0,ref:!0},d={},f=function(e){if(!(p.hasOwnProperty(e)&&p[e]||d.hasOwnProperty(e)&&d[e])){d[e]=!0;var t=e.toLowerCase(),i=n.isCustomAttribute(t)?t:n.getPossibleStandardName.hasOwnProperty(t)?n.getPossibleStandardName[t]:null;o(null==i,"Unknown DOM property %s. Did you mean %s?",e,i)}},m={createMarkupForID:function(e){return n.ID_ATTRIBUTE_NAME+"="+s(e)},setAttributeForID:function(e,t){e.setAttribute(n.ID_ATTRIBUTE_NAME,t)},createMarkupForProperty:function(e,t){var i=n.properties.hasOwnProperty(e)?n.properties[e]:null;if(i){if(h(i,t))return"";var r=i.attributeName;return i.hasBooleanValue||i.hasOverloadedBooleanValue&&!0===t?r+'=""':r+"="+s(t)}return n.isCustomAttribute(e)?null==t?"":e+"="+s(t):(f(e),null)},createMarkupForCustomAttribute:function(e,t){return c(e)&&null!=t?e+"="+s(t):""},setValueForProperty:function(e,t,i){var r=n.properties.hasOwnProperty(t)?n.properties[t]:null;if(r){var s=r.mutationMethod;if(s)s(e,i);else if(h(r,i))this.deleteValueForProperty(e,t);else if(r.mustUseAttribute){var o=r.attributeName,a=r.attributeNamespace;a?e.setAttributeNS(a,o,""+i):r.hasBooleanValue||r.hasOverloadedBooleanValue&&!0===i?e.setAttribute(o,""):e.setAttribute(o,""+i)}else{var l=r.propertyName;r.hasSideEffects&&""+e[l]==""+i||(e[l]=i)}}else n.isCustomAttribute(t)?m.setValueForAttribute(e,t,i):f(t)},setValueForAttribute:function(e,t,i){c(t)&&(null==i?e.removeAttribute(t):e.setAttribute(t,""+i))},deleteValueForProperty:function(e,t){var i=n.properties.hasOwnProperty(t)?n.properties[t]:null;if(i){var r=i.mutationMethod;if(r)r(e,void 0);else if(i.mustUseAttribute)e.removeAttribute(i.attributeName);else{var s=i.propertyName,o=n.getDefaultValueForProperty(e.nodeName,s);i.hasSideEffects&&""+e[s]===o||(e[s]=o)}}else n.isCustomAttribute(t)?e.removeAttribute(t):f(t)}};r.measureMethods(m,"DOMPropertyOperations",{setValueForProperty:"setValueForProperty",setValueForAttribute:"setValueForAttribute",deleteValueForProperty:"deleteValueForProperty"}),t.exports=m},{10:10,136:136,173:173,78:78}],12:[function(e,t,i){"use strict";var n=e(147),r=e(152),s=e(153),o=e(157),a=e(161),l=/^(<[^ \/>]+)/,u="data-danger-index";var c={dangerouslyRenderMarkup:function(e){var t;n.canUseDOM||a(!1,"dangerouslyRenderMarkup(...): Cannot render markup in a worker thread. Make sure `window` and `document` are available globally before requiring React when unit testing or use ReactDOMServer.renderToString for server rendering.");for(var i,c={},h=0;h<e.length;h++)e[h]||a(!1,"dangerouslyRenderMarkup(...): Missing markup."),t=(i=e[h]).substring(1,i.indexOf(" ")),c[t=o(t)?t:"*"]=c[t]||[],c[t][h]=e[h];var p=[],d=0;for(t in c)if(c.hasOwnProperty(t)){var f,m=c[t];for(f in m)if(m.hasOwnProperty(f)){var g=m[f];m[f]=g.replace(l,"$1 "+u+'="'+f+'" ')}for(var v=r(m.join(""),s),y=0;y<v.length;++y){var b=v[y];b.hasAttribute&&b.hasAttribute(u)?(f=+b.getAttribute(u),b.removeAttribute(u),p.hasOwnProperty(f)&&a(!1,"Danger: Assigning to an already-occupied result index."),p[f]=b,d+=1):console.error("Danger: Discarding unexpected node:",b)}}return d!==p.length&&a(!1,"Danger: Did not assign to every index of resultList."),p.length!==e.length&&a(!1,"Danger: Expected markup to render %s nodes, but rendered %s.",e.length,p.length),p},dangerouslyReplaceNodeWithMarkup:function(e,t){var i;n.canUseDOM||a(!1,"dangerouslyReplaceNodeWithMarkup(...): Cannot render markup in a worker thread. Make sure `window` and `document` are available globally before requiring React when unit testing or use ReactDOMServer.renderToString() for server rendering."),t||a(!1,"dangerouslyReplaceNodeWithMarkup(...): Missing markup."),"html"===e.tagName.toLowerCase()&&a(!1,"dangerouslyReplaceNodeWithMarkup(...): Cannot replace markup of the <html> node. This is because browser quirks make this unreliable and/or slow. If you want to render to the root you must use server rendering. See ReactDOMServer.renderToString()."),i="string"==typeof t?r(t,s)[0]:t,e.parentNode.replaceChild(i,e)}};t.exports=c},{147:147,152:152,153:153,157:157,161:161}],13:[function(e,t,i){"use strict";var n=e(166),r=[n({ResponderEventPlugin:null}),n({SimpleEventPlugin:null}),n({TapEventPlugin:null}),n({EnterLeaveEventPlugin:null}),n({ChangeEventPlugin:null}),n({SelectEventPlugin:null}),n({BeforeInputEventPlugin:null})];t.exports=r},{166:166}],14:[function(e,t,i){"use strict";var n=e(15),r=e(19),s=e(109),o=e(72),a=e(166),l=n.topLevelTypes,u=o.getFirstReactDOM,c={mouseEnter:{registrationName:a({onMouseEnter:null}),dependencies:[l.topMouseOut,l.topMouseOver]},mouseLeave:{registrationName:a({onMouseLeave:null}),dependencies:[l.topMouseOut,l.topMouseOver]}},h=[null,null],p={eventTypes:c,extractEvents:function(e,t,i,n,a){if(e===l.topMouseOver&&(n.relatedTarget||n.fromElement))return null;if(e!==l.topMouseOut&&e!==l.topMouseOver)return null;var p,d,f;if(t.window===t)p=t;else{var m=t.ownerDocument;p=m?m.defaultView||m.parentWindow:window}var g="",v="";if(e===l.topMouseOut?(d=t,g=i,(f=u(n.relatedTarget||n.toElement))?v=o.getID(f):f=p,f=f||p):(d=p,f=t,v=i),d===f)return null;var y=s.getPooled(c.mouseLeave,g,n,a);y.type="mouseleave",y.target=d,y.relatedTarget=f;var b=s.getPooled(c.mouseEnter,v,n,a);return b.type="mouseenter",b.target=f,b.relatedTarget=d,r.accumulateEnterLeaveDispatches(y,b,g,v),h[0]=y,h[1]=b,h}};t.exports=p},{109:109,15:15,166:166,19:19,72:72}],15:[function(e,t,i){"use strict";var n=e(165),r=n({bubbled:null,captured:null}),s={topLevelTypes:n({topAbort:null,topBlur:null,topCanPlay:null,topCanPlayThrough:null,topChange:null,topClick:null,topCompositionEnd:null,topCompositionStart:null,topCompositionUpdate:null,topContextMenu:null,topCopy:null,topCut:null,topDoubleClick:null,topDrag:null,topDragEnd:null,topDragEnter:null,topDragExit:null,topDragLeave:null,topDragOver:null,topDragStart:null,topDrop:null,topDurationChange:null,topEmptied:null,topEncrypted:null,topEnded:null,topError:null,topFocus:null,topInput:null,topKeyDown:null,topKeyPress:null,topKeyUp:null,topLoad:null,topLoadedData:null,topLoadedMetadata:null,topLoadStart:null,topMouseDown:null,topMouseMove:null,topMouseOut:null,topMouseOver:null,topMouseUp:null,topPaste:null,topPause:null,topPlay:null,topPlaying:null,topProgress:null,topRateChange:null,topReset:null,topScroll:null,topSeeked:null,topSeeking:null,topSelectionChange:null,topStalled:null,topSubmit:null,topSuspend:null,topTextInput:null,topTimeUpdate:null,topTouchCancel:null,topTouchEnd:null,topTouchMove:null,topTouchStart:null,topVolumeChange:null,topWaiting:null,topWheel:null}),PropagationPhases:r};t.exports=s},{165:165}],16:[function(e,t,i){"use strict";var n=e(17),r=e(18),s=e(61),o=e(115),a=e(124),l=e(161),u=e(173),c={},h=null,p=function(e,t){e&&(r.executeDispatchesInOrder(e,t),e.isPersistent()||e.constructor.release(e))},d=function(e){return p(e,!0)},f=function(e){return p(e,!1)},m=null;function g(){var e=m&&m.traverseTwoPhase&&m.traverseEnterLeave;u(e,"InstanceHandle not injected before use!")}var v={injection:{injectMount:r.injection.injectMount,injectInstanceHandle:function(e){m=e,g()},getInstanceHandle:function(){return g(),m},injectEventPluginOrder:n.injectEventPluginOrder,injectEventPluginsByName:n.injectEventPluginsByName},eventNameDispatchConfigs:n.eventNameDispatchConfigs,registrationNameModules:n.registrationNameModules,putListener:function(e,t,i){"function"!=typeof i&&l(!1,"Expected %s listener to be a function, instead got type %s",t,void 0===i?"undefined":_typeof(i)),(c[t]||(c[t]={}))[e]=i;var r=n.registrationNameModules[t];r&&r.didPutListener&&r.didPutListener(e,t,i)},getListener:function(e,t){var i=c[t];return i&&i[e]},deleteListener:function(e,t){var i=n.registrationNameModules[t];i&&i.willDeleteListener&&i.willDeleteListener(e,t);var r=c[t];r&&delete r[e]},deleteAllListeners:function(e){for(var t in c)if(c[t][e]){var i=n.registrationNameModules[t];i&&i.willDeleteListener&&i.willDeleteListener(e,t),delete c[t][e]}},extractEvents:function(e,t,i,r,s){for(var a,l=n.plugins,u=0;u<l.length;u++){var c=l[u];if(c){var h=c.extractEvents(e,t,i,r,s);h&&(a=o(a,h))}}return a},enqueueEvents:function(e){e&&(h=o(h,e))},processEventQueue:function(e){var t=h;h=null,a(t,e?d:f),h&&l(!1,"processEventQueue(): Additional events were enqueued while processing an event queue. Support for this has not yet been implemented."),s.rethrowCaughtError()},__purge:function(){c={}},__getListenerBank:function(){return c}};t.exports=v},{115:115,124:124,161:161,17:17,173:173,18:18,61:61}],17:[function(e,t,i){"use strict";var n=e(161),r=null,s={};function o(){if(r)for(var e in s){var t=s[e],i=r.indexOf(e);if(i>-1||n(!1,"EventPluginRegistry: Cannot inject event plugins that do not exist in the plugin ordering, `%s`.",e),!u.plugins[i]){t.extractEvents||n(!1,"EventPluginRegistry: Event plugins must implement an `extractEvents` method, but `%s` does not.",e),u.plugins[i]=t;var o=t.eventTypes;for(var l in o)a(o[l],t,l)||n(!1,"EventPluginRegistry: Failed to publish event `%s` for plugin `%s`.",l,e)}}}function a(e,t,i){u.eventNameDispatchConfigs.hasOwnProperty(i)&&n(!1,"EventPluginHub: More than one plugin attempted to publish the same event name, `%s`.",i),u.eventNameDispatchConfigs[i]=e;var r=e.phasedRegistrationNames;if(r){for(var s in r){if(r.hasOwnProperty(s))l(r[s],t,i)}return!0}return!!e.registrationName&&(l(e.registrationName,t,i),!0)}function l(e,t,i){u.registrationNameModules[e]&&n(!1,"EventPluginHub: More than one plugin attempted to publish the same registration name, `%s`.",e),u.registrationNameModules[e]=t,u.registrationNameDependencies[e]=t.eventTypes[i].dependencies}var u={plugins:[],eventNameDispatchConfigs:{},registrationNameModules:{},registrationNameDependencies:{},injectEventPluginOrder:function(e){r&&n(!1,"EventPluginRegistry: Cannot inject event plugin ordering more than once. You are likely trying to load more than one copy of React."),r=Array.prototype.slice.call(e),o()},injectEventPluginsByName:function(e){var t=!1;for(var i in e)if(e.hasOwnProperty(i)){var r=e[i];s.hasOwnProperty(i)&&s[i]===r||(s[i]&&n(!1,"EventPluginRegistry: Cannot inject two different event plugins using the same name, `%s`.",i),s[i]=r,t=!0)}t&&o()},getPluginModuleForEvent:function(e){var t=e.dispatchConfig;if(t.registrationName)return u.registrationNameModules[t.registrationName]||null;for(var i in t.phasedRegistrationNames)if(t.phasedRegistrationNames.hasOwnProperty(i)){var n=u.registrationNameModules[t.phasedRegistrationNames[i]];if(n)return n}return null},_resetEventPlugins:function(){for(var e in r=null,s)s.hasOwnProperty(e)&&delete s[e];u.plugins.length=0;var t=u.eventNameDispatchConfigs;for(var i in t)t.hasOwnProperty(i)&&delete t[i];var n=u.registrationNameModules;for(var o in n)n.hasOwnProperty(o)&&delete n[o]}};t.exports=u},{161:161}],18:[function(e,t,i){"use strict";var n,r=e(15),s=e(61),o=e(161),a=e(173),l={Mount:null,injectMount:function(e){l.Mount=e,a(e&&e.getNode&&e.getID,"EventPluginUtils.injection.injectMount(...): Injected Mount module is missing getNode or getID.")}},u=r.topLevelTypes;function c(e,t,i,n){var r=e.type||"unknown-event";e.currentTarget=l.Mount.getNode(n),t?s.invokeGuardedCallbackWithCatch(r,i,e,n):s.invokeGuardedCallback(r,i,e,n),e.currentTarget=null}n=function(e){var t=e._dispatchListeners,i=e._dispatchIDs,n=Array.isArray(t),r=Array.isArray(i),s=r?i.length:i?1:0,o=n?t.length:t?1:0;a(r===n&&s===o,"EventPluginUtils: Invalid `event`.")};var h={isEndish:function(e){return e===u.topMouseUp||e===u.topTouchEnd||e===u.topTouchCancel},isMoveish:function(e){return e===u.topMouseMove||e===u.topTouchMove},isStartish:function(e){return e===u.topMouseDown||e===u.topTouchStart},executeDirectDispatch:function(e){n(e);var t=e._dispatchListeners,i=e._dispatchIDs;Array.isArray(t)&&o(!1,"executeDirectDispatch(...): Invalid `event`.");var r=t?t(e,i):null;return e._dispatchListeners=null,e._dispatchIDs=null,r},executeDispatchesInOrder:function(e,t){var i=e._dispatchListeners,r=e._dispatchIDs;if(n(e),Array.isArray(i))for(var s=0;s<i.length&&!e.isPropagationStopped();s++)c(e,t,i[s],r[s]);else i&&c(e,t,i,r);e._dispatchListeners=null,e._dispatchIDs=null},executeDispatchesInOrderStopAtTrue:function(e){var t=function(e){var t=e._dispatchListeners,i=e._dispatchIDs;if(n(e),Array.isArray(t)){for(var r=0;r<t.length&&!e.isPropagationStopped();r++)if(t[r](e,i[r]))return i[r]}else if(t&&t(e,i))return i;return null}(e);return e._dispatchIDs=null,e._dispatchListeners=null,t},hasDispatches:function(e){return!!e._dispatchListeners},getNode:function(e){return l.Mount.getNode(e)},getID:function(e){return l.Mount.getID(e)},injection:l};t.exports=h},{15:15,161:161,173:173,61:61}],19:[function(e,t,i){"use strict";var n=e(15),r=e(16),s=e(173),o=e(115),a=e(124),l=n.PropagationPhases,u=r.getListener;function c(e,t,i){s(e,"Dispatching id must not be null");var n,r,a,c=t?l.bubbled:l.captured,h=(n=e,r=c,a=i.dispatchConfig.phasedRegistrationNames[r],u(n,a));h&&(i._dispatchListeners=o(i._dispatchListeners,h),i._dispatchIDs=o(i._dispatchIDs,e))}function h(e){e&&e.dispatchConfig.phasedRegistrationNames&&r.injection.getInstanceHandle().traverseTwoPhase(e.dispatchMarker,c,e)}function p(e){e&&e.dispatchConfig.phasedRegistrationNames&&r.injection.getInstanceHandle().traverseTwoPhaseSkipTarget(e.dispatchMarker,c,e)}function d(e,t,i){if(i&&i.dispatchConfig.registrationName){var n=i.dispatchConfig.registrationName,r=u(e,n);r&&(i._dispatchListeners=o(i._dispatchListeners,r),i._dispatchIDs=o(i._dispatchIDs,e))}}function f(e){e&&e.dispatchConfig.registrationName&&d(e.dispatchMarker,0,e)}var m={accumulateTwoPhaseDispatches:function(e){a(e,h)},accumulateTwoPhaseDispatchesSkipTarget:function(e){a(e,p)},accumulateDirectDispatches:function(e){a(e,f)},accumulateEnterLeaveDispatches:function(e,t,i,n){r.injection.getInstanceHandle().traverseEnterLeave(i,n,d,e,t)}};t.exports=m},{115:115,124:124,15:15,16:16,173:173}],20:[function(e,t,i){"use strict";var n=e(25),r=e(24),s=e(131);function o(e){this._root=e,this._startText=this.getText(),this._fallbackText=null}r(o.prototype,{destructor:function(){this._root=null,this._startText=null,this._fallbackText=null},getText:function(){return"value"in this._root?this._root.value:this._root[s()]},getData:function(){if(this._fallbackText)return this._fallbackText;var e,t,i=this._startText,n=i.length,r=this.getText(),s=r.length;for(e=0;e<n&&i[e]===r[e];e++);var o=n-e;for(t=1;t<=o&&i[n-t]===r[s-t];t++);var a=t>1?1-t:void 0;return this._fallbackText=r.slice(e,a),this._fallbackText}}),n.addPoolingTo(o),t.exports=o},{131:131,24:24,25:25}],21:[function(e,t,i){"use strict";var n,r=e(10),s=e(147),o=r.injection.MUST_USE_ATTRIBUTE,a=r.injection.MUST_USE_PROPERTY,l=r.injection.HAS_BOOLEAN_VALUE,u=r.injection.HAS_SIDE_EFFECTS,c=r.injection.HAS_NUMERIC_VALUE,h=r.injection.HAS_POSITIVE_NUMERIC_VALUE,p=r.injection.HAS_OVERLOADED_BOOLEAN_VALUE;if(s.canUseDOM){var d=document.implementation;n=d&&d.hasFeature&&d.hasFeature("http://www.w3.org/TR/SVG11/feature#BasicStructure","1.1")}var f={isCustomAttribute:RegExp.prototype.test.bind(/^(data|aria)-[a-z_][a-z\d_.\-]*$/),Properties:{accept:null,acceptCharset:null,accessKey:null,action:null,allowFullScreen:o|l,allowTransparency:o,alt:null,async:l,autoComplete:null,autoPlay:l,capture:o|l,cellPadding:null,cellSpacing:null,charSet:o,challenge:o,checked:a|l,classID:o,className:n?o:a,cols:o|h,colSpan:null,content:null,contentEditable:null,contextMenu:o,controls:a|l,coords:null,crossOrigin:null,data:null,dateTime:o,default:l,defer:l,dir:null,disabled:o|l,download:p,draggable:null,encType:null,form:o,formAction:o,formEncType:o,formMethod:o,formNoValidate:l,formTarget:o,frameBorder:o,headers:null,height:o,hidden:o|l,high:null,href:null,hrefLang:null,htmlFor:null,httpEquiv:null,icon:null,id:a,inputMode:o,integrity:null,is:o,keyParams:o,keyType:o,kind:null,label:null,lang:null,list:o,loop:a|l,low:null,manifest:o,marginHeight:null,marginWidth:null,max:null,maxLength:o,media:o,mediaGroup:null,method:null,min:null,minLength:o,multiple:a|l,muted:a|l,name:null,nonce:o,noValidate:l,open:l,optimum:null,pattern:null,placeholder:null,poster:null,preload:null,radioGroup:null,readOnly:a|l,rel:null,required:l,reversed:l,role:o,rows:o|h,rowSpan:null,sandbox:null,scope:null,scoped:l,scrolling:null,seamless:o|l,selected:a|l,shape:null,size:o|h,sizes:o,span:h,spellCheck:null,src:null,srcDoc:a,srcLang:null,srcSet:o,start:c,step:null,style:null,summary:null,tabIndex:null,target:null,title:null,type:null,useMap:null,value:a|u,width:o,wmode:o,wrap:null,about:o,datatype:o,inlist:o,prefix:o,property:o,resource:o,typeof:o,vocab:o,autoCapitalize:o,autoCorrect:o,autoSave:null,color:null,itemProp:o,itemScope:o|l,itemType:o,itemID:o,itemRef:o,results:null,security:o,unselectable:o},DOMAttributeNames:{acceptCharset:"accept-charset",className:"class",htmlFor:"for",httpEquiv:"http-equiv"},DOMPropertyNames:{autoComplete:"autocomplete",autoFocus:"autofocus",autoPlay:"autoplay",autoSave:"autosave",encType:"encoding",hrefLang:"hreflang",radioGroup:"radiogroup",spellCheck:"spellcheck",srcDoc:"srcdoc",srcSet:"srcset"}};t.exports=f},{10:10,147:147}],22:[function(e,t,i){"use strict";var n=e(70),r=e(90),s={linkState:function(e){return new n(this.state[e],r.createStateKeySetter(this,e))}};t.exports=s},{70:70,90:90}],23:[function(e,t,i){"use strict";var n=e(82),r=e(81),s=e(161),o=e(173),a={button:!0,checkbox:!0,image:!0,hidden:!0,radio:!0,reset:!0,submit:!0};function l(e){null!=e.checkedLink&&null!=e.valueLink&&s(!1,"Cannot provide a checkedLink and a valueLink. If you want to use checkedLink, you probably don't want to use valueLink and vice versa.")}function u(e){l(e),(null!=e.value||null!=e.onChange)&&s(!1,"Cannot provide a valueLink and a value or onChange event. If you want to use value or onChange, you probably don't want to use valueLink.")}function c(e){l(e),(null!=e.checked||null!=e.onChange)&&s(!1,"Cannot provide a checkedLink and a checked property or onChange event. If you want to use checked or onChange, you probably don't want to use checkedLink")}var h={value:function(e,t,i){return!e[t]||a[e.type]||e.onChange||e.readOnly||e.disabled?null:new Error("You provided a `value` prop to a form field without an `onChange` handler. This will render a read-only field. If the field should be mutable use `defaultValue`. Otherwise, set either `onChange` or `readOnly`.")},checked:function(e,t,i){return!e[t]||e.onChange||e.readOnly||e.disabled?null:new Error("You provided a `checked` prop to a form field without an `onChange` handler. This will render a read-only field. If the field should be mutable use `defaultChecked`. Otherwise, set either `onChange` or `readOnly`.")},onChange:n.func},p={};function d(e){if(e){var t=e.getName();if(t)return" Check the render method of `"+t+"`."}return""}var f={checkPropTypes:function(e,t,i){for(var n in h){if(h.hasOwnProperty(n))var s=h[n](t,n,e,r.prop);if(s instanceof Error&&!(s.message in p)){p[s.message]=!0;var a=d(i);o(!1,"Failed form propType: %s%s",s.message,a)}}},getValue:function(e){return e.valueLink?(u(e),e.valueLink.value):e.value},getChecked:function(e){return e.checkedLink?(c(e),e.checkedLink.value):e.checked},executeOnChange:function(e,t){return e.valueLink?(u(e),e.valueLink.requestChange(t.target.value)):e.checkedLink?(c(e),e.checkedLink.requestChange(t.target.checked)):e.onChange?e.onChange.call(void 0,t):void 0}};t.exports=f},{161:161,173:173,81:81,82:82}],24:[function(e,t,i){"use strict";t.exports=function(e,t){if(null==e)throw new TypeError("Object.assign target cannot be null or undefined");for(var i=Object(e),n=Object.prototype.hasOwnProperty,r=1;r<arguments.length;r++){var s=arguments[r];if(null!=s){var o=Object(s);for(var a in o)n.call(o,a)&&(i[a]=o[a])}}return i}},{}],25:[function(e,t,i){"use strict";var n=e(161),r=function(e){if(this.instancePool.length){var t=this.instancePool.pop();return this.call(t,e),t}return new this(e)},s=function(e){e instanceof this||n(!1,"Trying to release an instance into a pool of a different type."),e.destructor(),this.instancePool.length<this.poolSize&&this.instancePool.push(e)},o=r,a={addPoolingTo:function(e,t){var i=e;return i.instancePool=[],i.getPooled=t||o,i.poolSize||(i.poolSize=10),i.release=s,i},oneArgumentPooler:r,twoArgumentPooler:function(e,t){if(this.instancePool.length){var i=this.instancePool.pop();return this.call(i,e,t),i}return new this(e,t)},threeArgumentPooler:function(e,t,i){if(this.instancePool.length){var n=this.instancePool.pop();return this.call(n,e,t,i),n}return new this(e,t,i)},fourArgumentPooler:function(e,t,i,n){if(this.instancePool.length){var r=this.instancePool.pop();return this.call(r,e,t,i,n),r}return new this(e,t,i,n)},fiveArgumentPooler:function(e,t,i,n,r){if(this.instancePool.length){var s=this.instancePool.pop();return this.call(s,e,t,i,n,r),s}return new this(e,t,i,n,r)}};t.exports=a},{161:161}],26:[function(e,t,i){"use strict";var n=e(40),r=e(50),s=e(69),o=e(24),a=e(120),l={};o(l,s),o(l,{findDOMNode:a("findDOMNode","ReactDOM","react-dom",n,n.findDOMNode),render:a("render","ReactDOM","react-dom",n,n.render),unmountComponentAtNode:a("unmountComponentAtNode","ReactDOM","react-dom",n,n.unmountComponentAtNode),renderToString:a("renderToString","ReactDOMServer","react-dom/server",r,r.renderToString),renderToStaticMarkup:a("renderToStaticMarkup","ReactDOMServer","react-dom/server",r,r.renderToStaticMarkup)}),l.__SECRET_DOM_DO_NOT_USE_OR_YOU_WILL_BE_FIRED=n,l.__SECRET_DOM_SERVER_DO_NOT_USE_OR_YOU_WILL_BE_FIRED=r,l.Injection=e(65),t.exports=l},{120:120,24:24,40:40,50:50,69:69}],27:[function(e,t,i){"use strict";var n=e(68),r=e(122),s=e(173),o="_getDOMNodeDidWarn",a={getDOMNode:function(){return s(this.constructor[o],"%s.getDOMNode(...) is deprecated. Please use ReactDOM.findDOMNode(instance) instead.",n.get(this).getName()||this.tagName||"Unknown"),this.constructor[o]=!0,r(this)}};t.exports=a},{122:122,173:173,68:68}],28:[function(e,t,i){"use strict";var n=e(15),r=e(16),s=e(17),o=e(62),a=e(78),l=e(114),u=e(24),c=e(133),h={},p=!1,d=0,f={topAbort:"abort",topBlur:"blur",topCanPlay:"canplay",topCanPlayThrough:"canplaythrough",topChange:"change",topClick:"click",topCompositionEnd:"compositionend",topCompositionStart:"compositionstart",topCompositionUpdate:"compositionupdate",topContextMenu:"contextmenu",topCopy:"copy",topCut:"cut",topDoubleClick:"dblclick",topDrag:"drag",topDragEnd:"dragend",topDragEnter:"dragenter",topDragExit:"dragexit",topDragLeave:"dragleave",topDragOver:"dragover",topDragStart:"dragstart",topDrop:"drop",topDurationChange:"durationchange",topEmptied:"emptied",topEncrypted:"encrypted",topEnded:"ended",topError:"error",topFocus:"focus",topInput:"input",topKeyDown:"keydown",topKeyPress:"keypress",topKeyUp:"keyup",topLoadedData:"loadeddata",topLoadedMetadata:"loadedmetadata",topLoadStart:"loadstart",topMouseDown:"mousedown",topMouseMove:"mousemove",topMouseOut:"mouseout",topMouseOver:"mouseover",topMouseUp:"mouseup",topPaste:"paste",topPause:"pause",topPlay:"play",topPlaying:"playing",topProgress:"progress",topRateChange:"ratechange",topScroll:"scroll",topSeeked:"seeked",topSeeking:"seeking",topSelectionChange:"selectionchange",topStalled:"stalled",topSuspend:"suspend",topTextInput:"textInput",topTimeUpdate:"timeupdate",topTouchCancel:"touchcancel",topTouchEnd:"touchend",topTouchMove:"touchmove",topTouchStart:"touchstart",topVolumeChange:"volumechange",topWaiting:"waiting",topWheel:"wheel"},m="_reactListenersID"+String(Math.random()).slice(2);var g=u({},o,{ReactEventListener:null,injection:{injectReactEventListener:function(e){e.setHandleTopLevel(g.handleTopLevel),g.ReactEventListener=e}},setEnabled:function(e){g.ReactEventListener&&g.ReactEventListener.setEnabled(e)},isEnabled:function(){return!(!g.ReactEventListener||!g.ReactEventListener.isEnabled())},listenTo:function(e,t){for(var i,r=t,o=(i=r,Object.prototype.hasOwnProperty.call(i,m)||(i[m]=d++,h[i[m]]={}),h[i[m]]),a=s.registrationNameDependencies[e],l=n.topLevelTypes,u=0;u<a.length;u++){var p=a[u];o.hasOwnProperty(p)&&o[p]||(p===l.topWheel?c("wheel")?g.ReactEventListener.trapBubbledEvent(l.topWheel,"wheel",r):c("mousewheel")?g.ReactEventListener.trapBubbledEvent(l.topWheel,"mousewheel",r):g.ReactEventListener.trapBubbledEvent(l.topWheel,"DOMMouseScroll",r):p===l.topScroll?c("scroll",!0)?g.ReactEventListener.trapCapturedEvent(l.topScroll,"scroll",r):g.ReactEventListener.trapBubbledEvent(l.topScroll,"scroll",g.ReactEventListener.WINDOW_HANDLE):p===l.topFocus||p===l.topBlur?(c("focus",!0)?(g.ReactEventListener.trapCapturedEvent(l.topFocus,"focus",r),g.ReactEventListener.trapCapturedEvent(l.topBlur,"blur",r)):c("focusin")&&(g.ReactEventListener.trapBubbledEvent(l.topFocus,"focusin",r),g.ReactEventListener.trapBubbledEvent(l.topBlur,"focusout",r)),o[l.topBlur]=!0,o[l.topFocus]=!0):f.hasOwnProperty(p)&&g.ReactEventListener.trapBubbledEvent(p,f[p],r),o[p]=!0)}},trapBubbledEvent:function(e,t,i){return g.ReactEventListener.trapBubbledEvent(e,t,i)},trapCapturedEvent:function(e,t,i){return g.ReactEventListener.trapCapturedEvent(e,t,i)},ensureScrollValueMonitoring:function(){if(!p){var e=l.refreshScrollValues;g.ReactEventListener.monitorScrollValue(e),p=!0}},eventNameDispatchConfigs:r.eventNameDispatchConfigs,registrationNameModules:r.registrationNameModules,putListener:r.putListener,getListener:r.getListener,deleteListener:r.deleteListener,deleteAllListeners:r.deleteAllListeners});a.measureMethods(g,"ReactBrowserEventEmitter",{putListener:"putListener",deleteListener:"deleteListener"}),t.exports=g},{114:114,133:133,15:15,16:16,17:17,24:24,62:62,78:78}],29:[function(e,t,i){"use strict";var n=e(26),r=e(24),s=e(94),o=e(30);function a(e){var t="transition"+e+"Timeout",i="transition"+e;return function(e){if(e[i]){if(null==e[t])return new Error(t+" wasn't supplied to ReactCSSTransitionGroup: this can cause unreliable animations and won't be supported in a future version of React. See https://fb.me/react-animation-transition-group-timeout for more information.");if("number"!=typeof e[t])return new Error(t+" must be a number (in milliseconds)")}}}var l=n.createClass({displayName:"ReactCSSTransitionGroup",propTypes:{transitionName:o.propTypes.name,transitionAppear:n.PropTypes.bool,transitionEnter:n.PropTypes.bool,transitionLeave:n.PropTypes.bool,transitionAppearTimeout:a("Appear"),transitionEnterTimeout:a("Enter"),transitionLeaveTimeout:a("Leave")},getDefaultProps:function(){return{transitionAppear:!1,transitionEnter:!0,transitionLeave:!0}},_wrapChild:function(e){return n.createElement(o,{name:this.props.transitionName,appear:this.props.transitionAppear,enter:this.props.transitionEnter,leave:this.props.transitionLeave,appearTimeout:this.props.transitionAppearTimeout,enterTimeout:this.props.transitionEnterTimeout,leaveTimeout:this.props.transitionLeaveTimeout},e)},render:function(){return n.createElement(s,r({},this.props,{childFactory:this._wrapChild}))}});t.exports=l},{24:24,26:26,30:30,94:94}],30:[function(e,t,i){"use strict";var n=e(26),r=e(40),s=e(145),o=e(93),a=e(135),l=n.createClass({displayName:"ReactCSSTransitionGroupChild",propTypes:{name:n.PropTypes.oneOfType([n.PropTypes.string,n.PropTypes.shape({enter:n.PropTypes.string,leave:n.PropTypes.string,active:n.PropTypes.string}),n.PropTypes.shape({enter:n.PropTypes.string,enterActive:n.PropTypes.string,leave:n.PropTypes.string,leaveActive:n.PropTypes.string,appear:n.PropTypes.string,appearActive:n.PropTypes.string})]).isRequired,appear:n.PropTypes.bool,enter:n.PropTypes.bool,leave:n.PropTypes.bool,appearTimeout:n.PropTypes.number,enterTimeout:n.PropTypes.number,leaveTimeout:n.PropTypes.number},transition:function(e,t,i){var n=r.findDOMNode(this);if(n){var a=this.props.name[e]||this.props.name+"-"+e,l=this.props.name[e+"Active"]||a+"-active",u=null,c=function e(i){i&&i.target!==n||(clearTimeout(u),s.removeClass(n,a),s.removeClass(n,l),o.removeEndEventListener(n,e),t&&t())};s.addClass(n,a),this.queueClass(l),i?(u=setTimeout(c,i),this.transitionTimeouts.push(u)):o.addEndEventListener(n,c)}else t&&t()},queueClass:function(e){this.classNameQueue.push(e),this.timeout||(this.timeout=setTimeout(this.flushClassNameQueue,17))},flushClassNameQueue:function(){this.isMounted()&&this.classNameQueue.forEach(s.addClass.bind(s,r.findDOMNode(this))),this.classNameQueue.length=0,this.timeout=null},componentWillMount:function(){this.classNameQueue=[],this.transitionTimeouts=[]},componentWillUnmount:function(){this.timeout&&clearTimeout(this.timeout),this.transitionTimeouts.forEach(function(e){clearTimeout(e)})},componentWillAppear:function(e){this.props.appear?this.transition("appear",e,this.props.appearTimeout):e()},componentWillEnter:function(e){this.props.enter?this.transition("enter",e,this.props.enterTimeout):e()},componentWillLeave:function(e){this.props.leave?this.transition("leave",e,this.props.leaveTimeout):e()},render:function(){return a(this.props.children)}});t.exports=l},{135:135,145:145,26:26,40:40,93:93}],31:[function(e,t,i){"use strict";var n=e(84),r=e(132),s=e(141),o=e(142),a=e(173);function l(e,t,i){var n=void 0===e[i];a(n,"flattenChildren(...): Encountered two children with the same key, `%s`. Child keys must be unique; when two children share a key, only the first child will be used.",i),null!=t&&n&&(e[i]=r(t,null))}var u={instantiateChildren:function(e,t,i){if(null==e)return null;var n={};return o(e,l,n),n},updateChildren:function(e,t,i,o){if(!t&&!e)return null;var a;for(a in t)if(t.hasOwnProperty(a)){var l=e&&e[a],u=l&&l._currentElement,c=t[a];if(null!=l&&s(u,c))n.receiveComponent(l,c,i,o),t[a]=l;else{l&&n.unmountComponent(l,a);var h=r(c,null);t[a]=h}}for(a in e)!e.hasOwnProperty(a)||t&&t.hasOwnProperty(a)||n.unmountComponent(e[a]);return t},unmountChildren:function(e){for(var t in e)if(e.hasOwnProperty(t)){var i=e[t];n.unmountComponent(i)}}};t.exports=u},{132:132,141:141,142:142,173:173,84:84}],32:[function(e,t,i){"use strict";var n=e(25),r=e(57),s=e(153),o=e(142),a=n.twoArgumentPooler,l=n.fourArgumentPooler,u=/\/(?!\/)/g;function c(e){return(""+e).replace(u,"//")}function h(e,t){this.func=e,this.context=t,this.count=0}function p(e,t,i){var n=e.func,r=e.context;n.call(r,t,e.count++)}function d(e,t,i,n){this.result=e,this.keyPrefix=t,this.func=i,this.context=n,this.count=0}function f(e,t,i){var n=e.result,o=e.keyPrefix,a=e.func,l=e.context,u=a.call(l,t,e.count++);Array.isArray(u)?m(u,n,i,s.thatReturnsArgument):null!=u&&(r.isValidElement(u)&&(u=r.cloneAndReplaceKey(u,o+(u!==t?c(u.key||"")+"/":"")+i)),n.push(u))}function m(e,t,i,n,r){var s="";null!=i&&(s=c(i)+"/");var a=d.getPooled(t,s,n,r);o(e,f,a),d.release(a)}function g(e,t,i){return null}h.prototype.destructor=function(){this.func=null,this.context=null,this.count=0},n.addPoolingTo(h,a),d.prototype.destructor=function(){this.result=null,this.keyPrefix=null,this.func=null,this.context=null,this.count=0},n.addPoolingTo(d,l);var v={forEach:function(e,t,i){if(null==e)return e;var n=h.getPooled(t,i);o(e,p,n),h.release(n)},map:function(e,t,i){if(null==e)return e;var n=[];return m(e,n,null,t,i),n},mapIntoWithKeyPrefixInternal:m,count:function(e,t){return o(e,g,null)},toArray:function(e){var t=[];return m(e,t,null,s.thatReturnsArgument),t}};t.exports=v},{142:142,153:153,25:25,57:57}],33:[function(e,t,i){"use strict";var n=e(34),r=e(57),s=e(81),o=e(80),a=e(76),l=e(24),u=e(154),c=e(161),h=e(165),p=e(166),d=e(173),f=p({mixins:null}),m=h({DEFINE_ONCE:null,DEFINE_MANY:null,OVERRIDE_BASE:null,DEFINE_MANY_MERGED:null}),g=[],v=!1;function y(){v||(v=!0,d(!1,"setProps(...) and replaceProps(...) are deprecated. Instead, call render again at the top level."))}var b={mixins:m.DEFINE_MANY,statics:m.DEFINE_MANY,propTypes:m.DEFINE_MANY,contextTypes:m.DEFINE_MANY,childContextTypes:m.DEFINE_MANY,getDefaultProps:m.DEFINE_MANY_MERGED,getInitialState:m.DEFINE_MANY_MERGED,getChildContext:m.DEFINE_MANY_MERGED,render:m.DEFINE_ONCE,componentWillMount:m.DEFINE_MANY,componentDidMount:m.DEFINE_MANY,componentWillReceiveProps:m.DEFINE_MANY,shouldComponentUpdate:m.DEFINE_ONCE,componentWillUpdate:m.DEFINE_MANY,componentDidUpdate:m.DEFINE_MANY,componentWillUnmount:m.DEFINE_MANY,updateComponent:m.OVERRIDE_BASE},w={displayName:function(e,t){e.displayName=t},mixins:function(e,t){if(t)for(var i=0;i<t.length;i++)x(e,t[i])},childContextTypes:function(e,t){S(e,t,s.childContext),e.childContextTypes=l({},e.childContextTypes,t)},contextTypes:function(e,t){S(e,t,s.context),e.contextTypes=l({},e.contextTypes,t)},getDefaultProps:function(e,t){e.getDefaultProps?e.getDefaultProps=E(e.getDefaultProps,t):e.getDefaultProps=t},propTypes:function(e,t){S(e,t,s.prop),e.propTypes=l({},e.propTypes,t)},statics:function(e,t){!function(e,t){if(!t)return;for(var i in t){var n=t[i];if(t.hasOwnProperty(i)){var r=i in w;r&&c(!1,'ReactClass: You are attempting to define a reserved property, `%s`, that shouldn\'t be on the "statics" key. Define it as an instance property instead; it will still be accessible on the constructor.',i);var s=i in e;s&&c(!1,"ReactClass: You are attempting to define `%s` on your component more than once. This conflict may be due to a mixin.",i),e[i]=n}}}(e,t)},autobind:function(){}};function S(e,t,i){for(var n in t)t.hasOwnProperty(n)&&d("function"==typeof t[n],"%s: %s type `%s` is invalid; it must be a function, usually from React.PropTypes.",e.displayName||"ReactClass",o[i],n)}function x(e,t){if(t){"function"==typeof t&&c(!1,"ReactClass: You're attempting to use a component class as a mixin. Instead, just use a regular object."),r.isValidElement(t)&&c(!1,"ReactClass: You're attempting to use a component as a mixin. Instead, just use a regular object.");var i,n,s,o=e.prototype;for(var a in t.hasOwnProperty(f)&&w.mixins(e,t.mixins),t)if(t.hasOwnProperty(a)&&a!==f){var l=t[a];if(i=o,n=a,void 0,s=b.hasOwnProperty(n)?b[n]:null,P.hasOwnProperty(n)&&s!==m.OVERRIDE_BASE&&c(!1,"ReactClassInterface: You are attempting to override `%s` from your class specification. Ensure that your method names do not overlap with React methods.",n),i.hasOwnProperty(n)&&s!==m.DEFINE_MANY&&s!==m.DEFINE_MANY_MERGED&&c(!1,"ReactClassInterface: You are attempting to define `%s` on your component more than once. This conflict may be due to a mixin.",n),w.hasOwnProperty(a))w[a](e,l);else{var u=b.hasOwnProperty(a),h=o.hasOwnProperty(a);if("function"==typeof l&&!u&&!h&&!1!==t.autobind)o.__reactAutoBindMap||(o.__reactAutoBindMap={}),o.__reactAutoBindMap[a]=l,o[a]=l;else if(h){var p=b[a];(!u||p!==m.DEFINE_MANY_MERGED&&p!==m.DEFINE_MANY)&&c(!1,"ReactClass: Unexpected spec policy %s for key %s when mixing in component specs.",p,a),p===m.DEFINE_MANY_MERGED?o[a]=E(o[a],l):p===m.DEFINE_MANY&&(o[a]=A(o[a],l))}else o[a]=l,"function"==typeof l&&t.displayName&&(o[a].displayName=t.displayName+"_"+a)}}}}function T(e,t){for(var i in e&&t&&"object"===(void 0===e?"undefined":_typeof(e))&&"object"===(void 0===t?"undefined":_typeof(t))||c(!1,"mergeIntoWithNoDuplicateKeys(): Cannot merge non-objects."),t)t.hasOwnProperty(i)&&(void 0!==e[i]&&c(!1,"mergeIntoWithNoDuplicateKeys(): Tried to merge two objects with the same key: `%s`. This conflict may be due to a mixin; in particular, this may be caused by two getInitialState() or getDefaultProps() methods returning objects with clashing keys.",i),e[i]=t[i]);return e}function E(e,t){return function(){var i=e.apply(this,arguments),n=t.apply(this,arguments);if(null==i)return n;if(null==n)return i;var r={};return T(r,i),T(r,n),r}}function A(e,t){return function(){e.apply(this,arguments),t.apply(this,arguments)}}function C(e,t){var i=t.bind(e);i.__reactBoundContext=e,i.__reactBoundMethod=t,i.__reactBoundArguments=null;var n=e.constructor.displayName,r=i.bind;return i.bind=function(s){for(var o=arguments.length,a=Array(o>1?o-1:0),l=1;l<o;l++)a[l-1]=arguments[l];if(s!==e&&null!==s)d(!1,"bind(): React component methods may only be bound to the component instance. See %s",n);else if(!a.length)return d(!1,"bind(): You are binding a component method to the component. React does this for you automatically in a high-performance way, so you can safely remove this call. See %s",n),i;var u=r.apply(i,arguments);return u.__reactBoundContext=e,u.__reactBoundMethod=t,u.__reactBoundArguments=a,u},i}var P={replaceState:function(e,t){this.updater.enqueueReplaceState(this,e),t&&this.updater.enqueueCallback(this,t)},isMounted:function(){return this.updater.isMounted(this)},setProps:function(e,t){y(),this.updater.enqueueSetProps(this,e),t&&this.updater.enqueueCallback(this,t)},replaceProps:function(e,t){y(),this.updater.enqueueReplaceProps(this,e),t&&this.updater.enqueueCallback(this,t)}},_=function(){};l(_.prototype,n.prototype,P);var I={createClass:function(e){var t=function e(t,i,n){d(this instanceof e,"Something is calling a React component directly. Use a factory or JSX instead. See: https://fb.me/react-legacyfactory"),this.__reactAutoBindMap&&function(e){for(var t in e.__reactAutoBindMap)if(e.__reactAutoBindMap.hasOwnProperty(t)){var i=e.__reactAutoBindMap[t];e[t]=C(e,i)}}(this),this.props=t,this.context=i,this.refs=u,this.updater=n||a,this.state=null;var r=this.getInitialState?this.getInitialState():null;void 0===r&&this.getInitialState._isMockFunction&&(r=null),("object"!==(void 0===r?"undefined":_typeof(r))||Array.isArray(r))&&c(!1,"%s.getInitialState(): must return an object or null",e.displayName||"ReactCompositeComponent"),this.state=r};for(var i in(t.prototype=new _).constructor=t,g.forEach(x.bind(null,t)),x(t,e),t.getDefaultProps&&(t.defaultProps=t.getDefaultProps()),t.getDefaultProps&&(t.getDefaultProps.isReactClassApproved={}),t.prototype.getInitialState&&(t.prototype.getInitialState.isReactClassApproved={}),t.prototype.render||c(!1,"createClass(...): Class specification must implement a `render` method."),d(!t.prototype.componentShouldUpdate,"%s has a method called componentShouldUpdate(). Did you mean shouldComponentUpdate()? The name is phrased as a question because the function is expected to return a value.",e.displayName||"A component"),d(!t.prototype.componentWillRecieveProps,"%s has a method called componentWillRecieveProps(). Did you mean componentWillReceiveProps()?",e.displayName||"A component"),b)t.prototype[i]||(t.prototype[i]=null);return t},injection:{injectMixin:function(e){g.push(e)}}};t.exports=I},{154:154,161:161,165:165,166:166,173:173,24:24,34:34,57:57,76:76,80:80,81:81}],34:[function(e,t,i){"use strict";var n=e(76),r=e(117),s=e(154),o=e(161),a=e(173);function l(e,t,i){this.props=e,this.context=t,this.refs=s,this.updater=i||n}l.prototype.isReactComponent={},l.prototype.setState=function(e,t){"object"!==(void 0===e?"undefined":_typeof(e))&&"function"!=typeof e&&null!=e&&o(!1,"setState(...): takes an object of state variables to update or a function which returns an object of state variables."),a(null!=e,"setState(...): You passed an undefined or null state object; instead, use forceUpdate()."),this.updater.enqueueSetState(this,e),t&&this.updater.enqueueCallback(this,t)},l.prototype.forceUpdate=function(e){this.updater.enqueueForceUpdate(this),e&&this.updater.enqueueCallback(this,e)};var u={getDOMNode:["getDOMNode","Use ReactDOM.findDOMNode(component) instead."],isMounted:["isMounted","Instead, make sure to clean up subscriptions and pending requests in componentWillUnmount to prevent memory leaks."],replaceProps:["replaceProps","Instead, call render again at the top level."],replaceState:["replaceState","Refactor your code to use setState instead (see https://github.com/facebook/react/issues/3236)."],setProps:["setProps","Instead, call render again at the top level."]},c=function(e,t){r&&Object.defineProperty(l.prototype,e,{get:function(){a(!1,"%s(...) is deprecated in plain JavaScript React classes. %s",t[0],t[1])}})};for(var h in u)u.hasOwnProperty(h)&&c(h,u[h]);t.exports=l},{117:117,154:154,161:161,173:173,76:76}],35:[function(e,t,i){"use strict";var n=e(45),r=e(72),s={processChildrenUpdates:n.dangerouslyProcessChildrenUpdates,replaceNodeWithMarkupByID:n.dangerouslyReplaceNodeWithMarkupByID,unmountIDFromEnvironment:function(e){r.purgeID(e)}};t.exports=s},{45:45,72:72}],36:[function(e,t,i){"use strict";var n=e(161),r=!1,s={unmountIDFromEnvironment:null,replaceNodeWithMarkupByID:null,processChildrenUpdates:null,injection:{injectEnvironment:function(e){r&&n(!1,"ReactCompositeComponent: injectEnvironment() can only be called once."),s.unmountIDFromEnvironment=e.unmountIDFromEnvironment,s.replaceNodeWithMarkupByID=e.replaceNodeWithMarkupByID,s.processChildrenUpdates=e.processChildrenUpdates,r=!0}}};t.exports=s},{161:161}],37:[function(e,t,i){"use strict";var n=e(140),r={shouldComponentUpdate:function(e,t){return n(this,e,t)}};t.exports=r},{140:140}],38:[function(e,t,i){"use strict";var n=e(36),r=e(39),s=e(57),o=e(68),a=e(78),l=e(81),u=e(80),c=e(84),h=e(95),p=e(24),d=e(154),f=e(161),m=e(141),g=e(173);function v(e){var t=e._currentElement._owner||null;if(t){var i=t.getName();if(i)return" Check the render method of `"+i+"`."}return""}function y(e){}y.prototype.render=function(){return(0,o.get(this)._currentElement.type)(this.props,this.context,this.updater)};var b=1,w={construct:function(e){this._currentElement=e,this._rootNodeID=null,this._instance=null,this._pendingElement=null,this._pendingStateQueue=null,this._pendingReplaceState=!1,this._pendingForceUpdate=!1,this._renderedComponent=null,this._context=null,this._mountOrder=0,this._topLevelWrapper=null,this._pendingCallbacks=null},mountComponent:function(e,t,i){this._context=i,this._mountOrder=b++,this._rootNodeID=e;var n,a,l=this._processProps(this._currentElement.props),u=this._processContext(i),p=this._currentElement.type,m="prototype"in p;if(m){r.current=this;try{n=new p(l,u,h)}finally{r.current=null}}m&&null!==n&&!1!==n&&!s.isValidElement(n)||(a=n,n=new y(p)),null==n.render?g(!1,"%s(...): No `render` method found on the returned component instance: you may have forgotten to define `render`, returned null/false from a stateless component, or tried to render an element whose type is a function that isn't a React component.",p.displayName||p.name||"Component"):g(p.prototype&&p.prototype.isReactComponent||!m||!(n instanceof p),"%s(...): React component classes must extend React.Component.",p.displayName||p.name||"Component"),n.props=l,n.context=u,n.refs=d,n.updater=h,this._instance=n,o.set(n,this),g(!n.getInitialState||n.getInitialState.isReactClassApproved,"getInitialState was defined on %s, a plain JavaScript class. This is only supported for classes created using React.createClass. Did you mean to define a state property instead?",this.getName()||"a component"),g(!n.getDefaultProps||n.getDefaultProps.isReactClassApproved,"getDefaultProps was defined on %s, a plain JavaScript class. This is only supported for classes created using React.createClass. Use a static property to define defaultProps instead.",this.getName()||"a component"),g(!n.propTypes,"propTypes was defined as an instance property on %s. Use a static property to define propTypes instead.",this.getName()||"a component"),g(!n.contextTypes,"contextTypes was defined as an instance property on %s. Use a static property to define contextTypes instead.",this.getName()||"a component"),g("function"!=typeof n.componentShouldUpdate,"%s has a method called componentShouldUpdate(). Did you mean shouldComponentUpdate()? The name is phrased as a question because the function is expected to return a value.",this.getName()||"A component"),g("function"!=typeof n.componentDidUnmount,"%s has a method called componentDidUnmount(). But there is no such lifecycle method. Did you mean componentWillUnmount()?",this.getName()||"A component"),g("function"!=typeof n.componentWillRecieveProps,"%s has a method called componentWillRecieveProps(). Did you mean componentWillReceiveProps()?",this.getName()||"A component");var v=n.state;void 0===v&&(n.state=v=null),("object"!==(void 0===v?"undefined":_typeof(v))||Array.isArray(v))&&f(!1,"%s.state: must be set to an object or null",this.getName()||"ReactCompositeComponent"),this._pendingStateQueue=null,this._pendingReplaceState=!1,this._pendingForceUpdate=!1,n.componentWillMount&&(n.componentWillMount(),this._pendingStateQueue&&(n.state=this._processPendingState(n.props,n.context))),void 0===a&&(a=this._renderValidatedComponent()),this._renderedComponent=this._instantiateReactComponent(a);var w=c.mountComponent(this._renderedComponent,e,t,this._processChildContext(i));return n.componentDidMount&&t.getReactMountReady().enqueue(n.componentDidMount,n),w},unmountComponent:function(){var e=this._instance;e.componentWillUnmount&&e.componentWillUnmount(),c.unmountComponent(this._renderedComponent),this._renderedComponent=null,this._instance=null,this._pendingStateQueue=null,this._pendingReplaceState=!1,this._pendingForceUpdate=!1,this._pendingCallbacks=null,this._pendingElement=null,this._context=null,this._rootNodeID=null,this._topLevelWrapper=null,o.remove(e)},_maskContext:function(e){var t=null,i=this._currentElement.type.contextTypes;if(!i)return d;for(var n in t={},i)t[n]=e[n];return t},_processContext:function(e){var t=this._maskContext(e),i=this._currentElement.type;return i.contextTypes&&this._checkPropTypes(i.contextTypes,t,l.context),t},_processChildContext:function(e){var t=this._currentElement.type,i=this._instance,n=i.getChildContext&&i.getChildContext();if(n){for(var r in"object"!==_typeof(t.childContextTypes)&&f(!1,"%s.getChildContext(): childContextTypes must be defined in order to use getChildContext().",this.getName()||"ReactCompositeComponent"),this._checkPropTypes(t.childContextTypes,n,l.childContext),n)r in t.childContextTypes||f(!1,'%s.getChildContext(): key "%s" is not defined in childContextTypes.',this.getName()||"ReactCompositeComponent",r);return p({},e,n)}return e},_processProps:function(e){var t=this._currentElement.type;return t.propTypes&&this._checkPropTypes(t.propTypes,e,l.prop),e},_checkPropTypes:function(e,t,i){var n=this.getName();for(var r in e)if(e.hasOwnProperty(r)){var s;try{"function"!=typeof e[r]&&f(!1,"%s: %s type `%s` is invalid; it must be a function, usually from React.PropTypes.",n||"React class",u[i],r),s=e[r](t,r,n,i)}catch(e){s=e}if(s instanceof Error){var o=v(this);i===l.prop?g(!1,"Failed Composite propType: %s%s",s.message,o):g(!1,"Failed Context Types: %s%s",s.message,o)}}},receiveComponent:function(e,t,i){var n=this._currentElement,r=this._context;this._pendingElement=null,this.updateComponent(t,n,e,r,i)},performUpdateIfNecessary:function(e){null!=this._pendingElement&&c.receiveComponent(this,this._pendingElement||this._currentElement,e,this._context),(null!==this._pendingStateQueue||this._pendingForceUpdate)&&this.updateComponent(e,this._currentElement,this._currentElement,this._context,this._context)},updateComponent:function(e,t,i,n,r){var s,o=this._instance,a=this._context===r?o.context:this._processContext(r);t===i?s=i.props:(s=this._processProps(i.props),o.componentWillReceiveProps&&o.componentWillReceiveProps(s,a));var l=this._processPendingState(s,a),u=this._pendingForceUpdate||!o.shouldComponentUpdate||o.shouldComponentUpdate(s,l,a);g(void 0!==u,"%s.shouldComponentUpdate(): Returned undefined instead of a boolean value. Make sure to return true or false.",this.getName()||"ReactCompositeComponent"),u?(this._pendingForceUpdate=!1,this._performComponentUpdate(i,s,l,a,e,r)):(this._currentElement=i,this._context=r,o.props=s,o.state=l,o.context=a)},_processPendingState:function(e,t){var i=this._instance,n=this._pendingStateQueue,r=this._pendingReplaceState;if(this._pendingReplaceState=!1,this._pendingStateQueue=null,!n)return i.state;if(r&&1===n.length)return n[0];for(var s=p({},r?n[0]:i.state),o=r?1:0;o<n.length;o++){var a=n[o];p(s,"function"==typeof a?a.call(i,s,e,t):a)}return s},_performComponentUpdate:function(e,t,i,n,r,s){var o,a,l,u=this._instance,c=Boolean(u.componentDidUpdate);c&&(o=u.props,a=u.state,l=u.context),u.componentWillUpdate&&u.componentWillUpdate(t,i,n),this._currentElement=e,this._context=s,u.props=t,u.state=i,u.context=n,this._updateRenderedComponent(r,s),c&&r.getReactMountReady().enqueue(u.componentDidUpdate.bind(u,o,a,l),u)},_updateRenderedComponent:function(e,t){var i=this._renderedComponent,n=i._currentElement,r=this._renderValidatedComponent();if(m(n,r))c.receiveComponent(i,r,e,this._processChildContext(t));else{var s=this._rootNodeID,o=i._rootNodeID;c.unmountComponent(i),this._renderedComponent=this._instantiateReactComponent(r);var a=c.mountComponent(this._renderedComponent,s,e,this._processChildContext(t));this._replaceNodeWithMarkupByID(o,a)}},_replaceNodeWithMarkupByID:function(e,t){n.replaceNodeWithMarkupByID(e,t)},_renderValidatedComponentWithoutOwnerOrContext:function(){var e=this._instance,t=e.render();return void 0===t&&e.render._isMockFunction&&(t=null),t},_renderValidatedComponent:function(){var e;r.current=this;try{e=this._renderValidatedComponentWithoutOwnerOrContext()}finally{r.current=null}return null===e||!1===e||s.isValidElement(e)||f(!1,"%s.render(): A valid ReactComponent must be returned. You may have returned undefined, an array or some other invalid object.",this.getName()||"ReactCompositeComponent"),e},attachRef:function(e,t){var i=this.getPublicInstance();null==i&&f(!1,"Stateless function components cannot have refs.");var n=t.getPublicInstance(),r=t&&t.getName?t.getName():"a component";g(null!=n,'Stateless function components cannot be given refs (See ref "%s" in %s created by %s). Attempts to access this ref will fail.',e,r,this.getName()),(i.refs===d?i.refs={}:i.refs)[e]=n},detachRef:function(e){delete this.getPublicInstance().refs[e]},getName:function(){var e=this._currentElement.type,t=this._instance&&this._instance.constructor;return e.displayName||t&&t.displayName||e.name||t&&t.name||null},getPublicInstance:function(){var e=this._instance;return e instanceof y?null:e},_instantiateReactComponent:null};a.measureMethods(w,"ReactCompositeComponent",{mountComponent:"mountComponent",updateComponent:"updateComponent",_renderValidatedComponent:"_renderValidatedComponent"});var S={Mixin:w};t.exports=S},{141:141,154:154,161:161,173:173,24:24,36:36,39:39,57:57,68:68,78:78,80:80,81:81,84:84,95:95}],39:[function(e,t,i){"use strict";t.exports={current:null}},{}],40:[function(e,t,i){"use strict";var n=e(39),r=e(51),s=e(54),o=e(67),a=e(72),l=e(78),u=e(84),c=e(96),h=e(97),p=e(122),d=e(137),f=e(173);s.inject();var m={findDOMNode:p,render:l.measure("React","render",a.render),unmountComponentAtNode:a.unmountComponentAtNode,version:h,unstable_batchedUpdates:c.batchedUpdates,unstable_renderSubtreeIntoContainer:d};if("undefined"!=typeof __REACT_DEVTOOLS_GLOBAL_HOOK__&&"function"==typeof __REACT_DEVTOOLS_GLOBAL_HOOK__.inject&&__REACT_DEVTOOLS_GLOBAL_HOOK__.inject({CurrentOwner:n,InstanceHandles:o,Mount:a,Reconciler:u,TextComponent:r}),e(147).canUseDOM&&window.top===window.self){"undefined"==typeof __REACT_DEVTOOLS_GLOBAL_HOOK__&&(navigator.userAgent.indexOf("Chrome")>-1&&-1===navigator.userAgent.indexOf("Edge")||navigator.userAgent.indexOf("Firefox")>-1)&&console.debug("Download the React DevTools for a better development experience: https://fb.me/react-devtools"),f(!(document.documentMode&&document.documentMode<8),'Internet Explorer is running in compatibility mode; please add the following tag to your HTML to prevent this from happening: <meta http-equiv="X-UA-Compatible" content="IE=edge" />');for(var g=[Array.isArray,Array.prototype.every,Array.prototype.forEach,Array.prototype.indexOf,Array.prototype.map,Date.now,Function.prototype.bind,Object.keys,String.prototype.split,String.prototype.trim,Object.create,Object.freeze],v=0;v<g.length;v++)if(!g[v]){console.error("One or more ES5 shim/shams expected by React are not available: https://fb.me/react-warning-polyfills");break}}t.exports=m},{122:122,137:137,147:147,173:173,39:39,51:51,54:54,67:67,72:72,78:78,84:84,96:96,97:97}],41:[function(e,t,i){"use strict";var n={onClick:!0,onDoubleClick:!0,onMouseDown:!0,onMouseMove:!0,onMouseUp:!0,onClickCapture:!0,onDoubleClickCapture:!0,onMouseDownCapture:!0,onMouseMoveCapture:!0,onMouseUpCapture:!0},r={getNativeProps:function(e,t,i){if(!t.disabled)return t;var r={};for(var s in t)t.hasOwnProperty(s)&&!n[s]&&(r[s]=t[s]);return r}};t.exports=r},{}],42:[function(e,t,i){"use strict";var n,r=e(2),s=e(5),o=e(10),a=e(11),l=e(15),u=e(28),c=e(35),h=e(41),p=e(46),d=e(47),f=e(48),m=e(52),g=e(72),v=e(73),y=e(78),b=e(95),w=e(24),S=e(117),x=e(121),T=e(161),E=e(133),A=e(166),C=e(138),P=e(139),_=e(171),I=e(144),k=e(173),R=u.deleteListener,O=u.listenTo,M=u.registrationNameModules,L={string:!0,number:!0},D=A({children:null}),N=A({style:null}),V=A({__html:null}),j=1;function B(e){if(e){var t=e._currentElement._owner||null;if(t){var i=t.getName();if(i)return" This DOM node was rendered by `"+i+"`."}}return""}function F(){var e=this._reactInternalComponent;return k(!1,"ReactDOMComponent: Do not access .getDOMNode() of a DOM node; instead, use the node directly.%s",B(e)),this}function U(){var e=this._reactInternalComponent;return k(!1,"ReactDOMComponent: Do not access .isMounted() of a DOM node.%s",B(e)),!!e}function H(){var e=this._reactInternalComponent;k(!1,"ReactDOMComponent: Do not access .setState(), .replaceState(), or .forceUpdate() of a DOM node. This is a no-op.%s",B(e))}function q(e,t){var i=this._reactInternalComponent;k(!1,"ReactDOMComponent: Do not access .setProps() of a DOM node. Instead, call ReactDOM.render again at the top level.%s",B(i)),i&&(b.enqueueSetPropsInternal(i,e),t&&b.enqueueCallbackInternal(i,t))}function G(e,t){var i=this._reactInternalComponent;k(!1,"ReactDOMComponent: Do not access .replaceProps() of a DOM node. Instead, call ReactDOM.render again at the top level.%s",B(i)),i&&(b.enqueueReplacePropsInternal(i,e),t&&b.enqueueCallbackInternal(i,t))}function W(e){if("object"===(void 0===e?"undefined":_typeof(e))){if(Array.isArray(e))return"["+e.map(W).join(", ")+"]";var t=[];for(var i in e)if(Object.prototype.hasOwnProperty.call(e,i)){var n=/^[a-z$_][\w$_]*$/i.test(i)?i:JSON.stringify(i);t.push(n+": "+W(e[i]))}return"{"+t.join(", ")+"}"}return"string"==typeof e?JSON.stringify(e):"function"==typeof e?"[function object]":String(e)}n={props:{enumerable:!1,get:function(){var e=this._reactInternalComponent;return k(!1,"ReactDOMComponent: Do not access .props of a DOM node; instead, recreate the props as `render` did originally or read the DOM properties/attributes directly from this node (e.g., this.refs.box.className).%s",B(e)),e._currentElement.props}}};var z={};function Y(e,t,i){if(null!=e&&null!=t&&!_(e,t)){var n,r=i._tag,s=i._currentElement._owner;s&&(n=s.getName());var o=n+"|"+r;z.hasOwnProperty(o)||(z[o]=!0,k(!1,"`%s` was passed a style object that has previously been mutated. Mutating `style` is deprecated. Consider cloning it beforehand. Check the `render` %s. Previous style: %s. Mutated style: %s.",r,s?"of `"+n+"`":"using <"+r+">",W(e),W(t)))}}function X(e,t){t&&(ne[e._tag]&&k(null==t.children&&null==t.dangerouslySetInnerHTML,"%s is a void element tag and must not have `children` or use `props.dangerouslySetInnerHTML`.%s",e._tag,e._currentElement._owner?" Check the render method of "+e._currentElement._owner.getName()+".":""),null!=t.dangerouslySetInnerHTML&&(null!=t.children&&T(!1,"Can only set one of `children` or `props.dangerouslySetInnerHTML`."),"object"===_typeof(t.dangerouslySetInnerHTML)&&V in t.dangerouslySetInnerHTML||T(!1,"`props.dangerouslySetInnerHTML` must be in the form `{__html: ...}`. Please visit https://fb.me/react-invariant-dangerously-set-inner-html for more information.")),k(null==t.innerHTML,"Directly setting property `innerHTML` is not permitted. For more information, lookup documentation on `dangerouslySetInnerHTML`."),k(!t.contentEditable||null==t.children,"A component is `contentEditable` and contains `children` managed by React. It is now your responsibility to guarantee that none of those nodes are unexpectedly modified or duplicated. This is probably not intentional."),null!=t.style&&"object"!==_typeof(t.style)&&T(!1,"The `style` prop expects a mapping from style properties to values, not a string. For example, style={{marginRight: spacing + 'em'}} when using JSX.%s",B(e)))}function Q(e,t,i,n){k("onScroll"!==t||E("scroll",!0),"This browser doesn't support the `onScroll` event");var r=g.findReactContainerForID(e);if(r){var s=r.nodeType===j?r.ownerDocument:r;O(t,s)}n.getReactMountReady().enqueue(K,{id:e,registrationName:t,listener:i})}function K(){u.putListener(this.id,this.registrationName,this.listener)}var Z={topAbort:"abort",topCanPlay:"canplay",topCanPlayThrough:"canplaythrough",topDurationChange:"durationchange",topEmptied:"emptied",topEncrypted:"encrypted",topEnded:"ended",topError:"error",topLoadedData:"loadeddata",topLoadedMetadata:"loadedmetadata",topLoadStart:"loadstart",topPause:"pause",topPlay:"play",topPlaying:"playing",topProgress:"progress",topRateChange:"ratechange",topSeeked:"seeked",topSeeking:"seeking",topStalled:"stalled",topSuspend:"suspend",topTimeUpdate:"timeupdate",topVolumeChange:"volumechange",topWaiting:"waiting"};function J(){this._rootNodeID||T(!1,"Must be mounted to trap events");var e=g.getNode(this._rootNodeID);switch(e||T(!1,"trapBubbledEvent(...): Requires node to be rendered."),this._tag){case"iframe":this._wrapperState.listeners=[u.trapBubbledEvent(l.topLevelTypes.topLoad,"load",e)];break;case"video":case"audio":for(var t in this._wrapperState.listeners=[],Z)Z.hasOwnProperty(t)&&this._wrapperState.listeners.push(u.trapBubbledEvent(l.topLevelTypes[t],Z[t],e));break;case"img":this._wrapperState.listeners=[u.trapBubbledEvent(l.topLevelTypes.topError,"error",e),u.trapBubbledEvent(l.topLevelTypes.topLoad,"load",e)];break;case"form":this._wrapperState.listeners=[u.trapBubbledEvent(l.topLevelTypes.topReset,"reset",e),u.trapBubbledEvent(l.topLevelTypes.topSubmit,"submit",e)]}}function $(){p.mountReadyWrapper(this)}function ee(){f.postUpdateWrapper(this)}var te={area:!0,base:!0,br:!0,col:!0,embed:!0,hr:!0,img:!0,input:!0,keygen:!0,link:!0,meta:!0,param:!0,source:!0,track:!0,wbr:!0},ie={listing:!0,pre:!0,textarea:!0},ne=w({menuitem:!0},te),re=/^[a-zA-Z][a-zA-Z:_\.\-\d]*$/,se={},oe={}.hasOwnProperty;function ae(e,t){var i=(e=w({},e))[I.ancestorInfoContextKey];return e[I.ancestorInfoContextKey]=I.updatedAncestorInfo(i,t._tag,t),e}function le(e,t){return e.indexOf("-")>=0||null!=t.is}function ue(e){var t;t=e,oe.call(se,t)||(re.test(t)||T(!1,"Invalid tag: %s",t),se[t]=!0),this._tag=e.toLowerCase(),this._renderedChildren=null,this._previousStyle=null,this._previousStyleCopy=null,this._rootNodeID=null,this._wrapperState=null,this._topLevelWrapper=null,this._nodeWithLegacyProperties=null,this._unprocessedContextDev=null,this._processedContextDev=null}ue.displayName="ReactDOMComponent",ue.Mixin={construct:function(e){this._currentElement=e},mountComponent:function(e,t,i){this._rootNodeID=e;var n,s=this._currentElement.props;switch(this._tag){case"iframe":case"img":case"form":case"video":case"audio":this._wrapperState={listeners:null},t.getReactMountReady().enqueue(J,this);break;case"button":s=h.getNativeProps(this,s,i);break;case"input":p.mountWrapper(this,s,i),s=p.getNativeProps(this,s,i);break;case"option":d.mountWrapper(this,s,i),s=d.getNativeProps(this,s,i);break;case"select":f.mountWrapper(this,s,i),s=f.getNativeProps(this,s,i),i=f.processChildContext(this,s,i);break;case"textarea":m.mountWrapper(this,s,i),s=m.getNativeProps(this,s,i)}if(X(this,s),i[I.ancestorInfoContextKey]&&I(this._tag,this,i[I.ancestorInfoContextKey]),this._unprocessedContextDev=i,this._processedContextDev=ae(i,this),i=this._processedContextDev,t.useCreateElement){var o=i[g.ownerDocumentContextKey].createElement(this._currentElement.type);a.setAttributeForID(o,this._rootNodeID),g.getID(o),this._updateDOMProperties({},s,t,o),this._createInitialChildren(t,s,i,o),n=o}else{var l=this._createOpenTagMarkupAndPutListeners(t,s),u=this._createContentMarkup(t,s,i);n=!u&&te[this._tag]?l+"/>":l+">"+u+"</"+this._currentElement.type+">"}switch(this._tag){case"input":t.getReactMountReady().enqueue($,this);case"button":case"select":case"textarea":s.autoFocus&&t.getReactMountReady().enqueue(r.focusDOMComponent,this)}return n},_createOpenTagMarkupAndPutListeners:function(e,t){var i="<"+this._currentElement.type;for(var n in t)if(t.hasOwnProperty(n)){var r=t[n];if(null!=r)if(M.hasOwnProperty(n))r&&Q(this._rootNodeID,n,r,e);else{n===N&&(r&&(this._previousStyle=r,r=this._previousStyleCopy=w({},t.style)),r=s.createMarkupForStyles(r));var o=null;null!=this._tag&&le(this._tag,t)?n!==D&&(o=a.createMarkupForCustomAttribute(n,r)):o=a.createMarkupForProperty(n,r),o&&(i+=" "+o)}}return e.renderToStaticMarkup?i:i+" "+a.createMarkupForID(this._rootNodeID)},_createContentMarkup:function(e,t,i){var n="",r=t.dangerouslySetInnerHTML;if(null!=r)null!=r.__html&&(n=r.__html);else{var s=L[_typeof(t.children)]?t.children:null,o=null!=s?null:t.children;if(null!=s)n=x(s);else if(null!=o){n=this.mountChildren(o,e,i).join("")}}return ie[this._tag]&&"\n"===n.charAt(0)?"\n"+n:n},_createInitialChildren:function(e,t,i,n){var r=t.dangerouslySetInnerHTML;if(null!=r)null!=r.__html&&C(n,r.__html);else{var s=L[_typeof(t.children)]?t.children:null,o=null!=s?null:t.children;if(null!=s)P(n,s);else if(null!=o)for(var a=this.mountChildren(o,e,i),l=0;l<a.length;l++)n.appendChild(a[l])}},receiveComponent:function(e,t,i){var n=this._currentElement;this._currentElement=e,this.updateComponent(t,n,e,i)},updateComponent:function(e,t,i,n){var r=t.props,s=this._currentElement.props;switch(this._tag){case"button":r=h.getNativeProps(this,r),s=h.getNativeProps(this,s);break;case"input":p.updateWrapper(this),r=p.getNativeProps(this,r),s=p.getNativeProps(this,s);break;case"option":r=d.getNativeProps(this,r),s=d.getNativeProps(this,s);break;case"select":r=f.getNativeProps(this,r),s=f.getNativeProps(this,s);break;case"textarea":m.updateWrapper(this),r=m.getNativeProps(this,r),s=m.getNativeProps(this,s)}this._unprocessedContextDev!==n&&(this._unprocessedContextDev=n,this._processedContextDev=ae(n,this)),n=this._processedContextDev,X(this,s),this._updateDOMProperties(r,s,e,null),this._updateDOMChildren(r,s,e,n),!S&&this._nodeWithLegacyProperties&&(this._nodeWithLegacyProperties.props=s),"select"===this._tag&&e.getReactMountReady().enqueue(ee,this)},_updateDOMProperties:function(e,t,i,n){var r,l,u;for(r in e)if(!t.hasOwnProperty(r)&&e.hasOwnProperty(r))if(r===N){var c=this._previousStyleCopy;for(l in c)c.hasOwnProperty(l)&&((u=u||{})[l]="");this._previousStyleCopy=null}else M.hasOwnProperty(r)?e[r]&&R(this._rootNodeID,r):(o.properties[r]||o.isCustomAttribute(r))&&(n||(n=g.getNode(this._rootNodeID)),a.deleteValueForProperty(n,r));for(r in t){var h=t[r],p=r===N?this._previousStyleCopy:e[r];if(t.hasOwnProperty(r)&&h!==p)if(r===N)if(h?(Y(this._previousStyleCopy,this._previousStyle,this),this._previousStyle=h,h=this._previousStyleCopy=w({},h)):this._previousStyleCopy=null,p){for(l in p)!p.hasOwnProperty(l)||h&&h.hasOwnProperty(l)||((u=u||{})[l]="");for(l in h)h.hasOwnProperty(l)&&p[l]!==h[l]&&((u=u||{})[l]=h[l])}else u=h;else M.hasOwnProperty(r)?h?Q(this._rootNodeID,r,h,i):p&&R(this._rootNodeID,r):le(this._tag,t)?(n||(n=g.getNode(this._rootNodeID)),r===D&&(h=null),a.setValueForAttribute(n,r,h)):(o.properties[r]||o.isCustomAttribute(r))&&(n||(n=g.getNode(this._rootNodeID)),null!=h?a.setValueForProperty(n,r,h):a.deleteValueForProperty(n,r))}u&&(n||(n=g.getNode(this._rootNodeID)),s.setValueForStyles(n,u))},_updateDOMChildren:function(e,t,i,n){var r=L[_typeof(e.children)]?e.children:null,s=L[_typeof(t.children)]?t.children:null,o=e.dangerouslySetInnerHTML&&e.dangerouslySetInnerHTML.__html,a=t.dangerouslySetInnerHTML&&t.dangerouslySetInnerHTML.__html,l=null!=r?null:e.children,u=null!=s?null:t.children,c=null!=r||null!=o,h=null!=s||null!=a;null!=l&&null==u?this.updateChildren(null,i,n):c&&!h&&this.updateTextContent(""),null!=s?r!==s&&this.updateTextContent(""+s):null!=a?o!==a&&this.updateMarkup(""+a):null!=u&&this.updateChildren(u,i,n)},unmountComponent:function(){switch(this._tag){case"iframe":case"img":case"form":case"video":case"audio":var e=this._wrapperState.listeners;if(e)for(var t=0;t<e.length;t++)e[t].remove();break;case"input":p.unmountWrapper(this);break;case"html":case"head":case"body":T(!1,"<%s> tried to unmount. Because of cross-browser quirks it is impossible to unmount some top-level components (eg <html>, <head>, and <body>) reliably and efficiently. To fix this, have a single top-level component that never unmounts render these elements.",this._tag)}(this.unmountChildren(),u.deleteAllListeners(this._rootNodeID),c.unmountIDFromEnvironment(this._rootNodeID),this._rootNodeID=null,this._wrapperState=null,this._nodeWithLegacyProperties)&&(this._nodeWithLegacyProperties._reactInternalComponent=null,this._nodeWithLegacyProperties=null)},getPublicInstance:function(){if(!this._nodeWithLegacyProperties){var e=g.getNode(this._rootNodeID);e._reactInternalComponent=this,e.getDOMNode=F,e.isMounted=U,e.setState=H,e.replaceState=H,e.forceUpdate=H,e.setProps=q,e.replaceProps=G,S?Object.defineProperties(e,n):e.props=this._currentElement.props,this._nodeWithLegacyProperties=e}return this._nodeWithLegacyProperties}},y.measureMethods(ue,"ReactDOMComponent",{mountComponent:"mountComponent",updateComponent:"updateComponent"}),w(ue.prototype,ue.Mixin,v.Mixin),t.exports=ue},{10:10,11:11,117:117,121:121,133:133,138:138,139:139,144:144,15:15,161:161,166:166,171:171,173:173,2:2,24:24,28:28,35:35,41:41,46:46,47:47,48:48,5:5,52:52,72:72,73:73,78:78,95:95}],43:[function(e,t,i){"use strict";e(57);var n=e(58);var r=e(167)({a:"a",abbr:"abbr",address:"address",area:"area",article:"article",aside:"aside",audio:"audio",b:"b",base:"base",bdi:"bdi",bdo:"bdo",big:"big",blockquote:"blockquote",body:"body",br:"br",button:"button",canvas:"canvas",caption:"caption",cite:"cite",code:"code",col:"col",colgroup:"colgroup",data:"data",datalist:"datalist",dd:"dd",del:"del",details:"details",dfn:"dfn",dialog:"dialog",div:"div",dl:"dl",dt:"dt",em:"em",embed:"embed",fieldset:"fieldset",figcaption:"figcaption",figure:"figure",footer:"footer",form:"form",h1:"h1",h2:"h2",h3:"h3",h4:"h4",h5:"h5",h6:"h6",head:"head",header:"header",hgroup:"hgroup",hr:"hr",html:"html",i:"i",iframe:"iframe",img:"img",input:"input",ins:"ins",kbd:"kbd",keygen:"keygen",label:"label",legend:"legend",li:"li",link:"link",main:"main",map:"map",mark:"mark",menu:"menu",menuitem:"menuitem",meta:"meta",meter:"meter",nav:"nav",noscript:"noscript",object:"object",ol:"ol",optgroup:"optgroup",option:"option",output:"output",p:"p",param:"param",picture:"picture",pre:"pre",progress:"progress",q:"q",rp:"rp",rt:"rt",ruby:"ruby",s:"s",samp:"samp",script:"script",section:"section",select:"select",small:"small",source:"source",span:"span",strong:"strong",style:"style",sub:"sub",summary:"summary",sup:"sup",table:"table",tbody:"tbody",td:"td",textarea:"textarea",tfoot:"tfoot",th:"th",thead:"thead",time:"time",title:"title",tr:"tr",track:"track",u:"u",ul:"ul",var:"var",video:"video",wbr:"wbr",circle:"circle",clipPath:"clipPath",defs:"defs",ellipse:"ellipse",g:"g",image:"image",line:"line",linearGradient:"linearGradient",mask:"mask",path:"path",pattern:"pattern",polygon:"polygon",polyline:"polyline",radialGradient:"radialGradient",rect:"rect",stop:"stop",svg:"svg",text:"text",tspan:"tspan"},function(e){return n.createFactory(e)});t.exports=r},{167:167,57:57,58:58}],44:[function(e,t,i){"use strict";t.exports={useCreateElement:!1}},{}],45:[function(e,t,i){"use strict";var n=e(9),r=e(11),s=e(72),o=e(78),a=e(161),l={dangerouslySetInnerHTML:"`dangerouslySetInnerHTML` must be set using `updateInnerHTMLByID()`.",style:"`style` must be set using `updateStylesByID()`."},u={updatePropertyByID:function(e,t,i){var n=s.getNode(e);l.hasOwnProperty(t)&&a(!1,"updatePropertyByID(...): %s",l[t]),null!=i?r.setValueForProperty(n,t,i):r.deleteValueForProperty(n,t)},dangerouslyReplaceNodeWithMarkupByID:function(e,t){var i=s.getNode(e);n.dangerouslyReplaceNodeWithMarkup(i,t)},dangerouslyProcessChildrenUpdates:function(e,t){for(var i=0;i<e.length;i++)e[i].parentNode=s.getNode(e[i].parentID);n.processUpdates(e,t)}};o.measureMethods(u,"ReactDOMIDOperations",{dangerouslyReplaceNodeWithMarkupByID:"dangerouslyReplaceNodeWithMarkupByID",dangerouslyProcessChildrenUpdates:"dangerouslyProcessChildrenUpdates"}),t.exports=u},{11:11,161:161,72:72,78:78,9:9}],46:[function(e,t,i){"use strict";var n=e(45),r=e(23),s=e(72),o=e(96),a=e(24),l=e(161),u={};function c(){this._rootNodeID&&h.updateWrapper(this)}var h={getNativeProps:function(e,t,i){var n=r.getValue(t),s=r.getChecked(t);return a({},t,{defaultChecked:void 0,defaultValue:void 0,value:null!=n?n:e._wrapperState.initialValue,checked:null!=s?s:e._wrapperState.initialChecked,onChange:e._wrapperState.onChange})},mountWrapper:function(e,t){r.checkPropTypes("input",t,e._currentElement._owner);var i=t.defaultValue;e._wrapperState={initialChecked:t.defaultChecked||!1,initialValue:null!=i?i:null,onChange:function(e){var t=this._currentElement.props,i=r.executeOnChange(t,e);o.asap(c,this);var n=t.name;if("radio"===t.type&&null!=n){for(var a=s.getNode(this._rootNodeID),h=a;h.parentNode;)h=h.parentNode;for(var p=h.querySelectorAll("input[name="+JSON.stringify(""+n)+'][type="radio"]'),d=0;d<p.length;d++){var f=p[d];if(f!==a&&f.form===a.form){var m=s.getID(f);m||l(!1,"ReactDOMInput: Mixing React and non-React radio inputs with the same `name` is not supported.");var g=u[m];g||l(!1,"ReactDOMInput: Unknown radio button ID %s.",m),o.asap(c,g)}}}return i}.bind(e)}},mountReadyWrapper:function(e){u[e._rootNodeID]=e},unmountWrapper:function(e){delete u[e._rootNodeID]},updateWrapper:function(e){var t=e._currentElement.props,i=t.checked;null!=i&&n.updatePropertyByID(e._rootNodeID,"checked",i||!1);var s=r.getValue(t);null!=s&&n.updatePropertyByID(e._rootNodeID,"value",""+s)}};t.exports=h},{161:161,23:23,24:24,45:45,72:72,96:96}],47:[function(e,t,i){"use strict";var n=e(32),r=e(48),s=e(24),o=e(173),a=r.valueContextKey,l={mountWrapper:function(e,t,i){o(null==t.selected,"Use the `defaultValue` or `value` props on <select> instead of setting `selected` on <option>.");var n=i[a],r=null;if(null!=n)if(r=!1,Array.isArray(n)){for(var s=0;s<n.length;s++)if(""+n[s]==""+t.value){r=!0;break}}else r=""+n==""+t.value;e._wrapperState={selected:r}},getNativeProps:function(e,t,i){var r=s({selected:void 0,children:void 0},t);null!=e._wrapperState.selected&&(r.selected=e._wrapperState.selected);var a="";return n.forEach(t.children,function(e){null!=e&&("string"==typeof e||"number"==typeof e?a+=e:o(!1,"Only strings and numbers are supported as <option> children."))}),r.children=a,r}};t.exports=l},{173:173,24:24,32:32,48:48}],48:[function(e,t,i){"use strict";var n=e(23),r=e(72),s=e(96),o=e(24),a=e(173),l="__ReactDOMSelect_value$"+Math.random().toString(36).slice(2);function u(){if(this._rootNodeID&&this._wrapperState.pendingUpdate){this._wrapperState.pendingUpdate=!1;var e=this._currentElement.props,t=n.getValue(e);null!=t&&p(this,Boolean(e.multiple),t)}}function c(e){if(e){var t=e.getName();if(t)return" Check the render method of `"+t+"`."}return""}var h=["value","defaultValue"];function p(e,t,i){var n,s,o=r.getNode(e._rootNodeID).options;if(t){for(n={},s=0;s<i.length;s++)n[""+i[s]]=!0;for(s=0;s<o.length;s++){var a=n.hasOwnProperty(o[s].value);o[s].selected!==a&&(o[s].selected=a)}}else{for(n=""+i,s=0;s<o.length;s++)if(o[s].value===n)return void(o[s].selected=!0);o.length&&(o[0].selected=!0)}}var d={valueContextKey:l,getNativeProps:function(e,t,i){return o({},t,{onChange:e._wrapperState.onChange,value:void 0})},mountWrapper:function(e,t){(function(e,t){var i=e._currentElement._owner;n.checkPropTypes("select",t,i);for(var r=0;r<h.length;r++){var s=h[r];null!=t[s]&&(t.multiple?a(Array.isArray(t[s]),"The `%s` prop supplied to <select> must be an array if `multiple` is true.%s",s,c(i)):a(!Array.isArray(t[s]),"The `%s` prop supplied to <select> must be a scalar value if `multiple` is false.%s",s,c(i)))}})(e,t);var i=n.getValue(t);e._wrapperState={pendingUpdate:!1,initialValue:null!=i?i:t.defaultValue,onChange:function(e){var t=this._currentElement.props,i=n.executeOnChange(t,e);return this._wrapperState.pendingUpdate=!0,s.asap(u,this),i}.bind(e),wasMultiple:Boolean(t.multiple)}},processChildContext:function(e,t,i){var n=o({},i);return n[l]=e._wrapperState.initialValue,n},postUpdateWrapper:function(e){var t=e._currentElement.props;e._wrapperState.initialValue=void 0;var i=e._wrapperState.wasMultiple;e._wrapperState.wasMultiple=Boolean(t.multiple);var r=n.getValue(t);null!=r?(e._wrapperState.pendingUpdate=!1,p(e,Boolean(t.multiple),r)):i!==Boolean(t.multiple)&&(null!=t.defaultValue?p(e,Boolean(t.multiple),t.defaultValue):p(e,Boolean(t.multiple),t.multiple?[]:""))}};t.exports=d},{173:173,23:23,24:24,72:72,96:96}],49:[function(e,t,i){"use strict";var n=e(147),r=e(130),s=e(131);function o(e,t,i,n){return e===i&&t===n}var a=n.canUseDOM&&"selection"in document&&!("getSelection"in window),l={getOffsets:a?function(e){var t=document.selection.createRange(),i=t.text.length,n=t.duplicate();n.moveToElementText(e),n.setEndPoint("EndToStart",t);var r=n.text.length;return{start:r,end:r+i}}:function(e){var t=window.getSelection&&window.getSelection();if(!t||0===t.rangeCount)return null;var i=t.anchorNode,n=t.anchorOffset,r=t.focusNode,s=t.focusOffset,a=t.getRangeAt(0);try{a.startContainer.nodeType,a.endContainer.nodeType}catch(e){return null}var l=o(t.anchorNode,t.anchorOffset,t.focusNode,t.focusOffset)?0:a.toString().length,u=a.cloneRange();u.selectNodeContents(e),u.setEnd(a.startContainer,a.startOffset);var c=o(u.startContainer,u.startOffset,u.endContainer,u.endOffset)?0:u.toString().length,h=c+l,p=document.createRange();p.setStart(i,n),p.setEnd(r,s);var d=p.collapsed;return{start:d?h:c,end:d?c:h}},setOffsets:a?function(e,t){var i,n,r=document.selection.createRange().duplicate();void 0===t.end?n=i=t.start:t.start>t.end?(i=t.end,n=t.start):(i=t.start,n=t.end),r.moveToElementText(e),r.moveStart("character",i),r.setEndPoint("EndToStart",r),r.moveEnd("character",n-i),r.select()}:function(e,t){if(window.getSelection){var i=window.getSelection(),n=e[s()].length,o=Math.min(t.start,n),a=void 0===t.end?o:Math.min(t.end,n);if(!i.extend&&o>a){var l=a;a=o,o=l}var u=r(e,o),c=r(e,a);if(u&&c){var h=document.createRange();h.setStart(u.node,u.offset),i.removeAllRanges(),o>a?(i.addRange(h),i.extend(c.node,c.offset)):(h.setEnd(c.node,c.offset),i.addRange(h))}}}};t.exports=l},{130:130,131:131,147:147}],50:[function(e,t,i){"use strict";var n=e(54),r=e(88),s=e(97);n.inject();var o={renderToString:r.renderToString,renderToStaticMarkup:r.renderToStaticMarkup,version:s};t.exports=o},{54:54,88:88,97:97}],51:[function(e,t,i){"use strict";var n=e(9),r=e(11),s=e(35),o=e(72),a=e(24),l=e(121),u=e(139),c=e(144),h=function(e){};a(h.prototype,{construct:function(e){this._currentElement=e,this._stringText=""+e,this._rootNodeID=null,this._mountIndex=0},mountComponent:function(e,t,i){if(i[c.ancestorInfoContextKey]&&c("span",null,i[c.ancestorInfoContextKey]),this._rootNodeID=e,t.useCreateElement){var n=i[o.ownerDocumentContextKey].createElement("span");return r.setAttributeForID(n,e),o.getID(n),u(n,this._stringText),n}var s=l(this._stringText);return t.renderToStaticMarkup?s:"<span "+r.createMarkupForID(e)+">"+s+"</span>"},receiveComponent:function(e,t){if(e!==this._currentElement){this._currentElement=e;var i=""+e;if(i!==this._stringText){this._stringText=i;var r=o.getNode(this._rootNodeID);n.updateTextContent(r,i)}}},unmountComponent:function(){s.unmountIDFromEnvironment(this._rootNodeID)}}),t.exports=h},{11:11,121:121,139:139,144:144,24:24,35:35,72:72,9:9}],52:[function(e,t,i){"use strict";var n=e(23),r=e(45),s=e(96),o=e(24),a=e(161),l=e(173);function u(){this._rootNodeID&&c.updateWrapper(this)}var c={getNativeProps:function(e,t,i){return null!=t.dangerouslySetInnerHTML&&a(!1,"`dangerouslySetInnerHTML` does not make sense on <textarea>."),o({},t,{defaultValue:void 0,value:void 0,children:e._wrapperState.initialValue,onChange:e._wrapperState.onChange})},mountWrapper:function(e,t){n.checkPropTypes("textarea",t,e._currentElement._owner);var i=t.defaultValue,r=t.children;null!=r&&(l(!1,"Use the `defaultValue` or `value` props instead of setting children on <textarea>."),null!=i&&a(!1,"If you supply `defaultValue` on a <textarea>, do not pass children."),Array.isArray(r)&&(r.length<=1||a(!1,"<textarea> can only have at most one child."),r=r[0]),i=""+r),null==i&&(i="");var o=n.getValue(t);e._wrapperState={initialValue:""+(null!=o?o:i),onChange:function(e){var t=this._currentElement.props,i=n.executeOnChange(t,e);return s.asap(u,this),i}.bind(e)}},updateWrapper:function(e){var t=e._currentElement.props,i=n.getValue(t);null!=i&&r.updatePropertyByID(e._rootNodeID,"value",""+i)}};t.exports=c},{161:161,173:173,23:23,24:24,45:45,96:96}],53:[function(e,t,i){"use strict";var n=e(96),r=e(113),s=e(24),o=e(153),a={initialize:o,close:function(){h.isBatchingUpdates=!1}},l=[{initialize:o,close:n.flushBatchedUpdates.bind(n)},a];function u(){this.reinitializeTransaction()}s(u.prototype,r.Mixin,{getTransactionWrappers:function(){return l}});var c=new u,h={isBatchingUpdates:!1,batchedUpdates:function(e,t,i,n,r,s){var o=h.isBatchingUpdates;h.isBatchingUpdates=!0,o?e(t,i,n,r,s):c.perform(e,null,t,i,n,r,s)}};t.exports=h},{113:113,153:153,24:24,96:96}],54:[function(e,t,i){"use strict";var n=e(3),r=e(7),s=e(8),o=e(13),a=e(14),l=e(147),u=e(21),c=e(27),h=e(35),p=e(53),d=e(42),f=e(51),m=e(63),g=e(65),v=e(67),y=e(72),b=e(83),w=e(99),S=e(100),x=e(101),T=e(98),E=!1;t.exports={inject:function(){if(!E){E=!0,g.EventEmitter.injectReactEventListener(m),g.EventPluginHub.injectEventPluginOrder(o),g.EventPluginHub.injectInstanceHandle(v),g.EventPluginHub.injectMount(y),g.EventPluginHub.injectEventPluginsByName({SimpleEventPlugin:x,EnterLeaveEventPlugin:a,ChangeEventPlugin:r,SelectEventPlugin:w,BeforeInputEventPlugin:n}),g.NativeComponent.injectGenericComponentClass(d),g.NativeComponent.injectTextComponentClass(f),g.Class.injectMixin(c),g.DOMProperty.injectDOMPropertyConfig(u),g.DOMProperty.injectDOMPropertyConfig(T),g.EmptyComponent.injectEmptyComponent("noscript"),g.Updates.injectReconcileTransaction(b),g.Updates.injectBatchingStrategy(p),g.RootIndex.injectCreateReactRootIndex(l.canUseDOM?s.createReactRootIndex:S.createReactRootIndex),g.Component.injectEnvironment(h);var t=l.canUseDOM&&window.location.href||"";/[?&]react_perf\b/.test(t)&&e(55).start()}}}},{100:100,101:101,13:13,14:14,147:147,21:21,27:27,3:3,35:35,42:42,51:51,53:53,55:55,63:63,65:65,67:67,7:7,72:72,8:8,83:83,98:98,99:99}],55:[function(e,t,i){"use strict";var n=e(10),r=e(56),s=e(72),o=e(78),a=e(170);function l(e){return Math.floor(100*e)/100}function u(e,t,i){e[t]=(e[t]||0)+i}var c={_allMeasurements:[],_mountStack:[0],_injected:!1,start:function(){c._injected||o.injection.injectMeasure(c.measure),c._allMeasurements.length=0,o.enableMeasure=!0},stop:function(){o.enableMeasure=!1},getLastMeasurements:function(){return c._allMeasurements},printExclusive:function(e){e=e||c._allMeasurements;var t=r.getExclusiveSummary(e);console.table(t.map(function(e){return{"Component class name":e.componentName,"Total inclusive time (ms)":l(e.inclusive),"Exclusive mount time (ms)":l(e.exclusive),"Exclusive render time (ms)":l(e.render),"Mount time per instance (ms)":l(e.exclusive/e.count),"Render time per instance (ms)":l(e.render/e.count),Instances:e.count}}))},printInclusive:function(e){e=e||c._allMeasurements;var t=r.getInclusiveSummary(e);console.table(t.map(function(e){return{"Owner > component":e.componentName,"Inclusive time (ms)":l(e.time),Instances:e.count}})),console.log("Total time:",r.getTotalTime(e).toFixed(2)+" ms")},getMeasurementsSummaryMap:function(e){return r.getInclusiveSummary(e,!0).map(function(e){return{"Owner > component":e.componentName,"Wasted time (ms)":e.time,Instances:e.count}})},printWasted:function(e){e=e||c._allMeasurements,console.table(c.getMeasurementsSummaryMap(e)),console.log("Total time:",r.getTotalTime(e).toFixed(2)+" ms")},printDOM:function(e){e=e||c._allMeasurements;var t=r.getDOMSummary(e);console.table(t.map(function(e){var t={};return t[n.ID_ATTRIBUTE_NAME]=e.id,t.type=e.type,t.args=JSON.stringify(e.args),t})),console.log("Total time:",r.getTotalTime(e).toFixed(2)+" ms")},_recordWrite:function(e,t,i,n){var r=c._allMeasurements[c._allMeasurements.length-1].writes;r[e]=r[e]||[],r[e].push({type:t,time:i,args:n})},measure:function(e,t,i){return function(){for(var n=arguments.length,r=Array(n),o=0;o<n;o++)r[o]=arguments[o];var l,h,p;if("_renderNewRootComponent"===t||"flushBatchedUpdates"===t)return c._allMeasurements.push({exclusive:{},inclusive:{},render:{},counts:{},writes:{},displayNames:{},totalTime:0,created:{}}),p=a(),h=i.apply(this,r),c._allMeasurements[c._allMeasurements.length-1].totalTime=a()-p,h;if("_mountImageIntoNode"===t||"ReactBrowserEventEmitter"===e||"ReactDOMIDOperations"===e||"CSSPropertyOperations"===e||"DOMChildrenOperations"===e||"DOMPropertyOperations"===e){if(p=a(),h=i.apply(this,r),l=a()-p,"_mountImageIntoNode"===t){var d=s.getID(r[1]);c._recordWrite(d,t,l,r[0])}else if("dangerouslyProcessChildrenUpdates"===t)r[0].forEach(function(e){var t={};null!==e.fromIndex&&(t.fromIndex=e.fromIndex),null!==e.toIndex&&(t.toIndex=e.toIndex),null!==e.textContent&&(t.textContent=e.textContent),null!==e.markupIndex&&(t.markup=r[1][e.markupIndex]),c._recordWrite(e.parentID,e.type,l,t)});else{var f=r[0];"object"===(void 0===f?"undefined":_typeof(f))&&(f=s.getID(r[0])),c._recordWrite(f,t,l,Array.prototype.slice.call(r,1))}return h}if("ReactCompositeComponent"!==e||"mountComponent"!==t&&"updateComponent"!==t&&"_renderValidatedComponent"!==t)return i.apply(this,r);if(this._currentElement.type===s.TopLevelWrapper)return i.apply(this,r);var m="mountComponent"===t?r[0]:this._rootNodeID,g="_renderValidatedComponent"===t,v="mountComponent"===t,y=c._mountStack,b=c._allMeasurements[c._allMeasurements.length-1];if(g?u(b.counts,m,1):v&&(b.created[m]=!0,y.push(0)),p=a(),h=i.apply(this,r),l=a()-p,g)u(b.render,m,l);else if(v){var w=y.pop();y[y.length-1]+=l,u(b.exclusive,m,l-w),u(b.inclusive,m,l)}else u(b.inclusive,m,l);return b.displayNames[m]={current:this.getName(),owner:this._currentElement._owner?this._currentElement._owner.getName():"<root>"},h}}};t.exports=c},{10:10,170:170,56:56,72:72,78:78}],56:[function(e,t,i){"use strict";var n=e(24),r=1.2,s={_mountImageIntoNode:"set innerHTML",INSERT_MARKUP:"set innerHTML",MOVE_EXISTING:"move",REMOVE_NODE:"remove",SET_MARKUP:"set innerHTML",TEXT_CONTENT:"set textContent",setValueForProperty:"update attribute",setValueForAttribute:"update attribute",deleteValueForProperty:"remove attribute",setValueForStyles:"update styles",replaceNodeWithMarkup:"replace",updateTextContent:"set textContent"};function o(e){var t={},i=Object.keys(e.writes),r=n({},e.exclusive,e.inclusive);for(var s in r){for(var o=!1,a=0;a<i.length;a++)if(0===i[a].indexOf(s)){o=!0;break}e.created[s]&&(o=!0),!o&&e.counts[s]>0&&(t[s]=!0)}return t}var a={getExclusiveSummary:function(e){for(var t,i={},s=0;s<e.length;s++){var o=e[s],a=n({},o.exclusive,o.inclusive);for(var l in a)i[t=o.displayNames[l].current]=i[t]||{componentName:t,inclusive:0,exclusive:0,render:0,count:0},o.render[l]&&(i[t].render+=o.render[l]),o.exclusive[l]&&(i[t].exclusive+=o.exclusive[l]),o.inclusive[l]&&(i[t].inclusive+=o.inclusive[l]),o.counts[l]&&(i[t].count+=o.counts[l])}var u=[];for(t in i)i[t].exclusive>=r&&u.push(i[t]);return u.sort(function(e,t){return t.exclusive-e.exclusive}),u},getInclusiveSummary:function(e,t){for(var i,s={},a=0;a<e.length;a++){var l,u=e[a],c=n({},u.exclusive,u.inclusive);for(var h in t&&(l=o(u)),c)if(!t||l[h]){var p=u.displayNames[h];s[i=p.owner+" > "+p.current]=s[i]||{componentName:i,time:0,count:0},u.inclusive[h]&&(s[i].time+=u.inclusive[h]),u.counts[h]&&(s[i].count+=u.counts[h])}}var d=[];for(i in s)s[i].time>=r&&d.push(s[i]);return d.sort(function(e,t){return t.time-e.time}),d},getDOMSummary:function(e){var t=[];return e.forEach(function(e){Object.keys(e.writes).forEach(function(i){e.writes[i].forEach(function(e){t.push({id:i,type:s[e.type]||e.type,args:e.args})})})}),t},getTotalTime:function(e){for(var t=0,i=0;i<e.length;i++)t+=e[i].totalTime;return t}};t.exports=a},{24:24}],57:[function(e,t,i){"use strict";var n=e(39),r=e(24),s=e(117),o="function"==typeof Symbol&&Symbol.for&&Symbol.for("react.element")||60103,a={key:!0,ref:!0,__self:!0,__source:!0},l=function(e,t,i,n,r,a,l){var u={$$typeof:o,type:e,key:t,ref:i,props:l,_owner:a,_store:{}};return s?(Object.defineProperty(u._store,"validated",{configurable:!1,enumerable:!1,writable:!0,value:!1}),Object.defineProperty(u,"_self",{configurable:!1,enumerable:!1,writable:!1,value:n}),Object.defineProperty(u,"_source",{configurable:!1,enumerable:!1,writable:!1,value:r})):(u._store.validated=!1,u._self=n,u._source=r),Object.freeze(u.props),Object.freeze(u),u};l.createElement=function(e,t,i){var r,s={},o=null,u=null,c=null,h=null;if(null!=t)for(r in u=void 0===t.ref?null:t.ref,o=void 0===t.key?null:""+t.key,c=void 0===t.__self?null:t.__self,h=void 0===t.__source?null:t.__source,t)t.hasOwnProperty(r)&&!a.hasOwnProperty(r)&&(s[r]=t[r]);var p=arguments.length-2;if(1===p)s.children=i;else if(p>1){for(var d=Array(p),f=0;f<p;f++)d[f]=arguments[f+2];s.children=d}if(e&&e.defaultProps){var m=e.defaultProps;for(r in m)void 0===s[r]&&(s[r]=m[r])}return l(e,o,u,c,h,n.current,s)},l.createFactory=function(e){var t=l.createElement.bind(null,e);return t.type=e,t},l.cloneAndReplaceKey=function(e,t){return l(e.type,t,e.ref,e._self,e._source,e._owner,e.props)},l.cloneAndReplaceProps=function(e,t){var i=l(e.type,e.key,e.ref,e._self,e._source,e._owner,t);return i._store.validated=e._store.validated,i},l.cloneElement=function(e,t,i){var s,o=r({},e.props),u=e.key,c=e.ref,h=e._self,p=e._source,d=e._owner;if(null!=t)for(s in void 0!==t.ref&&(c=t.ref,d=n.current),void 0!==t.key&&(u=""+t.key),t)t.hasOwnProperty(s)&&!a.hasOwnProperty(s)&&(o[s]=t[s]);var f=arguments.length-2;if(1===f)o.children=i;else if(f>1){for(var m=Array(f),g=0;g<f;g++)m[g]=arguments[g+2];o.children=m}return l(e.type,u,c,h,p,d,o)},l.isValidElement=function(e){return"object"===(void 0===e?"undefined":_typeof(e))&&null!==e&&e.$$typeof===o},t.exports=l},{117:117,24:24,39:39}],58:[function(e,t,i){"use strict";var n=e(57),r=e(81),s=e(80),o=e(39),a=e(117),l=e(129),u=e(161),c=e(173);function h(){if(o.current){var e=o.current.getName();if(e)return" Check the render method of `"+e+"`."}return""}var p={},d={};function f(e,t){if(e._store&&!e._store.validated&&null==e.key){e._store.validated=!0;var i=function(e,t,i){var n=h();if(!n){var r="string"==typeof i?i:i.displayName||i.name;r&&(n=" Check the top-level render call using <"+r+">.")}var s=p[e]||(p[e]={});if(s[n])return null;s[n]=!0;var a={parentOrOwner:n,url:" See https://fb.me/react-warning-keys for more information.",childOwner:null};t&&t._owner&&t._owner!==o.current&&(a.childOwner=" It was passed a child from "+t._owner.getName()+".");return a}("uniqueKey",e,t);null!==i&&c(!1,'Each child in an array or iterator should have a unique "key" prop.%s%s%s',i.parentOrOwner||"",i.childOwner||"",i.url||"")}}function m(e,t){if("object"===(void 0===e?"undefined":_typeof(e)))if(Array.isArray(e))for(var i=0;i<e.length;i++){var r=e[i];n.isValidElement(r)&&f(r,t)}else if(n.isValidElement(e))e._store&&(e._store.validated=!0);else if(e){var s=l(e);if(s&&s!==e.entries)for(var o,a=s.call(e);!(o=a.next()).done;)n.isValidElement(o.value)&&f(o.value,t)}}function g(e){var t=e.type;if("function"==typeof t){var i=t.displayName||t.name;t.propTypes&&function(e,t,i,n){for(var r in t)if(t.hasOwnProperty(r)){var o;try{"function"!=typeof t[r]&&u(!1,"%s: %s type `%s` is invalid; it must be a function, usually from React.PropTypes.",e||"React class",s[n],r),o=t[r](i,r,e,n)}catch(e){o=e}if(c(!o||o instanceof Error,"%s: type specification of %s `%s` is invalid; the type checker function must return `null` or an `Error` but returned a %s. You may have forgotten to pass an argument to the type checker creator (arrayOf, instanceOf, objectOf, oneOf, oneOfType, and shape all require an argument).",e||"React class",s[n],r,void 0===o?"undefined":_typeof(o)),o instanceof Error&&!(o.message in d)){d[o.message]=!0;var a=h();c(!1,"Failed propType: %s%s",o.message,a)}}}(i,t.propTypes,e.props,r.prop),"function"==typeof t.getDefaultProps&&c(t.getDefaultProps.isReactClassApproved,"getDefaultProps is only used on classic React.createClass definitions. Use a static property named `defaultProps` instead.")}}var v={createElement:function(e,t,i){var r="string"==typeof e||"function"==typeof e;c(r,"React.createElement: type should not be null, undefined, boolean, or number. It should be a string (for DOM elements) or a ReactClass (for composite components).%s",h());var s=n.createElement.apply(this,arguments);if(null==s)return s;if(r)for(var o=2;o<arguments.length;o++)m(arguments[o],e);return g(s),s},createFactory:function(e){var t=v.createElement.bind(null,e);return t.type=e,a&&Object.defineProperty(t,"type",{enumerable:!1,get:function(){return c(!1,"Factory.type is deprecated. Access the class directly before passing it to createFactory."),Object.defineProperty(this,"type",{value:e}),e}}),t},cloneElement:function(e,t,i){for(var r=n.cloneElement.apply(this,arguments),s=2;s<arguments.length;s++)m(arguments[s],r.type);return g(r),r}};t.exports=v},{117:117,129:129,161:161,173:173,39:39,57:57,80:80,81:81}],59:[function(e,t,i){"use strict";var n,r=e(57),s=e(60),o=e(84),a={injectEmptyComponent:function(e){n=r.createElement(e)}},l=function(e){this._currentElement=null,this._rootNodeID=null,this._renderedComponent=e(n)};e(24)(l.prototype,{construct:function(e){},mountComponent:function(e,t,i){return s.registerNullComponentID(e),this._rootNodeID=e,o.mountComponent(this._renderedComponent,e,t,i)},receiveComponent:function(){},unmountComponent:function(e,t,i){o.unmountComponent(this._renderedComponent),s.deregisterNullComponentID(this._rootNodeID),this._rootNodeID=null,this._renderedComponent=null}}),l.injection=a,t.exports=l},{24:24,57:57,60:60,84:84}],60:[function(e,t,i){"use strict";var n={};var r={isNullComponentID:function(e){return!!n[e]},registerNullComponentID:function(e){n[e]=!0},deregisterNullComponentID:function(e){delete n[e]}};t.exports=r},{}],61:[function(e,t,i){"use strict";var n=null;function r(e,t,i,r){try{return t(i,r)}catch(e){return void(null===n&&(n=e))}}var s={invokeGuardedCallback:r,invokeGuardedCallbackWithCatch:r,rethrowCaughtError:function(){if(n){var e=n;throw n=null,e}}};if("undefined"!=typeof window&&"function"==typeof window.dispatchEvent&&"undefined"!=typeof document&&"function"==typeof document.createEvent){var o=document.createElement("react");s.invokeGuardedCallback=function(e,t,i,n){var r=t.bind(null,i,n),s="react-"+e;o.addEventListener(s,r,!1);var a=document.createEvent("Event");a.initEvent(s,!1,!1),o.dispatchEvent(a),o.removeEventListener(s,r,!1)}}t.exports=s},{}],62:[function(e,t,i){"use strict";var n=e(16);var r={handleTopLevel:function(e,t,i,r,s){var o,a=n.extractEvents(e,t,i,r,s);o=a,n.enqueueEvents(o),n.processEventQueue(!1)}};t.exports=r},{16:16}],63:[function(e,t,i){"use strict";var n=e(146),r=e(147),s=e(25),o=e(67),a=e(72),l=e(96),u=e(24),c=e(128),h=e(158);function p(e,t){this.topLevelType=e,this.nativeEvent=t,this.ancestors=[]}function d(e){!function(e){var t=a.getFirstReactDOM(c(e.nativeEvent))||window,i=t;for(;i;)e.ancestors.push(i),n=i,void 0,void 0,void 0,r=a.getID(n),s=o.getReactRootIDFromNodeID(r),l=a.findReactContainerForID(s),i=a.getFirstReactDOM(l);var n,r,s,l;for(var u=0;u<e.ancestors.length;u++){t=e.ancestors[u];var h=a.getID(t)||"";f._handleTopLevel(e.topLevelType,t,h,e.nativeEvent,c(e.nativeEvent))}}(e)}u(p.prototype,{destructor:function(){this.topLevelType=null,this.nativeEvent=null,this.ancestors.length=0}}),s.addPoolingTo(p,s.twoArgumentPooler);var f={_enabled:!0,_handleTopLevel:null,WINDOW_HANDLE:r.canUseDOM?window:null,setHandleTopLevel:function(e){f._handleTopLevel=e},setEnabled:function(e){f._enabled=!!e},isEnabled:function(){return f._enabled},trapBubbledEvent:function(e,t,i){var r=i;return r?n.listen(r,t,f.dispatchEvent.bind(null,e)):null},trapCapturedEvent:function(e,t,i){var r=i;return r?n.capture(r,t,f.dispatchEvent.bind(null,e)):null},monitorScrollValue:function(e){var t=function(e){e(h(window))}.bind(null,e);n.listen(window,"scroll",t)},dispatchEvent:function(e,t){if(f._enabled){var i=p.getPooled(e,t);try{l.batchedUpdates(d,i)}finally{p.release(i)}}}};t.exports=f},{128:128,146:146,147:147,158:158,24:24,25:25,67:67,72:72,96:96}],64:[function(e,t,i){"use strict";var n=e(32),r=e(57),s=e(153),o=e(161),a=e(173),l=/^\d+$/,u=!1,c={create:function(e){if("object"!==(void 0===e?"undefined":_typeof(e))||!e||Array.isArray(e))return a(!1,"React.addons.createFragment only accepts a single object. Got: %s",e),e;if(r.isValidElement(e))return a(!1,"React.addons.createFragment does not accept a ReactElement without a wrapper object."),e;1===e.nodeType&&o(!1,"React.addons.createFragment(...): Encountered an invalid child; DOM elements are not valid children of React components.");var t=[];for(var i in e)!u&&l.test(i)&&(a(!1,"React.addons.createFragment(...): Child objects should have non-numeric keys so ordering is preserved."),u=!0),n.mapIntoWithKeyPrefixInternal(e[i],t,i,s.thatReturnsArgument);return t}};t.exports=c},{153:153,161:161,173:173,32:32,57:57}],65:[function(e,t,i){"use strict";var n=e(10),r=e(16),s=e(36),o=e(33),a=e(59),l=e(28),u=e(75),c=e(78),h=e(86),p=e(96),d={Component:s.injection,Class:o.injection,DOMProperty:n.injection,EmptyComponent:a.injection,EventPluginHub:r.injection,EventEmitter:l.injection,NativeComponent:u.injection,Perf:c.injection,RootIndex:h.injection,Updates:p.injection};t.exports=d},{10:10,16:16,28:28,33:33,36:36,59:59,75:75,78:78,86:86,96:96}],66:[function(e,t,i){"use strict";var n=e(49),r=e(150),s=e(155),o=e(156);var a={hasSelectionCapabilities:function(e){var t=e&&e.nodeName&&e.nodeName.toLowerCase();return t&&("input"===t&&"text"===e.type||"textarea"===t||"true"===e.contentEditable)},getSelectionInformation:function(){var e=o();return{focusedElem:e,selectionRange:a.hasSelectionCapabilities(e)?a.getSelection(e):null}},restoreSelection:function(e){var t,i=o(),n=e.focusedElem,l=e.selectionRange;i!==n&&(t=n,r(document.documentElement,t))&&(a.hasSelectionCapabilities(n)&&a.setSelection(n,l),s(n))},getSelection:function(e){var t;if("selectionStart"in e)t={start:e.selectionStart,end:e.selectionEnd};else if(document.selection&&e.nodeName&&"input"===e.nodeName.toLowerCase()){var i=document.selection.createRange();i.parentElement()===e&&(t={start:-i.moveStart("character",-e.value.length),end:-i.moveEnd("character",-e.value.length)})}else t=n.getOffsets(e);return t||{start:0,end:0}},setSelection:function(e,t){var i=t.start,r=t.end;if(void 0===r&&(r=i),"selectionStart"in e)e.selectionStart=i,e.selectionEnd=Math.min(r,e.value.length);else if(document.selection&&e.nodeName&&"input"===e.nodeName.toLowerCase()){var s=e.createTextRange();s.collapse(!0),s.moveStart("character",i),s.moveEnd("character",r-i),s.select()}else n.setOffsets(e,t)}};t.exports=a},{150:150,155:155,156:156,49:49}],67:[function(e,t,i){"use strict";var n=e(86),r=e(161),s=".",o=s.length,a=1e4;function l(e,t){return e.charAt(t)===s||t===e.length}function u(e){return""===e||e.charAt(0)===s&&e.charAt(e.length-1)!==s}function c(e,t){return 0===t.indexOf(e)&&l(t,e.length)}function h(e){return e?e.substr(0,e.lastIndexOf(s)):""}function p(e,t){if(u(e)&&u(t)||r(!1,"getNextDescendantID(%s, %s): Received an invalid React DOM ID.",e,t),c(e,t)||r(!1,"getNextDescendantID(...): React has made an invalid assumption about the DOM hierarchy. Expected `%s` to be an ancestor of `%s`.",e,t),e===t)return e;var i;for(i=e.length+o;i<t.length&&!l(t,i);i++);return t.substr(0,i)}function d(e,t){var i=Math.min(e.length,t.length);if(0===i)return"";for(var n=0,s=0;s<=i;s++)if(l(e,s)&&l(t,s))n=s;else if(e.charAt(s)!==t.charAt(s))break;var o=e.substr(0,n);return u(o)||r(!1,"getFirstCommonAncestorID(%s, %s): Expected a valid React DOM ID: %s",e,t,o),o}function f(e,t,i,n,s,o){(e=e||"")===(t=t||"")&&r(!1,"traverseParentPath(...): Cannot traverse from and to the same ID, `%s`.",e);var l=c(t,e);l||c(e,t)||r(!1,"traverseParentPath(%s, %s, ...): Cannot traverse from two IDs that do not have a parent path.",e,t);for(var u=0,d=l?h:p,f=e;;f=d(f,t)){var m;if(s&&f===e||o&&f===t||(m=i(f,l,n)),!1===m||f===t)break;u++<a||r(!1,"traverseParentPath(%s, %s, ...): Detected an infinite loop while traversing the React DOM ID tree. This may be due to malformed IDs: %s",e,t,f)}}var m={createReactRootID:function(){return e=n.createReactRootIndex(),s+e.toString(36);var e},createReactID:function(e,t){return e+t},getReactRootIDFromNodeID:function(e){if(e&&e.charAt(0)===s&&e.length>1){var t=e.indexOf(s,1);return t>-1?e.substr(0,t):e}return null},traverseEnterLeave:function(e,t,i,n,r){var s=d(e,t);s!==e&&f(e,s,i,n,!1,!0),s!==t&&f(s,t,i,r,!0,!1)},traverseTwoPhase:function(e,t,i){e&&(f("",e,t,i,!0,!1),f(e,"",t,i,!1,!0))},traverseTwoPhaseSkipTarget:function(e,t,i){e&&(f("",e,t,i,!0,!0),f(e,"",t,i,!0,!0))},traverseAncestors:function(e,t,i){f("",e,t,i,!0,!1)},getFirstCommonAncestorID:d,_getNextDescendantID:p,isAncestorIDOf:c,SEPARATOR:s};t.exports=m},{161:161,86:86}],68:[function(e,t,i){"use strict";var n={remove:function(e){e._reactInternalInstance=void 0},get:function(e){return e._reactInternalInstance},has:function(e){return void 0!==e._reactInternalInstance},set:function(e,t){e._reactInternalInstance=t}};t.exports=n},{}],69:[function(e,t,i){"use strict";var n=e(32),r=e(34),s=e(33),o=e(43),a=e(57),l=e(58),u=e(82),c=e(97),h=e(24),p=e(135),d=a.createElement,f=a.createFactory,m=a.cloneElement;d=l.createElement,f=l.createFactory,m=l.cloneElement;var g={Children:{map:n.map,forEach:n.forEach,count:n.count,toArray:n.toArray,only:p},Component:r,createElement:d,cloneElement:m,isValidElement:a.isValidElement,PropTypes:u,createClass:s.createClass,createFactory:f,createMixin:function(e){return e},DOM:o,version:c,__spread:h};t.exports=g},{135:135,24:24,32:32,33:33,34:34,43:43,57:57,58:58,82:82,97:97}],70:[function(e,t,i){"use strict";var n=e(26);function r(e,t){this.value=e,this.requestChange=t}r.PropTypes={link:function(e){var t={value:void 0===e?n.PropTypes.any.isRequired:e.isRequired,requestChange:n.PropTypes.func.isRequired};return n.PropTypes.shape(t)}},t.exports=r},{26:26}],71:[function(e,t,i){"use strict";var n=e(116),r=/\/?>/,s={CHECKSUM_ATTR_NAME:"data-react-checksum",addChecksumToMarkup:function(e){var t=n(e);return e.replace(r," "+s.CHECKSUM_ATTR_NAME+'="'+t+'"$&')},canReuseMarkup:function(e,t){var i=t.getAttribute(s.CHECKSUM_ATTR_NAME);return i=i&&parseInt(i,10),n(e)===i}};t.exports=s},{116:116}],72:[function(e,t,i){"use strict";var n=e(10),r=e(28),s=e(39),o=e(44),a=e(57),l=e(60),u=e(67),c=e(68),h=e(71),p=e(78),d=e(84),f=e(95),m=e(96),g=e(24),v=e(154),y=e(150),b=e(132),w=e(161),S=e(138),x=e(141),T=e(144),E=e(173),A=n.ID_ATTRIBUTE_NAME,C={},P=9,_="__ReactMount_ownerDocument$"+Math.random().toString(36).slice(2),I={},k={},R={},O=[];function M(e){return e?e.nodeType===P?e.documentElement:e.firstChild:null}function L(e){var t=M(e);return t&&G.getID(t)}function D(e){return e&&e.getAttribute&&e.getAttribute(A)||""}function N(e,t){if(e){D(e)!==t&&w(!1,"ReactMount: Unexpected modification of `%s`",A);var i=G.findReactContainerForID(t);if(i&&y(i,e))return!0}return!1}var V=null;function j(e){var t=C[e];if(!t||!N(t,e))return!1;V=t}function B(e,t,i,n,r,s){o.useCreateElement&&(s=g({},s),i.nodeType===P?s[_]=i:s[_]=i.ownerDocument),s===v&&(s={});var a=i.nodeName.toLowerCase();s[T.ancestorInfoContextKey]=T.updatedAncestorInfo(null,a,null);var l=d.mountComponent(e,t,n,s);e._renderedComponent._topLevelWrapper=e,G._mountImageIntoNode(l,i,r,n)}function F(e,t,i,n,r){var s=m.ReactReconcileTransaction.getPooled(n);s.perform(B,null,e,t,i,s,n,r),m.ReactReconcileTransaction.release(s)}function U(e,t){for(d.unmountComponent(e),t.nodeType===P&&(t=t.documentElement);t.lastChild;)t.removeChild(t.lastChild)}function H(e){var t=L(e);return!!t&&t!==u.getReactRootIDFromNodeID(t)}var q=function(){};q.prototype.isReactComponent={},q.displayName="TopLevelWrapper",q.prototype.render=function(){return this.props};var G={TopLevelWrapper:q,_instancesByReactRootID:I,scrollMonitor:function(e,t){t()},_updateRootComponent:function(e,t,i,n){return G.scrollMonitor(i,function(){f.enqueueElementInternal(e,t),n&&f.enqueueCallbackInternal(e,n)}),R[L(i)]=M(i),e},_registerComponent:function(e,t){(!t||1!==t.nodeType&&t.nodeType!==P&&11!==t.nodeType)&&w(!1,"_registerComponent(...): Target container is not a DOM element."),r.ensureScrollValueMonitoring();var i=G.registerContainer(t);return I[i]=e,i},_renderNewRootComponent:function(e,t,i,n){E(null==s.current,"_renderNewRootComponent(): Render methods should be a pure function of props and state; triggering nested component updates from render is not allowed. If necessary, trigger nested updates in componentDidUpdate. Check the render method of %s.",s.current&&s.current.getName()||"ReactCompositeComponent");var r=b(e,null),o=G._registerComponent(r,t);return m.batchedUpdates(F,r,o,t,i,n),R[o]=M(t),r},renderSubtreeIntoContainer:function(e,t,i,n){return(null==e||null==e._reactInternalInstance)&&w(!1,"parentComponent must be a valid React Component"),G._renderSubtreeIntoContainer(e,t,i,n)},_renderSubtreeIntoContainer:function(e,t,i,n){a.isValidElement(t)||w(!1,"ReactDOM.render(): Invalid component element.%s","string"==typeof t?" Instead of passing an element string, make sure to instantiate it by passing it to React.createElement.":"function"==typeof t?" Instead of passing a component class, make sure to instantiate it by passing it to React.createElement.":null!=t&&void 0!==t.props?" This may be caused by unintentionally loading two independent copies of React.":""),E(!i||!i.tagName||"BODY"!==i.tagName.toUpperCase(),"render(): Rendering components directly into document.body is discouraged, since its children are often manipulated by third-party scripts and browser extensions. This may lead to subtle reconciliation issues. Try rendering into a container element created for your app.");var r=new a(q,null,null,null,null,null,t),s=I[L(i)];if(s){var o=s._currentElement.props;if(x(o,t)){var l=s._renderedComponent.getPublicInstance(),u=n&&function(){n.call(l)};return G._updateRootComponent(s,r,i,u),l}G.unmountComponentAtNode(i)}var c=M(i),h=c&&!!D(c),p=H(i);if(E(!p,"render(...): Replacing React-rendered children with a new root component. If you intended to update the children of this node, you should instead have the existing children update their state and render the new components instead of calling ReactDOM.render."),!h||c.nextSibling)for(var d=c;d;){if(D(d)){E(!1,"render(): Target node has markup rendered by React, but there are unrelated nodes as well. This is most commonly caused by white-space inserted around server-rendered markup.");break}d=d.nextSibling}var f=h&&!s&&!p,m=G._renderNewRootComponent(r,i,f,null!=e?e._reactInternalInstance._processChildContext(e._reactInternalInstance._context):v)._renderedComponent.getPublicInstance();return n&&n.call(m),m},render:function(e,t,i){return G._renderSubtreeIntoContainer(null,e,t,i)},registerContainer:function(e){var t=L(e);return t&&(t=u.getReactRootIDFromNodeID(t)),t||(t=u.createReactRootID()),k[t]=e,t},unmountComponentAtNode:function(e){E(null==s.current,"unmountComponentAtNode(): Render methods should be a pure function of props and state; triggering nested component updates from render is not allowed. If necessary, trigger nested updates in componentDidUpdate. Check the render method of %s.",s.current&&s.current.getName()||"ReactCompositeComponent"),(!e||1!==e.nodeType&&e.nodeType!==P&&11!==e.nodeType)&&w(!1,"unmountComponentAtNode(...): Target container is not a DOM element.");var t=L(e),i=I[t];if(!i){var n=H(e),r=D(e),o=r&&r===u.getReactRootIDFromNodeID(r);return E(!n,"unmountComponentAtNode(): The node you're attempting to unmount was rendered by React and is not a top-level container. %s",o?"You may have accidentally passed in a React root node instead of its container.":"Instead, have the parent component update its state and rerender in order to remove this component."),!1}return m.batchedUpdates(U,i,e),delete I[t],delete k[t],delete R[t],!0},findReactContainerForID:function(e){var t=u.getReactRootIDFromNodeID(e),i=k[t],n=R[t];if(n&&n.parentNode!==i){E(D(n)===t,"ReactMount: Root element ID differed from reactRootID.");var r=i.firstChild;r&&t===D(r)?R[t]=r:E(!1,"ReactMount: Root element has been removed from its original container. New container: %s",n.parentNode)}return i},findReactNodeByID:function(e){var t=G.findReactContainerForID(e);return G.findComponentRoot(t,e)},getFirstReactDOM:function(e){return function(e){for(;e&&e.parentNode!==e;e=e.parentNode)if(1===e.nodeType){var t=D(e);if(t){var i,n=u.getReactRootIDFromNodeID(t),r=e;do{if(i=D(r),null==(r=r.parentNode))return null}while(i!==n);if(r===k[n])return e}}return null}(e)},findComponentRoot:function(e,t){var i=O,n=0,r=function(e){V=null,u.traverseAncestors(e,j);var t=V;return V=null,t}(t)||e;for(E(null!=r,"React can't find the root component node for data-reactid value `%s`. If you're seeing this message, it probably means that you've loaded two copies of React on the page. At this time, only a single copy of React can be loaded at a time.",t),i[0]=r.firstChild,i.length=1;n<i.length;){for(var s,o=i[n++];o;){var a=G.getID(o);a?t===a?s=o:u.isAncestorIDOf(a,t)&&(i.length=n=0,i.push(o.firstChild)):i.push(o.firstChild),o=o.nextSibling}if(s)return i.length=0,s}i.length=0,w(!1,"findComponentRoot(..., %s): Unable to find element. This probably means the DOM was unexpectedly mutated (e.g., by the browser), usually due to forgetting a <tbody> when using tables, nesting tags like <form>, <p>, or <a>, or using non-SVG elements in an <svg> parent. Try inspecting the child nodes of the element with React ID `%s`.",t,G.getID(e))},_mountImageIntoNode:function(e,t,i,n){if((!t||1!==t.nodeType&&t.nodeType!==P&&11!==t.nodeType)&&w(!1,"mountComponentIntoNode(...): Target container is not valid."),i){var r=M(t);if(h.canReuseMarkup(e,r))return;var s=r.getAttribute(h.CHECKSUM_ATTR_NAME);r.removeAttribute(h.CHECKSUM_ATTR_NAME);var o=r.outerHTML;r.setAttribute(h.CHECKSUM_ATTR_NAME,s);var a,l=e;1===t.nodeType?((a=document.createElement("div")).innerHTML=e,l=a.innerHTML):(a=document.createElement("iframe"),document.body.appendChild(a),a.contentDocument.write(e),l=a.contentDocument.documentElement.outerHTML,document.body.removeChild(a));var u=function(e,t){for(var i=Math.min(e.length,t.length),n=0;n<i;n++)if(e.charAt(n)!==t.charAt(n))return n;return e.length===t.length?-1:i}(l,o),c=" (client) "+l.substring(u-20,u+20)+"\n (server) "+o.substring(u-20,u+20);t.nodeType===P&&w(!1,"You're trying to render a component to the document using server rendering but the checksum was invalid. This usually means you rendered a different component type or props on the client from the one on the server, or your render() methods are impure. React cannot handle this case due to cross-browser quirks by rendering at the document root. You should look for environment dependent code in your components and ensure the props are the same client and server side:\n%s",c),E(!1,"React attempted to reuse markup in a container but the checksum was invalid. This generally means that you are using server rendering and the markup generated on the server was not what the client was expecting. React injected new markup to compensate which works but you have lost many of the benefits of server rendering. Instead, figure out why the markup being generated is different on the client or server:\n%s",c)}if(t.nodeType===P&&w(!1,"You're trying to render a component to the document but you didn't use server rendering. We can't do this without using server rendering due to cross-browser quirks. See ReactDOMServer.renderToString() for server rendering."),n.useCreateElement){for(;t.lastChild;)t.removeChild(t.lastChild);t.appendChild(e)}else S(t,e)},ownerDocumentContextKey:_,getReactRootID:L,getID:function(e){var t=D(e);if(t)if(C.hasOwnProperty(t)){var i=C[t];i!==e&&(N(i,t)&&w(!1,"ReactMount: Two valid but unequal nodes with the same `%s`: %s",A,t),C[t]=e)}else C[t]=e;return t},setID:function(e,t){var i=D(e);i!==t&&delete C[i],e.setAttribute(A,t),C[t]=e},getNode:function(e){return C.hasOwnProperty(e)&&N(C[e],e)||(C[e]=G.findReactNodeByID(e)),C[e]},getNodeFromInstance:function(e){var t=c.get(e)._rootNodeID;return l.isNullComponentID(t)?null:(C.hasOwnProperty(t)&&N(C[t],t)||(C[t]=G.findReactNodeByID(t)),C[t])},isValid:N,purgeID:function(e){delete C[e]}};p.measureMethods(G,"ReactMount",{_renderNewRootComponent:"_renderNewRootComponent",_mountImageIntoNode:"_mountImageIntoNode"}),t.exports=G},{10:10,132:132,138:138,141:141,144:144,150:150,154:154,161:161,173:173,24:24,28:28,39:39,44:44,57:57,60:60,67:67,68:68,71:71,78:78,84:84,95:95,96:96}],73:[function(e,t,i){"use strict";var n=e(36),r=e(74),s=e(39),o=e(84),a=e(31),l=e(123),u=0,c=[],h=[];function p(){c.length&&(n.processChildrenUpdates(c,h),d())}function d(){c.length=0,h.length=0}var f={Mixin:{_reconcilerInstantiateChildren:function(e,t,i){if(this._currentElement)try{return s.current=this._currentElement._owner,a.instantiateChildren(e,t,i)}finally{s.current=null}return a.instantiateChildren(e,t,i)},_reconcilerUpdateChildren:function(e,t,i,n){var r;if(this._currentElement){try{s.current=this._currentElement._owner,r=l(t)}finally{s.current=null}return a.updateChildren(e,r,i,n)}return r=l(t),a.updateChildren(e,r,i,n)},mountChildren:function(e,t,i){var n=this._reconcilerInstantiateChildren(e,t,i);this._renderedChildren=n;var r=[],s=0;for(var a in n)if(n.hasOwnProperty(a)){var l=n[a],u=this._rootNodeID+a,c=o.mountComponent(l,u,t,i);l._mountIndex=s++,r.push(c)}return r},updateTextContent:function(e){u++;var t=!0;try{var i=this._renderedChildren;for(var n in a.unmountChildren(i),i)i.hasOwnProperty(n)&&this._unmountChild(i[n]);this.setTextContent(e),t=!1}finally{--u||(t?d():p())}},updateMarkup:function(e){u++;var t=!0;try{var i=this._renderedChildren;for(var n in a.unmountChildren(i),i)i.hasOwnProperty(n)&&this._unmountChildByName(i[n],n);this.setMarkup(e),t=!1}finally{--u||(t?d():p())}},updateChildren:function(e,t,i){u++;var n=!0;try{this._updateChildren(e,t,i),n=!1}finally{--u||(n?d():p())}},_updateChildren:function(e,t,i){var n=this._renderedChildren,r=this._reconcilerUpdateChildren(n,e,t,i);if(this._renderedChildren=r,r||n){var s,o=0,a=0;for(s in r)if(r.hasOwnProperty(s)){var l=n&&n[s],u=r[s];l===u?(this.moveChild(l,a,o),o=Math.max(l._mountIndex,o),l._mountIndex=a):(l&&(o=Math.max(l._mountIndex,o),this._unmountChild(l)),this._mountChildByNameAtIndex(u,s,a,t,i)),a++}for(s in n)!n.hasOwnProperty(s)||r&&r.hasOwnProperty(s)||this._unmountChild(n[s])}},unmountChildren:function(){var e=this._renderedChildren;a.unmountChildren(e),this._renderedChildren=null},moveChild:function(e,t,i){var n,s,o;e._mountIndex<i&&(n=this._rootNodeID,s=e._mountIndex,o=t,c.push({parentID:n,parentNode:null,type:r.MOVE_EXISTING,markupIndex:null,content:null,fromIndex:s,toIndex:o}))},createChild:function(e,t){var i,n,s;i=this._rootNodeID,n=t,s=e._mountIndex,c.push({parentID:i,parentNode:null,type:r.INSERT_MARKUP,markupIndex:h.push(n)-1,content:null,fromIndex:null,toIndex:s})},removeChild:function(e){var t,i;t=this._rootNodeID,i=e._mountIndex,c.push({parentID:t,parentNode:null,type:r.REMOVE_NODE,markupIndex:null,content:null,fromIndex:i,toIndex:null})},setTextContent:function(e){var t,i;t=this._rootNodeID,i=e,c.push({parentID:t,parentNode:null,type:r.TEXT_CONTENT,markupIndex:null,content:i,fromIndex:null,toIndex:null})},setMarkup:function(e){var t,i;t=this._rootNodeID,i=e,c.push({parentID:t,parentNode:null,type:r.SET_MARKUP,markupIndex:null,content:i,fromIndex:null,toIndex:null})},_mountChildByNameAtIndex:function(e,t,i,n,r){var s=this._rootNodeID+t,a=o.mountComponent(e,s,n,r);e._mountIndex=i,this.createChild(e,a)},_unmountChild:function(e){this.removeChild(e),e._mountIndex=null}}};t.exports=f},{123:123,31:31,36:36,39:39,74:74,84:84}],74:[function(e,t,i){"use strict";var n=e(165)({INSERT_MARKUP:null,MOVE_EXISTING:null,REMOVE_NODE:null,SET_MARKUP:null,TEXT_CONTENT:null});t.exports=n},{165:165}],75:[function(e,t,i){"use strict";var n=e(24),r=e(161),s=null,o=null,a={},l=null;var u={getComponentClassForElement:function(e){if("function"==typeof e.type)return e.type;var t=e.type,i=a[t];return null==i&&(a[t]=i=s(t)),i},createInternalComponent:function(e){return o||r(!1,"There is no registered component for the tag %s",e.type),new o(e.type,e.props)},createInstanceForText:function(e){return new l(e)},isTextComponent:function(e){return e instanceof l},injection:{injectGenericComponentClass:function(e){o=e},injectTextComponentClass:function(e){l=e},injectComponentClasses:function(e){n(a,e)}}};t.exports=u},{161:161,24:24}],76:[function(e,t,i){"use strict";var n=e(173);function r(e,t){n(!1,"%s(...): Can only update a mounted or mounting component. This usually means you called %s() on an unmounted component. This is a no-op. Please check the code for the %s component.",t,t,e.constructor&&e.constructor.displayName||"")}var s={isMounted:function(e){return!1},enqueueCallback:function(e,t){},enqueueForceUpdate:function(e){r(e,"forceUpdate")},enqueueReplaceState:function(e,t){r(e,"replaceState")},enqueueSetState:function(e,t){r(e,"setState")},enqueueSetProps:function(e,t){r(e,"setProps")},enqueueReplaceProps:function(e,t){r(e,"replaceProps")}};t.exports=s},{173:173}],77:[function(e,t,i){"use strict";var n=e(161),r={isValidOwner:function(e){return!(!e||"function"!=typeof e.attachRef||"function"!=typeof e.detachRef)},addComponentAsRefTo:function(e,t,i){r.isValidOwner(i)||n(!1,"addComponentAsRefTo(...): Only a ReactOwner can have refs. You might be adding a ref to a component that was not created inside a component's `render` method, or you have multiple copies of React loaded (details: https://fb.me/react-refs-must-have-owner)."),i.attachRef(t,e)},removeComponentAsRefFrom:function(e,t,i){r.isValidOwner(i)||n(!1,"removeComponentAsRefFrom(...): Only a ReactOwner can have refs. You might be removing a ref to a component that was not created inside a component's `render` method, or you have multiple copies of React loaded (details: https://fb.me/react-refs-must-have-owner)."),i.getPublicInstance().refs[t]===e.getPublicInstance()&&i.detachRef(t)}};t.exports=r},{161:161}],78:[function(e,t,i){"use strict";var n={enableMeasure:!1,storedMeasure:function(e,t,i){return i},measureMethods:function(e,t,i){for(var r in i)i.hasOwnProperty(r)&&(e[r]=n.measure(t,i[r],e[r]))},measure:function(e,t,i){var r=null,s=function(){return n.enableMeasure?(r||(r=n.storedMeasure(e,t,i)),r.apply(this,arguments)):i.apply(this,arguments)};return s.displayName=e+"_"+t,s},injection:{injectMeasure:function(e){n.storedMeasure=e}}};t.exports=n},{}],79:[function(e,t,i){"use strict";var n=e(24),r=e(153),s=e(164);function o(e){return function(t,i,n){t.hasOwnProperty(i)?t[i]=e(t[i],n):t[i]=n}}var a=o(function(e,t){return n({},t,e)}),l={children:r,className:o(s),style:a};var u={mergeProps:function(e,t){return function(e,t){for(var i in t)if(t.hasOwnProperty(i)){var n=l[i];n&&l.hasOwnProperty(i)?n(e,i,t[i]):e.hasOwnProperty(i)||(e[i]=t[i])}return e}(n({},e),t)}};t.exports=u},{153:153,164:164,24:24}],80:[function(e,t,i){"use strict";var n={};n={prop:"prop",context:"context",childContext:"child context"},t.exports=n},{}],81:[function(e,t,i){"use strict";var n=e(165)({prop:null,context:null,childContext:null});t.exports=n},{165:165}],82:[function(e,t,i){"use strict";var n=e(57),r=e(80),s=e(153),o=e(129),a="<<anonymous>>",l={array:c("array"),bool:c("boolean"),func:c("function"),number:c("number"),object:c("object"),string:c("string"),any:u(s.thatReturns(null)),arrayOf:function(e){return u(function(t,i,n,s,o){var a=t[i];if(!Array.isArray(a)){var l=r[s],u=p(a);return new Error("Invalid "+l+" `"+o+"` of type `"+u+"` supplied to `"+n+"`, expected an array.")}for(var c=0;c<a.length;c++){var h=e(a,c,n,s,o+"["+c+"]");if(h instanceof Error)return h}return null})},element:function(){return u(function(e,t,i,s,o){if(!n.isValidElement(e[t])){var a=r[s];return new Error("Invalid "+a+" `"+o+"` supplied to `"+i+"`, expected a single ReactElement.")}return null})}(),instanceOf:function(e){return u(function(t,i,n,s,o){if(!(t[i]instanceof e)){var l=r[s],u=e.name||a,c=function(e){if(!e.constructor||!e.constructor.name)return"<<anonymous>>";return e.constructor.name}(t[i]);return new Error("Invalid "+l+" `"+o+"` of type `"+c+"` supplied to `"+n+"`, expected instance of `"+u+"`.")}return null})},node:function(){return u(function(e,t,i,n,s){if(!h(e[t])){var o=r[n];return new Error("Invalid "+o+" `"+s+"` supplied to `"+i+"`, expected a ReactNode.")}return null})}(),objectOf:function(e){return u(function(t,i,n,s,o){var a=t[i],l=p(a);if("object"!==l){var u=r[s];return new Error("Invalid "+u+" `"+o+"` of type `"+l+"` supplied to `"+n+"`, expected an object.")}for(var c in a)if(a.hasOwnProperty(c)){var h=e(a,c,n,s,o+"."+c);if(h instanceof Error)return h}return null})},oneOf:function(e){if(!Array.isArray(e))return u(function(){return new Error("Invalid argument supplied to oneOf, expected an instance of array.")});return u(function(t,i,n,s,o){for(var a=t[i],l=0;l<e.length;l++)if(a===e[l])return null;var u=r[s],c=JSON.stringify(e);return new Error("Invalid "+u+" `"+o+"` of value `"+a+"` supplied to `"+n+"`, expected one of "+c+".")})},oneOfType:function(e){if(!Array.isArray(e))return u(function(){return new Error("Invalid argument supplied to oneOfType, expected an instance of array.")});return u(function(t,i,n,s,o){for(var a=0;a<e.length;a++){var l=e[a];if(null==l(t,i,n,s,o))return null}var u=r[s];return new Error("Invalid "+u+" `"+o+"` supplied to `"+n+"`.")})},shape:function(e){return u(function(t,i,n,s,o){var a=t[i],l=p(a);if("object"!==l){var u=r[s];return new Error("Invalid "+u+" `"+o+"` of type `"+l+"` supplied to `"+n+"`, expected `object`.")}for(var c in e){var h=e[c];if(h){var d=h(a,c,n,s,o+"."+c);if(d)return d}}return null})}};function u(e){function t(t,i,n,s,o,l){if(s=s||a,l=l||n,null==i[n]){var u=r[o];return t?new Error("Required "+u+" `"+l+"` was not specified in `"+s+"`."):null}return e(i,n,s,o,l)}var i=t.bind(null,!1);return i.isRequired=t.bind(null,!0),i}function c(e){return u(function(t,i,n,s,o){var a=t[i];if(p(a)!==e){var l=r[s],u=function(e){var t=p(e);if("object"===t){if(e instanceof Date)return"date";if(e instanceof RegExp)return"regexp"}return t}(a);return new Error("Invalid "+l+" `"+o+"` of type `"+u+"` supplied to `"+n+"`, expected `"+e+"`.")}return null})}function h(e){switch(void 0===e?"undefined":_typeof(e)){case"number":case"string":case"undefined":return!0;case"boolean":return!e;case"object":if(Array.isArray(e))return e.every(h);if(null===e||n.isValidElement(e))return!0;var t=o(e);if(!t)return!1;var i,r=t.call(e);if(t!==e.entries){for(;!(i=r.next()).done;)if(!h(i.value))return!1}else for(;!(i=r.next()).done;){var s=i.value;if(s&&!h(s[1]))return!1}return!0;default:return!1}}function p(e){var t=void 0===e?"undefined":_typeof(e);return Array.isArray(e)?"array":e instanceof RegExp?"object":t}t.exports=l},{129:129,153:153,57:57,80:80}],83:[function(e,t,i){"use strict";var n=e(6),r=e(25),s=e(28),o=e(44),a=e(66),l=e(113),u=e(24),c=[{initialize:a.getSelectionInformation,close:a.restoreSelection},{initialize:function(){var e=s.isEnabled();return s.setEnabled(!1),e},close:function(e){s.setEnabled(e)}},{initialize:function(){this.reactMountReady.reset()},close:function(){this.reactMountReady.notifyAll()}}];function h(e){this.reinitializeTransaction(),this.renderToStaticMarkup=!1,this.reactMountReady=n.getPooled(null),this.useCreateElement=!e&&o.useCreateElement}var p={getTransactionWrappers:function(){return c},getReactMountReady:function(){return this.reactMountReady},destructor:function(){n.release(this.reactMountReady),this.reactMountReady=null}};u(h.prototype,l.Mixin,p),r.addPoolingTo(h),t.exports=h},{113:113,24:24,25:25,28:28,44:44,6:6,66:66}],84:[function(e,t,i){"use strict";var n=e(85);function r(){n.attachRefs(this,this._currentElement)}var s={mountComponent:function(e,t,i,n){var s=e.mountComponent(t,i,n);return e._currentElement&&null!=e._currentElement.ref&&i.getReactMountReady().enqueue(r,e),s},unmountComponent:function(e){n.detachRefs(e,e._currentElement),e.unmountComponent()},receiveComponent:function(e,t,i,s){var o=e._currentElement;if(t!==o||s!==e._context){var a=n.shouldUpdateRefs(o,t);a&&n.detachRefs(e,o),e.receiveComponent(t,i,s),a&&e._currentElement&&null!=e._currentElement.ref&&i.getReactMountReady().enqueue(r,e)}},performUpdateIfNecessary:function(e,t){e.performUpdateIfNecessary(t)}};t.exports=s},{85:85}],85:[function(e,t,i){"use strict";var n=e(77),r={};r.attachRefs=function(e,t){if(null!==t&&!1!==t){var i,r,s,o=t.ref;null!=o&&(i=o,r=e,s=t._owner,"function"==typeof i?i(r.getPublicInstance()):n.addComponentAsRefTo(r,i,s))}},r.shouldUpdateRefs=function(e,t){return null===e||!1===e||(null===t||!1===t)||t._owner!==e._owner||t.ref!==e.ref},r.detachRefs=function(e,t){if(null!==t&&!1!==t){var i,r,s,o=t.ref;null!=o&&(i=o,r=e,s=t._owner,"function"==typeof i?i(null):n.removeComponentAsRefFrom(r,i,s))}},t.exports=r},{77:77}],86:[function(e,t,i){"use strict";var n={createReactRootIndex:null,injection:{injectCreateReactRootIndex:function(e){n.createReactRootIndex=e}}};t.exports=n},{}],87:[function(e,t,i){"use strict";t.exports={isBatchingUpdates:!1,batchedUpdates:function(e){}}},{}],88:[function(e,t,i){"use strict";var n=e(53),r=e(57),s=e(67),o=e(71),a=e(87),l=e(89),u=e(96),c=e(154),h=e(132),p=e(161);t.exports={renderToString:function(e){var t;r.isValidElement(e)||p(!1,"renderToString(): You must pass a valid ReactElement.");try{u.injection.injectBatchingStrategy(a);var i=s.createReactRootID();return(t=l.getPooled(!1)).perform(function(){var n=h(e,null).mountComponent(i,t,c);return o.addChecksumToMarkup(n)},null)}finally{l.release(t),u.injection.injectBatchingStrategy(n)}},renderToStaticMarkup:function(e){var t;r.isValidElement(e)||p(!1,"renderToStaticMarkup(): You must pass a valid ReactElement.");try{u.injection.injectBatchingStrategy(a);var i=s.createReactRootID();return(t=l.getPooled(!0)).perform(function(){return h(e,null).mountComponent(i,t,c)},null)}finally{l.release(t),u.injection.injectBatchingStrategy(n)}}}},{132:132,154:154,161:161,53:53,57:57,67:67,71:71,87:87,89:89,96:96}],89:[function(e,t,i){"use strict";var n=e(25),r=e(6),s=e(113),o=e(24),a=[{initialize:function(){this.reactMountReady.reset()},close:e(153)}];function l(e){this.reinitializeTransaction(),this.renderToStaticMarkup=e,this.reactMountReady=r.getPooled(null),this.useCreateElement=!1}var u={getTransactionWrappers:function(){return a},getReactMountReady:function(){return this.reactMountReady},destructor:function(){r.release(this.reactMountReady),this.reactMountReady=null}};o(l.prototype,s.Mixin,u),n.addPoolingTo(l),t.exports=l},{113:113,153:153,24:24,25:25,6:6}],90:[function(e,t,i){"use strict";var n={createStateSetter:function(e,t){return function(i,n,r,s,o,a){var l=t.call(e,i,n,r,s,o,a);l&&e.setState(l)}},createStateKeySetter:function(e,t){var i,n,r,s=e.__keySetters||(e.__keySetters={});return s[t]||(s[t]=(i=e,n=t,r={},function(e){r[n]=e,i.setState(r)}))}};n.Mixin={createStateSetter:function(e){return n.createStateSetter(this,e)},createStateKeySetter:function(e){return n.createStateKeySetter(this,e)}},t.exports=n},{}],91:[function(e,t,i){"use strict";var n=e(15),r=e(16),s=e(19),o=e(26),a=e(40),l=e(57),u=e(28),c=e(38),h=e(67),p=e(68),d=e(72),f=e(96),m=e(105),g=e(24),v=e(154),y=e(122),b=e(161),w=n.topLevelTypes;function S(e){}var x={renderIntoDocument:function(e){var t=document.createElement("div");return a.render(e,t)},isElement:function(e){return l.isValidElement(e)},isElementOfType:function(e,t){return l.isValidElement(e)&&e.type===t},isDOMComponent:function(e){return!(!e||1!==e.nodeType||!e.tagName)},isDOMComponentElement:function(e){return!!(e&&l.isValidElement(e)&&e.tagName)},isCompositeComponent:function(e){return!x.isDOMComponent(e)&&(null!=e&&"function"==typeof e.render&&"function"==typeof e.setState)},isCompositeComponentWithType:function(e,t){return!!x.isCompositeComponent(e)&&p.get(e)._currentElement.type===t},isCompositeComponentElement:function(e){if(!l.isValidElement(e))return!1;var t=e.type.prototype;return"function"==typeof t.render&&"function"==typeof t.setState},isCompositeComponentElementWithType:function(e,t){var i=p.get(e)._currentElement.type;return!(!x.isCompositeComponentElement(e)||i!==t)},getRenderedChildOfCompositeComponent:function(e){return x.isCompositeComponent(e)?p.get(e)._renderedComponent.getPublicInstance():null},findAllInRenderedTree:function(e,t){return e?(x.isCompositeComponent(e)||b(!1,"findAllInRenderedTree(...): instance must be a composite component"),function e(t,i){if(!t||!t.getPublicInstance)return[];var n=t.getPublicInstance(),r=i(n)?[n]:[],s=t._currentElement;if(x.isDOMComponent(n)){var o,a=t._renderedChildren;for(o in a)a.hasOwnProperty(o)&&(r=r.concat(e(a[o],i)))}else l.isValidElement(s)&&"function"==typeof s.type&&(r=r.concat(e(t._renderedComponent,i)));return r}(p.get(e),t)):[]},scryRenderedDOMComponentsWithClass:function(e,t){return Array.isArray(t)||(t=t.split(/\s+/)),x.findAllInRenderedTree(e,function(e){if(x.isDOMComponent(e)){var i=e.className;"string"!=typeof i&&(i=e.getAttribute("class")||"");var n=i.split(/\s+/);return t.every(function(e){return-1!==n.indexOf(e)})}return!1})},findRenderedDOMComponentWithClass:function(e,t){var i=x.scryRenderedDOMComponentsWithClass(e,t);if(1!==i.length)throw new Error("Did not find exactly one match (found: "+i.length+") for class:"+t);return i[0]},scryRenderedDOMComponentsWithTag:function(e,t){return x.findAllInRenderedTree(e,function(e){return x.isDOMComponent(e)&&e.tagName.toUpperCase()===t.toUpperCase()})},findRenderedDOMComponentWithTag:function(e,t){var i=x.scryRenderedDOMComponentsWithTag(e,t);if(1!==i.length)throw new Error("Did not find exactly one match for tag:"+t);return i[0]},scryRenderedComponentsWithType:function(e,t){return x.findAllInRenderedTree(e,function(e){return x.isCompositeComponentWithType(e,t)})},findRenderedComponentWithType:function(e,t){var i=x.scryRenderedComponentsWithType(e,t);if(1!==i.length)throw new Error("Did not find exactly one match for componentType:"+t+" (found "+i.length+")");return i[0]},mockComponent:function(e,t){return t=t||e.mockTagName||"div",e.prototype.render.mockImplementation(function(){return o.createElement(t,null,this.props.children)}),this},simulateNativeEventOnNode:function(e,t,i){i.target=t,u.ReactEventListener.dispatchEvent(e,i)},simulateNativeEventOnDOMComponent:function(e,t,i){x.simulateNativeEventOnNode(e,y(t),i)},nativeTouchData:function(e,t){return{touches:[{pageX:e,pageY:t}]}},createRenderer:function(){return new T},Simulate:null,SimulateNative:{}},T=function(){this._instance=null};T.prototype.getRenderOutput=function(){return this._instance&&this._instance._renderedComponent&&this._instance._renderedComponent._renderedOutput||null};var E=function(e){this._renderedOutput=e,this._currentElement=e};E.prototype={mountComponent:function(){},receiveComponent:function(e){this._renderedOutput=e,this._currentElement=e},unmountComponent:function(){},getPublicInstance:function(){return null}};var A=function(){};function C(e){return function(t,i){var n;x.isDOMComponent(t)?n=y(t):t.tagName&&(n=t);var o=u.eventNameDispatchConfigs[e],a=new S;a.target=n;var l=new m(o,d.getID(n),a,n);g(l,i),o.phasedRegistrationNames?s.accumulateTwoPhaseDispatches(l):s.accumulateDirectDispatches(l),f.batchedUpdates(function(){r.enqueueEvents(l),r.processEventQueue(!0)})}}function P(){var e;for(e in x.Simulate={},u.eventNameDispatchConfigs)x.Simulate[e]=C(e)}g(A.prototype,c.Mixin,{_instantiateReactComponent:function(e){return new E(e)},_replaceNodeWithMarkupByID:function(){},_renderValidatedComponent:c.Mixin._renderValidatedComponentWithoutOwnerOrContext}),T.prototype.render=function(e,t){l.isValidElement(e)||b(!1,"ReactShallowRenderer render(): Invalid component element.%s","function"==typeof e?" Instead of passing a component class, make sure to instantiate it by passing it to React.createElement.":""),"string"==typeof e.type&&b(!1,"ReactShallowRenderer render(): Shallow rendering works only with custom components, not primitives (%s). Instead of calling `.render(el)` and inspecting the rendered output, look at `el.props` directly instead.",e.type),t||(t=v);var i=f.ReactReconcileTransaction.getPooled(!1);this._render(e,i,t),f.ReactReconcileTransaction.release(i)},T.prototype.unmount=function(){this._instance&&this._instance.unmountComponent()},T.prototype._render=function(e,t,i){if(this._instance)this._instance.receiveComponent(e,t,i);else{var n=h.createReactRootID(),r=new A(e.type);r.construct(e),r.mountComponent(n,t,i),this._instance=r}};var _=r.injection.injectEventPluginOrder;r.injection.injectEventPluginOrder=function(){_.apply(this,arguments),P()};var I=r.injection.injectEventPluginsByName;r.injection.injectEventPluginsByName=function(){I.apply(this,arguments),P()},P(),Object.keys(w).forEach(function(e){var t,i=0===e.indexOf("top")?e.charAt(3).toLowerCase()+e.substr(4):e;x.SimulateNative[i]=(t=e,function(e,i){var n=new S(t);g(n,i),x.isDOMComponent(e)?x.simulateNativeEventOnDOMComponent(t,e,n):e.tagName&&x.simulateNativeEventOnNode(t,e,n)})}),t.exports=x},{105:105,122:122,15:15,154:154,16:16,161:161,19:19,24:24,26:26,28:28,38:38,40:40,57:57,67:67,68:68,72:72,96:96}],92:[function(e,t,i){"use strict";var n=e(123),r={getChildMapping:function(e){return e?n(e):e},mergeChildMappings:function(e,t){function i(i){return t.hasOwnProperty(i)?t[i]:e[i]}e=e||{},t=t||{};var n,r={},s=[];for(var o in e)t.hasOwnProperty(o)?s.length&&(r[o]=s,s=[]):s.push(o);var a={};for(var l in t){if(r.hasOwnProperty(l))for(n=0;n<r[l].length;n++){var u=r[l][n];a[r[l][n]]=i(u)}a[l]=i(l)}for(n=0;n<s.length;n++)a[s[n]]=i(s[n]);return a}};t.exports=r},{123:123}],93:[function(e,t,i){"use strict";var n=e(147),r={transitionend:{transition:"transitionend",WebkitTransition:"webkitTransitionEnd",MozTransition:"mozTransitionEnd",OTransition:"oTransitionEnd",msTransition:"MSTransitionEnd"},animationend:{animation:"animationend",WebkitAnimation:"webkitAnimationEnd",MozAnimation:"mozAnimationEnd",OAnimation:"oAnimationEnd",msAnimation:"MSAnimationEnd"}},s=[];n.canUseDOM&&function(){var e=document.createElement("div").style;for(var t in"AnimationEvent"in window||delete r.animationend.animation,"TransitionEvent"in window||delete r.transitionend.transition,r){var i=r[t];for(var n in i)if(n in e){s.push(i[n]);break}}}();var o={addEndEventListener:function(e,t){0!==s.length?s.forEach(function(i){var n,r;n=i,r=t,e.addEventListener(n,r,!1)}):window.setTimeout(t,0)},removeEndEventListener:function(e,t){0!==s.length&&s.forEach(function(i){var n,r;n=i,r=t,e.removeEventListener(n,r,!1)})}};t.exports=o},{147:147}],94:[function(e,t,i){"use strict";var n=e(26),r=e(92),s=e(24),o=e(153),a=n.createClass({displayName:"ReactTransitionGroup",propTypes:{component:n.PropTypes.any,childFactory:n.PropTypes.func},getDefaultProps:function(){return{component:"span",childFactory:o.thatReturnsArgument}},getInitialState:function(){return{children:r.getChildMapping(this.props.children)}},componentWillMount:function(){this.currentlyTransitioningKeys={},this.keysToEnter=[],this.keysToLeave=[]},componentDidMount:function(){var e=this.state.children;for(var t in e)e[t]&&this.performAppear(t)},componentWillReceiveProps:function(e){var t,i=r.getChildMapping(e.children),n=this.state.children;for(t in this.setState({children:r.mergeChildMappings(n,i)}),i){var s=n&&n.hasOwnProperty(t);!i[t]||s||this.currentlyTransitioningKeys[t]||this.keysToEnter.push(t)}for(t in n){var o=i&&i.hasOwnProperty(t);!n[t]||o||this.currentlyTransitioningKeys[t]||this.keysToLeave.push(t)}},componentDidUpdate:function(){var e=this.keysToEnter;this.keysToEnter=[],e.forEach(this.performEnter);var t=this.keysToLeave;this.keysToLeave=[],t.forEach(this.performLeave)},performAppear:function(e){this.currentlyTransitioningKeys[e]=!0;var t=this.refs[e];t.componentWillAppear?t.componentWillAppear(this._handleDoneAppearing.bind(this,e)):this._handleDoneAppearing(e)},_handleDoneAppearing:function(e){var t=this.refs[e];t.componentDidAppear&&t.componentDidAppear(),delete this.currentlyTransitioningKeys[e];var i=r.getChildMapping(this.props.children);i&&i.hasOwnProperty(e)||this.performLeave(e)},performEnter:function(e){this.currentlyTransitioningKeys[e]=!0;var t=this.refs[e];t.componentWillEnter?t.componentWillEnter(this._handleDoneEntering.bind(this,e)):this._handleDoneEntering(e)},_handleDoneEntering:function(e){var t=this.refs[e];t.componentDidEnter&&t.componentDidEnter(),delete this.currentlyTransitioningKeys[e];var i=r.getChildMapping(this.props.children);i&&i.hasOwnProperty(e)||this.performLeave(e)},performLeave:function(e){this.currentlyTransitioningKeys[e]=!0;var t=this.refs[e];t.componentWillLeave?t.componentWillLeave(this._handleDoneLeaving.bind(this,e)):this._handleDoneLeaving(e)},_handleDoneLeaving:function(e){var t=this.refs[e];t.componentDidLeave&&t.componentDidLeave(),delete this.currentlyTransitioningKeys[e];var i=r.getChildMapping(this.props.children);i&&i.hasOwnProperty(e)?this.performEnter(e):this.setState(function(t){var i=s({},t.children);return delete i[e],{children:i}})},render:function(){var e=[];for(var t in this.state.children){var i=this.state.children[t];i&&e.push(n.cloneElement(this.props.childFactory(i),{ref:t,key:t}))}return n.createElement(this.props.component,this.props,e)}});t.exports=a},{153:153,24:24,26:26,92:92}],95:[function(e,t,i){"use strict";var n=e(39),r=e(57),s=e(68),o=e(96),a=e(24),l=e(161),u=e(173);function c(e){o.enqueueUpdate(e)}function h(e,t){var i=s.get(e);return i?(u(null==n.current,"%s(...): Cannot update during an existing state transition (such as within `render`). Render methods should be a pure function of props and state.",t),i):(u(!t,"%s(...): Can only update a mounted or mounting component. This usually means you called %s() on an unmounted component. This is a no-op. Please check the code for the %s component.",t,t,e.constructor.displayName),null)}var p={isMounted:function(e){var t=n.current;null!==t&&(u(t._warnedAboutRefsInRender,"%s is accessing isMounted inside its render() function. render() should be a pure function of props and state. It should never access something that requires stale data from the previous render, such as refs. Move this logic to componentDidMount and componentDidUpdate instead.",t.getName()||"A component"),t._warnedAboutRefsInRender=!0);var i=s.get(e);return!!i&&!!i._renderedComponent},enqueueCallback:function(e,t){"function"!=typeof t&&l(!1,"enqueueCallback(...): You called `setProps`, `replaceProps`, `setState`, `replaceState`, or `forceUpdate` with a callback that isn't callable.");var i=h(e);if(!i)return null;i._pendingCallbacks?i._pendingCallbacks.push(t):i._pendingCallbacks=[t],c(i)},enqueueCallbackInternal:function(e,t){"function"!=typeof t&&l(!1,"enqueueCallback(...): You called `setProps`, `replaceProps`, `setState`, `replaceState`, or `forceUpdate` with a callback that isn't callable."),e._pendingCallbacks?e._pendingCallbacks.push(t):e._pendingCallbacks=[t],c(e)},enqueueForceUpdate:function(e){var t=h(e,"forceUpdate");t&&(t._pendingForceUpdate=!0,c(t))},enqueueReplaceState:function(e,t){var i=h(e,"replaceState");i&&(i._pendingStateQueue=[t],i._pendingReplaceState=!0,c(i))},enqueueSetState:function(e,t){var i=h(e,"setState");i&&((i._pendingStateQueue||(i._pendingStateQueue=[])).push(t),c(i))},enqueueSetProps:function(e,t){var i=h(e,"setProps");i&&p.enqueueSetPropsInternal(i,t)},enqueueSetPropsInternal:function(e,t){var i=e._topLevelWrapper;i||l(!1,"setProps(...): You called `setProps` on a component with a parent. This is an anti-pattern since props will get reactively updated when rendered. Instead, change the owner's `render` method to pass the correct value as props to the component where it is created.");var n=i._pendingElement||i._currentElement,s=n.props,o=a({},s.props,t);i._pendingElement=r.cloneAndReplaceProps(n,r.cloneAndReplaceProps(s,o)),c(i)},enqueueReplaceProps:function(e,t){var i=h(e,"replaceProps");i&&p.enqueueReplacePropsInternal(i,t)},enqueueReplacePropsInternal:function(e,t){var i=e._topLevelWrapper;i||l(!1,"replaceProps(...): You called `replaceProps` on a component with a parent. This is an anti-pattern since props will get reactively updated when rendered. Instead, change the owner's `render` method to pass the correct value as props to the component where it is created.");var n=i._pendingElement||i._currentElement,s=n.props;i._pendingElement=r.cloneAndReplaceProps(n,r.cloneAndReplaceProps(s,t)),c(i)},enqueueElementInternal:function(e,t){e._pendingElement=t,c(e)}};t.exports=p},{161:161,173:173,24:24,39:39,57:57,68:68,96:96}],96:[function(e,t,i){"use strict";var n=e(6),r=e(25),s=e(78),o=e(84),a=e(113),l=e(24),u=e(161),c=[],h=n.getPooled(),p=!1,d=null;function f(){w.ReactReconcileTransaction&&d||u(!1,"ReactUpdates: must inject a reconcile transaction class and batching strategy")}var m=[{initialize:function(){this.dirtyComponentsLength=c.length},close:function(){this.dirtyComponentsLength!==c.length?(c.splice(0,this.dirtyComponentsLength),b()):c.length=0}},{initialize:function(){this.callbackQueue.reset()},close:function(){this.callbackQueue.notifyAll()}}];function g(){this.reinitializeTransaction(),this.dirtyComponentsLength=null,this.callbackQueue=n.getPooled(),this.reconcileTransaction=w.ReactReconcileTransaction.getPooled(!1)}function v(e,t){return e._mountOrder-t._mountOrder}function y(e){var t=e.dirtyComponentsLength;t!==c.length&&u(!1,"Expected flush transaction's stored dirty-components length (%s) to match dirty-components array length (%s).",t,c.length),c.sort(v);for(var i=0;i<t;i++){var n=c[i],r=n._pendingCallbacks;if(n._pendingCallbacks=null,o.performUpdateIfNecessary(n,e.reconcileTransaction),r)for(var s=0;s<r.length;s++)e.callbackQueue.enqueue(r[s],n.getPublicInstance())}}l(g.prototype,a.Mixin,{getTransactionWrappers:function(){return m},destructor:function(){this.dirtyComponentsLength=null,n.release(this.callbackQueue),this.callbackQueue=null,w.ReactReconcileTransaction.release(this.reconcileTransaction),this.reconcileTransaction=null},perform:function(e,t,i){return a.Mixin.perform.call(this,this.reconcileTransaction.perform,this.reconcileTransaction,e,t,i)}}),r.addPoolingTo(g);var b=function(){for(;c.length||p;){if(c.length){var e=g.getPooled();e.perform(y,null,e),g.release(e)}if(p){p=!1;var t=h;h=n.getPooled(),t.notifyAll(),n.release(t)}}};var w={ReactReconcileTransaction:null,batchedUpdates:function(e,t,i,n,r,s){f(),d.batchedUpdates(e,t,i,n,r,s)},enqueueUpdate:function e(t){f(),d.isBatchingUpdates?c.push(t):d.batchedUpdates(e,t)},flushBatchedUpdates:b=s.measure("ReactUpdates","flushBatchedUpdates",b),injection:{injectReconcileTransaction:function(e){e||u(!1,"ReactUpdates: must provide a reconcile transaction class"),w.ReactReconcileTransaction=e},injectBatchingStrategy:function(e){e||u(!1,"ReactUpdates: must provide a batching strategy"),"function"!=typeof e.batchedUpdates&&u(!1,"ReactUpdates: must provide a batchedUpdates() function"),"boolean"!=typeof e.isBatchingUpdates&&u(!1,"ReactUpdates: must provide an isBatchingUpdates boolean attribute"),d=e}},asap:function(e,t){d.isBatchingUpdates||u(!1,"ReactUpdates.asap: Can't enqueue an asap callback in a context whereupdates are not being batched."),h.enqueue(e,t),p=!0}};t.exports=w},{113:113,161:161,24:24,25:25,6:6,78:78,84:84}],97:[function(e,t,i){"use strict";t.exports="0.14.6"},{}],98:[function(e,t,i){"use strict";var n=e(10).injection.MUST_USE_ATTRIBUTE,r="http://www.w3.org/1999/xlink",s="http://www.w3.org/XML/1998/namespace",o={Properties:{clipPath:n,cx:n,cy:n,d:n,dx:n,dy:n,fill:n,fillOpacity:n,fontFamily:n,fontSize:n,fx:n,fy:n,gradientTransform:n,gradientUnits:n,markerEnd:n,markerMid:n,markerStart:n,offset:n,opacity:n,patternContentUnits:n,patternUnits:n,points:n,preserveAspectRatio:n,r:n,rx:n,ry:n,spreadMethod:n,stopColor:n,stopOpacity:n,stroke:n,strokeDasharray:n,strokeLinecap:n,strokeOpacity:n,strokeWidth:n,textAnchor:n,transform:n,version:n,viewBox:n,x1:n,x2:n,x:n,xlinkActuate:n,xlinkArcrole:n,xlinkHref:n,xlinkRole:n,xlinkShow:n,xlinkTitle:n,xlinkType:n,xmlBase:n,xmlLang:n,xmlSpace:n,y1:n,y2:n,y:n},DOMAttributeNamespaces:{xlinkActuate:r,xlinkArcrole:r,xlinkHref:r,xlinkRole:r,xlinkShow:r,xlinkTitle:r,xlinkType:r,xmlBase:s,xmlLang:s,xmlSpace:s},DOMAttributeNames:{clipPath:"clip-path",fillOpacity:"fill-opacity",fontFamily:"font-family",fontSize:"font-size",gradientTransform:"gradientTransform",gradientUnits:"gradientUnits",markerEnd:"marker-end",markerMid:"marker-mid",markerStart:"marker-start",patternContentUnits:"patternContentUnits",patternUnits:"patternUnits",preserveAspectRatio:"preserveAspectRatio",spreadMethod:"spreadMethod",stopColor:"stop-color",stopOpacity:"stop-opacity",strokeDasharray:"stroke-dasharray",strokeLinecap:"stroke-linecap",strokeOpacity:"stroke-opacity",strokeWidth:"stroke-width",textAnchor:"text-anchor",viewBox:"viewBox",xlinkActuate:"xlink:actuate",xlinkArcrole:"xlink:arcrole",xlinkHref:"xlink:href",xlinkRole:"xlink:role",xlinkShow:"xlink:show",xlinkTitle:"xlink:title",xlinkType:"xlink:type",xmlBase:"xml:base",xmlLang:"xml:lang",xmlSpace:"xml:space"}};t.exports=o},{10:10}],99:[function(e,t,i){"use strict";var n=e(15),r=e(19),s=e(147),o=e(66),a=e(105),l=e(156),u=e(134),c=e(166),h=e(171),p=n.topLevelTypes,d=s.canUseDOM&&"documentMode"in document&&document.documentMode<=11,f={select:{phasedRegistrationNames:{bubbled:c({onSelect:null}),captured:c({onSelectCapture:null})},dependencies:[p.topBlur,p.topContextMenu,p.topFocus,p.topKeyDown,p.topMouseDown,p.topMouseUp,p.topSelectionChange]}},m=null,g=null,v=null,y=!1,b=!1,w=c({onSelect:null});function S(e,t){if(y||null==m||m!==l())return null;var i=function(e){if("selectionStart"in e&&o.hasSelectionCapabilities(e))return{start:e.selectionStart,end:e.selectionEnd};if(window.getSelection){var t=window.getSelection();return{anchorNode:t.anchorNode,anchorOffset:t.anchorOffset,focusNode:t.focusNode,focusOffset:t.focusOffset}}if(document.selection){var i=document.selection.createRange();return{parentElement:i.parentElement(),text:i.text,top:i.boundingTop,left:i.boundingLeft}}}(m);if(!v||!h(v,i)){v=i;var n=a.getPooled(f.select,g,e,t);return n.type="select",n.target=m,r.accumulateTwoPhaseDispatches(n),n}return null}var x={eventTypes:f,extractEvents:function(e,t,i,n,r){if(!b)return null;switch(e){case p.topFocus:(u(t)||"true"===t.contentEditable)&&(m=t,g=i,v=null);break;case p.topBlur:m=null,g=null,v=null;break;case p.topMouseDown:y=!0;break;case p.topContextMenu:case p.topMouseUp:return y=!1,S(n,r);case p.topSelectionChange:if(d)break;case p.topKeyDown:case p.topKeyUp:return S(n,r)}return null},didPutListener:function(e,t,i){t===w&&(b=!0)}};t.exports=x},{105:105,134:134,147:147,15:15,156:156,166:166,171:171,19:19,66:66}],100:[function(e,t,i){"use strict";var n=Math.pow(2,53),r={createReactRootIndex:function(){return Math.ceil(Math.random()*n)}};t.exports=r},{}],101:[function(e,t,i){"use strict";var n=e(15),r=e(146),s=e(19),o=e(72),a=e(102),l=e(105),u=e(106),c=e(108),h=e(109),p=e(104),d=e(110),f=e(111),m=e(112),g=e(153),v=e(125),y=e(161),b=e(166),w=n.topLevelTypes,S={abort:{phasedRegistrationNames:{bubbled:b({onAbort:!0}),captured:b({onAbortCapture:!0})}},blur:{phasedRegistrationNames:{bubbled:b({onBlur:!0}),captured:b({onBlurCapture:!0})}},canPlay:{phasedRegistrationNames:{bubbled:b({onCanPlay:!0}),captured:b({onCanPlayCapture:!0})}},canPlayThrough:{phasedRegistrationNames:{bubbled:b({onCanPlayThrough:!0}),captured:b({onCanPlayThroughCapture:!0})}},click:{phasedRegistrationNames:{bubbled:b({onClick:!0}),captured:b({onClickCapture:!0})}},contextMenu:{phasedRegistrationNames:{bubbled:b({onContextMenu:!0}),captured:b({onContextMenuCapture:!0})}},copy:{phasedRegistrationNames:{bubbled:b({onCopy:!0}),captured:b({onCopyCapture:!0})}},cut:{phasedRegistrationNames:{bubbled:b({onCut:!0}),captured:b({onCutCapture:!0})}},doubleClick:{phasedRegistrationNames:{bubbled:b({onDoubleClick:!0}),captured:b({onDoubleClickCapture:!0})}},drag:{phasedRegistrationNames:{bubbled:b({onDrag:!0}),captured:b({onDragCapture:!0})}},dragEnd:{phasedRegistrationNames:{bubbled:b({onDragEnd:!0}),captured:b({onDragEndCapture:!0})}},dragEnter:{phasedRegistrationNames:{bubbled:b({onDragEnter:!0}),captured:b({onDragEnterCapture:!0})}},dragExit:{phasedRegistrationNames:{bubbled:b({onDragExit:!0}),captured:b({onDragExitCapture:!0})}},dragLeave:{phasedRegistrationNames:{bubbled:b({onDragLeave:!0}),captured:b({onDragLeaveCapture:!0})}},dragOver:{phasedRegistrationNames:{bubbled:b({onDragOver:!0}),captured:b({onDragOverCapture:!0})}},dragStart:{phasedRegistrationNames:{bubbled:b({onDragStart:!0}),captured:b({onDragStartCapture:!0})}},drop:{phasedRegistrationNames:{bubbled:b({onDrop:!0}),captured:b({onDropCapture:!0})}},durationChange:{phasedRegistrationNames:{bubbled:b({onDurationChange:!0}),captured:b({onDurationChangeCapture:!0})}},emptied:{phasedRegistrationNames:{bubbled:b({onEmptied:!0}),captured:b({onEmptiedCapture:!0})}},encrypted:{phasedRegistrationNames:{bubbled:b({onEncrypted:!0}),captured:b({onEncryptedCapture:!0})}},ended:{phasedRegistrationNames:{bubbled:b({onEnded:!0}),captured:b({onEndedCapture:!0})}},error:{phasedRegistrationNames:{bubbled:b({onError:!0}),captured:b({onErrorCapture:!0})}},focus:{phasedRegistrationNames:{bubbled:b({onFocus:!0}),captured:b({onFocusCapture:!0})}},input:{phasedRegistrationNames:{bubbled:b({onInput:!0}),captured:b({onInputCapture:!0})}},keyDown:{phasedRegistrationNames:{bubbled:b({onKeyDown:!0}),captured:b({onKeyDownCapture:!0})}},keyPress:{phasedRegistrationNames:{bubbled:b({onKeyPress:!0}),captured:b({onKeyPressCapture:!0})}},keyUp:{phasedRegistrationNames:{bubbled:b({onKeyUp:!0}),captured:b({onKeyUpCapture:!0})}},load:{phasedRegistrationNames:{bubbled:b({onLoad:!0}),captured:b({onLoadCapture:!0})}},loadedData:{phasedRegistrationNames:{bubbled:b({onLoadedData:!0}),captured:b({onLoadedDataCapture:!0})}},loadedMetadata:{phasedRegistrationNames:{bubbled:b({onLoadedMetadata:!0}),captured:b({onLoadedMetadataCapture:!0})}},loadStart:{phasedRegistrationNames:{bubbled:b({onLoadStart:!0}),captured:b({onLoadStartCapture:!0})}},mouseDown:{phasedRegistrationNames:{bubbled:b({onMouseDown:!0}),captured:b({onMouseDownCapture:!0})}},mouseMove:{phasedRegistrationNames:{bubbled:b({onMouseMove:!0}),captured:b({onMouseMoveCapture:!0})}},mouseOut:{phasedRegistrationNames:{bubbled:b({onMouseOut:!0}),captured:b({onMouseOutCapture:!0})}},mouseOver:{phasedRegistrationNames:{bubbled:b({onMouseOver:!0}),captured:b({onMouseOverCapture:!0})}},mouseUp:{phasedRegistrationNames:{bubbled:b({onMouseUp:!0}),captured:b({onMouseUpCapture:!0})}},paste:{phasedRegistrationNames:{bubbled:b({onPaste:!0}),captured:b({onPasteCapture:!0})}},pause:{phasedRegistrationNames:{bubbled:b({onPause:!0}),captured:b({onPauseCapture:!0})}},play:{phasedRegistrationNames:{bubbled:b({onPlay:!0}),captured:b({onPlayCapture:!0})}},playing:{phasedRegistrationNames:{bubbled:b({onPlaying:!0}),captured:b({onPlayingCapture:!0})}},progress:{phasedRegistrationNames:{bubbled:b({onProgress:!0}),captured:b({onProgressCapture:!0})}},rateChange:{phasedRegistrationNames:{bubbled:b({onRateChange:!0}),captured:b({onRateChangeCapture:!0})}},reset:{phasedRegistrationNames:{bubbled:b({onReset:!0}),captured:b({onResetCapture:!0})}},scroll:{phasedRegistrationNames:{bubbled:b({onScroll:!0}),captured:b({onScrollCapture:!0})}},seeked:{phasedRegistrationNames:{bubbled:b({onSeeked:!0}),captured:b({onSeekedCapture:!0})}},seeking:{phasedRegistrationNames:{bubbled:b({onSeeking:!0}),captured:b({onSeekingCapture:!0})}},stalled:{phasedRegistrationNames:{bubbled:b({onStalled:!0}),captured:b({onStalledCapture:!0})}},submit:{phasedRegistrationNames:{bubbled:b({onSubmit:!0}),captured:b({onSubmitCapture:!0})}},suspend:{phasedRegistrationNames:{bubbled:b({onSuspend:!0}),captured:b({onSuspendCapture:!0})}},timeUpdate:{phasedRegistrationNames:{bubbled:b({onTimeUpdate:!0}),captured:b({onTimeUpdateCapture:!0})}},touchCancel:{phasedRegistrationNames:{bubbled:b({onTouchCancel:!0}),captured:b({onTouchCancelCapture:!0})}},touchEnd:{phasedRegistrationNames:{bubbled:b({onTouchEnd:!0}),captured:b({onTouchEndCapture:!0})}},touchMove:{phasedRegistrationNames:{bubbled:b({onTouchMove:!0}),captured:b({onTouchMoveCapture:!0})}},touchStart:{phasedRegistrationNames:{bubbled:b({onTouchStart:!0}),captured:b({onTouchStartCapture:!0})}},volumeChange:{phasedRegistrationNames:{bubbled:b({onVolumeChange:!0}),captured:b({onVolumeChangeCapture:!0})}},waiting:{phasedRegistrationNames:{bubbled:b({onWaiting:!0}),captured:b({onWaitingCapture:!0})}},wheel:{phasedRegistrationNames:{bubbled:b({onWheel:!0}),captured:b({onWheelCapture:!0})}}},x={topAbort:S.abort,topBlur:S.blur,topCanPlay:S.canPlay,topCanPlayThrough:S.canPlayThrough,topClick:S.click,topContextMenu:S.contextMenu,topCopy:S.copy,topCut:S.cut,topDoubleClick:S.doubleClick,topDrag:S.drag,topDragEnd:S.dragEnd,topDragEnter:S.dragEnter,topDragExit:S.dragExit,topDragLeave:S.dragLeave,topDragOver:S.dragOver,topDragStart:S.dragStart,topDrop:S.drop,topDurationChange:S.durationChange,topEmptied:S.emptied,topEncrypted:S.encrypted,topEnded:S.ended,topError:S.error,topFocus:S.focus,topInput:S.input,topKeyDown:S.keyDown,topKeyPress:S.keyPress,topKeyUp:S.keyUp,topLoad:S.load,topLoadedData:S.loadedData,topLoadedMetadata:S.loadedMetadata,topLoadStart:S.loadStart,topMouseDown:S.mouseDown,topMouseMove:S.mouseMove,topMouseOut:S.mouseOut,topMouseOver:S.mouseOver,topMouseUp:S.mouseUp,topPaste:S.paste,topPause:S.pause,topPlay:S.play,topPlaying:S.playing,topProgress:S.progress,topRateChange:S.rateChange,topReset:S.reset,topScroll:S.scroll,topSeeked:S.seeked,topSeeking:S.seeking,topStalled:S.stalled,topSubmit:S.submit,topSuspend:S.suspend,topTimeUpdate:S.timeUpdate,topTouchCancel:S.touchCancel,topTouchEnd:S.touchEnd,topTouchMove:S.touchMove,topTouchStart:S.touchStart,topVolumeChange:S.volumeChange,topWaiting:S.waiting,topWheel:S.wheel};for(var T in x)x[T].dependencies=[T];var E=b({onClick:null}),A={},C={eventTypes:S,extractEvents:function(e,t,i,n,r){var o,g=x[e];if(!g)return null;switch(e){case w.topAbort:case w.topCanPlay:case w.topCanPlayThrough:case w.topDurationChange:case w.topEmptied:case w.topEncrypted:case w.topEnded:case w.topError:case w.topInput:case w.topLoad:case w.topLoadedData:case w.topLoadedMetadata:case w.topLoadStart:case w.topPause:case w.topPlay:case w.topPlaying:case w.topProgress:case w.topRateChange:case w.topReset:case w.topSeeked:case w.topSeeking:case w.topStalled:case w.topSubmit:case w.topSuspend:case w.topTimeUpdate:case w.topVolumeChange:case w.topWaiting:o=l;break;case w.topKeyPress:if(0===v(n))return null;case w.topKeyDown:case w.topKeyUp:o=c;break;case w.topBlur:case w.topFocus:o=u;break;case w.topClick:if(2===n.button)return null;case w.topContextMenu:case w.topDoubleClick:case w.topMouseDown:case w.topMouseMove:case w.topMouseOut:case w.topMouseOver:case w.topMouseUp:o=h;break;case w.topDrag:case w.topDragEnd:case w.topDragEnter:case w.topDragExit:case w.topDragLeave:case w.topDragOver:case w.topDragStart:case w.topDrop:o=p;break;case w.topTouchCancel:case w.topTouchEnd:case w.topTouchMove:case w.topTouchStart:o=d;break;case w.topScroll:o=f;break;case w.topWheel:o=m;break;case w.topCopy:case w.topCut:case w.topPaste:o=a}o||y(!1,"SimpleEventPlugin: Unhandled event type, `%s`.",e);var b=o.getPooled(g,i,n,r);return s.accumulateTwoPhaseDispatches(b),b},didPutListener:function(e,t,i){if(t===E){var n=o.getNode(e);A[e]||(A[e]=r.listen(n,"click",g))}},willDeleteListener:function(e,t){t===E&&(A[e].remove(),delete A[e])}};t.exports=C},{102:102,104:104,105:105,106:106,108:108,109:109,110:110,111:111,112:112,125:125,146:146,15:15,153:153,161:161,166:166,19:19,72:72}],102:[function(e,t,i){"use strict";var n=e(105),r={clipboardData:function(e){return"clipboardData"in e?e.clipboardData:window.clipboardData}};function s(e,t,i,r){n.call(this,e,t,i,r)}n.augmentClass(s,r),t.exports=s},{105:105}],103:[function(e,t,i){"use strict";var n=e(105);function r(e,t,i,r){n.call(this,e,t,i,r)}n.augmentClass(r,{data:null}),t.exports=r},{105:105}],104:[function(e,t,i){"use strict";var n=e(109);function r(e,t,i,r){n.call(this,e,t,i,r)}n.augmentClass(r,{dataTransfer:null}),t.exports=r},{109:109}],105:[function(e,t,i){"use strict";var n=e(25),r=e(24),s=e(153),o=e(173),a={type:null,currentTarget:s.thatReturnsNull,eventPhase:null,bubbles:null,cancelable:null,timeStamp:function(e){return e.timeStamp||Date.now()},defaultPrevented:null,isTrusted:null};function l(e,t,i,n){this.dispatchConfig=e,this.dispatchMarker=t,this.nativeEvent=i,this.target=n,this.currentTarget=n;var r=this.constructor.Interface;for(var o in r)if(r.hasOwnProperty(o)){var a=r[o];this[o]=a?a(i):i[o]}var l=null!=i.defaultPrevented?i.defaultPrevented:!1===i.returnValue;this.isDefaultPrevented=l?s.thatReturnsTrue:s.thatReturnsFalse,this.isPropagationStopped=s.thatReturnsFalse}r(l.prototype,{preventDefault:function(){this.defaultPrevented=!0;var e=this.nativeEvent;o(e,"This synthetic event is reused for performance reasons. If you're seeing this, you're calling `preventDefault` on a released/nullified synthetic event. This is a no-op. See https://fb.me/react-event-pooling for more information."),e&&(e.preventDefault?e.preventDefault():e.returnValue=!1,this.isDefaultPrevented=s.thatReturnsTrue)},stopPropagation:function(){var e=this.nativeEvent;o(e,"This synthetic event is reused for performance reasons. If you're seeing this, you're calling `stopPropagation` on a released/nullified synthetic event. This is a no-op. See https://fb.me/react-event-pooling for more information."),e&&(e.stopPropagation?e.stopPropagation():e.cancelBubble=!0,this.isPropagationStopped=s.thatReturnsTrue)},persist:function(){this.isPersistent=s.thatReturnsTrue},isPersistent:s.thatReturnsFalse,destructor:function(){var e=this.constructor.Interface;for(var t in e)this[t]=null;this.dispatchConfig=null,this.dispatchMarker=null,this.nativeEvent=null}}),l.Interface=a,l.augmentClass=function(e,t){var i=Object.create(this.prototype);r(i,e.prototype),e.prototype=i,e.prototype.constructor=e,e.Interface=r({},this.Interface,t),e.augmentClass=this.augmentClass,n.addPoolingTo(e,n.fourArgumentPooler)},n.addPoolingTo(l,n.fourArgumentPooler),t.exports=l},{153:153,173:173,24:24,25:25}],106:[function(e,t,i){"use strict";var n=e(111);function r(e,t,i,r){n.call(this,e,t,i,r)}n.augmentClass(r,{relatedTarget:null}),t.exports=r},{111:111}],107:[function(e,t,i){"use strict";var n=e(105);function r(e,t,i,r){n.call(this,e,t,i,r)}n.augmentClass(r,{data:null}),t.exports=r},{105:105}],108:[function(e,t,i){"use strict";var n=e(111),r=e(125),s={key:e(126),location:null,ctrlKey:null,shiftKey:null,altKey:null,metaKey:null,repeat:null,locale:null,getModifierState:e(127),charCode:function(e){return"keypress"===e.type?r(e):0},keyCode:function(e){return"keydown"===e.type||"keyup"===e.type?e.keyCode:0},which:function(e){return"keypress"===e.type?r(e):"keydown"===e.type||"keyup"===e.type?e.keyCode:0}};function o(e,t,i,r){n.call(this,e,t,i,r)}n.augmentClass(o,s),t.exports=o},{111:111,125:125,126:126,127:127}],109:[function(e,t,i){"use strict";var n=e(111),r=e(114),s={screenX:null,screenY:null,clientX:null,clientY:null,ctrlKey:null,shiftKey:null,altKey:null,metaKey:null,getModifierState:e(127),button:function(e){var t=e.button;return"which"in e?t:2===t?2:4===t?1:0},buttons:null,relatedTarget:function(e){return e.relatedTarget||(e.fromElement===e.srcElement?e.toElement:e.fromElement)},pageX:function(e){return"pageX"in e?e.pageX:e.clientX+r.currentScrollLeft},pageY:function(e){return"pageY"in e?e.pageY:e.clientY+r.currentScrollTop}};function o(e,t,i,r){n.call(this,e,t,i,r)}n.augmentClass(o,s),t.exports=o},{111:111,114:114,127:127}],110:[function(e,t,i){"use strict";var n=e(111),r={touches:null,targetTouches:null,changedTouches:null,altKey:null,metaKey:null,ctrlKey:null,shiftKey:null,getModifierState:e(127)};function s(e,t,i,r){n.call(this,e,t,i,r)}n.augmentClass(s,r),t.exports=s},{111:111,127:127}],111:[function(e,t,i){"use strict";var n=e(105),r=e(128),s={view:function(e){if(e.view)return e.view;var t=r(e);if(null!=t&&t.window===t)return t;var i=t.ownerDocument;return i?i.defaultView||i.parentWindow:window},detail:function(e){return e.detail||0}};function o(e,t,i,r){n.call(this,e,t,i,r)}n.augmentClass(o,s),t.exports=o},{105:105,128:128}],112:[function(e,t,i){"use strict";var n=e(109);function r(e,t,i,r){n.call(this,e,t,i,r)}n.augmentClass(r,{deltaX:function(e){return"deltaX"in e?e.deltaX:"wheelDeltaX"in e?-e.wheelDeltaX:0},deltaY:function(e){return"deltaY"in e?e.deltaY:"wheelDeltaY"in e?-e.wheelDeltaY:"wheelDelta"in e?-e.wheelDelta:0},deltaZ:null,deltaMode:null}),t.exports=r},{109:109}],113:[function(e,t,i){"use strict";var n=e(161),r={Mixin:{reinitializeTransaction:function(){this.transactionWrappers=this.getTransactionWrappers(),this.wrapperInitData?this.wrapperInitData.length=0:this.wrapperInitData=[],this._isInTransaction=!1},_isInTransaction:!1,getTransactionWrappers:null,isInTransaction:function(){return!!this._isInTransaction},perform:function(e,t,i,r,s,o,a,l){var u,c;this.isInTransaction()&&n(!1,"Transaction.perform(...): Cannot initialize a transaction when there is already an outstanding transaction.");try{this._isInTransaction=!0,u=!0,this.initializeAll(0),c=e.call(t,i,r,s,o,a,l),u=!1}finally{try{if(u)try{this.closeAll(0)}catch(e){}else this.closeAll(0)}finally{this._isInTransaction=!1}}return c},initializeAll:function(e){for(var t=this.transactionWrappers,i=e;i<t.length;i++){var n=t[i];try{this.wrapperInitData[i]=r.OBSERVED_ERROR,this.wrapperInitData[i]=n.initialize?n.initialize.call(this):null}finally{if(this.wrapperInitData[i]===r.OBSERVED_ERROR)try{this.initializeAll(i+1)}catch(e){}}}},closeAll:function(e){this.isInTransaction()||n(!1,"Transaction.closeAll(): Cannot close transaction when none are open.");for(var t=this.transactionWrappers,i=e;i<t.length;i++){var s,o=t[i],a=this.wrapperInitData[i];try{s=!0,a!==r.OBSERVED_ERROR&&o.close&&o.close.call(this,a),s=!1}finally{if(s)try{this.closeAll(i+1)}catch(e){}}}this.wrapperInitData.length=0}},OBSERVED_ERROR:{}};t.exports=r},{161:161}],114:[function(e,t,i){"use strict";var n={currentScrollLeft:0,currentScrollTop:0,refreshScrollValues:function(e){n.currentScrollLeft=e.x,n.currentScrollTop=e.y}};t.exports=n},{}],115:[function(e,t,i){"use strict";var n=e(161);t.exports=function(e,t){if(null==t&&n(!1,"accumulateInto(...): Accumulated items must not be null or undefined."),null==e)return t;var i=Array.isArray(e),r=Array.isArray(t);return i&&r?(e.push.apply(e,t),e):i?(e.push(t),e):r?[e].concat(t):[e,t]}},{161:161}],116:[function(e,t,i){"use strict";var n=65521;t.exports=function(e){for(var t=1,i=0,r=0,s=e.length,o=-4&s;r<o;){for(;r<Math.min(r+4096,o);r+=4)i+=(t+=e.charCodeAt(r))+(t+=e.charCodeAt(r+1))+(t+=e.charCodeAt(r+2))+(t+=e.charCodeAt(r+3));t%=n,i%=n}for(;r<s;r++)i+=t+=e.charCodeAt(r);return(t%=n)|(i%=n)<<16}},{}],117:[function(e,t,i){"use strict";var n=!1;try{Object.defineProperty({},"x",{get:function(){}}),n=!0}catch(e){}t.exports=n},{}],118:[function(e,t,i){"use strict";var n=e(57),r=e(79),s=e(166),o=e(173),a=s({children:null}),l=!1;t.exports=function(e,t){o(l,"cloneWithProps(...) is deprecated. Please use React.cloneElement instead."),l=!0,o(!e.ref,"You are calling cloneWithProps() on a child with a ref. This is dangerous because you're creating a new child which will not be added as a ref to its parent.");var i=r.mergeProps(t,e.props);return!i.hasOwnProperty(a)&&e.props.hasOwnProperty(a)&&(i.children=e.props.children),n.createElement(e.type,i)}},{166:166,173:173,57:57,79:79}],119:[function(e,t,i){"use strict";var n=e(4).isUnitlessNumber;t.exports=function(e,t){return null==t||"boolean"==typeof t||""===t?"":isNaN(t)||0===t||n.hasOwnProperty(e)&&n[e]?""+t:("string"==typeof t&&(t=t.trim()),t+"px")}},{4:4}],120:[function(e,t,i){"use strict";var n=e(24),r=e(173);t.exports=function(e,t,i,s,o){var a=!1;return n(function(){return r(a,"React.%s is deprecated. Please use %s.%s from require('%s') instead.",e,t,e,i),a=!0,o.apply(s,arguments)},o)}},{173:173,24:24}],121:[function(e,t,i){"use strict";var n={"&":"&amp;",">":"&gt;","<":"&lt;",'"':"&quot;","'":"&#x27;"},r=/[&><"']/g;function s(e){return n[e]}t.exports=function(e){return(""+e).replace(r,s)}},{}],122:[function(e,t,i){"use strict";var n=e(39),r=e(68),s=e(72),o=e(161),a=e(173);t.exports=function(e){var t=n.current;return null!==t&&(a(t._warnedAboutRefsInRender,"%s is accessing getDOMNode or findDOMNode inside its render(). render() should be a pure function of props and state. It should never access something that requires stale data from the previous render, such as refs. Move this logic to componentDidMount and componentDidUpdate instead.",t.getName()||"A component"),t._warnedAboutRefsInRender=!0),null==e?null:1===e.nodeType?e:r.has(e)?s.getNodeFromInstance(e):(null!=e.render&&"function"==typeof e.render&&o(!1,"findDOMNode was called on an unmounted component."),void o(!1,"Element appears to be neither ReactComponent nor DOMNode (keys: %s)",Object.keys(e)))}},{161:161,173:173,39:39,68:68,72:72}],123:[function(e,t,i){"use strict";var n=e(142),r=e(173);function s(e,t,i){var n=e,s=void 0===n[i];r(s,"flattenChildren(...): Encountered two children with the same key, `%s`. Child keys must be unique; when two children share a key, only the first child will be used.",i),s&&null!=t&&(n[i]=t)}t.exports=function(e){if(null==e)return e;var t={};return n(e,s,t),t}},{142:142,173:173}],124:[function(e,t,i){"use strict";t.exports=function(e,t,i){Array.isArray(e)?e.forEach(t,i):e&&t.call(i,e)}},{}],125:[function(e,t,i){"use strict";t.exports=function(e){var t,i=e.keyCode;return"charCode"in e?0===(t=e.charCode)&&13===i&&(t=13):t=i,t>=32||13===t?t:0}},{}],126:[function(e,t,i){"use strict";var n=e(125),r={Esc:"Escape",Spacebar:" ",Left:"ArrowLeft",Up:"ArrowUp",Right:"ArrowRight",Down:"ArrowDown",Del:"Delete",Win:"OS",Menu:"ContextMenu",Apps:"ContextMenu",Scroll:"ScrollLock",MozPrintableKey:"Unidentified"},s={8:"Backspace",9:"Tab",12:"Clear",13:"Enter",16:"Shift",17:"Control",18:"Alt",19:"Pause",20:"CapsLock",27:"Escape",32:" ",33:"PageUp",34:"PageDown",35:"End",36:"Home",37:"ArrowLeft",38:"ArrowUp",39:"ArrowRight",40:"ArrowDown",45:"Insert",46:"Delete",112:"F1",113:"F2",114:"F3",115:"F4",116:"F5",117:"F6",118:"F7",119:"F8",120:"F9",121:"F10",122:"F11",123:"F12",144:"NumLock",145:"ScrollLock",224:"Meta"};t.exports=function(e){if(e.key){var t=r[e.key]||e.key;if("Unidentified"!==t)return t}if("keypress"===e.type){var i=n(e);return 13===i?"Enter":String.fromCharCode(i)}return"keydown"===e.type||"keyup"===e.type?s[e.keyCode]||"Unidentified":""}},{125:125}],127:[function(e,t,i){"use strict";var n={Alt:"altKey",Control:"ctrlKey",Meta:"metaKey",Shift:"shiftKey"};function r(e){var t=this.nativeEvent;if(t.getModifierState)return t.getModifierState(e);var i=n[e];return!!i&&!!t[i]}t.exports=function(e){return r}},{}],128:[function(e,t,i){"use strict";t.exports=function(e){var t=e.target||e.srcElement||window;return 3===t.nodeType?t.parentNode:t}},{}],129:[function(e,t,i){"use strict";var n="function"==typeof Symbol&&Symbol.iterator,r="@@iterator";t.exports=function(e){var t=e&&(n&&e[n]||e[r]);if("function"==typeof t)return t}},{}],130:[function(e,t,i){"use strict";function n(e){for(;e&&e.firstChild;)e=e.firstChild;return e}function r(e){for(;e;){if(e.nextSibling)return e.nextSibling;e=e.parentNode}}t.exports=function(e,t){for(var i=n(e),s=0,o=0;i;){if(3===i.nodeType){if(o=s+i.textContent.length,s<=t&&o>=t)return{node:i,offset:t-s};s=o}i=n(r(i))}}},{}],131:[function(e,t,i){"use strict";var n=e(147),r=null;t.exports=function(){return!r&&n.canUseDOM&&(r="textContent"in document.documentElement?"textContent":"innerText"),r}},{147:147}],132:[function(e,t,i){"use strict";var n=e(38),r=e(59),s=e(75),o=e(24),a=e(161),l=e(173),u=function(){};function c(e){var t,i;if(null===e||!1===e)t=new r(c);else if("object"===(void 0===e?"undefined":_typeof(e))){var n=e;(!n||"function"!=typeof n.type&&"string"!=typeof n.type)&&a(!1,"Element type is invalid: expected a string (for built-in components) or a class/function (for composite components) but got: %s.%s",null==n.type?n.type:_typeof(n.type),function(e){if(e){var t=e.getName();if(t)return" Check the render method of `"+t+"`."}return""}(n._owner)),"string"==typeof n.type?t=s.createInternalComponent(n):t="function"==typeof(i=n.type)&&void 0!==i.prototype&&"function"==typeof i.prototype.mountComponent&&"function"==typeof i.prototype.receiveComponent?new n.type(n):new u}else"string"==typeof e||"number"==typeof e?t=s.createInstanceForText(e):a(!1,"Encountered invalid React node of type %s",void 0===e?"undefined":_typeof(e));return l("function"==typeof t.construct&&"function"==typeof t.mountComponent&&"function"==typeof t.receiveComponent&&"function"==typeof t.unmountComponent,"Only React Components can be mounted."),t.construct(e),t._mountIndex=0,t._mountImage=null,t._isOwnerNecessary=!1,t._warnedAboutRefsInRender=!1,Object.preventExtensions&&Object.preventExtensions(t),t}o(u.prototype,n.Mixin,{_instantiateReactComponent:c}),t.exports=c},{161:161,173:173,24:24,38:38,59:59,75:75}],133:[function(e,t,i){"use strict";var n,r=e(147);r.canUseDOM&&(n=document.implementation&&document.implementation.hasFeature&&!0!==document.implementation.hasFeature("","")),t.exports=function(e,t){if(!r.canUseDOM||t&&!("addEventListener"in document))return!1;var i="on"+e,s=i in document;if(!s){var o=document.createElement("div");o.setAttribute(i,"return;"),s="function"==typeof o[i]}return!s&&n&&"wheel"===e&&(s=document.implementation.hasFeature("Events.wheel","3.0")),s}},{147:147}],134:[function(e,t,i){"use strict";var n={color:!0,date:!0,datetime:!0,"datetime-local":!0,email:!0,month:!0,number:!0,password:!0,range:!0,search:!0,tel:!0,text:!0,time:!0,url:!0,week:!0};t.exports=function(e){var t=e&&e.nodeName&&e.nodeName.toLowerCase();return t&&("input"===t&&n[e.type]||"textarea"===t)}},{}],135:[function(e,t,i){"use strict";var n=e(57),r=e(161);t.exports=function(e){return n.isValidElement(e)||r(!1,"onlyChild must be passed a children with exactly one child."),e}},{161:161,57:57}],136:[function(e,t,i){"use strict";var n=e(121);t.exports=function(e){return'"'+n(e)+'"'}},{121:121}],137:[function(e,t,i){"use strict";var n=e(72);t.exports=n.renderSubtreeIntoContainer},{72:72}],138:[function(e,t,i){"use strict";var n=e(147),r=/^[ \r\n\t\f]/,s=/<(!--|link|noscript|meta|script|style)[ \r\n\t\f\/>]/,o=function(e,t){e.innerHTML=t};if("undefined"!=typeof MSApp&&MSApp.execUnsafeLocalFunction&&(o=function(e,t){MSApp.execUnsafeLocalFunction(function(){e.innerHTML=t})}),n.canUseDOM){var a=document.createElement("div");a.innerHTML=" ",""===a.innerHTML&&(o=function(e,t){if(e.parentNode&&e.parentNode.replaceChild(e,e),r.test(t)||"<"===t[0]&&s.test(t)){e.innerHTML=String.fromCharCode(65279)+t;var i=e.firstChild;1===i.data.length?e.removeChild(i):i.deleteData(0,1)}else e.innerHTML=t})}t.exports=o},{147:147}],139:[function(e,t,i){"use strict";var n=e(147),r=e(121),s=e(138),o=function(e,t){e.textContent=t};n.canUseDOM&&("textContent"in document.documentElement||(o=function(e,t){s(e,r(t))})),t.exports=o},{121:121,138:138,147:147}],140:[function(e,t,i){"use strict";var n=e(171);t.exports=function(e,t,i){return!n(e.props,t)||!n(e.state,i)}},{171:171}],141:[function(e,t,i){"use strict";t.exports=function(e,t){var i=null===e||!1===e,n=null===t||!1===t;if(i||n)return i===n;var r=void 0===e?"undefined":_typeof(e),s=void 0===t?"undefined":_typeof(t);return"string"===r||"number"===r?"string"===s||"number"===s:"object"===s&&e.type===t.type&&e.key===t.key}},{}],142:[function(e,t,i){"use strict";var n=e(39),r=e(57),s=e(67),o=e(129),a=e(161),l=e(173),u=s.SEPARATOR,c=":",h={"=":"=0",".":"=1",":":"=2"},p=/[=.:]/g,d=!1;function f(e){return h[e]}function m(e,t){return e&&null!=e.key?g(e.key):t.toString(36)}function g(e){return"$"+(""+e).replace(p,f)}t.exports=function(e,t,i){return null==e?0:function e(t,i,s,h){var p,f=void 0===t?"undefined":_typeof(t);if("undefined"!==f&&"boolean"!==f||(t=null),null===t||"string"===f||"number"===f||r.isValidElement(t))return s(h,t,""===i?u+m(t,0):i),1;var v=0,y=""===i?u:i+c;if(Array.isArray(t))for(var b=0;b<t.length;b++)v+=e(p=t[b],y+m(p,b),s,h);else{var w=o(t);if(w){var S,x=w.call(t);if(w!==t.entries)for(var T=0;!(S=x.next()).done;)v+=e(p=S.value,y+m(p,T++),s,h);else for(l(d,"Using Maps as children is not yet fully supported. It is an experimental feature that might be removed. Convert it to a sequence / iterable of keyed ReactElements instead."),d=!0;!(S=x.next()).done;){var E=S.value;E&&(v+=e(p=E[1],y+g(E[0])+c+m(p,0),s,h))}}else if("object"===f){var A="";if(A=" If you meant to render a collection of children, use an array instead or wrap the object using createFragment(object) from the React add-ons.",t._isReactElement&&(A=" It looks like you're using an element created by a different version of React. Make sure to use only one copy of React."),n.current){var C=n.current.getName();C&&(A+=" Check the render method of `"+C+"`.")}var P=String(t);a(!1,"Objects are not valid as a React child (found: %s).%s","[object Object]"===P?"object with keys {"+Object.keys(t).join(", ")+"}":P,A)}}return v}(e,"",t,i)}},{129:129,161:161,173:173,39:39,57:57,67:67}],143:[function(e,t,i){"use strict";var n=e(24),r=e(166),s=e(161),o={}.hasOwnProperty;var a=r({$push:null}),l=r({$unshift:null}),u=r({$splice:null}),c=r({$set:null}),h=r({$merge:null}),p=r({$apply:null}),d=[a,l,u,c,h,p],f={};function m(e,t,i){Array.isArray(e)||s(!1,"update(): expected target of %s to be an array; got %s.",i,e);var n=t[i];Array.isArray(n)||s(!1,"update(): expected spec of %s to be an array; got %s. Did you forget to wrap your parameter in an array?",i,n)}d.forEach(function(e){f[e]=!0}),t.exports=function e(t,i){if("object"!==(void 0===i?"undefined":_typeof(i))&&s(!1,"update(): You provided a key path to update() that did not contain one of %s. Did you forget to include {%s: ...}?",d.join(", "),c),o.call(i,c))return 1!==Object.keys(i).length&&s(!1,"Cannot have more than one key in an object with %s",c),i[c];var r,g=(r=t,Array.isArray(r)?r.concat():r&&"object"===(void 0===r?"undefined":_typeof(r))?n(new r.constructor,r):r);if(o.call(i,h)){var v=i[h];v&&"object"===(void 0===v?"undefined":_typeof(v))||s(!1,"update(): %s expects a spec of type 'object'; got %s",h,v),g&&"object"===(void 0===g?"undefined":_typeof(g))||s(!1,"update(): %s expects a target of type 'object'; got %s",h,g),n(g,i[h])}for(var y in o.call(i,a)&&(m(t,i,a),i[a].forEach(function(e){g.push(e)})),o.call(i,l)&&(m(t,i,l),i[l].forEach(function(e){g.unshift(e)})),o.call(i,u)&&(Array.isArray(t)||s(!1,"Expected %s target to be an array; got %s",u,t),Array.isArray(i[u])||s(!1,"update(): expected spec of %s to be an array of arrays; got %s. Did you forget to wrap your parameters in an array?",u,i[u]),i[u].forEach(function(e){Array.isArray(e)||s(!1,"update(): expected spec of %s to be an array of arrays; got %s. Did you forget to wrap your parameters in an array?",u,i[u]),g.splice.apply(g,e)})),o.call(i,p)&&("function"!=typeof i[p]&&s(!1,"update(): expected spec of %s to be a function; got %s.",p,i[p]),g=i[p](g)),i)f.hasOwnProperty(y)&&f[y]||(g[y]=e(t[y],i[y]));return g}},{161:161,166:166,24:24}],144:[function(e,t,i){"use strict";var n=e(24),r=e(153),s=e(173),o=r,a=["address","applet","area","article","aside","base","basefont","bgsound","blockquote","body","br","button","caption","center","col","colgroup","dd","details","dir","div","dl","dt","embed","fieldset","figcaption","figure","footer","form","frame","frameset","h1","h2","h3","h4","h5","h6","head","header","hgroup","hr","html","iframe","img","input","isindex","li","link","listing","main","marquee","menu","menuitem","meta","nav","noembed","noframes","noscript","object","ol","p","param","plaintext","pre","script","section","select","source","style","summary","table","tbody","td","template","textarea","tfoot","th","thead","title","tr","track","ul","wbr","xmp"],l=["applet","caption","html","table","td","th","marquee","object","template","foreignObject","desc","title"],u=l.concat(["button"]),c=["dd","dt","li","option","optgroup","p","rp","rt"],h={parentTag:null,formTag:null,aTagInScope:null,buttonTagInScope:null,nobrTagInScope:null,pTagInButtonScope:null,listItemTagAutoclosing:null,dlItemTagAutoclosing:null},p=function(e,t){switch(t){case"select":return"option"===e||"optgroup"===e||"#text"===e;case"optgroup":return"option"===e||"#text"===e;case"option":return"#text"===e;case"tr":return"th"===e||"td"===e||"style"===e||"script"===e||"template"===e;case"tbody":case"thead":case"tfoot":return"tr"===e||"style"===e||"script"===e||"template"===e;case"colgroup":return"col"===e||"template"===e;case"table":return"caption"===e||"colgroup"===e||"tbody"===e||"tfoot"===e||"thead"===e||"style"===e||"script"===e||"template"===e;case"head":return"base"===e||"basefont"===e||"bgsound"===e||"link"===e||"meta"===e||"title"===e||"noscript"===e||"noframes"===e||"style"===e||"script"===e||"template"===e;case"html":return"head"===e||"body"===e}switch(e){case"h1":case"h2":case"h3":case"h4":case"h5":case"h6":return"h1"!==t&&"h2"!==t&&"h3"!==t&&"h4"!==t&&"h5"!==t&&"h6"!==t;case"rp":case"rt":return-1===c.indexOf(t);case"caption":case"col":case"colgroup":case"frame":case"head":case"tbody":case"td":case"tfoot":case"th":case"thead":case"tr":return null==t}return!0},d=function(e,t){switch(e){case"address":case"article":case"aside":case"blockquote":case"center":case"details":case"dialog":case"dir":case"div":case"dl":case"fieldset":case"figcaption":case"figure":case"footer":case"header":case"hgroup":case"main":case"menu":case"nav":case"ol":case"p":case"section":case"summary":case"ul":case"pre":case"listing":case"table":case"hr":case"xmp":case"h1":case"h2":case"h3":case"h4":case"h5":case"h6":return t.pTagInButtonScope;case"form":return t.formTag||t.pTagInButtonScope;case"li":return t.listItemTagAutoclosing;case"dd":case"dt":return t.dlItemTagAutoclosing;case"button":return t.buttonTagInScope;case"a":return t.aTagInScope;case"nobr":return t.nobrTagInScope}return null},f=function(e){if(!e)return[];var t=[];do{t.push(e)}while(e=e._currentElement._owner);return t.reverse(),t},m={};(o=function(e,t,i){var n=(i=i||h).parentTag,r=n&&n.tag,o=p(e,r)?null:n,a=o?null:d(e,i),l=o||a;if(l){var u,c=l.tag,g=l.instance,v=t&&t._currentElement._owner,y=g&&g._currentElement._owner,b=f(v),w=f(y),S=Math.min(b.length,w.length),x=-1;for(u=0;u<S&&b[u]===w[u];u++)x=u;var T="(unknown)",E=b.slice(x+1).map(function(e){return e.getName()||T}),A=w.slice(x+1).map(function(e){return e.getName()||T}),C=[].concat(-1!==x?b[x].getName()||T:[],A,c,a?["..."]:[],E,e).join(" > "),P=!!o+"|"+e+"|"+c+"|"+C;if(m[P])return;if(m[P]=!0,o){var _="";"table"===c&&"tr"===e&&(_+=" Add a <tbody> to your code to match the DOM tree generated by the browser."),s(!1,"validateDOMNesting(...): <%s> cannot appear as a child of <%s>. See %s.%s",e,c,C,_)}else s(!1,"validateDOMNesting(...): <%s> cannot appear as a descendant of <%s>. See %s.",e,c,C)}}).ancestorInfoContextKey="__validateDOMNesting_ancestorInfo$"+Math.random().toString(36).slice(2),o.updatedAncestorInfo=function(e,t,i){var r=n({},e||h),s={tag:t,instance:i};return-1!==l.indexOf(t)&&(r.aTagInScope=null,r.buttonTagInScope=null,r.nobrTagInScope=null),-1!==u.indexOf(t)&&(r.pTagInButtonScope=null),-1!==a.indexOf(t)&&"address"!==t&&"div"!==t&&"p"!==t&&(r.listItemTagAutoclosing=null,r.dlItemTagAutoclosing=null),r.parentTag=s,"form"===t&&(r.formTag=s),"a"===t&&(r.aTagInScope=s),"button"===t&&(r.buttonTagInScope=s),"nobr"===t&&(r.nobrTagInScope=s),"p"===t&&(r.pTagInButtonScope=s),"li"===t&&(r.listItemTagAutoclosing=s),"dd"!==t&&"dt"!==t||(r.dlItemTagAutoclosing=s),r},o.isTagValidInContext=function(e,t){var i=(t=t||h).parentTag,n=i&&i.tag;return p(e,n)&&!d(e,t)},t.exports=o},{153:153,173:173,24:24}],145:[function(e,t,i){"use strict";var n=e(161),r={addClass:function(e,t){return/\s/.test(t)&&n(!1,'CSSCore.addClass takes only a single class name. "%s" contains multiple classes.',t),t&&(e.classList?e.classList.add(t):r.hasClass(e,t)||(e.className=e.className+" "+t)),e},removeClass:function(e,t){return/\s/.test(t)&&n(!1,'CSSCore.removeClass takes only a single class name. "%s" contains multiple classes.',t),t&&(e.classList?e.classList.remove(t):r.hasClass(e,t)&&(e.className=e.className.replace(new RegExp("(^|\\s)"+t+"(?:\\s|$)","g"),"$1").replace(/\s+/g," ").replace(/^\s*|\s*$/g,""))),e},conditionClass:function(e,t,i){return(i?r.addClass:r.removeClass)(e,t)},hasClass:function(e,t){return/\s/.test(t)&&n(!1,"CSS.hasClass takes only a single class name."),e.classList?!!t&&e.classList.contains(t):(" "+e.className+" ").indexOf(" "+t+" ")>-1}};t.exports=r},{161:161}],146:[function(e,t,i){"use strict";var n=e(153),r={listen:function(e,t,i){return e.addEventListener?(e.addEventListener(t,i,!1),{remove:function(){e.removeEventListener(t,i,!1)}}):e.attachEvent?(e.attachEvent("on"+t,i),{remove:function(){e.detachEvent("on"+t,i)}}):void 0},capture:function(e,t,i){return e.addEventListener?(e.addEventListener(t,i,!0),{remove:function(){e.removeEventListener(t,i,!0)}}):(console.error("Attempted to listen to events during the capture phase on a browser that does not support the capture phase. Your application will not receive some events."),{remove:n})},registerDefault:function(){}};t.exports=r},{153:153}],147:[function(e,t,i){"use strict";var n=!("undefined"==typeof window||!window.document||!window.document.createElement),r={canUseDOM:n,canUseWorkers:"undefined"!=typeof Worker,canUseEventListeners:n&&!(!window.addEventListener&&!window.attachEvent),canUseViewport:n&&!!window.screen,isInWorker:!n};t.exports=r},{}],148:[function(e,t,i){"use strict";var n=/-(.)/g;t.exports=function(e){return e.replace(n,function(e,t){return t.toUpperCase()})}},{}],149:[function(e,t,i){"use strict";var n=e(148),r=/^-ms-/;t.exports=function(e){return n(e.replace(r,"ms-"))}},{148:148}],150:[function(e,t,i){"use strict";var n=e(163);t.exports=function(e,t){var i=!0;e:for(;i;){var r=e,s=t;if(i=!1,r&&s){if(r===s)return!0;if(n(r))return!1;if(n(s)){e=r,t=s.parentNode,i=!0;continue e}return r.contains?r.contains(s):!!r.compareDocumentPosition&&!!(16&r.compareDocumentPosition(s))}return!1}}},{163:163}],151:[function(e,t,i){"use strict";var n=e(172);t.exports=function(e){return!(t=e)||"object"!=(void 0===t?"undefined":_typeof(t))&&"function"!=typeof t||!("length"in t)||"setInterval"in t||"number"==typeof t.nodeType||!(Array.isArray(t)||"callee"in t||"item"in t)?[e]:Array.isArray(e)?e.slice():n(e);var t}},{172:172}],152:[function(e,t,i){"use strict";var n=e(147),r=e(151),s=e(157),o=e(161),a=n.canUseDOM?document.createElement("div"):null,l=/^\s*<(\w+)/,u={altglyph:"altGlyph",altglyphdef:"altGlyphDef",altglyphitem:"altGlyphItem",animatecolor:"animateColor",animatemotion:"animateMotion",animatetransform:"animateTransform",clippath:"clipPath",feblend:"feBlend",fecolormatrix:"feColorMatrix",fecomponenttransfer:"feComponentTransfer",fecomposite:"feComposite",feconvolvematrix:"feConvolveMatrix",fediffuselighting:"feDiffuseLighting",fedisplacementmap:"feDisplacementMap",fedistantlight:"feDistantLight",feflood:"feFlood",fefunca:"feFuncA",fefuncb:"feFuncB",fefuncg:"feFuncG",fefuncr:"feFuncR",fegaussianblur:"feGaussianBlur",feimage:"feImage",femerge:"feMerge",femergenode:"feMergeNode",femorphology:"feMorphology",feoffset:"feOffset",fepointlight:"fePointLight",fespecularlighting:"feSpecularLighting",fespotlight:"feSpotLight",fetile:"feTile",feturbulence:"feTurbulence",foreignobject:"foreignObject",glyphref:"glyphRef",lineargradient:"linearGradient",radialgradient:"radialGradient",textpath:"textPath"};t.exports=function(e,t){var i=a;a||o(!1,"createNodesFromMarkup dummy not initialized");var n,c,h=(n=e.match(l),c=n&&n[1].toLowerCase(),u.hasOwnProperty(c)?u[c]:c),p=h&&s(h);if(p){i.innerHTML=p[1]+e+p[2];for(var d=p[0];d--;)i=i.lastChild}else i.innerHTML=e;var f=i.getElementsByTagName("script");f.length&&(t||o(!1,"createNodesFromMarkup(...): Unexpected <script> element rendered."),r(f).forEach(t));for(var m=r(i.childNodes);i.lastChild;)i.removeChild(i.lastChild);return m}},{147:147,151:151,157:157,161:161}],153:[function(e,t,i){"use strict";function n(e){return function(){return e}}function r(){}r.thatReturns=n,r.thatReturnsFalse=n(!1),r.thatReturnsTrue=n(!0),r.thatReturnsNull=n(null),r.thatReturnsThis=function(){return this},r.thatReturnsArgument=function(e){return e},t.exports=r},{}],154:[function(e,t,i){"use strict";var n={};Object.freeze(n),t.exports=n},{}],155:[function(e,t,i){"use strict";t.exports=function(e){try{e.focus()}catch(e){}}},{}],156:[function(e,t,i){"use strict";t.exports=function(){if("undefined"==typeof document)return null;try{return document.activeElement||document.body}catch(e){return document.body}}},{}],157:[function(e,t,i){"use strict";var n=e(147),r=e(161),s=n.canUseDOM?document.createElement("div"):null,o={},a=[1,'<select multiple="true">',"</select>"],l=[1,"<table>","</table>"],u=[3,"<table><tbody><tr>","</tr></tbody></table>"],c=[1,'<svg xmlns="http://www.w3.org/2000/svg">',"</svg>"],h={"*":[1,"?<div>","</div>"],area:[1,"<map>","</map>"],col:[2,"<table><tbody></tbody><colgroup>","</colgroup></table>"],legend:[1,"<fieldset>","</fieldset>"],param:[1,"<object>","</object>"],tr:[2,"<table><tbody>","</tbody></table>"],optgroup:a,option:a,caption:l,colgroup:l,tbody:l,tfoot:l,thead:l,td:u,th:u};["circle","clipPath","defs","ellipse","g","image","line","linearGradient","mask","path","pattern","polygon","polyline","radialGradient","rect","stop","text","tspan","use","filter","feBlend","feColorMatrix","feComponentTransfer","feComposite","feConvolveMatrix","feDiffuseLighting","feDisplacementMap","feDistantLight","feFlood","feFuncA","feFuncB","feFuncG","feFuncR","feGaussianBlur","feImage","feMerge","feMergeNode","feMorphology","feOffset","fePointLight","feSpecularLighting","feTile","feTurbulence"].forEach(function(e){h[e]=c,o[e]=!0}),t.exports=function(e){return s||r(!1,"Markup wrapping node not initialized"),h.hasOwnProperty(e)||(e="*"),o.hasOwnProperty(e)||(s.innerHTML="*"===e?"<link />":"<"+e+"></"+e+">",o[e]=!s.firstChild),o[e]?h[e]:null}},{147:147,161:161}],158:[function(e,t,i){"use strict";t.exports=function(e){return e===window?{x:window.pageXOffset||document.documentElement.scrollLeft,y:window.pageYOffset||document.documentElement.scrollTop}:{x:e.scrollLeft,y:e.scrollTop}}},{}],159:[function(e,t,i){"use strict";var n=/([A-Z])/g;t.exports=function(e){return e.replace(n,"-$1").toLowerCase()}},{}],160:[function(e,t,i){"use strict";var n=e(159),r=/^ms-/;t.exports=function(e){return n(e).replace(r,"-ms-")}},{159:159}],161:[function(e,t,i){"use strict";t.exports=function(e,t,i,n,r,s,o,a){if(void 0===t)throw new Error("invariant requires an error message argument");if(!e){var l;if(void 0===t)l=new Error("Minified exception occurred; use the non-minified dev environment for the full error message and additional helpful warnings.");else{var u=[i,n,r,s,o,a],c=0;(l=new Error(t.replace(/%s/g,function(){return u[c++]}))).name="Invariant Violation"}throw l.framesToPop=1,l}}},{}],162:[function(e,t,i){"use strict";t.exports=function(e){return!(!e||!("function"==typeof Node?e instanceof Node:"object"===(void 0===e?"undefined":_typeof(e))&&"number"==typeof e.nodeType&&"string"==typeof e.nodeName))}},{}],163:[function(e,t,i){"use strict";var n=e(162);t.exports=function(e){return n(e)&&3==e.nodeType}},{162:162}],164:[function(e,t,i){"use strict";t.exports=function(e){var t;e||(e="");var i=arguments.length;if(i>1)for(var n=1;n<i;n++)(t=arguments[n])&&(e=(e?e+" ":"")+t);return e}},{}],165:[function(e,t,i){"use strict";var n=e(161);t.exports=function(e){var t,i={};for(t in e instanceof Object&&!Array.isArray(e)||n(!1,"keyMirror(...): Argument must be an object."),e)e.hasOwnProperty(t)&&(i[t]=t);return i}},{161:161}],166:[function(e,t,i){"use strict";t.exports=function(e){var t;for(t in e)if(e.hasOwnProperty(t))return t;return null}},{}],167:[function(e,t,i){"use strict";var n=Object.prototype.hasOwnProperty;t.exports=function(e,t,i){if(!e)return null;var r={};for(var s in e)n.call(e,s)&&(r[s]=t.call(i,e[s],s,e));return r}},{}],168:[function(e,t,i){"use strict";t.exports=function(e){var t={};return function(i){return t.hasOwnProperty(i)||(t[i]=e.call(this,i)),t[i]}}},{}],169:[function(e,t,i){"use strict";var n;e(147).canUseDOM&&(n=window.performance||window.msPerformance||window.webkitPerformance),t.exports=n||{}},{147:147}],170:[function(e,t,i){"use strict";var n,r=e(169);n=r.now?function(){return r.now()}:function(){return Date.now()},t.exports=n},{169:169}],171:[function(e,t,i){"use strict";var n=Object.prototype.hasOwnProperty;t.exports=function(e,t){if(e===t)return!0;if("object"!==(void 0===e?"undefined":_typeof(e))||null===e||"object"!==(void 0===t?"undefined":_typeof(t))||null===t)return!1;var i=Object.keys(e),r=Object.keys(t);if(i.length!==r.length)return!1;for(var s=n.bind(t),o=0;o<i.length;o++)if(!s(i[o])||e[i[o]]!==t[i[o]])return!1;return!0}},{}],172:[function(e,t,i){"use strict";var n=e(161);t.exports=function(e){var t=e.length;if((Array.isArray(e)||"object"!==(void 0===e?"undefined":_typeof(e))&&"function"!=typeof e)&&n(!1,"toArray: Array-like object expected"),"number"!=typeof t&&n(!1,"toArray: Object needs a length property"),0===t||t-1 in e||n(!1,"toArray: Object should have keys for indices"),e.hasOwnProperty)try{return Array.prototype.slice.call(e)}catch(e){}for(var i=Array(t),r=0;r<t;r++)i[r]=e[r];return i}},{161:161}],173:[function(e,t,i){"use strict";var n=e(153);n=function(e,t){for(var i=arguments.length,n=Array(i>2?i-2:0),r=2;r<i;r++)n[r-2]=arguments[r];if(void 0===t)throw new Error("`warning(condition, format, ...args)` requires a warning message argument");if(0!==t.indexOf("Failed Composite propType: ")&&!e){var s=0,o="Warning: "+t.replace(/%s/g,function(){return n[s++]});"undefined"!=typeof console&&console.error(o);try{throw new Error(o)}catch(e){}}},t.exports=n},{153:153}]},{},[1])(1)}),define("helpers/ReactOverride",["lodash","react"],function(e,t){"use strict";var i=function(e){var i=t.createClass(e);return i.__spec=e,i};return e.extend({},t,{createClass:i,extend:function(t,n){return i(e.extend({},t.__spec,n))}})}),function(e){if("object"===("undefined"==typeof exports?"undefined":_typeof(exports))&&"undefined"!=typeof module)module.exports=e(require("react"));else if("function"==typeof define&&define.amd)define("react-dom",["react"],e);else{var t;(t="undefined"!=typeof window?window:"undefined"!=typeof global?global:"undefined"!=typeof self?self:this).ReactDOM=e(t.React)}}(function(e){return e.__SECRET_DOM_DO_NOT_USE_OR_YOU_WILL_BE_FIRED}),function(e,t){var i,n,r=void 0===t?"undefined":_typeof(t),s=e.location,o=e.document,a=o.documentElement,l=e.jQuery,u=e.$,c={},h=[],p=h.concat,d=h.push,f=h.slice,m=h.indexOf,g=c.toString,v=c.hasOwnProperty,y="2.0.3".trim,b=function e(t,n){return new e.fn.init(t,n,i)},w=/[+-]?(?:\d*\.|)\d+(?:[eE][+-]?\d+|)/.source,S=/\S+/g,x=/^(?:\s*(<[\w\W]+>)[^>]*|#([\w-]*))$/,T=/^<(\w+)\s*\/?>(?:<\/\1>|)$/,E=/^-ms-/,A=/-([\da-z])/gi,C=function(e,t){return t.toUpperCase()},P=function t(){o.removeEventListener("DOMContentLoaded",t,!1),e.removeEventListener("load",t,!1),b.ready()};function _(e){var t=e.length,i=b.type(e);return!b.isWindow(e)&&(!(1!==e.nodeType||!t)||("array"===i||"function"!==i&&(0===t||"number"==typeof t&&t>0&&t-1 in e)))}b.fn=b.prototype={jquery:"2.0.3",constructor:b,init:function(e,i,n){var r,s;if(!e)return this;if("string"==typeof e){if(!(r="<"===e.charAt(0)&&">"===e.charAt(e.length-1)&&e.length>=3?[null,e,null]:x.exec(e))||!r[1]&&i)return!i||i.jquery?(i||n).find(e):this.constructor(i).find(e);if(r[1]){if(i=i instanceof b?i[0]:i,b.merge(this,b.parseHTML(r[1],i&&i.nodeType?i.ownerDocument||i:o,!0)),T.test(r[1])&&b.isPlainObject(i))for(r in i)b.isFunction(this[r])?this[r](i[r]):this.attr(r,i[r]);return this}return(s=o.getElementById(r[2]))&&s.parentNode&&(this.length=1,this[0]=s),this.context=o,this.selector=e,this}return e.nodeType?(this.context=this[0]=e,this.length=1,this):b.isFunction(e)?n.ready(e):(e.selector!==t&&(this.selector=e.selector,this.context=e.context),b.makeArray(e,this))},selector:"",length:0,toArray:function(){return f.call(this)},get:function(e){return null==e?this.toArray():e<0?this[this.length+e]:this[e]},pushStack:function(e){var t=b.merge(this.constructor(),e);return t.prevObject=this,t.context=this.context,t},each:function(e,t){return b.each(this,e,t)},ready:function(e){return b.ready.promise().done(e),this},slice:function(){return this.pushStack(f.apply(this,arguments))},first:function(){return this.eq(0)},last:function(){return this.eq(-1)},eq:function(e){var t=this.length,i=+e+(e<0?t:0);return this.pushStack(i>=0&&i<t?[this[i]]:[])},map:function(e){return this.pushStack(b.map(this,function(t,i){return e.call(t,i,t)}))},end:function(){return this.prevObject||this.constructor(null)},push:d,sort:[].sort,splice:[].splice},b.fn.init.prototype=b.fn,b.extend=b.fn.extend=function(){var e,i,n,r,s,o,a=arguments[0]||{},l=1,u=arguments.length,c=!1;for("boolean"==typeof a&&(c=a,a=arguments[1]||{},l=2),"object"===(void 0===a?"undefined":_typeof(a))||b.isFunction(a)||(a={}),u===l&&(a=this,--l);l<u;l++)if(null!=(e=arguments[l]))for(i in e)n=a[i],a!==(r=e[i])&&(c&&r&&(b.isPlainObject(r)||(s=b.isArray(r)))?(s?(s=!1,o=n&&b.isArray(n)?n:[]):o=n&&b.isPlainObject(n)?n:{},a[i]=b.extend(c,o,r)):r!==t&&(a[i]=r));return a},b.extend({expando:"jQuery"+("2.0.3"+Math.random()).replace(/\D/g,""),noConflict:function(t){return e.$===b&&(e.$=u),t&&e.jQuery===b&&(e.jQuery=l),b},isReady:!1,readyWait:1,holdReady:function(e){e?b.readyWait++:b.ready(!0)},ready:function(e){(!0===e?--b.readyWait:b.isReady)||(b.isReady=!0,!0!==e&&--b.readyWait>0||(n.resolveWith(o,[b]),b.fn.trigger&&b(o).trigger("ready").off("ready")))},isFunction:function(e){return"function"===b.type(e)},isArray:Array.isArray,isWindow:function(e){return null!=e&&e===e.window},isNumeric:function(e){return!isNaN(parseFloat(e))&&isFinite(e)},type:function(e){return null==e?String(e):"object"===(void 0===e?"undefined":_typeof(e))||"function"==typeof e?c[g.call(e)]||"object":void 0===e?"undefined":_typeof(e)},isPlainObject:function(e){if("object"!==b.type(e)||e.nodeType||b.isWindow(e))return!1;try{if(e.constructor&&!v.call(e.constructor.prototype,"isPrototypeOf"))return!1}catch(e){return!1}return!0},isEmptyObject:function(e){var t;for(t in e)return!1;return!0},error:function(e){throw new Error(e)},parseHTML:function(e,t,i){if(!e||"string"!=typeof e)return null;"boolean"==typeof t&&(i=t,t=!1),t=t||o;var n=T.exec(e),r=!i&&[];return n?[t.createElement(n[1])]:(n=b.buildFragment([e],t,r),r&&b(r).remove(),b.merge([],n.childNodes))},parseJSON:JSON.parse,parseXML:function(e){var i,n;if(!e||"string"!=typeof e)return null;try{n=new DOMParser,i=n.parseFromString(e,"text/xml")}catch(e){i=t}return i&&!i.getElementsByTagName("parsererror").length||b.error("Invalid XML: "+e),i},noop:function(){},globalEval:function(e){var t,i=eval;(e=b.trim(e))&&(1===e.indexOf("use strict")?((t=o.createElement("script")).text=e,o.head.appendChild(t).parentNode.removeChild(t)):i(e))},camelCase:function(e){return e.replace(E,"ms-").replace(A,C)},nodeName:function(e,t){return e.nodeName&&e.nodeName.toLowerCase()===t.toLowerCase()},each:function(e,t,i){var n=0,r=e.length,s=_(e);if(i){if(s)for(;n<r&&!1!==t.apply(e[n],i);n++);else for(n in e)if(!1===t.apply(e[n],i))break}else if(s)for(;n<r&&!1!==t.call(e[n],n,e[n]);n++);else for(n in e)if(!1===t.call(e[n],n,e[n]))break;return e},trim:function(e){return null==e?"":y.call(e)},makeArray:function(e,t){var i=t||[];return null!=e&&(_(Object(e))?b.merge(i,"string"==typeof e?[e]:e):d.call(i,e)),i},inArray:function(e,t,i){return null==t?-1:m.call(t,e,i)},merge:function(e,i){var n=i.length,r=e.length,s=0;if("number"==typeof n)for(;s<n;s++)e[r++]=i[s];else for(;i[s]!==t;)e[r++]=i[s++];return e.length=r,e},grep:function(e,t,i){var n=[],r=0,s=e.length;for(i=!!i;r<s;r++)i!==!!t(e[r],r)&&n.push(e[r]);return n},map:function(e,t,i){var n,r=0,s=e.length,o=[];if(_(e))for(;r<s;r++)null!=(n=t(e[r],r,i))&&(o[o.length]=n);else for(r in e)null!=(n=t(e[r],r,i))&&(o[o.length]=n);return p.apply([],o)},guid:1,proxy:function(e,i){var n,r,s;return"string"==typeof i&&(n=e[i],i=e,e=n),b.isFunction(e)?(r=f.call(arguments,2),s=function(){return e.apply(i||this,r.concat(f.call(arguments)))},s.guid=e.guid=e.guid||b.guid++,s):t},access:function(e,i,n,r,s,o,a){var l=0,u=e.length,c=null==n;if("object"===b.type(n))for(l in s=!0,n)b.access(e,i,l,n[l],!0,o,a);else if(r!==t&&(s=!0,b.isFunction(r)||(a=!0),c&&(a?(i.call(e,r),i=null):(c=i,i=function(e,t,i){return c.call(b(e),i)})),i))for(;l<u;l++)i(e[l],n,a?r:r.call(e[l],l,i(e[l],n)));return s?e:c?i.call(e):u?i(e[0],n):o},now:Date.now,swap:function(e,t,i,n){var r,s,o={};for(s in t)o[s]=e.style[s],e.style[s]=t[s];for(s in r=i.apply(e,n||[]),t)e.style[s]=o[s];return r}}),b.ready.promise=function(t){return n||(n=b.Deferred(),"complete"===o.readyState?setTimeout(b.ready):(o.addEventListener("DOMContentLoaded",P,!1),e.addEventListener("load",P,!1))),n.promise(t)},b.each("Boolean Number String Function Array Date RegExp Object Error".split(" "),function(e,t){c["[object "+t+"]"]=t.toLowerCase()}),i=b(o),function(e,t){var i,n,r,s,o,a,l,u,c,h,p,d,f,m,g,v,y,w="sizzle"+-new Date,S=e.document,x=0,T=0,E=oe(),A=oe(),C=oe(),P=!1,_=function(e,t){return e===t?(P=!0,0):0},I="undefined",k=1<<31,R={}.hasOwnProperty,O=[],M=O.pop,L=O.push,D=O.push,N=O.slice,V=O.indexOf||function(e){for(var t=0,i=this.length;t<i;t++)if(this[t]===e)return t;return-1},j="checked|selected|async|autofocus|autoplay|controls|defer|disabled|hidden|ismap|loop|multiple|open|readonly|required|scoped",B="[\\x20\\t\\r\\n\\f]",F="(?:\\\\.|[\\w-]|[^\\x00-\\xa0])+",U=F.replace("w","w#"),H="\\["+B+"*("+F+")"+B+"*(?:([*^$|!~]?=)"+B+"*(?:(['\"])((?:\\\\.|[^\\\\])*?)\\3|("+U+")|)|)"+B+"*\\]",q=":("+F+")(?:\\(((['\"])((?:\\\\.|[^\\\\])*?)\\3|((?:\\\\.|[^\\\\()[\\]]|"+H.replace(3,8)+")*)|.*)\\)|)",G=new RegExp("^"+B+"+|((?:^|[^\\\\])(?:\\\\.)*)"+B+"+$","g"),W=new RegExp("^"+B+"*,"+B+"*"),z=new RegExp("^"+B+"*([>+~]|"+B+")"+B+"*"),Y=new RegExp(B+"*[+~]"),X=new RegExp("="+B+"*([^\\]'\"]*)"+B+"*\\]","g"),Q=new RegExp(q),K=new RegExp("^"+U+"$"),Z={ID:new RegExp("^#("+F+")"),CLASS:new RegExp("^\\.("+F+")"),TAG:new RegExp("^("+F.replace("w","w*")+")"),ATTR:new RegExp("^"+H),PSEUDO:new RegExp("^"+q),CHILD:new RegExp("^:(only|first|last|nth|nth-last)-(child|of-type)(?:\\("+B+"*(even|odd|(([+-]|)(\\d*)n|)"+B+"*(?:([+-]|)"+B+"*(\\d+)|))"+B+"*\\)|)","i"),bool:new RegExp("^(?:"+j+")$","i"),needsContext:new RegExp("^"+B+"*[>+~]|:(even|odd|eq|gt|lt|nth|first|last)(?:\\("+B+"*((?:-\\d)?\\d*)"+B+"*\\)|)(?=[^-]|$)","i")},J=/^[^{]+\{\s*\[native \w/,$=/^(?:#([\w-]+)|(\w+)|\.([\w-]+))$/,ee=/^(?:input|select|textarea|button)$/i,te=/^h\d$/i,ie=/'|\\/g,ne=new RegExp("\\\\([\\da-f]{1,6}"+B+"?|("+B+")|.)","ig"),re=function(e,t,i){var n="0x"+t-65536;return n!=n||i?t:n<0?String.fromCharCode(n+65536):String.fromCharCode(n>>10|55296,1023&n|56320)};try{D.apply(O=N.call(S.childNodes),S.childNodes),O[S.childNodes.length].nodeType}catch(e){D={apply:O.length?function(e,t){L.apply(e,N.call(t))}:function(e,t){for(var i=e.length,n=0;e[i++]=t[n++];);e.length=i-1}}}function se(e,t,i,r){var o,a,u,c,d,g,v,b,x,T;if((t?t.ownerDocument||t:S)!==p&&h(t),i=i||[],!e||"string"!=typeof e)return i;if(1!==(c=(t=t||p).nodeType)&&9!==c)return[];if(f&&!r){if(o=$.exec(e))if(u=o[1]){if(9===c){if(!(a=t.getElementById(u))||!a.parentNode)return i;if(a.id===u)return i.push(a),i}else if(t.ownerDocument&&(a=t.ownerDocument.getElementById(u))&&y(t,a)&&a.id===u)return i.push(a),i}else{if(o[2])return D.apply(i,t.getElementsByTagName(e)),i;if((u=o[3])&&n.getElementsByClassName&&t.getElementsByClassName)return D.apply(i,t.getElementsByClassName(u)),i}if(n.qsa&&(!m||!m.test(e))){if(b=v=w,x=t,T=9===c&&e,1===c&&"object"!==t.nodeName.toLowerCase()){for(g=me(e),(v=t.getAttribute("id"))?b=v.replace(ie,"\\$&"):t.setAttribute("id",b),b="[id='"+b+"'] ",d=g.length;d--;)g[d]=b+ge(g[d]);x=Y.test(e)&&t.parentNode||t,T=g.join(",")}if(T)try{return D.apply(i,x.querySelectorAll(T)),i}catch(e){}finally{v||t.removeAttribute("id")}}}return function(e,t,i,r){var o,a,u,c,h,p=me(e);if(!r&&1===p.length){if((a=p[0]=p[0].slice(0)).length>2&&"ID"===(u=a[0]).type&&n.getById&&9===t.nodeType&&f&&s.relative[a[1].type]){if(!(t=(s.find.ID(u.matches[0].replace(ne,re),t)||[])[0]))return i;e=e.slice(a.shift().value.length)}for(o=Z.needsContext.test(e)?0:a.length;o--&&(u=a[o],!s.relative[c=u.type]);)if((h=s.find[c])&&(r=h(u.matches[0].replace(ne,re),Y.test(a[0].type)&&t.parentNode||t))){if(a.splice(o,1),!(e=r.length&&ge(a)))return D.apply(i,r),i;break}}return l(e,p)(r,t,!f,i,Y.test(e)),i}(e.replace(G,"$1"),t,i,r)}function oe(){var e=[];return function t(i,n){return e.push(i+=" ")>s.cacheLength&&delete t[e.shift()],t[i]=n}}function ae(e){return e[w]=!0,e}function le(e){var t=p.createElement("div");try{return!!e(t)}catch(e){return!1}finally{t.parentNode&&t.parentNode.removeChild(t),t=null}}function ue(e,t){for(var i=e.split("|"),n=e.length;n--;)s.attrHandle[i[n]]=t}function ce(e,t){var i=t&&e,n=i&&1===e.nodeType&&1===t.nodeType&&(~t.sourceIndex||k)-(~e.sourceIndex||k);if(n)return n;if(i)for(;i=i.nextSibling;)if(i===t)return-1;return e?1:-1}function he(e){return function(t){return"input"===t.nodeName.toLowerCase()&&t.type===e}}function pe(e){return function(t){var i=t.nodeName.toLowerCase();return("input"===i||"button"===i)&&t.type===e}}function de(e){return ae(function(t){return t=+t,ae(function(i,n){for(var r,s=e([],i.length,t),o=s.length;o--;)i[r=s[o]]&&(i[r]=!(n[r]=i[r]))})})}for(i in a=se.isXML=function(e){var t=e&&(e.ownerDocument||e).documentElement;return!!t&&"HTML"!==t.nodeName},n=se.support={},h=se.setDocument=function(e){var t=e?e.ownerDocument||e:S,i=t.defaultView;return t!==p&&9===t.nodeType&&t.documentElement?(p=t,d=t.documentElement,f=!a(t),i&&i.attachEvent&&i!==i.top&&i.attachEvent("onbeforeunload",function(){h()}),n.attributes=le(function(e){return e.className="i",!e.getAttribute("className")}),n.getElementsByTagName=le(function(e){return e.appendChild(t.createComment("")),!e.getElementsByTagName("*").length}),n.getElementsByClassName=le(function(e){return e.innerHTML="<div class='a'></div><div class='a i'></div>",e.firstChild.className="i",2===e.getElementsByClassName("i").length}),n.getById=le(function(e){return d.appendChild(e).id=w,!t.getElementsByName||!t.getElementsByName(w).length}),n.getById?(s.find.ID=function(e,t){if(_typeof(t.getElementById)!==I&&f){var i=t.getElementById(e);return i&&i.parentNode?[i]:[]}},s.filter.ID=function(e){var t=e.replace(ne,re);return function(e){return e.getAttribute("id")===t}}):(delete s.find.ID,s.filter.ID=function(e){var t=e.replace(ne,re);return function(e){var i=_typeof(e.getAttributeNode)!==I&&e.getAttributeNode("id");return i&&i.value===t}}),s.find.TAG=n.getElementsByTagName?function(e,t){if(_typeof(t.getElementsByTagName)!==I)return t.getElementsByTagName(e)}:function(e,t){var i,n=[],r=0,s=t.getElementsByTagName(e);if("*"===e){for(;i=s[r++];)1===i.nodeType&&n.push(i);return n}return s},s.find.CLASS=n.getElementsByClassName&&function(e,t){if(_typeof(t.getElementsByClassName)!==I&&f)return t.getElementsByClassName(e)},g=[],m=[],(n.qsa=J.test(t.querySelectorAll))&&(le(function(e){e.innerHTML="<select><option selected=''></option></select>",e.querySelectorAll("[selected]").length||m.push("\\["+B+"*(?:value|"+j+")"),e.querySelectorAll(":checked").length||m.push(":checked")}),le(function(e){var i=t.createElement("input");i.setAttribute("type","hidden"),e.appendChild(i).setAttribute("t",""),e.querySelectorAll("[t^='']").length&&m.push("[*^$]="+B+"*(?:''|\"\")"),e.querySelectorAll(":enabled").length||m.push(":enabled",":disabled"),e.querySelectorAll("*,:x"),m.push(",.*:")})),(n.matchesSelector=J.test(v=d.webkitMatchesSelector||d.mozMatchesSelector||d.oMatchesSelector||d.msMatchesSelector))&&le(function(e){n.disconnectedMatch=v.call(e,"div"),v.call(e,"[s!='']:x"),g.push("!=",q)}),m=m.length&&new RegExp(m.join("|")),g=g.length&&new RegExp(g.join("|")),y=J.test(d.contains)||d.compareDocumentPosition?function(e,t){var i=9===e.nodeType?e.documentElement:e,n=t&&t.parentNode;return e===n||!(!n||1!==n.nodeType||!(i.contains?i.contains(n):e.compareDocumentPosition&&16&e.compareDocumentPosition(n)))}:function(e,t){if(t)for(;t=t.parentNode;)if(t===e)return!0;return!1},_=d.compareDocumentPosition?function(e,i){if(e===i)return P=!0,0;var r=i.compareDocumentPosition&&e.compareDocumentPosition&&e.compareDocumentPosition(i);return r?1&r||!n.sortDetached&&i.compareDocumentPosition(e)===r?e===t||y(S,e)?-1:i===t||y(S,i)?1:c?V.call(c,e)-V.call(c,i):0:4&r?-1:1:e.compareDocumentPosition?-1:1}:function(e,i){var n,r=0,s=e.parentNode,o=i.parentNode,a=[e],l=[i];if(e===i)return P=!0,0;if(!s||!o)return e===t?-1:i===t?1:s?-1:o?1:c?V.call(c,e)-V.call(c,i):0;if(s===o)return ce(e,i);for(n=e;n=n.parentNode;)a.unshift(n);for(n=i;n=n.parentNode;)l.unshift(n);for(;a[r]===l[r];)r++;return r?ce(a[r],l[r]):a[r]===S?-1:l[r]===S?1:0},t):p},se.matches=function(e,t){return se(e,null,null,t)},se.matchesSelector=function(e,t){if((e.ownerDocument||e)!==p&&h(e),t=t.replace(X,"='$1']"),n.matchesSelector&&f&&(!g||!g.test(t))&&(!m||!m.test(t)))try{var i=v.call(e,t);if(i||n.disconnectedMatch||e.document&&11!==e.document.nodeType)return i}catch(e){}return se(t,p,null,[e]).length>0},se.contains=function(e,t){return(e.ownerDocument||e)!==p&&h(e),y(e,t)},se.attr=function(e,i){(e.ownerDocument||e)!==p&&h(e);var r=s.attrHandle[i.toLowerCase()],o=r&&R.call(s.attrHandle,i.toLowerCase())?r(e,i,!f):t;return o===t?n.attributes||!f?e.getAttribute(i):(o=e.getAttributeNode(i))&&o.specified?o.value:null:o},se.error=function(e){throw new Error("Syntax error, unrecognized expression: "+e)},se.uniqueSort=function(e){var t,i=[],r=0,s=0;if(P=!n.detectDuplicates,c=!n.sortStable&&e.slice(0),e.sort(_),P){for(;t=e[s++];)t===e[s]&&(r=i.push(s));for(;r--;)e.splice(i[r],1)}return e},o=se.getText=function(e){var t,i="",n=0,r=e.nodeType;if(r){if(1===r||9===r||11===r){if("string"==typeof e.textContent)return e.textContent;for(e=e.firstChild;e;e=e.nextSibling)i+=o(e)}else if(3===r||4===r)return e.nodeValue}else for(;t=e[n];n++)i+=o(t);return i},(s=se.selectors={cacheLength:50,createPseudo:ae,match:Z,attrHandle:{},find:{},relative:{">":{dir:"parentNode",first:!0}," ":{dir:"parentNode"},"+":{dir:"previousSibling",first:!0},"~":{dir:"previousSibling"}},preFilter:{ATTR:function(e){return e[1]=e[1].replace(ne,re),e[3]=(e[4]||e[5]||"").replace(ne,re),"~="===e[2]&&(e[3]=" "+e[3]+" "),e.slice(0,4)},CHILD:function(e){return e[1]=e[1].toLowerCase(),"nth"===e[1].slice(0,3)?(e[3]||se.error(e[0]),e[4]=+(e[4]?e[5]+(e[6]||1):2*("even"===e[3]||"odd"===e[3])),e[5]=+(e[7]+e[8]||"odd"===e[3])):e[3]&&se.error(e[0]),e},PSEUDO:function(e){var i,n=!e[5]&&e[2];return Z.CHILD.test(e[0])?null:(e[3]&&e[4]!==t?e[2]=e[4]:n&&Q.test(n)&&(i=me(n,!0))&&(i=n.indexOf(")",n.length-i)-n.length)&&(e[0]=e[0].slice(0,i),e[2]=n.slice(0,i)),e.slice(0,3))}},filter:{TAG:function(e){var t=e.replace(ne,re).toLowerCase();return"*"===e?function(){return!0}:function(e){return e.nodeName&&e.nodeName.toLowerCase()===t}},CLASS:function(e){var t=E[e+" "];return t||(t=new RegExp("(^|"+B+")"+e+"("+B+"|$)"))&&E(e,function(e){return t.test("string"==typeof e.className&&e.className||_typeof(e.getAttribute)!==I&&e.getAttribute("class")||"")})},ATTR:function(e,t,i){return function(n){var r=se.attr(n,e);return null==r?"!="===t:!t||(r+="","="===t?r===i:"!="===t?r!==i:"^="===t?i&&0===r.indexOf(i):"*="===t?i&&r.indexOf(i)>-1:"$="===t?i&&r.slice(-i.length)===i:"~="===t?(" "+r+" ").indexOf(i)>-1:"|="===t&&(r===i||r.slice(0,i.length+1)===i+"-"))}},CHILD:function(e,t,i,n,r){var s="nth"!==e.slice(0,3),o="last"!==e.slice(-4),a="of-type"===t;return 1===n&&0===r?function(e){return!!e.parentNode}:function(t,i,l){var u,c,h,p,d,f,m=s!==o?"nextSibling":"previousSibling",g=t.parentNode,v=a&&t.nodeName.toLowerCase(),y=!l&&!a;if(g){if(s){for(;m;){for(h=t;h=h[m];)if(a?h.nodeName.toLowerCase()===v:1===h.nodeType)return!1;f=m="only"===e&&!f&&"nextSibling"}return!0}if(f=[o?g.firstChild:g.lastChild],o&&y){for(d=(u=(c=g[w]||(g[w]={}))[e]||[])[0]===x&&u[1],p=u[0]===x&&u[2],h=d&&g.childNodes[d];h=++d&&h&&h[m]||(p=d=0)||f.pop();)if(1===h.nodeType&&++p&&h===t){c[e]=[x,d,p];break}}else if(y&&(u=(t[w]||(t[w]={}))[e])&&u[0]===x)p=u[1];else for(;(h=++d&&h&&h[m]||(p=d=0)||f.pop())&&((a?h.nodeName.toLowerCase()!==v:1!==h.nodeType)||!++p||(y&&((h[w]||(h[w]={}))[e]=[x,p]),h!==t)););return(p-=r)===n||p%n==0&&p/n>=0}}},PSEUDO:function(e,t){var i,n=s.pseudos[e]||s.setFilters[e.toLowerCase()]||se.error("unsupported pseudo: "+e);return n[w]?n(t):n.length>1?(i=[e,e,"",t],s.setFilters.hasOwnProperty(e.toLowerCase())?ae(function(e,i){for(var r,s=n(e,t),o=s.length;o--;)e[r=V.call(e,s[o])]=!(i[r]=s[o])}):function(e){return n(e,0,i)}):n}},pseudos:{not:ae(function(e){var t=[],i=[],n=l(e.replace(G,"$1"));return n[w]?ae(function(e,t,i,r){for(var s,o=n(e,null,r,[]),a=e.length;a--;)(s=o[a])&&(e[a]=!(t[a]=s))}):function(e,r,s){return t[0]=e,n(t,null,s,i),!i.pop()}}),has:ae(function(e){return function(t){return se(e,t).length>0}}),contains:ae(function(e){return function(t){return(t.textContent||t.innerText||o(t)).indexOf(e)>-1}}),lang:ae(function(e){return K.test(e||"")||se.error("unsupported lang: "+e),e=e.replace(ne,re).toLowerCase(),function(t){var i;do{if(i=f?t.lang:t.getAttribute("xml:lang")||t.getAttribute("lang"))return(i=i.toLowerCase())===e||0===i.indexOf(e+"-")}while((t=t.parentNode)&&1===t.nodeType);return!1}}),target:function(t){var i=e.location&&e.location.hash;return i&&i.slice(1)===t.id},root:function(e){return e===d},focus:function(e){return e===p.activeElement&&(!p.hasFocus||p.hasFocus())&&!!(e.type||e.href||~e.tabIndex)},enabled:function(e){return!1===e.disabled},disabled:function(e){return!0===e.disabled},checked:function(e){var t=e.nodeName.toLowerCase();return"input"===t&&!!e.checked||"option"===t&&!!e.selected},selected:function(e){return e.parentNode&&e.parentNode.selectedIndex,!0===e.selected},empty:function(e){for(e=e.firstChild;e;e=e.nextSibling)if(e.nodeName>"@"||3===e.nodeType||4===e.nodeType)return!1;return!0},parent:function(e){return!s.pseudos.empty(e)},header:function(e){return te.test(e.nodeName)},input:function(e){return ee.test(e.nodeName)},button:function(e){var t=e.nodeName.toLowerCase();return"input"===t&&"button"===e.type||"button"===t},text:function(e){var t;return"input"===e.nodeName.toLowerCase()&&"text"===e.type&&(null==(t=e.getAttribute("type"))||t.toLowerCase()===e.type)},first:de(function(){return[0]}),last:de(function(e,t){return[t-1]}),eq:de(function(e,t,i){return[i<0?i+t:i]}),even:de(function(e,t){for(var i=0;i<t;i+=2)e.push(i);return e}),odd:de(function(e,t){for(var i=1;i<t;i+=2)e.push(i);return e}),lt:de(function(e,t,i){for(var n=i<0?i+t:i;--n>=0;)e.push(n);return e}),gt:de(function(e,t,i){for(var n=i<0?i+t:i;++n<t;)e.push(n);return e})}}).pseudos.nth=s.pseudos.eq,{radio:!0,checkbox:!0,file:!0,password:!0,image:!0})s.pseudos[i]=he(i);for(i in{submit:!0,reset:!0})s.pseudos[i]=pe(i);function fe(){}function me(e,t){var i,n,r,o,a,l,u,c=A[e+" "];if(c)return t?0:c.slice(0);for(a=e,l=[],u=s.preFilter;a;){for(o in i&&!(n=W.exec(a))||(n&&(a=a.slice(n[0].length)||a),l.push(r=[])),i=!1,(n=z.exec(a))&&(i=n.shift(),r.push({value:i,type:n[0].replace(G," ")}),a=a.slice(i.length)),s.filter)!(n=Z[o].exec(a))||u[o]&&!(n=u[o](n))||(i=n.shift(),r.push({value:i,type:o,matches:n}),a=a.slice(i.length));if(!i)break}return t?a.length:a?se.error(e):A(e,l).slice(0)}function ge(e){for(var t=0,i=e.length,n="";t<i;t++)n+=e[t].value;return n}function ve(e,t,i){var n=t.dir,s=i&&"parentNode"===n,o=T++;return t.first?function(t,i,r){for(;t=t[n];)if(1===t.nodeType||s)return e(t,i,r)}:function(t,i,a){var l,u,c,h=x+" "+o;if(a){for(;t=t[n];)if((1===t.nodeType||s)&&e(t,i,a))return!0}else for(;t=t[n];)if(1===t.nodeType||s)if((u=(c=t[w]||(t[w]={}))[n])&&u[0]===h){if(!0===(l=u[1])||l===r)return!0===l}else if((u=c[n]=[h])[1]=e(t,i,a)||r,!0===u[1])return!0}}function ye(e){return e.length>1?function(t,i,n){for(var r=e.length;r--;)if(!e[r](t,i,n))return!1;return!0}:e[0]}function be(e,t,i,n,r){for(var s,o=[],a=0,l=e.length,u=null!=t;a<l;a++)(s=e[a])&&(i&&!i(s,n,r)||(o.push(s),u&&t.push(a)));return o}function we(e,t,i,n,r,s){return n&&!n[w]&&(n=we(n)),r&&!r[w]&&(r=we(r,s)),ae(function(s,o,a,l){var u,c,h,p=[],d=[],f=o.length,m=s||function(e,t,i){for(var n=0,r=t.length;n<r;n++)se(e,t[n],i);return i}(t||"*",a.nodeType?[a]:a,[]),g=!e||!s&&t?m:be(m,p,e,a,l),v=i?r||(s?e:f||n)?[]:o:g;if(i&&i(g,v,a,l),n)for(u=be(v,d),n(u,[],a,l),c=u.length;c--;)(h=u[c])&&(v[d[c]]=!(g[d[c]]=h));if(s){if(r||e){if(r){for(u=[],c=v.length;c--;)(h=v[c])&&u.push(g[c]=h);r(null,v=[],u,l)}for(c=v.length;c--;)(h=v[c])&&(u=r?V.call(s,h):p[c])>-1&&(s[u]=!(o[u]=h))}}else v=be(v===o?v.splice(f,v.length):v),r?r(null,o,v,l):D.apply(o,v)})}function Se(e){for(var t,i,n,r=e.length,o=s.relative[e[0].type],a=o||s.relative[" "],l=o?1:0,c=ve(function(e){return e===t},a,!0),h=ve(function(e){return V.call(t,e)>-1},a,!0),p=[function(e,i,n){return!o&&(n||i!==u)||((t=i).nodeType?c(e,i,n):h(e,i,n))}];l<r;l++)if(i=s.relative[e[l].type])p=[ve(ye(p),i)];else{if((i=s.filter[e[l].type].apply(null,e[l].matches))[w]){for(n=++l;n<r&&!s.relative[e[n].type];n++);return we(l>1&&ye(p),l>1&&ge(e.slice(0,l-1).concat({value:" "===e[l-2].type?"*":""})).replace(G,"$1"),i,l<n&&Se(e.slice(l,n)),n<r&&Se(e=e.slice(n)),n<r&&ge(e))}p.push(i)}return ye(p)}fe.prototype=s.filters=s.pseudos,s.setFilters=new fe,l=se.compile=function(e,t){var i,n,o,a,l,c,h,d=[],f=[],m=C[e+" "];if(!m){for(t||(t=me(e)),i=t.length;i--;)(m=Se(t[i]))[w]?d.push(m):f.push(m);m=C(e,(n=f,a=0,l=(o=d).length>0,c=n.length>0,h=function(e,t,i,h,d){var f,m,g,v=[],y=0,b="0",w=e&&[],S=null!=d,T=u,E=e||c&&s.find.TAG("*",d&&t.parentNode||t),A=x+=null==T?1:Math.random()||.1;for(S&&(u=t!==p&&t,r=a);null!=(f=E[b]);b++){if(c&&f){for(m=0;g=n[m++];)if(g(f,t,i)){h.push(f);break}S&&(x=A,r=++a)}l&&((f=!g&&f)&&y--,e&&w.push(f))}if(y+=b,l&&b!==y){for(m=0;g=o[m++];)g(w,v,t,i);if(e){if(y>0)for(;b--;)w[b]||v[b]||(v[b]=M.call(h));v=be(v)}D.apply(h,v),S&&!e&&v.length>0&&y+o.length>1&&se.uniqueSort(h)}return S&&(x=A,u=T),w},l?ae(h):h))}return m},n.sortStable=w.split("").sort(_).join("")===w,n.detectDuplicates=P,h(),n.sortDetached=le(function(e){return 1&e.compareDocumentPosition(p.createElement("div"))}),le(function(e){return e.innerHTML="<a href='#'></a>","#"===e.firstChild.getAttribute("href")})||ue("type|href|height|width",function(e,t,i){if(!i)return e.getAttribute(t,"type"===t.toLowerCase()?1:2)}),n.attributes&&le(function(e){return e.innerHTML="<input/>",e.firstChild.setAttribute("value",""),""===e.firstChild.getAttribute("value")})||ue("value",function(e,t,i){if(!i&&"input"===e.nodeName.toLowerCase())return e.defaultValue}),le(function(e){return null==e.getAttribute("disabled")})||ue(j,function(e,t,i){var n;if(!i)return(n=e.getAttributeNode(t))&&n.specified?n.value:!0===e[t]?t.toLowerCase():null}),b.find=se,b.expr=se.selectors,b.expr[":"]=b.expr.pseudos,b.unique=se.uniqueSort,b.text=se.getText,b.isXMLDoc=se.isXML,b.contains=se.contains}(e);var I,k,R,O,M,L,D={};b.Callbacks=function(e){var i,n;e="string"==typeof e?D[e]||(n=D[i=e]={},b.each(i.match(S)||[],function(e,t){n[t]=!0}),n):b.extend({},e);var r,s,o,a,l,u,c=[],h=!e.once&&[],p=function t(i){for(r=e.memory&&i,s=!0,u=a||0,a=0,l=c.length,o=!0;c&&u<l;u++)if(!1===c[u].apply(i[0],i[1])&&e.stopOnFalse){r=!1;break}o=!1,c&&(h?h.length&&t(h.shift()):r?c=[]:d.disable())},d={add:function(){if(c){var t=c.length;!function t(i){b.each(i,function(i,n){var r=b.type(n);"function"===r?e.unique&&d.has(n)||c.push(n):n&&n.length&&"string"!==r&&t(n)})}(arguments),o?l=c.length:r&&(a=t,p(r))}return this},remove:function(){return c&&b.each(arguments,function(e,t){for(var i;(i=b.inArray(t,c,i))>-1;)c.splice(i,1),o&&(i<=l&&l--,i<=u&&u--)}),this},has:function(e){return e?b.inArray(e,c)>-1:!(!c||!c.length)},empty:function(){return c=[],l=0,this},disable:function(){return c=h=r=t,this},disabled:function(){return!c},lock:function(){return h=t,r||d.disable(),this},locked:function(){return!h},fireWith:function(e,t){return!c||s&&!h||(t=[e,(t=t||[]).slice?t.slice():t],o?h.push(t):p(t)),this},fire:function(){return d.fireWith(this,arguments),this},fired:function(){return!!s}};return d},b.extend({Deferred:function(e){var t=[["resolve","done",b.Callbacks("once memory"),"resolved"],["reject","fail",b.Callbacks("once memory"),"rejected"],["notify","progress",b.Callbacks("memory")]],i="pending",n={state:function(){return i},always:function(){return r.done(arguments).fail(arguments),this},then:function(){var e=arguments;return b.Deferred(function(i){b.each(t,function(t,s){var o=s[0],a=b.isFunction(e[t])&&e[t];r[s[1]](function(){var e=a&&a.apply(this,arguments);e&&b.isFunction(e.promise)?e.promise().done(i.resolve).fail(i.reject).progress(i.notify):i[o+"With"](this===n?i.promise():this,a?[e]:arguments)})}),e=null}).promise()},promise:function(e){return null!=e?b.extend(e,n):n}},r={};return n.pipe=n.then,b.each(t,function(e,s){var o=s[2],a=s[3];n[s[1]]=o.add,a&&o.add(function(){i=a},t[1^e][2].disable,t[2][2].lock),r[s[0]]=function(){return r[s[0]+"With"](this===r?n:this,arguments),this},r[s[0]+"With"]=o.fireWith}),n.promise(r),e&&e.call(r,r),r},when:function(e){var t,i,n,r=0,s=f.call(arguments),o=s.length,a=1!==o||e&&b.isFunction(e.promise)?o:0,l=1===a?e:b.Deferred(),u=function(e,i,n){return function(r){i[e]=this,n[e]=arguments.length>1?f.call(arguments):r,n===t?l.notifyWith(i,n):--a||l.resolveWith(i,n)}};if(o>1)for(t=new Array(o),i=new Array(o),n=new Array(o);r<o;r++)s[r]&&b.isFunction(s[r].promise)?s[r].promise().done(u(r,n,s)).fail(l.reject).progress(u(r,i,t)):--a;return a||l.resolveWith(n,s),l.promise()}}),b.support=(I={},k=o.createElement("input"),R=o.createDocumentFragment(),O=o.createElement("div"),M=o.createElement("select"),L=M.appendChild(o.createElement("option")),k.type?(k.type="checkbox",I.checkOn=""!==k.value,I.optSelected=L.selected,I.reliableMarginRight=!0,I.boxSizingReliable=!0,I.pixelPosition=!1,k.checked=!0,I.noCloneChecked=k.cloneNode(!0).checked,M.disabled=!0,I.optDisabled=!L.disabled,(k=o.createElement("input")).value="t",k.type="radio",I.radioValue="t"===k.value,k.setAttribute("checked","t"),k.setAttribute("name","t"),R.appendChild(k),I.checkClone=R.cloneNode(!0).cloneNode(!0).lastChild.checked,I.focusinBubbles="onfocusin"in e,O.style.backgroundClip="content-box",O.cloneNode(!0).style.backgroundClip="",I.clearCloneStyle="content-box"===O.style.backgroundClip,b(function(){var t,i,n=o.getElementsByTagName("body")[0];n&&((t=o.createElement("div")).style.cssText="border:0;width:0;height:0;position:absolute;top:0;left:-9999px;margin-top:1px",n.appendChild(t).appendChild(O),O.innerHTML="",O.style.cssText="-webkit-box-sizing:border-box;-moz-box-sizing:border-box;box-sizing:border-box;padding:1px;border:1px;display:block;width:4px;margin-top:1%;position:absolute;top:1%",b.swap(n,null!=n.style.zoom?{zoom:1}:{},function(){I.boxSizing=4===O.offsetWidth}),e.getComputedStyle&&(I.pixelPosition="1%"!==(e.getComputedStyle(O,null)||{}).top,I.boxSizingReliable="4px"===(e.getComputedStyle(O,null)||{width:"4px"}).width,(i=O.appendChild(o.createElement("div"))).style.cssText=O.style.cssText="padding:0;margin:0;border:0;display:block;-webkit-box-sizing:content-box;-moz-box-sizing:content-box;box-sizing:content-box",i.style.marginRight=i.style.width="0",O.style.width="1px",I.reliableMarginRight=!parseFloat((e.getComputedStyle(i,null)||{}).marginRight)),n.removeChild(t))}),I):I);var N,V,j=/(?:\{[\s\S]*\}|\[[\s\S]*\])$/,B=/([A-Z])/g;function F(){Object.defineProperty(this.cache={},0,{get:function(){return{}}}),this.expando=b.expando+Math.random()}function U(e,i,n){var r;if(n===t&&1===e.nodeType)if(r="data-"+i.replace(B,"-$1").toLowerCase(),"string"==typeof(n=e.getAttribute(r))){try{n="true"===n||"false"!==n&&("null"===n?null:+n+""===n?+n:j.test(n)?JSON.parse(n):n)}catch(e){}N.set(e,i,n)}else n=t;return n}F.uid=1,F.accepts=function(e){return!e.nodeType||(1===e.nodeType||9===e.nodeType)},F.prototype={key:function(e){if(!F.accepts(e))return 0;var t={},i=e[this.expando];if(!i){i=F.uid++;try{t[this.expando]={value:i},Object.defineProperties(e,t)}catch(n){t[this.expando]=i,b.extend(e,t)}}return this.cache[i]||(this.cache[i]={}),i},set:function(e,t,i){var n,r=this.key(e),s=this.cache[r];if("string"==typeof t)s[t]=i;else if(b.isEmptyObject(s))b.extend(this.cache[r],t);else for(n in t)s[n]=t[n];return s},get:function(e,i){var n=this.cache[this.key(e)];return i===t?n:n[i]},access:function(e,i,n){var r;return i===t||i&&"string"==typeof i&&n===t?(r=this.get(e,i))!==t?r:this.get(e,b.camelCase(i)):(this.set(e,i,n),n!==t?n:i)},remove:function(e,i){var n,r,s,o=this.key(e),a=this.cache[o];if(i===t)this.cache[o]={};else{b.isArray(i)?r=i.concat(i.map(b.camelCase)):(s=b.camelCase(i),r=i in a?[i,s]:(r=s)in a?[r]:r.match(S)||[]),n=r.length;for(;n--;)delete a[r[n]]}},hasData:function(e){return!b.isEmptyObject(this.cache[e[this.expando]]||{})},discard:function(e){e[this.expando]&&delete this.cache[e[this.expando]]}},N=new F,V=new F,b.extend({acceptData:F.accepts,hasData:function(e){return N.hasData(e)||V.hasData(e)},data:function(e,t,i){return N.access(e,t,i)},removeData:function(e,t){N.remove(e,t)},_data:function(e,t,i){return V.access(e,t,i)},_removeData:function(e,t){V.remove(e,t)}}),b.fn.extend({data:function(e,i){var n,r,s=this[0],o=0,a=null;if(e===t){if(this.length&&(a=N.get(s),1===s.nodeType&&!V.get(s,"hasDataAttrs"))){for(n=s.attributes;o<n.length;o++)0===(r=n[o].name).indexOf("data-")&&(r=b.camelCase(r.slice(5)),U(s,r,a[r]));V.set(s,"hasDataAttrs",!0)}return a}return"object"===(void 0===e?"undefined":_typeof(e))?this.each(function(){N.set(this,e)}):b.access(this,function(i){var n,r=b.camelCase(e);if(s&&i===t)return(n=N.get(s,e))!==t?n:(n=N.get(s,r))!==t?n:(n=U(s,r,t))!==t?n:void 0;this.each(function(){var n=N.get(this,r);N.set(this,r,i),-1!==e.indexOf("-")&&n!==t&&N.set(this,e,i)})},null,i,arguments.length>1,null,!0)},removeData:function(e){return this.each(function(){N.remove(this,e)})}}),b.extend({queue:function(e,t,i){var n;if(e)return t=(t||"fx")+"queue",n=V.get(e,t),i&&(!n||b.isArray(i)?n=V.access(e,t,b.makeArray(i)):n.push(i)),n||[]},dequeue:function(e,t){t=t||"fx";var i=b.queue(e,t),n=i.length,r=i.shift(),s=b._queueHooks(e,t);"inprogress"===r&&(r=i.shift(),n--),r&&("fx"===t&&i.unshift("inprogress"),delete s.stop,r.call(e,function(){b.dequeue(e,t)},s)),!n&&s&&s.empty.fire()},_queueHooks:function(e,t){var i=t+"queueHooks";return V.get(e,i)||V.access(e,i,{empty:b.Callbacks("once memory").add(function(){V.remove(e,[t+"queue",i])})})}}),b.fn.extend({queue:function(e,i){var n=2;return"string"!=typeof e&&(i=e,e="fx",n--),arguments.length<n?b.queue(this[0],e):i===t?this:this.each(function(){var t=b.queue(this,e,i);b._queueHooks(this,e),"fx"===e&&"inprogress"!==t[0]&&b.dequeue(this,e)})},dequeue:function(e){return this.each(function(){b.dequeue(this,e)})},delay:function(e,t){return e=b.fx&&b.fx.speeds[e]||e,t=t||"fx",this.queue(t,function(t,i){var n=setTimeout(t,e);i.stop=function(){clearTimeout(n)}})},clearQueue:function(e){return this.queue(e||"fx",[])},promise:function(e,i){var n,r=1,s=b.Deferred(),o=this,a=this.length,l=function(){--r||s.resolveWith(o,[o])};for("string"!=typeof e&&(i=e,e=t),e=e||"fx";a--;)(n=V.get(o[a],e+"queueHooks"))&&n.empty&&(r++,n.empty.add(l));return l(),s.promise(i)}});var H,q=/[\t\r\n\f]/g,G=/\r/g,W=/^(?:input|select|textarea|button)$/i;b.fn.extend({attr:function(e,t){return b.access(this,b.attr,e,t,arguments.length>1)},removeAttr:function(e){return this.each(function(){b.removeAttr(this,e)})},prop:function(e,t){return b.access(this,b.prop,e,t,arguments.length>1)},removeProp:function(e){return this.each(function(){delete this[b.propFix[e]||e]})},addClass:function(e){var t,i,n,r,s,o=0,a=this.length,l="string"==typeof e&&e;if(b.isFunction(e))return this.each(function(t){b(this).addClass(e.call(this,t,this.className))});if(l)for(t=(e||"").match(S)||[];o<a;o++)if(n=1===(i=this[o]).nodeType&&(i.className?(" "+i.className+" ").replace(q," "):" ")){for(s=0;r=t[s++];)n.indexOf(" "+r+" ")<0&&(n+=r+" ");i.className=b.trim(n)}return this},removeClass:function(e){var t,i,n,r,s,o=0,a=this.length,l=0===arguments.length||"string"==typeof e&&e;if(b.isFunction(e))return this.each(function(t){b(this).removeClass(e.call(this,t,this.className))});if(l)for(t=(e||"").match(S)||[];o<a;o++)if(n=1===(i=this[o]).nodeType&&(i.className?(" "+i.className+" ").replace(q," "):"")){for(s=0;r=t[s++];)for(;n.indexOf(" "+r+" ")>=0;)n=n.replace(" "+r+" "," ");i.className=e?b.trim(n):""}return this},toggleClass:function(e,t){var i=void 0===e?"undefined":_typeof(e);return"boolean"==typeof t&&"string"===i?t?this.addClass(e):this.removeClass(e):b.isFunction(e)?this.each(function(i){b(this).toggleClass(e.call(this,i,this.className,t),t)}):this.each(function(){if("string"===i)for(var t,n=0,s=b(this),o=e.match(S)||[];t=o[n++];)s.hasClass(t)?s.removeClass(t):s.addClass(t);else i!==r&&"boolean"!==i||(this.className&&V.set(this,"__className__",this.className),this.className=this.className||!1===e?"":V.get(this,"__className__")||"")})},hasClass:function(e){for(var t=" "+e+" ",i=0,n=this.length;i<n;i++)if(1===this[i].nodeType&&(" "+this[i].className+" ").replace(q," ").indexOf(t)>=0)return!0;return!1},val:function(e){var i,n,r,s=this[0];return arguments.length?(r=b.isFunction(e),this.each(function(n){var s;1===this.nodeType&&(null==(s=r?e.call(this,n,b(this).val()):e)?s="":"number"==typeof s?s+="":b.isArray(s)&&(s=b.map(s,function(e){return null==e?"":e+""})),(i=b.valHooks[this.type]||b.valHooks[this.nodeName.toLowerCase()])&&"set"in i&&i.set(this,s,"value")!==t||(this.value=s))})):s?(i=b.valHooks[s.type]||b.valHooks[s.nodeName.toLowerCase()])&&"get"in i&&(n=i.get(s,"value"))!==t?n:"string"==typeof(n=s.value)?n.replace(G,""):null==n?"":n:void 0}}),b.extend({valHooks:{option:{get:function(e){var t=e.attributes.value;return!t||t.specified?e.value:e.text}},select:{get:function(e){for(var t,i,n=e.options,r=e.selectedIndex,s="select-one"===e.type||r<0,o=s?null:[],a=s?r+1:n.length,l=r<0?a:s?r:0;l<a;l++)if(((i=n[l]).selected||l===r)&&(b.support.optDisabled?!i.disabled:null===i.getAttribute("disabled"))&&(!i.parentNode.disabled||!b.nodeName(i.parentNode,"optgroup"))){if(t=b(i).val(),s)return t;o.push(t)}return o},set:function(e,t){for(var i,n,r=e.options,s=b.makeArray(t),o=r.length;o--;)((n=r[o]).selected=b.inArray(b(n).val(),s)>=0)&&(i=!0);return i||(e.selectedIndex=-1),s}}},attr:function(e,i,n){var s,o,a=e.nodeType;if(e&&3!==a&&8!==a&&2!==a)return _typeof(e.getAttribute)===r?b.prop(e,i,n):(1===a&&b.isXMLDoc(e)||(i=i.toLowerCase(),s=b.attrHooks[i]||(b.expr.match.bool.test(i)?H:void 0)),n===t?s&&"get"in s&&null!==(o=s.get(e,i))?o:null==(o=b.find.attr(e,i))?t:o:null!==n?s&&"set"in s&&(o=s.set(e,n,i))!==t?o:(e.setAttribute(i,n+""),n):void b.removeAttr(e,i))},removeAttr:function(e,t){var i,n,r=0,s=t&&t.match(S);if(s&&1===e.nodeType)for(;i=s[r++];)n=b.propFix[i]||i,b.expr.match.bool.test(i)&&(e[n]=!1),e.removeAttribute(i)},attrHooks:{type:{set:function(e,t){if(!b.support.radioValue&&"radio"===t&&b.nodeName(e,"input")){var i=e.value;return e.setAttribute("type",t),i&&(e.value=i),t}}}},propFix:{for:"htmlFor",class:"className"},prop:function(e,i,n){var r,s,o=e.nodeType;if(e&&3!==o&&8!==o&&2!==o)return(1!==o||!b.isXMLDoc(e))&&(i=b.propFix[i]||i,s=b.propHooks[i]),n!==t?s&&"set"in s&&(r=s.set(e,n,i))!==t?r:e[i]=n:s&&"get"in s&&null!==(r=s.get(e,i))?r:e[i]},propHooks:{tabIndex:{get:function(e){return e.hasAttribute("tabindex")||W.test(e.nodeName)||e.href?e.tabIndex:-1}}}}),H={set:function(e,t,i){return!1===t?b.removeAttr(e,i):e.setAttribute(i,i),i}},b.each(b.expr.match.bool.source.match(/\w+/g),function(e,i){var n=b.expr.attrHandle[i]||b.find.attr;b.expr.attrHandle[i]=function(e,i,r){var s=b.expr.attrHandle[i],o=r?t:(b.expr.attrHandle[i]=t)!=n(e,i,r)?i.toLowerCase():null;return b.expr.attrHandle[i]=s,o}}),b.support.optSelected||(b.propHooks.selected={get:function(e){var t=e.parentNode;return t&&t.parentNode&&t.parentNode.selectedIndex,null}}),b.each(["tabIndex","readOnly","maxLength","cellSpacing","cellPadding","rowSpan","colSpan","useMap","frameBorder","contentEditable"],function(){b.propFix[this.toLowerCase()]=this}),b.each(["radio","checkbox"],function(){b.valHooks[this]={set:function(e,t){if(b.isArray(t))return e.checked=b.inArray(b(e).val(),t)>=0}},b.support.checkOn||(b.valHooks[this].get=function(e){return null===e.getAttribute("value")?"on":e.value})});var z=/^key/,Y=/^(?:mouse|contextmenu)|click/,X=/^(?:focusinfocus|focusoutblur)$/,Q=/^([^.]*)(?:\.(.+)|)$/;function K(){return!0}function Z(){return!1}function J(){try{return o.activeElement}catch(e){}}b.event={global:{},add:function(e,i,n,s,o){var a,l,u,c,h,p,d,f,m,g,v,y=V.get(e);if(y){for(n.handler&&(n=(a=n).handler,o=a.selector),n.guid||(n.guid=b.guid++),(c=y.events)||(c=y.events={}),(l=y.handle)||((l=y.handle=function(e){return(void 0===b?"undefined":_typeof(b))===r||e&&b.event.triggered===e.type?t:b.event.dispatch.apply(l.elem,arguments)}).elem=e),h=(i=(i||"").match(S)||[""]).length;h--;)m=v=(u=Q.exec(i[h])||[])[1],g=(u[2]||"").split(".").sort(),m&&(d=b.event.special[m]||{},m=(o?d.delegateType:d.bindType)||m,d=b.event.special[m]||{},p=b.extend({type:m,origType:v,data:s,handler:n,guid:n.guid,selector:o,needsContext:o&&b.expr.match.needsContext.test(o),namespace:g.join(".")},a),(f=c[m])||((f=c[m]=[]).delegateCount=0,d.setup&&!1!==d.setup.call(e,s,g,l)||e.addEventListener&&e.addEventListener(m,l,!1)),d.add&&(d.add.call(e,p),p.handler.guid||(p.handler.guid=n.guid)),o?f.splice(f.delegateCount++,0,p):f.push(p),b.event.global[m]=!0);e=null}},remove:function(e,t,i,n,r){var s,o,a,l,u,c,h,p,d,f,m,g=V.hasData(e)&&V.get(e);if(g&&(l=g.events)){for(u=(t=(t||"").match(S)||[""]).length;u--;)if(d=m=(a=Q.exec(t[u])||[])[1],f=(a[2]||"").split(".").sort(),d){for(h=b.event.special[d]||{},p=l[d=(n?h.delegateType:h.bindType)||d]||[],a=a[2]&&new RegExp("(^|\\.)"+f.join("\\.(?:.*\\.|)")+"(\\.|$)"),o=s=p.length;s--;)c=p[s],!r&&m!==c.origType||i&&i.guid!==c.guid||a&&!a.test(c.namespace)||n&&n!==c.selector&&("**"!==n||!c.selector)||(p.splice(s,1),c.selector&&p.delegateCount--,h.remove&&h.remove.call(e,c));o&&!p.length&&(h.teardown&&!1!==h.teardown.call(e,f,g.handle)||b.removeEvent(e,d,g.handle),delete l[d])}else for(d in l)b.event.remove(e,d+t[u],i,n,!0);b.isEmptyObject(l)&&(delete g.handle,V.remove(e,"events"))}},trigger:function(i,n,r,s){var a,l,u,c,h,p,d,f=[r||o],m=v.call(i,"type")?i.type:i,g=v.call(i,"namespace")?i.namespace.split("."):[];if(l=u=r=r||o,3!==r.nodeType&&8!==r.nodeType&&!X.test(m+b.event.triggered)&&(m.indexOf(".")>=0&&(m=(g=m.split(".")).shift(),g.sort()),h=m.indexOf(":")<0&&"on"+m,(i=i[b.expando]?i:new b.Event(m,"object"===(void 0===i?"undefined":_typeof(i))&&i)).isTrigger=s?2:3,i.namespace=g.join("."),i.namespace_re=i.namespace?new RegExp("(^|\\.)"+g.join("\\.(?:.*\\.|)")+"(\\.|$)"):null,i.result=t,i.target||(i.target=r),n=null==n?[i]:b
[truncated: 1,296,734 more chars]
