# Supplementary material for: Family Meeting Training Curriculum: A Multimedia Approach With Real-Time Experiential Learning for Residents
Source: MedEdPORTAL. 2020 Mar 6;16:10883. doi: 10.15766/mep_2374-8265.10883 (PMC7062545; doi:10.15766/mep_2374-8265.10883)
Supplement: Supplementary file 1 — A. Communication Basics.pptx B. Family Meeting E-Learning Project folder C. ICU Resident Orientation.pptx D. Family Meeting Resources Booklet.docx E. FMBS Tool.docx F. Global Self-Efficacy Survey.docx [file mep-16-10883-s001.zip › B. Family Meeting E-Learning Project folder/html5/lib/stylesheets/main.min.css]

html{font-size:100%;line-height:1.5em}html{font-family:sans-serif;-ms-text-size-adjust:100%;-webkit-text-size-adjust:100%}body{margin:0}article,aside,details,figcaption,figure,footer,header,hgroup,main,menu,nav,section,summary{display:block}audio,canvas,progress,video{display:inline-block;*display:inline;*zoom:1;vertical-align:baseline}audio:not([controls]){display:none;height:0}[hidden]{display:none}template{display:none}a{background-color:transparent}a:active,a:hover{outline:0}abbr[title]{border-bottom:1px dotted}b,strong{font-weight:bold}blockquote{margin:1.5em 40px}dfn{font-style:italic}h1{font-size:2em;line-height:1.5em;margin-top:.75em;margin-bottom:.75em}h2{font-size:1.5em;line-height:2em;margin-top:1em;margin-bottom:1em}h3{font-size:1.17em;line-height:1.28205em;margin-top:1.28205em;margin-bottom:1.28205em}h4{font-size:1em;line-height:1.5em;margin-top:1.5em;margin-bottom:1.5em}h5{font-size:.83em;line-height:1.80723em;margin-top:1.80723em;margin-bottom:1.80723em}h6{font-size:.67em;line-height:2.23881em;margin-top:2.23881em;margin-bottom:2.23881em}mark{background:#ff0;color:#000}p,pre{margin:1.5em 0}small{font-size:80%}sub,sup{font-size:75%;line-height:0;position:relative;vertical-align:baseline}sup{top:-0.5em}sub{bottom:-0.25em}dl,menu,ol,ul{margin:1.5em 0}dd{margin:0 0 0 40px}menu,ol,ul{padding:0 0 0 40px}nav ul,nav ol{list-style:none;list-style-image:none}img{border:0;-ms-interpolation-mode:bicubic}svg:not(:root){overflow:hidden}figure{margin:1.5em 40px}hr{-moz-box-sizing:content-box;-webkit-box-sizing:content-box;box-sizing:content-box;height:0}pre{overflow:auto}code,kbd,pre,samp{font-family:monospace, monospace;font-size:1em}form{margin:0}button,input,optgroup,select,textarea{color:inherit;font:inherit;margin:0;*font-family:sans-serif;*vertical-align:middle}button{overflow:visible}button,select{text-transform:none}button,html input[type="button"],input[type="reset"],input[type="submit"]{-webkit-appearance:button;cursor:pointer;*overflow:visible}button[disabled],html input[disabled]{cursor:default}button::-moz-focus-inner,input::-moz-focus-inner{border:0;padding:0}input{line-height:normal}input[type="checkbox"],input[type="radio"]{-moz-box-sizing:border-box;-webkit-box-sizing:border-box;box-sizing:border-box;padding:0;*height:13px;*width:13px}input[type="number"]::-webkit-inner-spin-button,input[type="number"]::-webkit-outer-spin-button{height:auto}input[type="search"]{-webkit-appearance:textfield;-moz-box-sizing:content-box;-webkit-box-sizing:content-box;box-sizing:content-box}input[type="search"]::-webkit-search-cancel-button,input[type="search"]::-webkit-search-decoration{-webkit-appearance:none}fieldset{margin:0 2px;border-color:#c0c0c0;border-top-width:.0625em;border-top-style:solid;padding-top:.4625em;border-bottom-width:.0625em;border-bottom-style:solid;padding-bottom:.9125em;border-left-width:.0625em;border-left-style:solid;padding-left:.875em;border-right-width:.0625em;border-right-style:solid;padding-right:.875em}legend{border:0;padding:0;*margin-left:-7px}textarea{overflow:auto}optgroup{font-weight:bold}table{border-collapse:collapse;border-spacing:0}td,th{padding:0}div.popup-pane p strong,div.popup-pane p em,.presenter-name{white-space:nowrap;overflow:hidden;text-overflow:ellipsis}.offscreen{position:absolute;top:0 !important;left:-9999px !important;max-width:1000px}.invisible{visibility:hidden !important}.visible{visibility:visible !important}.transparent{opacity:0 !important}.hidden{display:none !important}.accessibility,.slider{position:absolute;top:0;left:0;height:1px;width:1px;overflow:hidden;opacity:0}.accessibility:focus,.slider:focus{outline:none}.scrollable,.is-desktop .panel-content,.is-desktop .panel-section-content{overflow:auto}.focused{outline:none !important}rect.focused{fill:none;outline:none !important;stroke:yellow}.align-left{text-align:left !important}.align-right{text-align:right !important}.align-center{text-align:center !important}.align-flex-start{display:-webkit-box;display:-webkit-flex;display:-moz-flex;display:-ms-flexbox;display:flex;-webkit-box-align:start;-ms-flex-align:start;-webkit-align-items:flex-start;-moz-align-items:flex-start;align-items:flex-start}.align-flex-center{display:-webkit-box;display:-webkit-flex;display:-moz-flex;display:-ms-flexbox;display:flex;-webkit-box-align:center;-ms-flex-align:center;-webkit-align-items:center;-moz-align-items:center;align-items:center}.align-flex-end{display:-webkit-box;display:-webkit-flex;display:-moz-flex;display:-ms-flexbox;display:flex;-webkit-box-align:end;-ms-flex-align:end;-webkit-align-items:flex-end;-moz-align-items:flex-end;align-items:flex-end}.inflexible,.is-desktop .controls .relative-nav,.is-desktop .submit-all-button,.tabs,.is-desktop .panel-section-header,.is-desktop .panel-header,.is-desktop .panel-footer,.header-primary{-webkit-box-flex:none;-webkit-flex:none !important;-moz-box-flex:none;-moz-flex:none !important;-ms-flex:none !important;flex:none !important}.auto-flexible{-webkit-box-flex:auto;-webkit-flex:auto !important;-moz-box-flex:auto;-moz-flex:auto !important;-ms-flex:auto !important;flex:auto !important}.initial-flexible{-webkit-box-flex:0;-webkit-flex:0 1 auto !important;-moz-box-flex:0;-moz-flex:0 1 auto !important;-ms-flex:0 1 auto !important;flex:0 1 auto !important}.bleed{padding:0 !important}.unstyled,.is-desktop .btn,.choice-list,.tabs,.is-desktop .outline-list{margin:0;padding:0;list-style:none;border:none;background:none}.force-unstyled,.progress-control .btn-unstyled,.progress-control .choice-list .choice-list-trigger,.choice-list .progress-control .choice-list-trigger,.progress-control .tabs>li{background:none !important;border:none !important;box-shadow:none !important}.text-compact,.choice-list .choice-list-trigger,.tabs>li,.is-desktop .outline-list li a{display:inline-block;max-width:100%;overflow:hidden;white-space:nowrap;text-overflow:ellipsis}.text-rtl,.text-direction-rtl .is-desktop .controls,.text-direction-rtl .is-desktop .controls-group,.text-direction-rtl .tabs,.text-direction-rtl .is-mobile .panel-content,.text-direction-rtl .is-desktop .panel-content,.text-direction-rtl .is-desktop .panel-header,.text-direction-rtl .topmenu-panel{direction:rtl;unicode-bidi:bidi-override;text-align:right}.text-align-sub{vertical-align:sub}.text-align-middle{vertical-align:middle}.ui-draggable{z-index:99}.ui-droppable{z-index:98}.ui-draggable-dragging{z-index:9999}.border-base,input[type='text'],input[type='search'],.is-desktop .btn,.progress-control,.progress-bar-seek,.search-input input[type="search"],.presentation-wrapper:after,.topmenu-tab,.topmenu-panel{border-style:solid;border-width:1px}.cursor-hover:hover,.rotatable:hover{cursor:pointer}.cursor-hover:hover *,.rotatable:hover *{cursor:pointer}.cursor-default{cursor:default !important}.cursor-default *{cursor:default !important}.opaque{pointer-events:all !important}.non-eventable{pointer-events:none}.full-size{height:100%;position:relative;width:100%}.abs{position:absolute}.tweenable{will-change:opacity, transform}*{box-sizing:border-box}html,body{height:100%}html{font-size:62.5%;-webkit-user-select:none;-moz-user-select:none;-ms-user-select:none;user-select:none}body{font-size:1.3rem;line-height:1.2;font-family:sans-serif;overflow:hidden}body.is-desktop.is-too-tall{overflow-y:scroll}body.is-desktop.has-scrollbar{overflow:scroll}body.is-desktop.is-too-wide{overflow-x:scroll}body.is-desktop *{-webkit-font-smoothing:subpixel-antialiasing}body.is-mobile::-webkit-scrollbar,body.is-mobile *::-webkit-scrollbar{-webkit-appearance:none;display:none}a{color:inherit;text-decoration:none}input[type='text'],input[type='search']{border-radius:4px;padding:.3em .5em}hr{position:absolute;top:0;left:0;width:100%;height:1px;background:none;border:0;border-top-style:solid;border-top-width:1px;color:none;margin:0}*:focus{outline:none}@font-face{font-family:'DS_TEST_CHARSET';src:url("data:application/font-woff;base64,d09GRgABAAAAAAwsAA4AAAAAGBAAAAAAAAAAAAAAAAAAAAAAAAAAAAAAAABPUy8yAAABRAAAAFQAAABgYjzlxGNtYXAAAAGYAAAAJgAAACwAOQCAY3Z0IAAAAcAAAAAcAAAALgVaDBRmcGdtAAAB3AAABOIAAAlrRUAuoWdhc3AAAAbAAAAACAAAAAgAAAAQZ2x5ZgAABsgAAAGvAAACUHbCMVdoZWFkAAAIeAAAADYAAAA2AXcz+mhoZWEAAAiwAAAAIAAAACQNnAnpaG10eAAACNAAAAAuAAADIB3GAXZsb2NhAAAJAAAAAB8AAAGWUt5SaG1heHAAAAkgAAAAIAAAACAB2Qm1bmFtZQAACUAAAAJDAAAEubeX1DBwb3N0AAALhAAAABMAAAAg/4gAFHByZXAAAAuYAAAAlAAAAJQuaOcWeNpjYGbpYZzAwMrAwqjDqMMABBAaiI0YfjEAhVnZgYJMDCwNDAzqQBYXAxSERAb4MzgwKDxgZNr17xLDCeYmRj0FoEaQHNN6pvVASoGBGQDwYQw+eNpjYGBgZGAGYgYGHgYWBgUgzQKEIL7v//8Q8v9DMJ8BAE/KBrYAAHjaY2BAAWsYVoIw03oGBqb1IPJ/KDIbAJggCXl42p1VaXfbRBSVvGRPgCZxoQowytShjUZuuqVuMW2QYpuWzekCUssiOUmh/4CPfNaveUrhHD72p3HveEkK5Rwgx/a7b+bNfcu8NxHHqCNR2XMtziA5TkNxsaDk1UBqW0+l1n2W+Nr3ikTJYJD4spd6StpE7TRVstDNj+QS1YWukh2CHVq8GiTquSqKHCaDJMOKskZEu0S7mZelaeqJE6Tp2DecV4wCT62ZI4R6PEikriOZ0ZHn+6m4WShVoxGPOirrw0hx52TBrWz7gLEqVAG6cqfeLA6SbODlD9NEp9jbe5Rgw2P00zRrRubAPYuvw28ss/FBInNxcOK4TpxF0jjegF3dYI9BVbqH4naH2X4oM5M1J9DlTK2ZqW6hc5bNZul4rIQoD/4mDqXa1Pk+zs6asl7vipsDzxnkpFCi+AGtAHSUyiK1h9AWoYUyb9QfNWfIn0N4kaU4U0WmZElHOpQFUzrL8ZOkXF6OQRrJfJAymUozGudRLgCXi/gRt6EVAkFssKg1owIVA+Pctq9xdoK98Xl8rZ4ivj6i6mfy6/C0DqXjrOp9cWNx7p64rgtXoSwinHr3ceLIso5UBtbfV1ZcZ8mJoiIrF2qBvAi8TWS1BMPFIJRlU7qUK6asUL5lyirl26asUb6DclGeM+UM5aopZynXTDlHuW7KecqGkdngX/o+D98NnHkXvinfg2/KC/BN6cE35QZ8U74P35QfwDflh/BNqeCb0jfwtpKpGFXMWDp8DhKtOlC1nDveYPeGsmnED8TfDkUbpfrqtJQ6b2tVPEn+uujx2MVpSd2G6G1x13dsFs2zGb++tWXUTTstHxlHqiM+9OqEmtBp/Obwb/+ubpdb7jqiumRUBxFMA0Ab5O1QLpvW+U4o22/YxeUfwiJA/ZxGU7VU385SpXm/KPq6r/OhuJjQbdddX4MDg7FpoO/wsbsy0w2Oi5ZWqlOAJjzdVi1rgJeA498NlGQcj72D5GVFVZX3srJVvZBGEdp5HnOvrbXuZVKL0aMZB3P0+FTi7EhLNc6P0PSVOPeAMw4jzHI4xiOneyi0Bk+PNzcfWy5QjKi0HXIoGatWx0TUeRbnGF3TsuMXY+9pPz1lxC20mI/CSn1rnI/uIM0rdlnm0aNK9XSf/Kzzjk2/yuYZVcd5nLRUB4/vqKPGFamfKV8T2n07pm73UA/HfTMuqGbzXB07iycVzfjWI4FJ0a8ZrVrMvIcXp5O2yk13DS19fbo8OLt843XrN9p8DJfro07AC4SbX23JJdx+5x/WP0F/u2urchn4rpEA4qYRE7wxrvvmxHFuAjwAcAk+NyeuXfkCwK7sGgmDAvmxe1CHv/PgOluyCdMnpNsF+IZ0BN+SjiAhHcGtaVtOrpEdielWLYzOKKwvyXML4CvyEHxNHoIBeQjaeC3w5v6PHu//t7ZmsnxQOhoPyJkW89NxtJ8y2jZAxGgJYkZLsM9oCfYMO1TuAd7mbUwuoMuztwF6PEvQ51mCz3iW4A4vwNfjGxgXaVrzAzLcAXhIBoJHZCB4TAaCe6x5FzenevinNKlyaqQ1DeQpFbkG9Myi60Df2auCcgPK90auTK1/oGKtf7SI1plFNM2N7ExNh1Ss6aFFND2yiKbHRq5OTZ9TsaY/WUTTny2i6QsTyNyxVC8OfuHLHP4JsruffQAAAAEAAf//AA942nWRz0obURjFz/fdO5PgTHBu0qqlRTpJy1AGAhpDkBYddxY6KDSTrFyokOdoH8GVuOiqxdlkTF/BRZ/AFxBEEHyDatJ+MwnoQi/zMX+495zfOQPGW4B+8REcLOJ9VAeBFXEfSmFHE+AiIizUvEpJw6E5yw1b9bZZ+0irL82LRm0tpLo8yGv7+/7++cFBs3meX126SZLJUpc/BcFkKQgAMNb/JbjkERRKWI5eyzeKQeRsihvHYPY4MsZ42gs7DdMyjXbrMpV1xnR/eoqpBtuUqF6h8SZ6pUgY6bPcCDGT4G/NFEgUlAwlvd6ffl+O7U5+067sxjpgD4TDxbvId+UQbeQCVgzLcjY1cxHb5Muzq6HfML6ZzaI9SMfXo/Ftan3L2B7/LWaUTdkA60TYStLmStRUzFrRBph4IAlnWS3SGjEKi3K57JSdqql5thd+oMB0/HZLiZN1cvdlONSV9Pju6oy6WTr+SnuTn1N2vS3sdt6gltRiIN55e9IjkUtR1XhqPqSct+Pr7fsfw6E6LDg553zIX8n/eGWOnymg+kQBnUcNZPrioQLORPs/KVpocQAAAQAAAAQzM+4B5cRfDzz1ABkD6AAAAADMAV3PAAAAAMwuX77+zv7SC0kDggAAAAkAAgAAAAAAAHjaY2BkYGBu+neJgYG76d+5f+e4PRmAIijgGACr7QeXeNpjPMKgwHiKgYFRksGSsY/BkmGIALb5tHMr6yXyzGZpHDrhNwqIS1cAUi4GVgAAeNpjYGAwA8IIhiqawGUkwRt44K/hDhk1EBAABEafTQAAAQAAAMoAGAACAAAAAAACACIAMABqAAAAgAlrAAAAAHjajZK/btpQFMY/DAmQhih0qNSow1GnZMAGhKIS9khIkYIIipTxYl8bK9hG9iUSylp170P0CarunSt16At06dS36PHl1nFVhmDZ/p3vfueP7wUAVT6ggu3vPd9brqDJ0ZYt1PHNcBVv8MVwDW18NbyHFn4Y3i/pdfSKOg28wE/DzRIf4BS/DR/ipOBWST8q8XFptraerYpKrclDNyptwxW8tF4btnBkfTJcxTvr0XANb62PhvdwYn02vF/S65gXdRp4ZX033CzxASbWL8OHGBTcKulHJT4uzdbOZzt1z6g3HJ53+t1en2abVeLJNApdukxildE4dm26kZKEUsJdSI+WoSvjjIUglTKSsbJp7D9FFGYUhVkWxgE9hFmoSBU1/byk7SYR+UlKUZJKCmM/scext3ZVmMR5siCVCk9GIr2nxN890cDud7uj2d3kelTkdqYyWC9FeivTLC+lPVOxoSuRinkoF0qtLhxnxzTOSgQyc8yH8WG7OAPxn2fI1zk66KPLUZ+1GTZYIYEHiRQRQvYSLlmJoZAxj5lc2Ew37JH8Fryi+OliwbHHylLnSXZmxhFwtdwdaVXp/DH8nWvE2XmnSL8zfsbsITzoONQOtWNOv5jS5ihhlbSW6lqJ7kK6Wq7a+ks8rNmrWM1z/3YWukPKb0/PJZjvWUv0xM/fowHf+d52MeKsO0xwzfR/3w6mXCtgbal73erKWTHVU50pr29YudI+gTl7JO97fgIrXMDh63l747An33vJmvPvif0BAaPdwAB42mNgZgCD/60MIgxYAAAl/AGcAEu4AMhSWLEBAY5ZuQgACABjILABI0QgsAMjcLAURSAgS7AOUUuwBlNaWLA0G7AoWWBmIIpVWLACJWGwAUVjI2KwAiNEswoKBQQrswsQBQQrsxEWBQQrWbIEKAhFUkSzCxAGBCuxBgFEsSQBiFFYsECIWLEGA0SxJgGIUVi4BACIWLEGAURZWVlZuAH/hbAEjbEFAEQ=");font-style:normal;font-weight:normal}.is-desktop .grid-center{-webkit-box-pack:center;-ms-flex-pack:center;-webkit-justify-content:center;-moz-justify-content:center;justify-content:center;-webkit-box-align:center;-ms-flex-align:center;-webkit-align-items:center;-moz-align-items:center;align-items:center}.is-desktop .grid-row{max-width:100%;max-height:100%;display:-webkit-box;display:-webkit-flex;display:-moz-flex;display:-ms-flexbox;display:flex;-webkit-box-direction:normal;-webkit-box-orient:horizontal;-webkit-flex-direction:row;-moz-flex-direction:row;-ms-flex-direction:row;flex-direction:row}.is-desktop .grid-row.grid-reverse{-webkit-box-direction:reverse;-webkit-box-orient:horizontal;-webkit-flex-direction:row-reverse;-moz-flex-direction:row-reverse;-ms-flex-direction:row-reverse;flex-direction:row-reverse}.is-desktop .grid-row.grid-horz-center{-webkit-box-pack:center;-ms-flex-pack:center;-webkit-justify-content:center;-moz-justify-content:center;justify-content:center}.is-desktop .grid-row.grid-vert-center{-webkit-box-align:center;-ms-flex-align:center;-webkit-align-items:center;-moz-align-items:center;align-items:center}.is-desktop .grid-row>*{-webkit-box-flex:1;-webkit-flex:1;-moz-box-flex:1;-moz-flex:1;-ms-flex:1;flex:1;max-width:100%}.is-desktop .grid-row-align-start{-webkit-box-pack:start;-ms-flex-pack:start;-webkit-justify-content:flex-start;-moz-justify-content:flex-start;justify-content:flex-start}.is-desktop .grid-row-align-end{-webkit-box-pack:end;-ms-flex-pack:end;-webkit-justify-content:flex-end;-moz-justify-content:flex-end;justify-content:flex-end}.is-desktop .grid-col{max-width:100%;max-height:100%;display:-webkit-box;display:-webkit-flex;display:-moz-flex;display:-ms-flexbox;display:flex;-webkit-box-direction:normal;-webkit-box-orient:vertical;-webkit-flex-direction:column;-moz-flex-direction:column;-ms-flex-direction:column;flex-direction:column}.is-desktop .grid-col.grid-reverse{-webkit-box-direction:reverse;-webkit-box-orient:vertical;-webkit-flex-direction:column-reverse;-moz-flex-direction:column-reverse;-ms-flex-direction:column-reverse;flex-direction:column-reverse}.is-desktop .grid-col.grid-horz-center{-webkit-box-align:center;-ms-flex-align:center;-webkit-align-items:center;-moz-align-items:center;align-items:center}.is-desktop .grid-col.grid-vert-center{-webkit-box-pack:center;-ms-flex-pack:center;-webkit-justify-content:center;-moz-justify-content:center;justify-content:center}.is-desktop .grid-col>*{-webkit-box-flex:1;-webkit-flex:1;-moz-box-flex:1;-moz-flex:1;-ms-flex:1;flex:1;max-height:100%}.caption{font-family:"Open Sans Full", Helvetica, Arial, sans-serif;position:fixed;pointer-events:none;z-index:1;display:flex;align-items:center;flex-direction:column;bottom:0px;margin-bottom:10px;width:60vw;left:50vw;transform:translateX(-50%)}.caption>div{pointer-events:none;width:100%;text-align:center}.caption p{display:inline-block;pointer-events:none;padding:10px;text-shadow:-1px 0px black, 0px 1px black, 1px 0px black, 0px -1px black;color:#ffffff;border-radius:4px;background:#31373a;margin:0 0 10px 0;padding:10px;text-align:center;line-height:1.5}.caption p p:last-child{margin-bottom:0}.caption p q:before,.caption p q:after{content:''}.is-mobile .caption.caption--centered{-moz-transform:translate(-50%, -50%);-ms-transform:translate(-50%, -50%);-webkit-transform:translate(-50%, -50%);transform:translate(-50%, -50%);bottom:auto}.is-desktop .caption{position:absolute;width:60%;left:50%}.is-theme-classic.is-desktop .caption.with-bb{bottom:50px}.caption-controls{margin-right:10px}.text-direction-rtl .is-desktop .caption-controls{margin-left:10px;margin-right:0}.caption-controls .caption-btn.button-tapped{background:rgba(0,0,0,0.2)}.caption-controls .caption-btn svg{margin-left:2px;margin-top:6px}[class*='icon-']{font-style:normal;display:inline-block}.error-icon{position:absolute;top:5px;left:calc(50% - 32px);height:30px;width:25px;z-index:999}input,textarea{pointer-events:all}input:focus,textarea:focus{outline:none}button{cursor:pointer}button:focus{outline:none}.is-desktop .btn{border-radius:7px;color:inherit;cursor:pointer;display:inline-block;font-weight:bold;height:30px;line-height:28px;min-width:30px;padding:0 8px;text-align:center;text-decoration:none;vertical-align:bottom}.btn-unstyled,.choice-list .choice-list-trigger,.tabs>li{background:none;border:none;color:inherit;display:inline-block;height:inherit;line-height:inherit;padding:0;text-align:inherit}.btn-stretch{width:100%}.is-desktop .controls{-webkit-box-pack:justify;-ms-flex-pack:justify;-webkit-justify-content:space-between;-moz-justify-content:space-between;justify-content:space-between;max-height:30px;min-height:28px;line-height:30px;margin-top:16px;margin-bottom:5px;position:relative}.is-desktop .controls .btn{padding:0 8px 0 6px}.is-desktop .controls .btn:not(.hidden) ~ .btn{margin-left:7px}.text-direction-rtl .is-desktop .controls .btn:not(.hidden) ~ .btn{margin-left:0;margin-right:10px}.text-direction-rtl .is-desktop .controls .btn:first-of-type{margin-left:0}.is-desktop .controls .relative-nav .btn{min-width:71px}.text-direction-rtl .is-desktop .controls-group>.grid-row{-webkit-box-direction:reverse;-webkit-box-orient:horizontal;-webkit-flex-direction:row-reverse;-moz-flex-direction:row-reverse;-ms-flex-direction:row-reverse;flex-direction:row-reverse}.is-desktop .controls-group:not(:last-child){margin-right:10px}.text-direction-rtl .is-desktop .controls-group:not(:last-child){margin-left:10px;margin-right:0}.is-desktop .controls-group.play-only{-webkit-box-flex:initial;-webkit-flex:initial;-moz-box-flex:initial;-moz-flex:initial;-ms-flex:initial;flex:initial}.is-desktop .control-bar{position:relative;border-radius:7px}.is-desktop .control-actions{margin-left:auto;-webkit-box-flex:0;-webkit-flex:0 0 auto;-moz-box-flex:0;-moz-flex:0 0 auto;-ms-flex:0 0 auto;flex:0 0 auto}.is-desktop .control-actions .btn-icon{align-items:center;display:inline-flex;height:28px;margin-right:2px;vertical-align:top;position:relative;left:-5px}.text-direction-rtl .is-desktop .control-actions .btn-icon{margin-right:0;margin-left:2px;left:5px}.is-desktop .control-actions .text+.btn-icon{margin-right:0;margin-left:4px;position:relative;left:4px}.text-direction-rtl .is-desktop .control-actions .text+.btn-icon{margin-right:4px;margin-left:0;left:-1px}.text-direction-rtl .is-desktop .control-actions{margin-left:0;margin-right:auto}.is-desktop .submit-all-button button:not(.hidden){margin-right:7px}.text-direction-rtl .is-desktop .submit-all-button button:not(.hidden){margin-right:0;margin-left:7px}.hide-frame #main-window .controls{display:none}.circle-progress{position:absolute;left:2px;top:11.5px;z-index:-1}.btn.cs-disabled{pointer-events:none;opacity:0.5;cursor:default}.slider-bar{position:absolute;top:auto;bottom:0;height:120px}.slider-bar input[type='range']{box-sizing:content-box;padding:0px;position:absolute;bottom:0;left:50%;-moz-transform-origin:0 50%;-ms-transform-origin:0 50%;-webkit-transform-origin:0 50%;transform-origin:0 50%;-moz-transform:rotate(-90deg);-ms-transform:rotate(-90deg);-webkit-transform:rotate(-90deg);transform:rotate(-90deg);-moz-appearance:none;-webkit-appearance:none;width:100px;height:7px;outline:none}.slider-bar input[type='range']::-webkit-slider-runnable-track{border-style:solid;border-width:1px;height:7px}.slider-bar input[type='range']::-webkit-slider-thumb{-webkit-appearance:none;border-style:solid;border-width:1px;display:block;width:8px;height:20px;margin-top:-7px}.slider-bar input[type='range']::-webkit-slider-thumb:hover{cursor:pointer}.slider-bar input[type='range']::-moz-range-track{border-style:solid;border-width:1px;height:5px}.slider-bar input[type='range']::-moz-range-track:hover{cursor:pointer}.slider-bar input[type='range']::-moz-range-thumb{display:block;border-radius:0;width:5px;height:20px;margin-top:-8px}.slider-bar input[type='range']::-moz-range-thumb:hover{cursor:pointer}.slider-bar input[type='range']::-moz-focus-outer{border:0}@media screen and (min-width: 0\0){.slider-bar input[type='range']{bottom:23px !important;height:22px}.slider-bar input[type='range']::-ms-thumb{margin-top:0}}@supports (-ms-accelerator: true){.slider-bar input[type='range']{bottom:23px !important;height:22px}.slider-bar input[type='range']::-ms-thumb{margin-top:0}}.slider-bar input[type='range']::-ms-track{border-style:solid;border-width:1px;color:transparent;height:7px}.slider-bar input[type='range']::-ms-fill-lower,.slider-bar input[type='range']::-ms-fill-upper{background:transparent}.slider-bar input[type='range']::-ms-thumb{border-style:solid;border-width:1px;width:5px;height:20px}input[type=range]::-ms-tooltip{display:none}.progress-control{height:30px;padding:5px 5px 0}.progress-control .btn-unstyled,.progress-control .choice-list .choice-list-trigger,.choice-list .progress-control .choice-list-trigger,.progress-control .tabs>li{width:24px;height:24px;line-height:24px;text-align:center}.progress-bar{margin:0 5px;position:relative;cursor:pointer;text-align:right;overflow:hidden}.progress-bar-inner{width:100%;height:100%;position:relative}.progress-bar-inner input[type='range']{position:absolute;top:0;left:0;-moz-appearance:none;-webkit-appearance:none;width:100%;height:16px;cursor:pointer;display:block;opacity:0;z-index:2}.text-direction-rtl .progress-bar-inner input[type='range']{transform:scale(-1, 1)}.progress-bar-inner input[type='range']::-moz-range-thumb{border-radius:0;width:1px}.progress-bar-inner input[type='range']::-ms-thumb{border-radius:0;width:1px}.progress-bar-inner input[type='range']::-webkit-slider-thumb{-webkit-appearance:none;border-radius:0;width:1px}.progress-bar-seek{width:100%;height:18px;border-radius:4px;display:block;overflow:hidden;position:relative;z-index:1}.progress-bar-fill{height:100%;position:absolute;top:0;left:0}.progress-bar-elapsed-time{position:absolute;top:0px;right:5px;z-index:1;font-weight:bold;font-size:92.307%;color:#454545}.progress-bar-total-duration{display:inline-block}.choice-list .choice-list-trigger{display:block;width:100%;padding:.25em;text-decoration:none}.tabs-wrap{display:-webkit-box;display:-webkit-flex;display:-moz-flex;display:-ms-flexbox;display:flex;-webkit-box-direction:normal;-webkit-box-orient:vertical;-webkit-flex-direction:column;-moz-flex-direction:column;-ms-flex-direction:column;flex-direction:column;overflow:hidden;overflow:visible;height:100%;min-height:0}.tabs-wrap>*{-webkit-box-flex:1;-webkit-flex:1 1;-moz-box-flex:1;-moz-flex:1 1;-ms-flex:1 1;flex:1 1}.tabs{font-size:92.307%;height:25px;text-align:left;white-space:nowrap}.tabs>li{border-radius:4px 4px 0 0;border-radius:6px 6px 0 0;display:inline-block;font-weight:bold;height:100%;text-align:center;padding:0px 8px;line-height:2.1}.tabs.fill-width>li{padding:0px 3px}.is-desktop .panel-content,.is-desktop .panel-section-header,.is-desktop .panel-section-content,.is-desktop .panel-header,.is-desktop .panel-footer{padding:10px}.is-desktop .panel{display:-webkit-box;display:-webkit-flex;display:-moz-flex;display:-ms-flexbox;display:flex;-webkit-box-direction:normal;-webkit-box-orient:horizontal;-webkit-flex-direction:row;-moz-flex-direction:row;-ms-flex-direction:row;flex-direction:row;overflow:hidden;flex:1 1}.is-desktop .panel>*{-webkit-box-flex:1;-webkit-flex:1 1;-moz-box-flex:1;-moz-flex:1 1;-ms-flex:1 1;flex:1 1}.is-desktop .panel>*{display:-webkit-box;display:-webkit-flex;display:-moz-flex;display:-ms-flexbox;display:flex;-webkit-box-direction:normal;-webkit-box-orient:vertical;-webkit-flex-direction:column;-moz-flex-direction:column;-ms-flex-direction:column;flex-direction:column;overflow:hidden}.is-desktop .panel>*>*{-webkit-box-flex:1;-webkit-flex:1 1;-moz-box-flex:1;-moz-flex:1 1;-ms-flex:1 1;flex:1 1}.is-desktop .panel:not(.active){display:none}.is-desktop .panel h1,.is-desktop .panel h2,.is-desktop .panel h3,.is-desktop .panel h4,.is-desktop .panel h5,.is-desktop .panel h6{margin:0}.is-desktop .tab-close{display:none}.is-desktop .panel-content{display:-webkit-box;display:-webkit-flex;display:-moz-flex;display:-ms-flexbox;display:flex;-webkit-box-direction:normal;-webkit-box-orient:vertical;-webkit-flex-direction:column;-moz-flex-direction:column;-ms-flex-direction:column;flex-direction:column;overflow:hidden;overflow-y:auto;overflow-x:hidden;border-radius:0 0 4px 4px;font-size:84.615%;word-wrap:break-word}.is-desktop .panel-content>*{-webkit-box-flex:1;-webkit-flex:1 1;-moz-box-flex:1;-moz-flex:1 1;-ms-flex:1 1;flex:1 1}.is-desktop .panel-content:not(:last-child){border-bottom-left-radius:0px;border-bottom-right-radius:0px}.is-desktop .panel-section{display:-webkit-box;display:-webkit-flex;display:-moz-flex;display:-ms-flexbox;display:flex;-webkit-box-direction:normal;-webkit-box-orient:vertical;-webkit-flex-direction:column;-moz-flex-direction:column;-ms-flex-direction:column;flex-direction:column;overflow:hidden}.is-desktop .panel-section>*{-webkit-box-flex:1;-webkit-flex:1 1;-moz-box-flex:1;-moz-flex:1 1;-ms-flex:1 1;flex:1 1}.is-desktop .panel-section-header{position:relative}.is-desktop .panel-relative-hr{position:relative;top:1em}.is-desktop .panel-section-heading{font-size:100%;line-height:1.308;overflow:hidden;text-overflow:ellipsis;overflow-wrap:break-word;word-wrap:break-word}.is-desktop .panel-footer{border-bottom-left-radius:10px;border-bottom-right-radius:10px}.volume{position:relative}.volume .slider-bar{left:0;height:106px;position:absolute;top:auto;right:-1px;bottom:-1px;left:-1px;direction:ltr}.volume .slider-bar input[type='range']{position:absolute;bottom:30px;left:50%;width:60px;z-index:1}.volume button{height:28px;position:relative;vertical-align:top;width:15px;z-index:2;overflow:hidden}.volume button svg{position:absolute;top:6px;left:0}.slide-object-video.hidden{display:block !important;visibility:hidden}.video-slide-object{position:relative;pointer-events:auto;background:transparent}.video-slide-object video::-webkit-media-controls-start-playback-button{display:none !important;-webkit-appearance:none}.video-controls{position:relative;height:26px;margin:3px 0;padding:1px;border:1px solid #b9b9b9}.video-controls-play-pause{background-image:url('data:image/svg+xml;base64,PD94bWwgdmVyc2lvbj0iMS4wIiBlbmNvZGluZz0idXRmLTgiPz4gPHN2ZyB2ZXJzaW9uPSIxLjEiIHhtbG5zPSJodHRwOi8vd3d3LnczLm9yZy8yMDAwL3N2ZyI+PGRlZnM+PGxpbmVhckdyYWRpZW50IGlkPSJncmFkIiBncmFkaWVudFVuaXRzPSJvYmplY3RCb3VuZGluZ0JveCIgeDE9IjAuNSIgeTE9IjAuMCIgeDI9IjAuNSIgeTI9IjEuMCI+PHN0b3Agb2Zmc2V0PSIwJSIgc3RvcC1jb2xvcj0iIzg2ODY4NiIvPjxzdG9wIG9mZnNldD0iMTAwJSIgc3RvcC1jb2xvcj0iIzVkNWQ1ZCIvPjwvbGluZWFyR3JhZGllbnQ+PC9kZWZzPjxyZWN0IHg9IjAiIHk9IjAiIHdpZHRoPSIxMDAlIiBoZWlnaHQ9IjEwMCUiIGZpbGw9InVybCgjZ3JhZCkiIC8+PC9zdmc+IA==');background-size:100%;background-image:-webkit-gradient(linear, 50% 0%, 50% 100%, color-stop(0%, #868686),color-stop(100%, #5d5d5d));background-image:-moz-linear-gradient(#868686,#5d5d5d);background-image:-webkit-linear-gradient(#868686,#5d5d5d);background-image:linear-gradient(#868686,#5d5d5d);width:25px;line-height:20px;text-align:center;border-right:1px solid #454545;fill:#fff}.video-controls-play-pause .pause-icon{width:6px;height:7px}.video-controls-play-pause .play-icon{width:6px;height:7px}.video-controls{max-width:100%;max-height:100%;display:-webkit-box;display:-webkit-flex;display:-moz-flex;display:-ms-flexbox;display:flex;-webkit-box-direction:normal;-webkit-box-orient:horizontal;-webkit-flex-direction:row;-moz-flex-direction:row;-ms-flex-direction:row;flex-direction:row}.video-controls.grid-reverse{-webkit-box-direction:reverse;-webkit-box-orient:horizontal;-webkit-flex-direction:row-reverse;-moz-flex-direction:row-reverse;-ms-flex-direction:row-reverse;flex-direction:row-reverse}.video-controls.grid-horz-center{-webkit-box-pack:center;-ms-flex-pack:center;-webkit-justify-content:center;-moz-justify-content:center;justify-content:center}.video-controls.grid-vert-center{-webkit-box-align:center;-ms-flex-align:center;-webkit-align-items:center;-moz-align-items:center;align-items:center}.video-controls>*{-webkit-box-flex:1;-webkit-flex:1;-moz-box-flex:1;-moz-flex:1;-ms-flex:1;flex:1;max-width:100%}.video-controls .progress-bar{margin:0}.is-mobile .video-controls .progress-bar{display:block}@media only screen and (orientation: portrait){.is-mobile .video-controls .progress-bar{margin:0}}.is-mobile .video-controls input[type=range]{display:none}@media only screen and (orientation: portrait){.is-mobile .video-controls input[type=range]{display:none}}.video-controls .progress-bar-seek{height:22px;background-image:url('data:image/svg+xml;base64,PD94bWwgdmVyc2lvbj0iMS4wIiBlbmNvZGluZz0idXRmLTgiPz4gPHN2ZyB2ZXJzaW9uPSIxLjEiIHhtbG5zPSJodHRwOi8vd3d3LnczLm9yZy8yMDAwL3N2ZyI+PGRlZnM+PGxpbmVhckdyYWRpZW50IGlkPSJncmFkIiBncmFkaWVudFVuaXRzPSJvYmplY3RCb3VuZGluZ0JveCIgeDE9IjAuNSIgeTE9IjAuMCIgeDI9IjAuNSIgeTI9IjEuMCI+PHN0b3Agb2Zmc2V0PSIwJSIgc3RvcC1jb2xvcj0iI2MzYzNjMyIvPjxzdG9wIG9mZnNldD0iMTAwJSIgc3RvcC1jb2xvcj0iI2FjYWNhYyIvPjwvbGluZWFyR3JhZGllbnQ+PC9kZWZzPjxyZWN0IHg9IjAiIHk9IjAiIHdpZHRoPSIxMDAlIiBoZWlnaHQ9IjEwMCUiIGZpbGw9InVybCgjZ3JhZCkiIC8+PC9zdmc+IA==');background-size:100%;background-image:-webkit-gradient(linear, 50% 0%, 50% 100%, color-stop(0%, #c3c3c3),color-stop(100%, #acacac));background-image:-moz-linear-gradient(#c3c3c3,#acacac);background-image:-webkit-linear-gradient(#c3c3c3,#acacac);background-image:linear-gradient(#c3c3c3,#acacac);border-radius:0;border:none}@media only screen and (orientation: portrait){.is-mobile .video-controls .progress-bar-seek{height:22px;background-image:url('data:image/svg+xml;base64,PD94bWwgdmVyc2lvbj0iMS4wIiBlbmNvZGluZz0idXRmLTgiPz4gPHN2ZyB2ZXJzaW9uPSIxLjEiIHhtbG5zPSJodHRwOi8vd3d3LnczLm9yZy8yMDAwL3N2ZyI+PGRlZnM+PGxpbmVhckdyYWRpZW50IGlkPSJncmFkIiBncmFkaWVudFVuaXRzPSJvYmplY3RCb3VuZGluZ0JveCIgeDE9IjAuNSIgeTE9IjAuMCIgeDI9IjAuNSIgeTI9IjEuMCI+PHN0b3Agb2Zmc2V0PSIwJSIgc3RvcC1jb2xvcj0iI2MzYzNjMyIvPjxzdG9wIG9mZnNldD0iMTAwJSIgc3RvcC1jb2xvcj0iI2FjYWNhYyIvPjwvbGluZWFyR3JhZGllbnQ+PC9kZWZzPjxyZWN0IHg9IjAiIHk9IjAiIHdpZHRoPSIxMDAlIiBoZWlnaHQ9IjEwMCUiIGZpbGw9InVybCgjZ3JhZCkiIC8+PC9zdmc+IA==');background-size:100%;background-image:-webkit-gradient(linear, 50% 0%, 50% 100%, color-stop(0%, #c3c3c3),color-stop(100%, #acacac));background-image:-moz-linear-gradient(#c3c3c3,#acacac);background-image:-webkit-linear-gradient(#c3c3c3,#acacac);background-image:linear-gradient(#c3c3c3,#acacac);border-radius:0;border:none}}.video-controls .progress-bar-fill{background-image:url('data:image/svg+xml;base64,PD94bWwgdmVyc2lvbj0iMS4wIiBlbmNvZGluZz0idXRmLTgiPz4gPHN2ZyB2ZXJzaW9uPSIxLjEiIHhtbG5zPSJodHRwOi8vd3d3LnczLm9yZy8yMDAwL3N2ZyI+PGRlZnM+PGxpbmVhckdyYWRpZW50IGlkPSJncmFkIiBncmFkaWVudFVuaXRzPSJvYmplY3RCb3VuZGluZ0JveCIgeDE9IjAuNSIgeTE9IjAuMCIgeDI9IjAuNSIgeTI9IjEuMCI+PHN0b3Agb2Zmc2V0PSIwJSIgc3RvcC1jb2xvcj0iI2E2YTZhNiIvPjxzdG9wIG9mZnNldD0iMTAwJSIgc3RvcC1jb2xvcj0iIzdkN2Q3ZCIvPjwvbGluZWFyR3JhZGllbnQ+PC9kZWZzPjxyZWN0IHg9IjAiIHk9IjAiIHdpZHRoPSIxMDAlIiBoZWlnaHQ9IjEwMCUiIGZpbGw9InVybCgjZ3JhZCkiIC8+PC9zdmc+IA==');background-size:100%;background-image:-webkit-gradient(linear, 50% 0%, 50% 100%, color-stop(0%, #a6a6a6),color-stop(100%, #7d7d7d));background-image:-moz-linear-gradient(#a6a6a6,#7d7d7d);background-image:-webkit-linear-gradient(#a6a6a6,#7d7d7d);background-image:linear-gradient(#a6a6a6,#7d7d7d)}@media only screen and (orientation: portrait){.is-mobile .video-controls .progress-bar-fill{background-image:url('data:image/svg+xml;base64,PD94bWwgdmVyc2lvbj0iMS4wIiBlbmNvZGluZz0idXRmLTgiPz4gPHN2ZyB2ZXJzaW9uPSIxLjEiIHhtbG5zPSJodHRwOi8vd3d3LnczLm9yZy8yMDAwL3N2ZyI+PGRlZnM+PGxpbmVhckdyYWRpZW50IGlkPSJncmFkIiBncmFkaWVudFVuaXRzPSJvYmplY3RCb3VuZGluZ0JveCIgeDE9IjAuNSIgeTE9IjAuMCIgeDI9IjAuNSIgeTI9IjEuMCI+PHN0b3Agb2Zmc2V0PSIwJSIgc3RvcC1jb2xvcj0iI2E2YTZhNiIvPjxzdG9wIG9mZnNldD0iMTAwJSIgc3RvcC1jb2xvcj0iIzdkN2Q3ZCIvPjwvbGluZWFyR3JhZGllbnQ+PC9kZWZzPjxyZWN0IHg9IjAiIHk9IjAiIHdpZHRoPSIxMDAlIiBoZWlnaHQ9IjEwMCUiIGZpbGw9InVybCgjZ3JhZCkiIC8+PC9zdmc+IA==');background-size:100%;background-image:-webkit-gradient(linear, 50% 0%, 50% 100%, color-stop(0%, #a6a6a6),color-stop(100%, #7d7d7d));background-image:-moz-linear-gradient(#a6a6a6,#7d7d7d);background-image:-webkit-linear-gradient(#a6a6a6,#7d7d7d);background-image:linear-gradient(#a6a6a6,#7d7d7d)}.is-mobile .video-controls .progress-bar-fill:after{display:none}}.video-controls .progress-bar-elapsed-time{height:22px;line-height:22px}.video-player-limited-container{position:relative;background-position:center center;background-repeat:no-repeat;background-size:contain}.video-player-limited-container video{height:100%;width:100%}.video-player-poster{position:absolute;top:0;left:0}.html-reset p{margin:0}.html-reset font{font-size:inherit;font-family:inherit}.nested-numbering ol{counter-reset:section;list-style-type:none}.nested-numbering ol a:before{counter-increment:section;content:counters(section,".") ". ";margin-right:.4em;overflow:hidden;text-overflow:ellipsis}.text-direction-rtl .nested-numbering ol a:before{margin-left:.4em;margin-right:auto}.overlay{position:fixed;top:0;right:0;bottom:0;left:0;background:rgba(0,0,0,0.5);z-index:4}.overlay-message{background:transparent;z-index:6}.is-mobile .overlay-message{background:rgba(0,0,0,0.5)}.zoom-image-overlay{background:rgba(0,0,0,0.15)}.is-desktop .overlay{position:fixed;top:-75%;right:-75%;bottom:-75%;left:-75%}#overlay-playbutton{position:fixed;top:0;right:0;bottom:0;left:0;-moz-border-radius:10px;-webkit-border-radius:10px;border-radius:10px;background:transparent;display:flex;align-items:center;justify-content:center;z-index:-1 !important}#overlay-playbutton.opaque{z-index:10 !important;background:rgba(0,0,0,0.35)}#overlay-playbutton .start-overlay{text-align:center}#overlay-playbutton .start-overlay>div{align-items:center;display:flex;height:180px;justify-content:center;width:180px}#overlay-playbutton .start-overlay .cs-button{align-items:center;border-radius:50px;display:flex;font-size:60px;height:100px;justify-content:center;padding:8px;text-align:center;width:100px}#overlay-playbutton .start-overlay .cs-button div{height:60px;line-height:60px;padding:5px 10px;width:60px}.lightbox-wrapper{position:absolute;top:0;left:0;width:100%;height:100%}.lightbox-wrapper .controls{margin-top:0}.lightbox{position:absolute;top:50%;left:50%;-moz-transform:translate(-50%, -50%);-ms-transform:translate(-50%, -50%);-webkit-transform:translate(-50%, -50%);transform:translate(-50%, -50%);border:4px solid rgba(0,0,0,0.8) !important;box-shadow:0 0 5px rgba(0,0,0,0.2) !important;z-index:5}.lightbox .slide-container{max-width:none;max-height:none;margin:0}.is-desktop .lightbox .slide-container{-moz-transform-origin:0 0;-ms-transform-origin:0 0;-webkit-transform-origin:0 0;transform-origin:0 0}.lightbox .slide-wrapper{background:#fff}.lightbox .controls-group{-moz-transform-origin:top right;-ms-transform-origin:top right;-webkit-transform-origin:top right;transform-origin:top right;-webkit-box-pack:end;-ms-flex-pack:end;-webkit-justify-content:flex-end;-moz-justify-content:flex-end;justify-content:flex-end;margin-top:7px;text-align:right}.lightbox .controls-group .btn{margin-left:10px}.is-desktop .lightbox .controls-group .btn{font-size:0.8em;height:28px;line-height:26px}.is-desktop .lightbox .controls-group .btn.slide-control-button-submitall:not(.hidden){position:absolute;left:0}.text-direction-rtl .is-desktop .lightbox .controls-group .btn.slide-control-button-submitall:not(.hidden){right:0;left:auto}.lightbox .controls-group .btn .btn-icon{height:26px}.wn-LightboxControlsWnd{padding:4px}.lightbox-close-btn.focused{outline:3px solid yellow !important}.lightbox-close-btn{width:20px;height:20px;position:absolute;top:0;right:0;-moz-transform:translate(50%, -50%);-ms-transform:translate(50%, -50%);-webkit-transform:translate(50%, -50%);transform:translate(50%, -50%);color:#fff;background:#f00;border-radius:100%;text-align:center;z-index:1;box-shadow:inset 0px 1px 1px rgba(255,255,255,0.7),inset 0px -1px 1px rgba(0,0,0,0.3)}.lightbox-close-btn .icon{fill:#fff}.lightbox-close-btn .icon-shadow{fill:#000}.is-mobile .lightbox-close-btn{position:relative}.is-mobile .lightbox .slide-container{background:white}.popup{width:100%;height:100%;display:flex;justify-content:center;align-items:center;position:absolute;top:0;display:none;background-color:rgba(255, 255, 255, 0.000001)}.popup.show{display:block}div.popup-pane{width:339px;height:225px;padding:22px;top:calc(50% - 2px);border-radius:5px}div.popup-pane p{color:#a4a4a4;height:171px;margin-top:0;overflow-y:auto;line-height:1.3;cursor:default}div.popup-pane p strong{font-weight:bold;display:block;margin-bottom:3px;font-size:0.97em}div.popup-pane p em{display:block;font-weight:200;font-size:0.97em;margin-bottom:14px;font-style:normal}div.popup-pane p span{display:block;font-size:0.89em;line-height:1.5;word-break:break-all;word-break:break-word}div.popup-pane a{position:absolute;bottom:7px;text-decoration:underline;font-weight:bold;font-size:0.86em}div.popup-pane .popup-close{right:24px;font-size:0.86em}.popup-bio{white-space:pre-wrap}.text-direction-rtl .popup .popup-pane{direction:rtl}.text-direction-rtl .popup .popup-pane p em{color:#454545;font-weight:600}.text-direction-rtl .popup .popup-pane .popup-close{left:22px;right:auto}.text-direction-rtl .popup .lightbox-close-btn{top:0;right:auto;left:-27px}.lightbox-close-btn--large{width:25px;height:25px;top:-2px;right:-1px}.lightbox-close-btn--large .icon{transform:scale(1.3)}.message-window{position:absolute;top:50%;left:50%;transform:translate(-50%, -50%);z-index:7;border-radius:8px;border:1px solid transparent}.sidebar-right .message-window{margin-left:-120px}.sidebar-left .message-window{margin-left:120px}.no-sidebar .message-window{margin-left:0}.message-window-header{position:relative;font-size:153.846%;padding:0.8em 10px 0.6em}.message-window-header hr{position:absolute;top:auto;right:10px;bottom:0;left:10px;width:auto}.message-window-header hr+hr{bottom:1px}.message-window-heading{font-weight:normal;font-size:76.923%;margin:0}.message-window-heading p{margin:0}.image-container img{position:absolute}.zoom{position:absolute;top:0;left:0}.zoom-image{position:absolute;top:0;left:0;z-index:2000}.webobject{position:absolute;-webkit-overflow-scrolling:touch;pointer-events:all;background:white}.webobject .thumbnail{position:absolute;top:0;left:0}.webobject iframe{position:absolute;top:0;left:0;border:none;width:100%;height:100%}.is-mobile .webobject-engage{border:1px solid #62686c}.is-mobile .webobject{overflow-y:scroll}.is-desktop .panel-section-search.panel-section-header{padding-bottom:0}.text-direction-rtl .is-desktop .panel-section-search.panel-section-header .panel-section-heading{direction:rtl}.panel-section-search .divb{position:static;margin-top:0.818em}.search-clear{text-align:center;margin-bottom:10px}.search-clear .focused{outline:3px solid yellow !important}.search-clear .icon-clear{vertical-align:middle}.search-filter{position:absolute;top:10px;right:5px;cursor:pointer}.text-direction-rtl .search-filter{direction:rtl;position:absolute;top:10px;right:0px;left:5px}.search-filter .icon-gear{vertical-align:middle;fill:currentColor}.search-options{-moz-transition:max-height .2s ease-out;-o-transition:max-height .2s ease-out;-webkit-transition:max-height .2s ease-out;transition:max-height .2s ease-out;overflow:hidden;max-height:0;font-weight:bold;font-size:84.615%;margin:0 -3px;padding:0 3px}.text-direction-rtl .search-options{direction:rtl}.search-options.visible{max-height:7.091em}.search-options p{margin:0.818em 0}.search-options label{display:block;cursor:pointer;margin:0.818em 0}.search-options .divb{position:static;margin-top:1em}.search-options input[type=checkbox]{margin-right:6px}.text-direction-rtl .search-options input[type=checkbox]{margin-right:0;margin-left:6px}.search-options input[type=checkbox].hidden{display:inline-block !important}.search-input{position:relative}.search-input input[type="search"]{-moz-box-sizing:border-box;-webkit-box-sizing:border-box;box-sizing:border-box;border-radius:4px;width:100%;height:28px}.search-input .btn-unstyled,.search-input .choice-list .choice-list-trigger,.choice-list .search-input .choice-list-trigger,.search-input .tabs>li{position:absolute;top:1px;right:1px;width:25px;height:25px;border-radius:0 3px 3px 0;padding-top:4px;text-align:center;box-shadow:none}.text-direction-rtl .search-input input[type="search"]{direction:rtl;text-indent:22px}.text-direction-rtl .search-input .btn-unstyled,.text-direction-rtl .search-input .choice-list .choice-list-trigger,.choice-list .text-direction-rtl .search-input .choice-list-trigger,.text-direction-rtl .search-input .tabs>li{position:absolute;top:1px;right:0px;bottom:0px;left:1px;border-radius:3px 0 0 3px}.is-mobile .panel-section-search{display:none}.is-mobile .search-input input[type="search"]{height:34px;background:transparent;border-radius:20px;width:100%;padding:10px;padding-left:35px;border-color:#979696;-webkit-appearance:none}.is-mobile #outline-search{position:fixed;top:-58px;right:160px;left:0;padding:12px;background:white;pointer-events:none}.is-mobile .mobile-search-icon{position:absolute;top:19px;left:20px;-moz-transform:scale(0.9);-ms-transform:scale(0.9);-webkit-transform:scale(0.9);transform:scale(0.9)}.text-direction-rtl .is-mobile .mobile-search-icon{position:absolute;top:19px;right:9px;left:auto}.is-mobile .mobile-search-icon svg{fill:#979696}.scrollarea{position:absolute;top:0;left:0}.scrollarea-background{position:absolute;top:0;left:0}.scrollarea-background svg{position:absolute;top:0;left:0}.scrollarea-background img{position:absolute}.scrollarea-area{position:absolute;top:0;left:0;line-height:0;overflow-y:auto;overflow-x:hidden;pointer-events:auto;z-index:2;background:transparent;-ms-overflow-style:auto}.prevent-scroll{overflow-y:hidden}.scrollarea-scrollbar{position:absolute;top:0px;left:0px;width:40px;height:0;background:transparent;pointer-events:all;cursor:pointer;z-index:10}.scrollarea-scrollbar:before{position:absolute;top:0px;left:20px;width:10px;height:100%;background:#ebebeb;border-radius:5px;content:'';display:block}.scrollarea-btn{position:absolute;top:0px;left:0px;width:40px;height:0;background:transparent;pointer-events:all;border-radius:5px;z-index:10}.scrollarea-btn:after{position:absolute;top:0px;left:21px;width:8px;height:100%;background:#b5b5b5;pointer-events:none;box-shadow:0 0 0px 1px #f2f2f2;border-radius:5px;content:'';display:block}.is-desktop .slide-object-button,.is-desktop .slide-object-button-text{width:100%;height:100%;padding:0;pointer-events:all}.is-mobile .slide-object-button,.is-mobile .slide-object-button-text{width:100%;height:100%;padding:0;background:black;color:white;left:-1px;pointer-events:all}.expanding-label-container{position:relative}.expanding-label{position:absolute;z-index:1;overflow:hidden;pointer-events:all}.cursor-hover:hover .expanding-label,.rotatable:hover .expanding-label,.cursor-hover:hover .expanding-label *,.rotatable:hover .expanding-label *{cursor:default}.cursor-hover:hover .expanding-label .cursor-hover:hover *,.rotatable:hover .expanding-label .cursor-hover:hover *,.cursor-hover:hover .expanding-label .rotatable:hover *,.rotatable:hover .expanding-label .rotatable:hover *{cursor:pointer}.slide-object .expanding-label-path{position:absolute}.slide-object .expanding-label-path.content-shown{pointer-events:all}.expanding-label-content{position:relative;top:0;left:0;padding:6px;overflow:hidden}.expanding-label-content svg{position:relative}.marker-animation{position:absolute;display:block;width:38px;height:38px}@-moz-keyframes fadeInOut{0%{opacity:0}30%{opacity:1}100%{opacity:0}}@-webkit-keyframes fadeInOut{0%{opacity:0}30%{opacity:1}100%{opacity:0}}@keyframes fadeInOut{0%{opacity:0}30%{opacity:1}100%{opacity:0}}.marker-animation-pulse{z-index:-1;border-radius:50%;-moz-transform:translate(-5px, -5px);-ms-transform:translate(-5px, -5px);-webkit-transform:translate(-5px, -5px);transform:translate(-5px, -5px)}.marker-animation-pulse:before{position:absolute;width:inherit;height:inherit;content:" ";opacity:0;-moz-animation:fadeInOut 1.3s 0.6s infinite;-webkit-animation:fadeInOut 1.3s 0.6s infinite;animation:fadeInOut 1.3s 0.6s infinite;background-image:url('data:image/svg+xml;base64,PD94bWwgdmVyc2lvbj0iMS4wIiBlbmNvZGluZz0idXRmLTgiPz4gPHN2ZyB2ZXJzaW9uPSIxLjEiIHhtbG5zPSJodHRwOi8vd3d3LnczLm9yZy8yMDAwL3N2ZyI+PGRlZnM+PHJhZGlhbEdyYWRpZW50IGlkPSJncmFkIiBncmFkaWVudFVuaXRzPSJ1c2VyU3BhY2VPblVzZSIgY3g9IjUwJSIgY3k9IjUwJSIgcj0iMTAwJSI+PHN0b3Agb2Zmc2V0PSIwJSIgc3RvcC1jb2xvcj0iI2ZmZmZmZiIvPjxzdG9wIG9mZnNldD0iMzAlIiBzdG9wLWNvbG9yPSIjZmZmZmZmIi8+PHN0b3Agb2Zmc2V0PSI3MCUiIHN0b3AtY29sb3I9IiMwMDAwMDAiIHN0b3Atb3BhY2l0eT0iMC4wIi8+PHN0b3Agb2Zmc2V0PSIxMDAlIiBzdG9wLWNvbG9yPSIjMDAwMDAwIiBzdG9wLW9wYWNpdHk9IjAuMCIvPjwvcmFkaWFsR3JhZGllbnQ+PC9kZWZzPjxyZWN0IHg9IjAiIHk9IjAiIHdpZHRoPSIxMDAlIiBoZWlnaHQ9IjEwMCUiIGZpbGw9InVybCgjZ3JhZCkiIC8+PC9zdmc+IA==');background-size:100%;background-image:-moz-radial-gradient(#ffffff,#ffffff 30%,rgba(0,0,0,0) 70%,rgba(0,0,0,0));background-image:-webkit-radial-gradient(#ffffff,#ffffff 30%,rgba(0,0,0,0) 70%,rgba(0,0,0,0));background-image:radial-gradient(#ffffff,#ffffff 30%,rgba(0,0,0,0) 70%,rgba(0,0,0,0))}.marker-animation-pulse:after{position:absolute;width:inherit;height:inherit;content:" ";background-image:url('data:image/svg+xml;base64,PD94bWwgdmVyc2lvbj0iMS4wIiBlbmNvZGluZz0idXRmLTgiPz4gPHN2ZyB2ZXJzaW9uPSIxLjEiIHhtbG5zPSJodHRwOi8vd3d3LnczLm9yZy8yMDAwL3N2ZyI+PGRlZnM+PHJhZGlhbEdyYWRpZW50IGlkPSJncmFkIiBncmFkaWVudFVuaXRzPSJ1c2VyU3BhY2VPblVzZSIgY3g9IjUwJSIgY3k9IjUwJSIgcj0iMTAwJSI+PHN0b3Agb2Zmc2V0PSIwJSIgc3RvcC1jb2xvcj0iIzAwMDAwMCIgc3RvcC1vcGFjaXR5PSIwLjgiLz48c3RvcCBvZmZzZXQ9IjMwJSIgc3RvcC1jb2xvcj0iIzAwMDAwMCIgc3RvcC1vcGFjaXR5PSIwLjgiLz48c3RvcCBvZmZzZXQ9IjcwJSIgc3RvcC1jb2xvcj0iIzAwMDAwMCIgc3RvcC1vcGFjaXR5PSIwLjAiLz48c3RvcCBvZmZzZXQ9IjEwMCUiIHN0b3AtY29sb3I9IiMwMDAwMDAiIHN0b3Atb3BhY2l0eT0iMC4wIi8+PC9yYWRpYWxHcmFkaWVudD48L2RlZnM+PHJlY3QgeD0iMCIgeT0iMCIgd2lkdGg9IjEwMCUiIGhlaWdodD0iMTAwJSIgZmlsbD0idXJsKCNncmFkKSIgLz48L3N2Zz4g');background-size:100%;background-image:-moz-radial-gradient(rgba(0,0,0,0.8),rgba(0,0,0,0.8) 30%,rgba(0,0,0,0) 70%,rgba(0,0,0,0));background-image:-webkit-radial-gradient(rgba(0,0,0,0.8),rgba(0,0,0,0.8) 30%,rgba(0,0,0,0) 70%,rgba(0,0,0,0));background-image:radial-gradient(rgba(0,0,0,0.8),rgba(0,0,0,0.8) 30%,rgba(0,0,0,0) 70%,rgba(0,0,0,0));-moz-animation:fadeInOut 1.3s infinite;-webkit-animation:fadeInOut 1.3s infinite;animation:fadeInOut 1.3s infinite}.marker-animation-swirl{position:absolute;top:14px;left:-3px;-moz-transform-origin:right top;-ms-transform-origin:right top;-webkit-transform-origin:right top;transform-origin:right top;width:17px;height:17px;border-radius:0 0 0 34px;background-image:url('data:image/svg+xml;base64,PD94bWwgdmVyc2lvbj0iMS4wIiBlbmNvZGluZz0idXRmLTgiPz4gPHN2ZyB2ZXJzaW9uPSIxLjEiIHhtbG5zPSJodHRwOi8vd3d3LnczLm9yZy8yMDAwL3N2ZyI+PGRlZnM+PGxpbmVhckdyYWRpZW50IGlkPSJncmFkIiBncmFkaWVudFVuaXRzPSJvYmplY3RCb3VuZGluZ0JveCIgeDE9IjAuNSIgeTE9IjAuMCIgeDI9IjAuNSIgeTI9IjEuMCI+PHN0b3Agb2Zmc2V0PSIwJSIgc3RvcC1jb2xvcj0iI2ZmZmZmZiIvPjxzdG9wIG9mZnNldD0iNjAlIiBzdG9wLWNvbG9yPSIjZmZmZmZmIi8+PHN0b3Agb2Zmc2V0PSI5MCUiIHN0b3AtY29sb3I9IiMwMDAwMDAiIHN0b3Atb3BhY2l0eT0iMC4wIi8+PHN0b3Agb2Zmc2V0PSIxMDAlIiBzdG9wLWNvbG9yPSIjMDAwMDAwIiBzdG9wLW9wYWNpdHk9IjAuMCIvPjwvbGluZWFyR3JhZGllbnQ+PC9kZWZzPjxyZWN0IHg9IjAiIHk9IjAiIHdpZHRoPSIxMDAlIiBoZWlnaHQ9IjEwMCUiIGZpbGw9InVybCgjZ3JhZCkiIC8+PC9zdmc+IA==');background-size:100%;background-image:-webkit-gradient(linear, 50% 0%, 50% 100%, color-stop(0%, #ffffff),color-stop(60%, #ffffff),color-stop(90%, rgba(0,0,0,0)),color-stop(100%, rgba(0,0,0,0)));background-image:-moz-linear-gradient(#ffffff,#ffffff 60%,rgba(0,0,0,0) 90%,rgba(0,0,0,0));background-image:-webkit-linear-gradient(#ffffff,#ffffff 60%,rgba(0,0,0,0) 90%,rgba(0,0,0,0));background-image:linear-gradient(#ffffff,#ffffff 60%,rgba(0,0,0,0) 90%,rgba(0,0,0,0))}#dragdrop-gradient stop:first-child{stop-color:#fdfdfd}#dragdrop-gradient stop:last-child{stop-color:#e9e9e9}#dragdrop-gradient-2 stop:first-child{stop-color:red}#dragdrop-gradient-2 stop:last-child{stop-color:blue}#dragdrop-hover-gradient stop:first-child{stop-color:#bafbfb}#dragdrop-hover-gradient stop:last-child{stop-color:#a6e9e9}#wordbank-droparea-stroke-gradient stop:first-child{stop-color:#6c6c6c}#wordbank-droparea-stroke-gradient stop:last-child{stop-color:#c7c7c7}.slide-object-dragdrop-shape{stroke:#c7c7c7;stroke-width:1px;pointer-events:all}.slide-object-dragitem-hover{cursor:pointer}.slide-object-dragitem-hover .slide-object-dragdrop-shape{stroke:#bafbfb}.slide-object-droparea .slide-object-dragdrop-wordbank .slide-object-dragdrop-shape{stroke:url("#wordbank-droparea-stroke-gradient")}.dragdrop-review-dot .dragdrop-review-dot-drag-correct:nth-child(1){fill:#33a833;stroke:#008408;stroke-width:1.5}.dragdrop-review-dot .dragdrop-review-dot-drag-correct:nth-child(2),.dragdrop-review-dot .dragdrop-review-dot-drop-correct:nth-child(2){fill:transparent;stroke:#5cc959;stroke-width:1}.dragdrop-review-dot .dragdrop-review-dot-drag-incorrect:nth-child(1){fill:red;stroke:#fb3b3b;stroke-width:1.5}.dragdrop-review-dot .dragdrop-review-dot-drag-incorrect:nth-child(2){fill:transparent;stroke:#641d1d;stroke-width:1}.dragdrop-review-dot .dragdrop-review-dot-drop-correct:nth-child(1),.dragdrop-review-dot .dragdrop-review-dot-drop-incorrect:nth-child(1){fill:black;stroke:none}.dragdrop-review-dot .dragdrop-review-dot-drop-incorrect:nth-child(2){fill:transparent;stroke:#db0000;stroke-width:1}.dragdrop-review-dot text{fill:white;font-size:92.307%}.is-mobile .dragdrop-review-dot text{font-size:76%}.slide-object-textinput textarea{width:100%;overflow-x:hidden;overflow-y:auto;resize:none}@-moz-keyframes rotate-hotspot{0%{-moz-transform:rotate(0deg) scale(0.8);transform:rotate(0deg) scale(0.8)}100%{-moz-transform:rotate(360deg) scale(0.8);transform:rotate(360deg) scale(0.8)}}@-webkit-keyframes rotate-hotspot{0%{-webkit-transform:rotate(0deg) scale(0.8);transform:rotate(0deg) scale(0.8)}100%{-webkit-transform:rotate(360deg) scale(0.8);transform:rotate(360deg) scale(0.8)}}@keyframes rotate-hotspot{0%{-moz-transform:rotate(0deg) scale(0.8);-ms-transform:rotate(0deg) scale(0.8);-webkit-transform:rotate(0deg) scale(0.8);transform:rotate(0deg) scale(0.8)}100%{-moz-transform:rotate(360deg) scale(0.8);-ms-transform:rotate(360deg) scale(0.8);-webkit-transform:rotate(360deg) scale(0.8);transform:rotate(360deg) scale(0.8)}}@-moz-keyframes fade-hotspot{0%{opacity:0}50%{opacity:0}70%{opacity:0.4}100%{opacity:0}}@-webkit-keyframes fade-hotspot{0%{opacity:0}50%{opacity:0}70%{opacity:0.4}100%{opacity:0}}@keyframes fade-hotspot{0%{opacity:0}50%{opacity:0}70%{opacity:0.4}100%{opacity:0}}.hotspot-ring,.slide-object .hotspot-marker:before,.slide-object .hotspot-marker:after,.slide-object .hotspot-marker span:before{position:absolute;content:" ";display:block;border-radius:50%;border:5px solid #00ecf5;opacity:0;-moz-animation:fade-hotspot 0.8s infinite linear;-webkit-animation:fade-hotspot 0.8s infinite linear;animation:fade-hotspot 0.8s infinite linear}.slide-object .hotspot-marker{position:absolute;border-radius:50%;background:black;color:black;border-left-color:white;border-right-color:white;border-width:7px;border-style:solid;margin-left:-7px;margin-top:-7px;width:2px;height:2px;-moz-animation:rotate-hotspot 1s infinite linear;-webkit-animation:rotate-hotspot 1s infinite linear;animation:rotate-hotspot 1s infinite linear}.slide-object .hotspot-marker:before{position:absolute;top:-13px;right:-13px;width:16px;height:16px}.slide-object .hotspot-marker:after{position:absolute;top:-23px;right:-23px;width:36px;height:36px;-moz-animation-delay:0.1s;-webkit-animation-delay:0.1s;animation-delay:0.1s}.slide-object .hotspot-marker span:before{position:absolute;top:-33px;right:-33px;width:56px;height:56px;-moz-animation-delay:0.2s;-webkit-animation-delay:0.2s;animation-delay:0.2s}.drop-list{position:absolute}.drop-list svg{cursor:pointer}.drop-list text{-webkit-touch-callout:none;-webkit-user-select:none;-khtml-user-select:none;-moz-user-select:none;-ms-user-select:none;user-select:none}.drop-list:focus{outline:none}.drop-list-drop-down{position:absolute;top:0;left:0;border-width:1px;border-style:solid;background:white;overflow:hidden}.drop-list-drop-down-inner{height:100%}.drop-list-top-container{position:absolute;top:0;left:0}.drop-list-top-container svg{overflow:visible}.drop-list-scrollable{overflow-x:hidden;overflow-y:scroll}#drop-list-gradient stop:first-child{stop-color:#fdfdfd}#drop-list-gradient stop:last-child{stop-color:#dfdfdf}.drop-list-item{pointer-events:visible}.drop-list-item-over{fill:#adffff}.drop-list-item-out{fill:white}.drop-list-item-selected{fill:#fbfe98}.mobile-drop-list{position:absolute;z-index:999;pointer-events:all;opacity:0}.timer{position:absolute;top:6px;right:0}.text-direction-rtl .timer{position:absolute;top:6px;right:auto;left:0}.timer svg{overflow:visible}.timer-text,.timer-wheel{position:relative;float:left}.text-direction-rtl .timer-text,.text-direction-rtl .timer-wheel{float:right}.timer-text{top:4px;margin-right:7px}.text-direction-rtl .timer-text{margin-right:0;margin-left:7px}.timer-text:focus{outline:none !important}.cs-duration stop:first-child{stop-color:#00aaff}.cs-duration stop:last-child{stop-color:#00d4ff}.cs-elapsed stop:first-child{stop-color:#fde246}.cs-elapsed stop:last-child{stop-color:#fccd2b}.is-mobile .timer{position:relative;top:0;min-width:58px;min-height:58px;background:#494949}.is-mobile .timer .timer-text{width:100%;text-align:center;margin:0;top:28px;-moz-transform:translateY(-50%);-ms-transform:translateY(-50%);-webkit-transform:translateY(-50%);transform:translateY(-50%)}.sequence-ctrl{position:absolute;top:0;left:0;pointer-events:all}.sequence-ctrl-scroll-area{position:absolute;top:0;left:0;overflow-x:hidden}.sequence-ctrl-drop{position:absolute;top:0;left:0;overflow:visible}.sequence-ctrl-num{position:relative;float:left;font-size:123.077%;font-weight:bold;overflow:hidden}.sequence-ctrl-hit{position:relative;float:left}.sequence-ctrl-bar{position:absolute;top:0;left:0;height:2px;background:black}.sequence-ctrl-bar:before{position:relative;float:left;top:-2px;display:block;content:"";width:0px;height:0px;border-style:solid;border-width:3px 0 3px 4px;border-color:transparent transparent transparent black}.sequence-ctrl-bar:after{position:relative;float:right;top:-2px;display:block;content:"";width:0px;height:0px;border-style:solid;border-width:3px 4px 3px 0;border-color:transparent black transparent transparent}.annotation-arrow-square{-moz-transform:translate(-53px, -34px);-ms-transform:translate(-53px, -34px);-webkit-transform:translate(-53px, -34px);transform:translate(-53px, -34px)}.annotation-arrow-round{-moz-transform:translate(-53px, -30px);-ms-transform:translate(-53px, -30px);-webkit-transform:translate(-53px, -30px);transform:translate(-53px, -30px)}.annotation-arrow-triangle{-moz-transform:translate(-49px, -34px);-ms-transform:translate(-49px, -34px);-webkit-transform:translate(-49px, -34px);transform:translate(-49px, -34px)}.annotation-arrow-v{-moz-transform:translate(-43px, -33px);-ms-transform:translate(-43px, -33px);-webkit-transform:translate(-43px, -33px);transform:translate(-43px, -33px)}.annotation-check{-moz-transform:translate(-30px, -30px);-ms-transform:translate(-30px, -30px);-webkit-transform:translate(-30px, -30px);transform:translate(-30px, -30px)}.annotation-cross{-moz-transform:translate(-30px, -30px);-ms-transform:translate(-30px, -30px);-webkit-transform:translate(-30px, -30px);transform:translate(-30px, -30px)}.annotation-rectangle{position:absolute;border-style:solid;box-shadow:0 1px 0 1px rgba(0,0,0,0.2)}.annotation-spotlight{position:absolute}.slideframe{position:absolute;top:0;left:0;overflow:hidden;pointer-events:all;background:rgba(255, 255, 255, 0.000001)}#preso{height:100%}.presentation-wrapper{position:relative;overflow:hidden;-moz-border-radius:10px;-webkit-border-radius:10px;border-radius:10px;border:none;max-width:none}.hide-frame .presentation-wrapper{-moz-border-radius:0;-webkit-border-radius:0;border-radius:0}.presentation-wrapper:after{border-radius:inherit;border-color:inherit;box-sizing:border-box;content:'';display:block;position:absolute;top:0px;left:0px;height:100%;width:100%;pointer-events:none}.hide-frame .presentation-wrapper:after{border-style:none}.presentation-wrapper.sidebar-left .area-secondary{border-top-left-radius:10px;border-bottom-left-radius:10px}.presentation-wrapper.sidebar-right{-webkit-box-direction:reverse;-webkit-box-orient:horizontal;-webkit-flex-direction:row-reverse;-moz-flex-direction:row-reverse;-ms-flex-direction:row-reverse;flex-direction:row-reverse}.presentation-wrapper.sidebar-right .area-secondary{border-top-right-radius:10px;border-bottom-right-radius:10px}#presentation{display:-webkit-box;display:-webkit-flex;display:-moz-flex;display:-ms-flexbox;display:flex;position:absolute}.hide-frame #presentation{background:transparent;border:none}.area-primary,.area-secondary{padding:10px;vertical-align:top}.hide-frame .area-primary,.hide-frame .area-secondary{padding:0}.area-primary{-webkit-box-flex:1;-webkit-flex:1;-moz-box-flex:1;-moz-flex:1;-ms-flex:1;flex:1;display:-webkit-box;display:-webkit-flex;display:-moz-flex;display:-ms-flexbox;display:flex;-webkit-box-direction:normal;-webkit-box-orient:vertical;-webkit-flex-direction:column;-moz-flex-direction:column;-ms-flex-direction:column;flex-direction:column;overflow:hidden}.area-secondary{display:inline-block;width:240px;overflow:auto}.area-secondary.hidden+.area-primary{width:100%}.presentation-overlay-container{position:absolute;top:0;left:0}#presentation-canvas{position:absolute;top:0;left:0}#app-top-container,#app-top-overlay{position:absolute;top:0;left:0;pointer-events:all}.app-top{position:relative;overflow:hidden;z-index:9999}#app-top-container{z-index:1000}#app-top-overlay{display:none;z-index:999;background:rgba(255, 255, 255, 0.000001)}#mask-library{position:fixed;top:0;left:0}#collision-library{position:fixed;top:0;left:0;visibility:hidden;pointer-events:none}#main-window{-webkit-box-flex:1;-webkit-flex:1 1;-moz-box-flex:1;-moz-flex:1 1;-ms-flex:1 1;flex:1 1;display:-webkit-box;display:-webkit-flex;display:-moz-flex;display:-ms-flexbox;display:flex;-webkit-box-direction:normal;-webkit-box-orient:vertical;-webkit-flex-direction:column;-moz-flex-direction:column;-ms-flex-direction:column;flex-direction:column;position:relative;overflow:hidden;margin:0}.main-window-slide-container{-webkit-box-flex:1;-webkit-flex:1 1;-moz-box-flex:1;-moz-flex:1 1;-ms-flex:1 1;flex:1 1;display:-webkit-box;display:-webkit-flex;display:-moz-flex;display:-ms-flexbox;display:flex;-webkit-box-align:center;-ms-flex-align:center;-webkit-align-items:center;-moz-align-items:center;align-items:center;overflow:hidden}.hide-frame .main-window-slide-container{background:transparent !important}.slide-window-background{position:absolute;top:0;left:0}.slide-window-background-asset{width:100%;height:100%;background-repeat:no-repeat}#mobile-play{position:fixed;top:0;left:0;width:200px;height:200px;cursor:pointer;pointer-events:all;background:rgba(255,0,0,0.3);z-index:4}#overlay-container,#overlay-container-controls{position:absolute;top:0;left:0;width:100%;height:100%}.curr-slide-locked .slide-lockable,.curr-slide-locked .slide-lockable *{cursor:none !important}.curr-slide-locked .slide-lockable input,.curr-slide-locked .slide-lockable * input{pointer-events:none}.logo{text-align:center;padding:10px 10px 9px 10px;margin-bottom:10px;border-radius:4px}.logo img{display:inline-block;max-width:100%}.has-presenter .logo,.has-video .logo{margin-bottom:0;border-radius:4px 4px 0 0}.presenter{margin-bottom:10px;box-shadow:0 1px 0 #b8b8b8;background:#fff;min-height:74px;border-radius:4px;line-height:1.3;cursor:default}.presenter-info{display:-webkit-box;display:-webkit-flex;display:-moz-flex;display:-ms-flexbox;display:flex;padding:10px 10px 7px 10px}.presenter-info .mobile-photo{-webkit-box-flex:0;-webkit-flex:0 auto;-moz-box-flex:0;-moz-flex:0 auto;-ms-flex:0 auto;flex:0 auto}.presenter-info .mobile-photo img{max-height:65px;margin-right:6px;border-radius:4px}.text-direction-rtl .presenter-info .mobile-photo img{margin-left:6px;margin-right:0}.presenter-info-wrapper{-webkit-box-flex:1;-webkit-flex:1 0;-moz-box-flex:1;-moz-flex:1 0;-ms-flex:1 0;flex:1 0;overflow:hidden}.text-direction-rtl .presenter-info-wrapper{text-align:right}.presenter-name{font-weight:bold}.presenter-title{margin-top:1px;max-height:2.6em;font-size:0.87em;overflow:hidden;word-wrap:break-word;-webkit-hyphens:auto;-ms-hyphens:auto;hyphens:auto}.presenter-link{margin-top:1px;font-weight:bold;font-size:0.87em;text-decoration:underline}.video-container video{width:100%}.video-container+.presenter-info{padding:6px 10px 17px 6px}.video-container+.presenter-info .mobile-photo{display:none}.video-container+.presenter-info ul{text-align:center}.video-container+.presenter-info ul li:last-child{position:relative;left:-3px;bottom:-4px}.logo+.presenter{border-radius:0 0 4px 4px}.has-video:not(.has-presenter) .presenter{line-height:0}.has-video:not(.has-presenter) .presenter .video-container video{border-radius:0 0 3px 3px}.presenter .video-container.vertical-video{height:167px;display:flex}.presenter .video-container.vertical-video video{width:auto;height:100%;margin:0 auto}.text-direction-rtl .presenter .mobile-photo{order:1}.text-direction-rtl .presenter ul{direction:rtl;margin:0 18px 0 0}.is-desktop .outline-panel{display:-webkit-box;display:-webkit-flex;display:-moz-flex;display:-ms-flexbox;display:flex;-webkit-box-direction:normal;-webkit-box-orient:vertical;-webkit-flex-direction:column;-moz-flex-direction:column;-ms-flex-direction:column;flex-direction:column;overflow:hidden}.is-desktop .outline-panel>*{-webkit-box-flex:1;-webkit-flex:1 1;-moz-box-flex:1;-moz-flex:1 1;-ms-flex:1 1;flex:1 1}.is-desktop .outline-panel .panel-content{overflow:auto}.is-desktop .panel-content-menu{padding:1px 3px}.is-desktop .outline{line-height:125%;opacity:1}.is-desktop .icon-carrot{cursor:pointer;-moz-transform:rotate(90deg) translateX(3px);-ms-transform:rotate(90deg) translateX(3px);-webkit-transform:rotate(90deg) translateX(3px);transform:rotate(90deg) translateX(3px);margin:0 6px 0 0;align-self:baseline;order:-1;height:10px;width:10px;line-height:10px;position:absolute;top:5px;left:2px;-moz-transform-origin:7.25px 5.25px 50%;-ms-transform-origin:7.25px 5.25px 50%;-webkit-transform-origin:7.25px 5.25px 50%;transform-origin:7.25px 5.25px 50%}.text-direction-rtl .is-desktop .icon-carrot{margin-left:6px;margin-right:auto;left:auto;right:2px}.is-desktop .outline-links-collapse ol{display:none}.is-desktop .outline-links-collapse .icon-carrot{-moz-transform:translateX(3px);-ms-transform:translateX(3px);-webkit-transform:translateX(3px);transform:translateX(3px)}.is-desktop .outline-list li{position:relative}.is-desktop .outline-list li a{padding:0px;display:block;height:181.818%;line-height:181.818%;margin-bottom:1px;position:relative}.is-desktop .outline-list li a:before{margin-right:0px}.text-direction-rtl .is-desktop .outline-list li a:before{margin-left:0}.is-desktop .outline-list li a:focus{outline:none}.is-desktop .outline-list li a span:not(.svg-icon-wrapper){flex:1}.wrap-list .is-desktop .outline-list li a span:not(.svg-icon-wrapper){white-space:inherit}.is-desktop .outline-list li.wrap-item a{height:auto;min-height:20px;white-space:normal}.is-desktop .outline-list li a{padding-left:20px}.is-desktop .outline-list li a .icon-carrot{left:2px}.text-direction-rtl .is-desktop .outline-list li a .icon-carrot{left:auto;right:8px}.text-direction-rtl .is-desktop .outline-list li a{padding-right:20px;padding-left:0}.is-desktop .outline-list li li a{padding-left:33px}.is-desktop .outline-list li li a .icon-carrot{left:15px}.text-direction-rtl .is-desktop .outline-list li li a .icon-carrot{left:auto;right:21px}.text-direction-rtl .is-desktop .outline-list li li a{padding-right:33px;padding-left:0}.is-desktop .outline-list li li li a{padding-left:46px}.is-desktop .outline-list li li li a .icon-carrot{left:28px}.text-direction-rtl .is-desktop .outline-list li li li a .icon-carrot{left:auto;right:34px}.text-direction-rtl .is-desktop .outline-list li li li a{padding-right:46px;padding-left:0}.is-desktop .outline-list li li li li a{padding-left:59px}.is-desktop .outline-list li li li li a .icon-carrot{left:41px}.text-direction-rtl .is-desktop .outline-list li li li li a .icon-carrot{left:auto;right:47px}.text-direction-rtl .is-desktop .outline-list li li li li a{padding-right:59px;padding-left:0}.is-desktop .outline-list li li li li li a{padding-left:72px}.is-desktop .outline-list li li li li li a .icon-carrot{left:54px}.text-direction-rtl .is-desktop .outline-list li li li li li a .icon-carrot{left:auto;right:60px}.text-direction-rtl .is-desktop .outline-list li li li li li a{padding-right:72px;padding-left:0}.is-desktop .outline-list li li li li li li a{padding-left:85px}.is-desktop .outline-list li li li li li li a .icon-carrot{left:67px}.text-direction-rtl .is-desktop .outline-list li li li li li li a .icon-carrot{left:auto;right:73px}.text-direction-rtl .is-desktop .outline-list li li li li li li a{padding-right:85px;padding-left:0}.is-desktop .outline-list li li li li li li li a{padding-left:98px}.is-desktop .outline-list li li li li li li li a .icon-carrot{left:80px}.text-direction-rtl .is-desktop .outline-list li li li li li li li a .icon-carrot{left:auto;right:86px}.text-direction-rtl .is-desktop .outline-list li li li li li li li a{padding-right:98px;padding-left:0}.is-desktop .outline-list li li li li li li li li a{padding-left:111px}.is-desktop .outline-list li li li li li li li li a .icon-carrot{left:93px}.text-direction-rtl .is-desktop .outline-list li li li li li li li li a .icon-carrot{left:auto;right:99px}.text-direction-rtl .is-desktop .outline-list li li li li li li li li a{padding-right:111px;padding-left:0}.is-desktop .outline-list li li li li li li li li li a{padding-left:124px}.is-desktop .outline-list li li li li li li li li li a .icon-carrot{left:106px}.text-direction-rtl .is-desktop .outline-list li li li li li li li li li a .icon-carrot{left:auto;right:112px}.text-direction-rtl .is-desktop .outline-list li li li li li li li li li a{padding-right:124px;padding-left:0}.is-desktop .outline-list li li li li li li li li li li a{padding-left:137px}.is-desktop .outline-list li li li li li li li li li li a .icon-carrot{left:119px}.text-direction-rtl .is-desktop .outline-list li li li li li li li li li li a .icon-carrot{left:auto;right:125px}.text-direction-rtl .is-desktop .outline-list li li li li li li li li li li a{padding-right:137px;padding-left:0}.is-desktop .panel-footer{position:relative;padding:10px}.is-desktop .panel-footer .cs-divb{top:1px}.menu-item-status-correct a,.menu-item-status-incorrect a{width:88%}.menu-item-status-correct:after{position:absolute;top:20%;left:90%;width:17px;height:16px;display:block;content:'';background:url("data:image/svg+xml;base64,PHN2ZyB4bWxucz0iaHR0cDovL3d3dy53My5vcmcvMjAwMC9zdmciIHZlcnNpb249IjEuMSIgeG1sbnM6eGxpbms9Imh0dHA6Ly93d3cudzMub3JnLzE5OTkveGxpbmsiIHByZXNlcnZlQXNwZWN0UmF0aW89Im5vbmUiIHg9IjBweCIgeT0iMHB4IiB3aWR0aD0iMTdweCIgaGVpZ2h0PSIxNnB4IiB2aWV3Qm94PSIwIDAgNzQgNjUiPjxwYXRoIHN0cm9rZT0iI0ZGRkZGRiIgc3Ryb2tlLXdpZHRoPSIxNSIgc3Ryb2tlLWxpbmVqb2luPSJyb3VuZCIgc3Ryb2tlLWxpbmVjYXA9InJvdW5kIiBmaWxsPSJub25lIiBkPSJNIDEzLjA1IDI3LjI1IEwgMzMuMDUgNDcuMjUgNjMuMDUgMTcuMjUiLz48cGF0aCBzdHJva2U9IiMzMkNDMDAiIHN0cm9rZS13aWR0aD0iMTEiIHN0cm9rZS1saW5lam9pbj0icm91bmQiIHN0cm9rZS1saW5lY2FwPSJyb3VuZCIgZmlsbD0ibm9uZSIgZD0iTSAxMyAyMi43NSBMIDMzIDQyLjc1IDYzIDEyLjc1Ii8+PC9zdmc+")}.menu-item-status-incorrect:after{position:absolute;top:20%;left:91%;width:14px;height:15px;display:block;content:'';background:url("data:image/svg+xml;base64,PHN2ZyB4bWxucz0iaHR0cDovL3d3dy53My5vcmcvMjAwMC9zdmciIHZlcnNpb249IjEuMSIgeG1sbnM6eGxpbms9Imh0dHA6Ly93d3cudzMub3JnLzE5OTkveGxpbmsiIHByZXNlcnZlQXNwZWN0UmF0aW89Im5vbmUiIHg9IjBweCIgeT0iMHB4IiB3aWR0aD0iMTRweCIgaGVpZ2h0PSIxNXB4IiB2aWV3Qm94PSItMiAtMiA2OSA3NCI+PHBhdGggdHJhbnNmb3JtPSJ0cmFuc2xhdGUoMCwyKSIgc3Ryb2tlPSIjRkZGRkZGIiBzdHJva2Utd2lkdGg9IjE4IiBzdHJva2UtbGluZWpvaW49InJvdW5kIiBzdHJva2UtbGluZWNhcD0icm91bmQiIGZpbGw9Im5vbmUiIGQ9Ik0gNTcgMTAgTCAzNC41IDMyLjUgTSAyOS41IDMyLjUgTCAzMiAzNSAzNC41IDMyLjUgTSA3IDEwIEwgMjkuNSAzMi41IE0gNTcgNjAgTCAzMiAzNSA3IDYwIi8+PHBhdGggc3Ryb2tlPSIjRkYwMDAwIiBzdHJva2Utd2lkdGg9IjEzIiBzdHJva2UtbGluZWpvaW49InJvdW5kIiBzdHJva2UtbGluZWNhcD0icm91bmQiIGZpbGw9Im5vbmUiIGQ9Ik0gNTcgNSBMIDMyIDMwIDM0LjUgMzIuNSBNIDMyIDMwIEwgMjkuNSAzMi41IE0gMzQuNSAzMi41IEwgNTcgNTUgTSAyOS41IDMyLjUgTCA3IDU1IE0gNyA1IEwgMzIgMzAiLz48L3N2Zz4=")}.term{margin:0}.term-word{margin:1em 0}.term-definition{font-size:113.7%;line-height:1.31;margin:0 0 1em}.term-definition p{min-height:17px;margin-bottom:1em}.glossary{display:-webkit-box;display:-webkit-flex;display:-moz-flex;display:-ms-flexbox;display:flex;-webkit-box-direction:normal;-webkit-box-orient:vertical;-webkit-flex-direction:column;-moz-flex-direction:column;-ms-flex-direction:column;flex-direction:column;overflow:hidden}.glossary>*{-webkit-box-flex:1;-webkit-flex:1 1;-moz-box-flex:1;-moz-flex:1 1;-ms-flex:1 1;flex:1 1}.glossary .panel-content{overflow:hidden}.glossary .panel-section-content{padding:1px}.glossary .panel-section-content:focus{outline:none}.glossary .panel-section-content ul button{padding:7px 10px;font-size:108%;line-height:1;vertical-align:baseline}.glossary .panel-section-content dl{margin:0;padding:7px 10px}.glossary .divc{top:1px}.glossary .diva{bottom:-2px;top:auto}.glossary .panel-section{flex:1 1 0}.is-mobile .glossary dl div:first-child dt{margin-top:0}.is-mobile .glossary .panel-section-content dl{padding-left:0}.text-direction-rtl .is-mobile .glossary .panel-section-content dl{direction:rtl}.is-desktop .resources{display:-webkit-box;display:-webkit-flex;display:-moz-flex;display:-ms-flexbox;display:flex;-webkit-box-direction:normal;-webkit-box-orient:vertical;-webkit-flex-direction:column;-moz-flex-direction:column;-ms-flex-direction:column;flex-direction:column;overflow:hidden}.is-desktop .resources>*{-webkit-box-flex:1;-webkit-flex:1 1;-moz-box-flex:1;-moz-flex:1 1;-ms-flex:1 1;flex:1 1}.is-desktop .resources .resources-list a{display:block;padding:.5em;white-space:nowrap;overflow-x:hidden;text-overflow:ellipsis}.is-desktop .resources .resources-list a:focus{outline:none}.is-desktop .resources .resources-icon{margin-right:.5em}.transcript{display:-webkit-box;display:-webkit-flex;display:-moz-flex;display:-ms-flexbox;display:flex;-webkit-box-direction:normal;-webkit-box-orient:vertical;-webkit-flex-direction:column;-moz-flex-direction:column;-ms-flex-direction:column;flex-direction:column;overflow:hidden}.transcript>*{-webkit-box-flex:1;-webkit-flex:1 1;-moz-box-flex:1;-moz-flex:1 1;-ms-flex:1 1;flex:1 1}.transcript .editor-html,.transcript .editor-html p{margin:0}.transcript .editor-html:focus{outline:none}svg.svg-notes{overflow:visible}.header-primary{margin-top:-10px;min-height:32px;padding:6px 0;position:relative}.header-primary.extended-height{height:57px}.header-primary .presentation-title{height:22px;margin-left:7px;display:inline-block}.text-direction-rtl .header-primary .presentation-title{margin-right:7px}.header-primary.extended-height.centered-title .presentation-title{margin-top:12px}.text-direction-rtl .header-primary.extended-height.centered-title .presentation-title{margin-top:0}.text-direction-rtl .header-primary{direction:rtl;text-align:right}.text-direction-rtl .header-primary .top-tabs{direction:ltr}.hide-frame .header-primary{display:none}.presentation-title{margin:0 0 0 .5em;font-size:107.692%;font-weight:600}.large-font .presentation-title{line-height:14px;vertical-align:top}.top-tabs{bottom:8px;left:0px;position:absolute;width:100%}.large-font .top-tabs{bottom:0px}.large-font.gt-145 .top-tabs{bottom:-8px}.elapsed-and-total-time{display:inline-block;margin-left:6px;font-size:85%}.text-direction-rtl .elapsed-and-total-time{margin-left:0;margin-right:6px}.top-tabs-left{position:absolute;bottom:0px;left:0px}.top-tabs-right{position:absolute;bottom:0px;right:0px;text-align:right}.topmenu-separator{position:absolute;right:-1px;top:1px;width:2px;height:12px}.topmenu-separator-item{position:absolute;left:0;top:6px;height:inherit;width:1px}.topmenu-seperator-b{left:1px}.topmenu-item{position:relative;display:inline-block;margin:0px -1px}.topmenu-tab{background-color:transparent;border-bottom-width:0;border-color:transparent;border-radius:4px 4px 0 0;color:inherit;font-size:90.769%;padding:4.5px 7px 3px 8px;position:relative;z-index:4}.active .topmenu-tab{background-color:inherit;border-color:inherit}.topmenu-panel{position:absolute;top:100%;border-radius:4px;display:none;height:440px;margin-top:-1px;text-align:left;width:300px;z-index:3}.topmenu-panel .panel-section-header{border:none}.topmenu-panel .panel-section-header .panel-section-heading{margin:0}.topmenu-panel .grid-col{height:100%}.active .topmenu-panel{display:-webkit-box;display:-webkit-flex;display:-moz-flex;display:-ms-flexbox;display:flex;-webkit-box-direction:normal;-webkit-box-orient:vertical;-webkit-flex-direction:column;-moz-flex-direction:column;-ms-flex-direction:column;flex-direction:column;overflow:hidden}.active .topmenu-panel>*{-webkit-box-flex:1;-webkit-flex:1 1;-moz-box-flex:1;-moz-flex:1 1;-ms-flex:1 1;flex:1 1}.topmenu-panel-align-left{border-top-left-radius:0;left:0}.topmenu-panel-align-right{border-top-right-radius:0;right:0}.area-secondary .panel{border-radius:0 0 4px 4px}.sidebar-right .area-secondary{float:right}.hide-frame .area-secondary{display:none}.sidebar-contents{height:100%}.is-mobile .menu-handle{-moz-transition:opacity 200ms;-o-transition:opacity 200ms;-webkit-transition:opacity 200ms;transition:opacity 200ms}.is-mobile.hide-menu .menu-handle{display:none}.slide-container{position:relative;margin:0 auto}.is-desktop .slide-container{-moz-transform-origin:50% 0;-ms-transform-origin:50% 0;-webkit-transform-origin:50% 0;transform-origin:50% 0}.popup.show ~ .area-primary .main-window-slide-container{position:relative}.popup.show ~ .area-primary .main-window-slide-container:after{background:#000000;opacity:0.6;content:"";position:absolute;top:0;right:0;bottom:0;left:0}.slide-transition-container,.is-mobile .swipe-container{position:absolute;top:0;left:0}.slide{position:absolute;top:0;left:0;-moz-transform-origin:left top 50%;-ms-transform-origin:left top 50%;-webkit-transform-origin:left top 50%;transform-origin:left top 50%}.slide-overlay{position:absolute;top:0;left:0;background:black;z-index:2000}.slide-top-container{position:absolute;top:0;left:0;z-index:1000}.slide-top-container svg{overflow:visible}.slide-text-fix{position:absolute;top:-1000px;left:-1000px;width:1px;height:1px;background:transparent}.slide-layer{position:absolute;top:0;left:0;width:100%;height:100%;margin:0;overflow:hidden}.alternating-svg .slideobject-maskable{position:absolute;top:0;left:0}.slide-object{position:absolute !important;pointer-events:none}.slide-object text{text-rendering:geometricPrecision;font-feature-settings:'liga';-webkit-touch-callout:none;-webkit-user-select:none;-khtml-user-select:none;-moz-user-select:none;-ms-user-select:none;user-select:none;line-height:normal}.slide-object text .text-run{unicode-bidi:isolate-override;unicode-bidi:-webkit-isolate-override}.slide-object text .text-run tspan{white-space:pre}.slide-object text .text-segment{pointer-events:none}.slide-object text .text-segment.link{pointer-events:all}.slide-object text .rtl-pos-span{direction:rtl;unicode-bidi:isolate-override;unicode-bidi:-webkit-isolate-override;white-space:pre}.slide-object g .text-background{pointer-events:none}.slide-object input,.slide-object textarea{position:absolute;top:0;left:0;background:none;border:none;border-radius:0}.slide-object:focus{outline:none}.slide-object-image{pointer-events:auto}.slide-object svg{position:relative;display:block;overflow:visible;pointer-events:none}.slide-object g.eventable{pointer-events:visiblePainted}.slide-object g.uneventable{pointer-events:none}.slide-object use{pointer-events:none}.slide-object.cursor-disabled input,.slide-object.cursor-disabled textarea{cursor:inherit}.tooltip *{pointer-events:none;cursor:default}.placeholder-object{background:#ccc;border:1px solid #666;padding:10px}.textlib{position:relative}.textlib-wrapper .textlib{position:absolute;z-index:1}.textlib-wrapper .textlib .textlib-inner{position:static}.textlib .textlib-inner{display:-webkit-box;display:-webkit-flex;display:-moz-flex;display:-ms-flexbox;display:flex;width:100%;height:100%}.textlib .textlib-content-wrap{overflow-wrap:break-word;-webkit-box-flex:none;-webkit-flex:none;-moz-box-flex:none;-moz-flex:none;-ms-flex:none;flex:none;width:100%}.textlib .textlib-content-wrap font{white-space:pre-wrap}.textlib p{margin:0}.textlib font{font-size:inherit;font-family:inherit}.slide-bg{position:absolute;top:0;left:0;z-index:0}.object-text-shadow{text-shadow:2px 2px 3px rgba(0,0,0,0.2)}.link-hit-area{cursor:pointer;fill:none;pointer-events:all}.slide-loader-overlay{position:fixed;top:0;right:0;bottom:0;left:0;pointer-events:all;z-index:1000}.slide-loader-overlay.with-indicator{cursor:none}.slide-loader-overlay .slide-loader{background-size:45px;position:absolute}#slide-lock{position:absolute;z-index:10000;width:31px;height:34px;background:url(data:image/png;base64,iVBORw0KGgoAAAANSUhEUgAAAB8AAAAiCAYAAACnSgJKAAACcklEQVRYhe2WwWsTQRTG34qHQDahzhBIWZKAORRaFkG6KxQsaRREcqoH0YN49BCPAdFD6UnrnyF6sRf1H8hSEg8hlKKFktIUIWSDlDYwhEJDdvJ50A1Jk6hps82l32XgzZv5fe/tY3eJLnUpIgprOrJWDhODJ5LLkzEQ1nTYtZ+TMRDWdACYjAEXPhED3fALN3AafqEGBsGllKhUqt4bOA2XUqLVauHk5ATl/R/eGuiGd4OPj48hhMDOTsk7Ay58ELher+Pg4ABbW9/ObeDqsI12u03tdpuklCSlJMdxOqvjOMT5NXr75hW9ePn6rOy/w11wtVqjUIiT4zj08NGzM8P+S2FN77R6d3cPganreP9hHbVaDUt3HuDj+mdvp70bnLVymNMXUalUUCgUMacvjgV+ZdhGtVqj+Vv36Mund5Rcuq1Eoxptbn4nxqYoGtXIs+oTyeVOxW4sa+UwM7uAUqkEy9qAfiNxsV+7+6nHsKwNbG9v4+b83T64YRhgjIFzDs45UqnU+Azu7e1jZnYBT54+R/5roefieDyO1dVVSCnRbDZRLpeRyWQwPT3tbYdM08TKygps2wbnHIwxMMZQLBaRTqdhmqZ3BjjnEEKAMdYDYYwhn8/3xV0NnfZRBPy+W1GUkc6Nlj1AjDEoikIAyF17AH8MAaB6vd7DG/p6HUWHh4f/zOGc98XODVcUhdbW1sjn81EgECBVVSkUCpGmaRSLxcjn83Xyxi7GWN9fT7cajQZs2x44dGNpu1u53++nYDBInHOKRCIUi8VIVVVSVXXgubEM3NHRUV9cCEFCCHIch4iIDMPwZuAGDdNpefLMz6Nff/cMQ2ukJmUAAAAASUVORK5CYII=)}.layer-modal-bg{position:absolute;top:0;left:0;width:100%;height:100%;background:rgba(255, 255, 255, 0.000001);pointer-events:all}html.-ms- .slide-object svg{font-family:sans-serif}html.-ms- .slide-object input,html.-ms- .slide-object textarea{background:rgba(0,0,0,0)}html.-ms- input[type='range']::-ms-tooltip{display:none}html.-ms- .overlay-message{background:rgba(0,0,0,0)}html.-ms- input::-ms-clear{display:none}html.-ms- .is-desktop .panel-content{height:100% !important}html.-webkit-,html.-webkit- body{-webkit-tap-highlight-color:rgba(255,255,255,0);-webkit-tap-highlight-color:transparent}html.-webkit- .slide-object,html.-webkit- .caption,html.-webkit- .topmenu-panel,html.-webkit- .drop-list,html.-webkit- .volume,html.-webkit- .zoom-image,html.-webkit- .lightbox,html.-webkit- .lightbox-close-btn,html.-webkit- .active .topmenu-tab,html.-webkit- .timer,html.-webkit- .video-player-poster,html.-webkit- .message-window,html.-webkit- body .slide-object,html.-webkit- body .caption,html.-webkit- body .topmenu-panel,html.-webkit- body .drop-list,html.-webkit- body .volume,html.-webkit- body .zoom-image,html.-webkit- body .lightbox,html.-webkit- body .lightbox-close-btn,html.-webkit- body .active .topmenu-tab,html.-webkit- body .timer,html.-webkit- body .video-player-poster,html.-webkit- body .message-window{will-change:opacity}html.-webkit- .slide-object.slide-object-video,html.-webkit- .slide-object.slide-object-objgroup,html.-webkit- .slide-object.slide-object-shufflegroup,html.-webkit- body .slide-object.slide-object-video,html.-webkit- body .slide-object.slide-object-objgroup,html.-webkit- body .slide-object.slide-object-shufflegroup{will-change:unset !important}@media only screen and (orientation: landscape){_::-webkit-full-page-media button.caption-btn svg.caption-icon,_:future button.caption-btn svg.caption-icon,.is-mobile button.caption-btn svg.caption-icon{margin-left:-7px !important}}@font-face{font-family:"Open Sans Full";font-style:normal;font-weight:300;src:local("Open Sans Light"),local("OpenSans-Light"),url(../../../html5/lib/stylesheets/mobile-fonts/open-sans-light.woff) format("woff")}@font-face{font-family:"Open Sans Full";font-style:normal;font-weight:400;src:local("Open Sans"),local("OpenSans"),url(../../../html5/lib/stylesheets/mobile-fonts/open-sans-regular.woff) format("woff")}@font-face{font-family:"Open Sans Full";font-style:normal;font-weight:700;src:local("Open Sans Bold"),local("OpenSans-Bold"),url(../../../html5/lib/stylesheets/mobile-fonts/open-sans-bold.woff) format("woff")}.is-mobile{background:#121212;font-family:"Open Sans Full", Helvetica, Arial, sans-serif;font-size:16px;font-weight:300;line-height:22px}.is-mobile .editor-html text[fill="#FFFFFF"],.is-mobile .editor-html text[fill="#ffffff"]{fill:#515557}.is-mobile.hide-frame{background:transparent}.is-mobile .focused{outline:none !important}.is-mobile .mobile-start-overlay,.is-mobile .start-overlay{position:fixed;top:0;right:0;bottom:0px;left:0}.is-mobile .mobile-start-overlay svg,.is-mobile .start-overlay svg{position:absolute;top:55%;right:0;left:0;cursor:pointer;height:180px;width:100%;-moz-transform:translateY(-50%);-ms-transform:translateY(-50%);-webkit-transform:translateY(-50%);transform:translateY(-50%)}.is-mobile .mobile-start-overlay svg path,.is-mobile .start-overlay svg path{fill:#aeb7bd}.is-mobile .mobile-disabled-orientation-overlay{position:fixed;top:0;right:0;bottom:0;left:0;z-index:1000;background:#000;text-align:center;color:#fff}.is-mobile .mobile-disabled-orientation-overlay .mobile-disabled-orientation-overlay-inner{position:absolute;top:50%;left:0;-moz-transform:translate(0, -50%);-ms-transform:translate(0, -50%);-webkit-transform:translate(0, -50%);transform:translate(0, -50%);width:100%}.is-mobile .mobile-disabled-orientation-overlay .mobile-disabled-orientation-overlay-icon{display:inline-block;width:161px;padding-bottom:1em}.is-mobile.fullscreen-360 .mobile-disabled-orientation-overlay,.is-mobile #overlay-mobile.opaque ~ .mobile-disabled-orientation-overlay{display:none}.is-mobile #presentation{border-radius:0}.is-mobile .panel{display:block !important}.is-mobile #app-top-container{position:fixed}.is-mobile .no-transition{transition-duration:0ms !important}.is-mobile .content-tabs,.is-mobile .panel,.is-mobile .option-pane,.is-mobile .menu-handle button,.is-mobile .slide-controls,.is-mobile .content-menu,.is-mobile .content-menu:before,.is-mobile .content-menu-options,.is-mobile .content-menu-options li,.is-mobile .active.option-pane,.is-mobile .active .content-tabs,.is-mobile .active .content-menu,.is-mobile .active .content-menu:before,.is-mobile .active .content-menu-options,.is-mobile .active .menu-handle button,.is-mobile .active .slide-controls,.is-mobile .active.panel,.is-mobile .content-menu li.active,.is-mobile #outline-search,.is-mobile .mobile-search-button{transition-property:background, opacity, right, top, bottom, width, padding, transform;transition-duration:250ms;transition-timing-function:ease-in-out}.is-mobile .active.panel{transition-delay:250ms}.is-mobile .active .content-tabs{pointer-events:all;word-wrap:break-word}.is-mobile .slide-controls{opacity:1}.is-mobile .content-menu-options{opacity:0}.is-mobile .slide-container,.is-mobile .content-tabs,.is-mobile .panel,.is-mobile .option-pane,.is-mobile .slide-controls,.is-mobile .content-nav,.is-mobile .content-menu{position:fixed}.is-mobile .content-nav{z-index:999}.is-mobile .content-tabs,.is-mobile .panel{top:0;right:0;bottom:0;left:0}.is-mobile .content-tabs,.is-mobile .panel{opacity:0;overflow-y:scroll}.is-mobile .content-menu{height:auto;overflow-y:scroll;-webkit-overflow-scrolling:touch}.is-mobile .content-bg{position:fixed;top:0;left:0;width:100%;height:100%;background:rgba(0,0,0,0.3);pointer-events:none;opacity:0;-moz-transition-property:opacity;-o-transition-property:opacity;-webkit-transition-property:opacity;transition-property:opacity;-moz-transition-duration:250ms;-o-transition-duration:250ms;-webkit-transition-duration:250ms;transition-duration:250ms;-moz-transition-timing-function:ease-in-out;-o-transition-timing-function:ease-in-out;-webkit-transition-timing-function:ease-in-out;transition-timing-function:ease-in-out}.is-mobile .slide-container{left:0;top:0;-moz-transform-origin:left top;-ms-transform-origin:left top;-webkit-transform-origin:left top;transform-origin:left top;z-index:1}.is-mobile .content-menu,.is-mobile .content-menu-options,.is-mobile .content-tabs,.is-mobile .panel{z-index:-1}.is-mobile .mobile-menu-title{color:#515557;font-size:28px;font-weight:500;line-height:1.375;margin-bottom:20px}.text-direction-rtl .is-mobile .mobile-menu-title{direction:rtl}.is-mobile .option-pane{background:#31373a;color:#fff;z-index:5}.is-mobile .option-pane button{background:transparent;border:0;display:inline-block;height:58px;line-height:58px;padding:0;pointer-events:all;text-align:center;width:100%;white-space:nowrap}.is-mobile .option-pane button .text{display:none}.is-mobile .option-pane button .btn-icon{display:inline-block;width:18px}.is-mobile .option-pane button svg{fill:#ffffff;vertical-align:middle;width:100%}.is-mobile .progress-bar{display:none}.is-mobile .disabled-menu-item,.is-mobile.no-glossary .tab.glossary,.is-mobile.no-resources .tab.resources,.is-mobile.no-transcript .tab.transcript,.is-mobile.no-menu .menu-handle,.is-mobile .option-pane button[disabled]{opacity:0.3;pointer-events:none}.is-mobile .disabled-menu-item *,.is-mobile.no-glossary .tab.glossary *,.is-mobile.no-resources .tab.resources *,.is-mobile.no-transcript .tab.transcript *,.is-mobile.no-menu .menu-handle *,.is-mobile .option-pane button[disabled] *{pointer-events:none}.is-mobile .content-nav{pointer-events:none}.is-mobile .content-menu{pointer-events:all}.is-mobile .content-menu ul{margin:0;padding:0}.is-mobile .content-menu li{margin-bottom:.25em}.is-mobile .content-menu li:last-child{margin-bottom:0}.is-mobile .content-menu li.active{background:#62686c}.is-mobile .content-menu button{height:auto;min-height:44px;line-height:44px;padding:0 1em;text-align:left;overflow:hidden;text-overflow:ellipsis}.is-mobile .menu-close{display:none}.text-direction-rtl .is-mobile li:not(.menu-close) button{text-align:right}.is-mobile .content-tabs{background:#fff;color:#515557;pointer-events:none}.is-mobile .content-tabs hr{display:none}.is-mobile .content-tabs dt{font-size:18px;margin:1.5em 0 .5em}.is-mobile .content-tabs dd{margin:0}.is-mobile .panel{padding:20px}.is-mobile .panel>div{max-width:600px}.is-mobile .panel-header{margin-bottom:1em}.is-mobile .panel-section-heading{font-size:24px;font-weight:300;line-height:1.5em;margin:0}.text-direction-rtl .is-mobile .panel-section-heading{direction:rtl}.is-mobile .resources-list li{margin-bottom:1em}.is-mobile .resources-list li a img{margin-right:5px}.text-direction-rtl .is-mobile .resources-list li a img{margin-right:0px;margin-left:5px}.is-mobile .outline-list-layout,.is-mobile .outline-list .outline-list a,.is-mobile ol[aria-expanded=false].outline-list a{padding:.25em 1em;margin-bottom:.25em;line-height:1.7em}.is-mobile .outline-list{margin:0 0 1em;padding:0;list-style:none}.is-mobile .outline-list a{display:block;margin-bottom:.5em;padding-left:1em}.is-mobile .outline-list li{position:relative}.is-mobile .outline-list ol{padding-left:1em}.is-mobile .outline-list .svg-icon-wrapper{display:none}.is-mobile .outline-list .cs-viewed{color:#a7a7a7}.is-mobile .outline-list .cs-selected{background:#dfe4e7;border-radius:3px}.is-mobile .outline-list .touched-link{background:#dfe4e7;border-radius:3px}.is-mobile .outline>.outline-list>.item-collapsible>ol{padding-left:0}.is-mobile .outline>.outline-list>.item-collapsible>a{font-weight:400;margin-top:2em;margin-bottom:.7em;padding-left:0}.is-mobile .outline>.outline-list>.item-collapsible>.cs-viewed{color:#7d7d7d}.is-mobile .outline-links-restriced{color:#d9d9d9}.is-mobile .outline-links-restriced .outline-list{display:none}.is-mobile .menu-item-status-correct a,.is-mobile .menu-item-status-incorrect a{width:100%}.is-mobile .menu-item-status-correct:after,.is-mobile .menu-item-status-incorrect:after{position:absolute;top:4px;right:1em;left:auto;background-position:0 center;background-repeat:no-repeat;background-size:contain}.is-mobile .menu-item-status-correct:after{width:22px;height:22px;background-position-x:1px}.is-mobile .menu-item-status-incorrect:after{width:18px;height:18px}.is-mobile #outline-search{-moz-transition-delay:250ms;-o-transition-delay:250ms;-webkit-transition-delay:250ms;transition-delay:250ms}.is-mobile #outline-search button{display:none}.is-mobile .search-active .panel-outline{top:58px;height:calc(100% - $touch-target-size)}.is-mobile .panel-footer{position:fixed;width:100%;z-index:11}.is-mobile .mobile-search-button{-moz-transition-delay:250ms;-o-transition-delay:250ms;-webkit-transition-delay:250ms;transition-delay:250ms;opacity:0;right:0;max-width:58px;display:none}.is-mobile .option-pane>.mobile-search-button{position:fixed !important;top:0}.is-mobile .slide-controls .mobile-search-button{z-index:11}.is-mobile .content-tabs{display:none !important}.is-mobile .active{z-index:1}.is-mobile .menu-active .content-menu,.is-mobile .menu-active .content-menu-options{opacity:1;z-index:10}.is-mobile .tab-active .content-tabs,.is-mobile .tab-active .panel.active{opacity:1;z-index:5}.is-mobile .tab-active .content-tabs{display:block !important}.is-mobile .tab-active .controls-group,.is-mobile .tab-active .playback-controls,.is-mobile .tab-active .caption-controls{visibility:hidden !important}.is-mobile .search-active .mobile-search-button button:before{position:relative;display:block;content:'';position:absolute;top:10px;left:11px;width:38px;height:38px;background:#464646;border-radius:50%;z-index:-1}.is-mobile #overlay,.is-mobile #overlay-mobile,.is-mobile #overlay-playbutton{position:fixed;top:0;right:0;bottom:0;left:0}.is-mobile #overlay.opaque{background:black}.is-mobile #overlay-mobile,.is-mobile #overlay-playbutton{z-index:-1 !important;background:black}.is-mobile #overlay-mobile.opaque,.is-mobile #overlay-playbutton.opaque{z-index:10 !important}.is-mobile.hide-frame #overlay:not(.opaque),.is-mobile.hide-frame #overlay-mobile:not(.opaque),.is-mobile.hide-frame #overlay-playbutton:not(.opaque){background:transparent}.is-mobile .message-window:not(.resume-prompt-slide){position:absolute;top:50%;left:50%;-moz-transform:translate(-50%, -50%);-ms-transform:translate(-50%, -50%);-webkit-transform:translate(-50%, -50%);transform:translate(-50%, -50%);background:#fffefe;border-radius:5px;border:1px solid mercury}.is-mobile .message-window:not(.resume-prompt-slide) hr{display:none}.is-mobile .message-window:not(.resume-prompt-slide) .slide-layer{-moz-transform:translate(0px, 50px);-ms-transform:translate(0px, 50px);-webkit-transform:translate(0px, 50px);transform:translate(0px, 50px)}.is-mobile .message-window:not(.resume-prompt-slide) .slide-object-scrollarea{display:none}.is-mobile .message-window:not(.resume-prompt-slide) .message-window-header{padding-bottom:10px}.is-mobile .message-window:not(.resume-prompt-slide) .message-window-mobile-text{position:absolute;color:#969696;font-size:16px;font-weight:400;padding-left:20px;padding-right:20px;text-align:center;height:85px;overflow-y:scroll;z-index:10;-webkit-overflow-scrolling:touch}.is-mobile .message-window:not(.resume-prompt-slide) .slide-object-button,.is-mobile .message-window:not(.resume-prompt-slide) .slide-object-button-text{background:none;display:block !important}.is-mobile .message-window:not(.resume-prompt-slide) .slide-object-button tspan,.is-mobile .message-window:not(.resume-prompt-slide) .slide-object-button-text tspan{fill:#515557}.is-mobile .message-window:not(.resume-prompt-slide) button{border:1px solid #aeb7bd;background:#fffefe;border-radius:30px;margin-top:-3px}.is-mobile .message-window:not(.resume-prompt-slide) button svg{background:none}.is-mobile .message-window:not(.resume-prompt-slide) .message-window-heading p{text-align:center;color:#515557}.is-mobile .message-window.print-prompt-slide .message-window-mobile-text{height:45px}.is-mobile .message-window.resume-prompt-slide{border:none;position:absolute;top:0;left:0;-moz-transform:translate(0px, 0px);-ms-transform:translate(0px, 0px);-webkit-transform:translate(0px, 0px);transform:translate(0px, 0px)}.is-mobile .message-window.resume-prompt-slide .base-layer{-moz-transform:translateY(-10%) scale(1.5);-ms-transform:translateY(-10%) scale(1.5);-webkit-transform:translateY(-10%) scale(1.5);transform:translateY(-10%) scale(1.5)}.is-mobile .message-window.resume-prompt-slide .header{visibility:hidden}.is-mobile .message-window.resume-prompt-slide .slide-object-scrollarea{visibility:hidden}.is-mobile .message-window.resume-prompt-slide .slide-object-button-text{display:none}.is-mobile .message-window.resume-prompt-slide button{border:1.5px solid #aeb7bd;border-radius:30px}.is-mobile .message-window.resume-prompt-slide .slide-object button:after{font-size:76.923%;color:#aeb7bd}.is-mobile button.hamburger-btn{background:transparent}.is-mobile .lightbox{-moz-transform:initial;-ms-transform:initial;-webkit-transform:initial;transform:initial;border:0 !important;box-shadow:none !important;padding:0;background:transparent !important;position:fixed;top:10%;right:10%;bottom:10%;left:10%}.is-mobile .lightbox .slide-container{position:relative;top:initial;right:initial;bottom:initial;left:initial}.is-mobile .lightbox .option-pane{display:-webkit-box;display:-webkit-flex;display:-moz-flex;display:-ms-flexbox;display:flex;position:absolute;transition:none}.is-mobile .lightbox .controls-group{-moz-transform:none;-ms-transform:none;-webkit-transform:none;transform:none}.is-mobile .lightbox .controls-group .btn{margin-left:0}.is-mobile .mobile-lightbox{position:fixed;top:0;right:0;bottom:0;left:0}.is-mobile .mobile-lightbox .lightbox-close-btn{-moz-transform:initial;-ms-transform:initial;-webkit-transform:initial;transform:initial;background:transparent;box-shadow:none}.is-mobile .mobile-lightbox .lightbox-close-btn-floating{position:absolute;top:35px;right:35px;z-index:999;width:20px;height:20px}.is-mobile .mobile-lightbox .lightbox-close-btn-floating svg{position:relative;z-index:999;width:100%;height:100%}.is-mobile .mobile-lightbox .lightbox-close-btn-floating:after{position:absolute;top:-15px;right:-15px;bottom:-15px;left:-15px;z-index:1;content:'';display:block;border-radius:50%;background:#31373a}.is-mobile .mobile-lightbox .overlay{z-index:5}.is-mobile .popup{position:fixed;top:0;right:0;bottom:0;left:0;z-index:999;pointer-events:all}.is-mobile .popup .overlay{z-index:5;background:rgba(0,0,0,0.8)}.is-mobile .popup-close-btn{position:absolute;top:35px;right:35px;z-index:1000;width:20px;height:20px}.is-mobile .popup-close-btn svg{position:relative;z-index:999;width:100%;height:100%}.is-mobile .popup-close-btn svg polygon{fill:white}.is-mobile .popup-close-btn:after{position:absolute;top:-15px;right:-15px;bottom:-15px;left:-15px;z-index:1;content:'';display:block;border-radius:50%;background:rgba(0,0,0,0.5)}.is-mobile .popup-panel-scroller{position:absolute;top:0;right:0;bottom:0;left:0;z-index:999;overflow-y:auto;-webkit-overflow-scrolling:touch}.is-mobile .popup-panel-container{display:-webkit-box;display:-webkit-flex;display:-moz-flex;display:-ms-flexbox;display:flex;-webkit-box-direction:normal;-webkit-box-orient:vertical;-webkit-flex-direction:column;-moz-flex-direction:column;-ms-flex-direction:column;flex-direction:column;-webkit-box-align:center;-ms-flex-align:center;-webkit-align-items:center;-moz-align-items:center;align-items:center;-webkit-box-pack:center;-ms-flex-pack:center;-webkit-justify-content:center;-moz-justify-content:center;justify-content:center;width:100%;min-height:100%}.is-mobile .popup-pane{position:relative;-webkit-box-flex:0;-webkit-flex:0;-moz-box-flex:0;-moz-flex:0;-ms-flex:0;flex:0;background:#fffefe;border-radius:5px;width:450px;height:auto;max-width:80%;margin:25px 0;text-align:center;word-wrap:break-word;-webkit-hyphens:auto;-ms-hyphens:auto;hyphens:auto}.is-mobile .popup-pane.with-photo{margin-top:55px;padding-top:55px}.is-mobile .popup-pane.with-email{margin-bottom:40px;padding-bottom:40px}.is-mobile .popup-name{font-size:1.65em;line-height:1.25em;color:#515557}.is-mobile .popup-title{font-size:1.15em;margin-top:0.65em;color:#515557}.is-mobile .popup-bio{margin-top:0.65em;color:#969696}.is-mobile .popup-photo{position:absolute;top:0;left:50%;-moz-transform:translate(-50%, -50%);-ms-transform:translate(-50%, -50%);-webkit-transform:translate(-50%, -50%);transform:translate(-50%, -50%);width:85px;height:85px;border-width:3px;border-style:solid;border-color:#fffefe;border-radius:50%;background-position:center center;background-repeat:no-repeat;background-size:cover}.is-mobile .popup-email{position:absolute;bottom:0;left:50%;-moz-transform:translate(-50%, 50%);-ms-transform:translate(-50%, 50%);-webkit-transform:translate(-50%, 50%);transform:translate(-50%, 50%)}.is-mobile .popup-email .email-icon-bg{stroke:#fffefe}.is-mobile .popup-email .email-icon-envelope{stroke:#fffefe}.is-mobile.is-tablet{font-size:18px;line-height:26px}.is-mobile.is-tablet .mobile-start-overlay svg{height:300px}.is-mobile.is-tablet .panel{padding:30px 40px}.is-mobile.is-tablet .panel-section-heading{font-size:32px}.is-mobile.is-tablet .content-tabs dt{font-size:24px}.is-mobile .playback-controls button:before{-moz-transition:background 100ms ease-out;-o-transition:background 100ms ease-out;-webkit-transition:background 100ms ease-out;transition:background 100ms ease-out}.is-mobile .relative-nav button:before{-moz-transition:background 200ms ease-out;-o-transition:background 200ms ease-out;-webkit-transition:background 200ms ease-out;transition:background 200ms ease-out}.is-mobile .button-tapped:before{content:"";background:#464646 !important}.is-mobile .button-tapped[disabled]:before{display:none}.is-mobile .playback-controls .button-tapped,.is-mobile .caption-controls .button-tapped{background:none}.is-mobile .playback-controls .button-tapped:before,.is-mobile .caption-controls .button-tapped:before{content:"";background:#616161 !important}.is-mobile.resume-shown #overlay{background:transparent}.is-mobile.no-panels .content-tabs{display:none}.is-mobile.no-panels .content-tabs{display:none !important}.is-mobile.curr-slide-locked .outline{pointer-events:none}.is-mobile.curr-slide-locked .outline *:focus{outline:none}.is-mobile.curr-slide-locked li.slide-lockable a{color:#515557 !important}.is-mobile.curr-slide-locked button.slide-lockable{opacity:0.5;pointer-events:none}.is-mobile.curr-slide-locked .outline-list .cs-viewed{opacity:0.35}.is-mobile.curr-slide-locked .outline-list a{opacity:0.5}.is-mobile.curr-slide-locked .menu-item-selected{color:#a7a7a7;opacity:0.9}.menu-panel-active .search-active #outline-search{top:0}.menu-panel-active .tab-active .mobile-search-button{min-width:58px;display:block;opacity:1}.enterFullScreen-360{display:none}.exitFullScreen-360{position:fixed;left:0px;top:0px;display:block;-moz-transform:scale(0.5);-ms-transform:scale(0.5);-webkit-transform:scale(0.5);transform:scale(0.5);background:rgba(0,0,0,0.5);border-radius:50%;width:70px;height:70px;z-index:9999}.exitFullScreen-360 .icon{position:absolute;top:16px;left:0}.fullscreen-360 .enterFullScreen-360{display:block}.fullscreen-360 .exitFullScreen-360{display:none}@media only screen and (orientation: landscape){.is-mobile.is-phone .timer{min-height:34.8px}.is-mobile.is-phone .timer .timer-text{top:19px}.is-mobile.is-phone:not(.fullscreen-360) .mobile-disabled-orientation-overlay.phone-landscape{display:none}}@media only screen and (orientation: landscape){.is-mobile.is-phone .option-pane button{height:50px}}@media only screen and (orientation: landscape){.is-mobile .slide-controls .mobile-search-button{display:none}.is-mobile .mobile-start-overlay-title{font-size:28.8px;-moz-transform:translateY(33%);-ms-transform:translateY(33%);-webkit-transform:translateY(33%);transform:translateY(33%)}.is-mobile .content-tabs,.is-mobile .panel{right:58px;height:100%}.is-mobile .option-pane{top:0}.is-mobile .option-pane,.is-mobile .slide-controls,.is-mobile .content-nav,.is-mobile .content-menu{right:0;bottom:0;width:58px}.is-mobile .option-pane.only-fs-close{height:0}.is-mobile .caption{left:calc(50vw - 29px)}.is-mobile button.caption-btn{width:auto;padding:0 10px;margin-left:9px}.is-mobile button.caption-btn svg.caption-icon{margin-left:0px;margin-top:0px}.is-mobile .slide-controls,.is-mobile .content-nav,.is-mobile .content-menu{top:60px}.is-mobile.hide-menu .slide-controls{top:0}.is-mobile .menu-handle{border-bottom:2px solid #62686c}.is-mobile .menu-handle button{text-align:left;padding-left:33.33%}.is-mobile .relative-nav,.is-mobile .caption-controls{position:absolute;left:0;right:0}.is-mobile .relative-nav button,.is-mobile .caption-controls button{position:relative;display:block}.is-mobile .relative-nav button:before,.is-mobile .caption-controls button:before{content:'';display:block;position:absolute;top:11px;left:10px;width:38px;height:38px;background:#31373a;border-radius:50%;z-index:-1}.is-mobile .relative-nav button.caption-btn:before,.is-mobile .caption-controls button.caption-btn:before{position:absolute;top:11px;left:2px}.is-mobile .relative-nav button:last-child,.is-mobile .caption-controls button:last-child{margin-bottom:3px}.is-mobile .caption-controls{position:relative;margin-right:0}.is-mobile .relative-nav-shrink button{height:50px}.is-mobile .content-menu{right:-160px;width:160px}.is-mobile button.tab-close{display:none}.is-mobile .play-icon{position:relative;top:-2px;left:2px}.is-mobile .pause-icon{position:relative;top:-2px}.is-mobile .menu-active.option-pane,.is-mobile .menu-active .content-nav{width:160px}.is-mobile .menu-active .content-menu{right:0}.is-mobile .menu-active .slide-controls{opacity:0}.is-mobile .menu-active .menu-handle button{padding-left:1em}.is-mobile .tab-active .content-tabs,.is-mobile .tab-active .panel{right:160px}.is-mobile .lightbox{right:calc(10% + 58px);top:16%}.is-mobile .lightbox .slide-controls{position:static}.is-mobile .lightbox .relative-nav{bottom:0}.is-mobile .lightbox .options-pane{-webkit-box-direction:normal;-webkit-box-orient:vertical;-webkit-flex-direction:column;-moz-flex-direction:column;-ms-flex-direction:column;flex-direction:column;right:auto;bottom:auto}.is-mobile .mobile-lightbox .lightbox-close-btn-floating{display:none}.text-direction-rtl .is-mobile .mobile-search-icon{position:absolute;top:19px;right:20px;left:auto}}@media only screen and (orientation: landscape){.is-mobile.is-tablet .timer{margin-top:5px}.is-mobile.is-tablet .playback-controls>button{position:relative}.is-mobile.is-tablet .playback-controls>button .play-icon{position:absolute;top:22px;left:2px}.is-mobile.is-tablet .playback-controls>button .pause-icon{position:absolute;top:22px;left:0}.is-mobile.is-tablet:not(.fullscreen-360) .mobile-disabled-orientation-overlay.tablet-landscape{display:none}.relative-nav{bottom:0}}@media only screen and (orientation: portrait){.is-mobile.is-phone .message-window:not(.resume-prompt-slide){-moz-transform:translate(-50%, -50%) scale(0.7);-ms-transform:translate(-50%, -50%) scale(0.7);-webkit-transform:translate(-50%, -50%) scale(0.7);transform:translate(-50%, -50%) scale(0.7)}.is-mobile.is-phone:not(.fullscreen-360) .mobile-disabled-orientation-overlay.phone-portrait{display:none}}@media only screen and (orientation: portrait){.is-mobile .lightbox .caption-controls button:before{content:'';display:block;position:absolute;top:11px;left:-8px;width:38px;height:38px;background:#31373a;border-radius:50%;z-index:-1}.is-mobile .controls-group{margin-left:3px;margin-right:10px}.is-mobile .mobile-start-overlay-title{font-size:28.8px;-moz-transform:translateY(35%);-ms-transform:translateY(35%);-webkit-transform:translateY(35%);transform:translateY(35%)}.is-mobile .content-tabs,.is-mobile .panel{bottom:58px}.is-mobile button.tab-close{position:fixed;top:0;right:0;width:58px;z-index:10;background:transparent}.is-mobile button.tab-close svg{fill:#515557}.text-direction-rtl .is-mobile button.tab-close{position:fixed;top:0;right:auto;left:0}.is-mobile .panel{padding-top:40px}.is-mobile .option-pane,.is-mobile .content-nav{right:0;bottom:0;left:0;height:58px}.is-mobile .option-pane.only-fs-close{height:0}.is-mobile .caption{bottom:58px}.is-mobile .option-pane{display:-webkit-box;display:-webkit-flex;display:-moz-flex;display:-ms-flexbox;display:flex;-webkit-box-direction:normal;-webkit-box-orient:horizontal;-webkit-flex-direction:row;-moz-flex-direction:row;-ms-flex-direction:row;flex-direction:row;overflow:hidden;overflow:visible}.is-mobile .option-pane>*{-webkit-box-flex:1;-webkit-flex:1 1;-moz-box-flex:1;-moz-flex:1 1;-ms-flex:1 1;flex:1 1}.is-mobile .menu-handle,.is-mobile .slide-controls,.is-mobile .slide-controls>div,.is-mobile .playback-controls button,.is-mobile .progress-bar,.is-mobile .relative-nav button{float:left;position:relative}.is-mobile .menu-handle{border-right:2px solid #62686c;min-width:60px;-webkit-box-flex:0;-webkit-flex:0 0 60px;-moz-box-flex:0;-moz-flex:0 0 60px;-ms-flex:0 0 60px;flex:0 0 60px}.is-mobile .mobile-button-spacer{min-width:6px}.is-mobile .slide-controls{display:-webkit-box;display:-webkit-flex;display:-moz-flex;display:-ms-flexbox;display:flex;-webkit-box-direction:normal;-webkit-box-orient:horizontal;-webkit-flex-direction:row;-moz-flex-direction:row;-ms-flex-direction:row;flex-direction:row;overflow:hidden;-webkit-box-flex:1;-webkit-flex:1 1;-moz-box-flex:1;-moz-flex:1 1;-ms-flex:1 1;flex:1 1}.is-mobile .slide-controls>*{-webkit-box-flex:1;-webkit-flex:1 1;-moz-box-flex:1;-moz-flex:1 1;-ms-flex:1 1;flex:1 1}.is-mobile .slide-controls .caption-controls button{width:58px}.is-mobile .slide-controls .caption-controls button:before{content:'';display:block;position:absolute;top:10px;left:10px;width:38px;height:38px;background:#31373a;border-radius:50%;z-index:-1}.is-mobile .slide-controls>div.playback-controls{display:-webkit-box;display:-webkit-flex;display:-moz-flex;display:-ms-flexbox;display:flex;-webkit-box-direction:normal;-webkit-box-orient:horizontal;-webkit-flex-direction:row;-moz-flex-direction:row;-ms-flex-direction:row;flex-direction:row;overflow:hidden;-webkit-box-flex:1;-webkit-flex:1 1;-moz-box-flex:1;-moz-flex:1 1;-ms-flex:1 1;flex:1 1;height:58px}.is-mobile .slide-controls>div.playback-controls>*{-webkit-box-flex:1;-webkit-flex:1 1;-moz-box-flex:1;-moz-flex:1 1;-ms-flex:1 1;flex:1 1}.is-mobile .slide-controls>div.playback-controls button{width:58px}.is-mobile .slide-controls>div.control-actions{-webkit-box-flex:0;-webkit-flex:0 0 auto;-moz-box-flex:0;-moz-flex:0 0 auto;-ms-flex:0 0 auto;flex:0 0 auto}.is-mobile .slide-controls>div.control-actions .relative-nav{display:-webkit-box;display:-webkit-flex;display:-moz-flex;display:-ms-flexbox;display:flex;-webkit-box-direction:normal;-webkit-box-orient:horizontal;-webkit-flex-direction:row;-moz-flex-direction:row;-ms-flex-direction:row;flex-direction:row;overflow:hidden}.is-mobile .slide-controls>div.control-actions .relative-nav>*{-webkit-box-flex:1;-webkit-flex:1 1;-moz-box-flex:1;-moz-flex:1 1;-ms-flex:1 1;flex:1 1}.is-mobile .slide-controls>div.control-actions .relative-nav button{width:auto;min-width:47px;padding:0 10px}.text-direction-rtl .is-mobile .slide-controls>div.control-actions .relative-nav button.slide-control-button-next{-webkit-box-ordinal-group:0;-webkit-order:-1;-moz-order:-1;-ms-flex-order:-1;order:-1}.is-mobile .slide-controls>div.control-actions .relative-nav button svg{position:relative;top:-2px}.is-mobile .slide-controls>div.control-actions .relative-nav button:before{content:'';display:block;position:absolute;top:10px;left:4px;width:38px;height:38px;background:#31373a;border-radius:50%;z-index:-1}.is-mobile .slide-controls>div .exit-btn:before{display:none !important}.is-mobile .playback-controls button{width:15%}.is-mobile .playback-controls .progress-bar{width:80%}.is-mobile .progress-bar{display:block}.is-mobile .progress-bar-inner{margin-top:28px}.is-mobile .progress-bar-seek{border:0;height:2px;background:#222;z-index:0}.is-mobile .progress-bar,.is-mobile .progress-bar-seek{overflow:visible;line-height:0}.is-mobile .progress-bar-fill{background:#62686c}.is-mobile .progress-bar-fill.draggable{position:absolute;right:-8px;top:-5px;content:'';display:block;height:8px;width:8px;border:2px solid #62686c;background:#31373a;border-radius:50%}.is-mobile .progress-bar-fill:after{display:inline-block;content:'';margin-top:-4.8px;width:11px;height:11px;border:1.4px solid white;background:#31373a;border-radius:50%}.is-mobile .read-only-mobile .progress-bar-fill:after{display:none}.is-mobile .playback-controls>button:before{content:'';display:block;position:absolute;top:10px;left:10px;width:38px;height:38px;background:#464646;border-radius:50%;z-index:-1}.is-mobile .playback-controls>button .play-icon{position:relative;top:-2px;left:2px}.is-mobile .playback-controls>button .pause-icon{position:relative;top:-2px}.is-mobile .skip-nav{display:none}.is-mobile .circle-progress{display:none;-moz-transform:scale(1.1);-ms-transform:scale(1.1);-webkit-transform:scale(1.1);transform:scale(1.1)}.is-mobile .content-menu{position:fixed;top:initial;right:0;bottom:0;left:0;padding:.5em 0;max-height:100%;width:100%;background-color:#191c1d;overflow-y:scroll;opacity:0;-moz-transform:translate(0, 100%);-ms-transform:translate(0, 100%);-webkit-transform:translate(0, 100%);transform:translate(0, 100%)}.is-mobile .content-menu button{float:none;margin:0}.is-mobile .menu-close{display:block}.text-direction-rtl .is-mobile li:not(.menu-close) button{text-align:right}.is-mobile #outline-search{right:58px;padding-right:0}.text-direction-rtl .is-mobile #outline-search{right:12px;left:46px}.is-mobile .menu-active .content-menu{opacity:1;-moz-transform:translate(0, 0);-ms-transform:translate(0, 0);-webkit-transform:translate(0, 0);transform:translate(0, 0)}.is-mobile .menu-active .content-menu:before{position:fixed;opacity:1}.is-mobile .video-controls .progress-bar-inner{margin-top:0}.is-mobile .lightbox{bottom:calc(10% + 58px)}.is-mobile .lightbox.lightbox-no-controls{bottom:10%}.is-mobile .lightbox.lightbox-no-controls .option-pane{display:none}.is-mobile .lightbox .slide-controls{-webkit-box-pack:end;-ms-flex-pack:end;-webkit-justify-content:flex-end;-moz-justify-content:flex-end;justify-content:flex-end;float:none}.is-mobile .lightbox .controls-group{float:none;margin:0}.is-mobile .lightbox .option-pane{-webkit-box-direction:normal;-webkit-box-orient:horizontal;-webkit-flex-direction:row;-moz-flex-direction:row;-ms-flex-direction:row;flex-direction:row;right:auto;bottom:auto}.is-mobile .lightbox .option-pane .lightbox-close-btn{display:none}.timer-shown .controls-group{margin-right:0px}}@media only screen and (orientation: portrait){.is-mobile.is-phone .menu-active .content-bg{opacity:1;z-index:9;pointer-events:all}.message-window.timer-prompt-slide,.message-window.invalid-prompt-slide{-moz-transform:translate(-50%, -50%) scale(0.8);-ms-transform:translate(-50%, -50%) scale(0.8);-webkit-transform:translate(-50%, -50%) scale(0.8);transform:translate(-50%, -50%) scale(0.8)}.is-mobile .caption-controls svg.caption-icon{margin-left:0px;margin-top:0px}}@media only screen and (orientation: portrait){.is-mobile.is-phone .exit-btn+.caption-controls .caption-btn{left:-11px}}@media only screen and (orientation: portrait){.is-mobile.is-tablet .menu-handle button:not(.hamburger-btn),.is-mobile.is-tablet .relative-nav button:not(.hamburger-btn){margin-left:10px}.is-mobile.is-tablet .menu-handle button:not(.hamburger-btn) .btn-icon,.is-mobile.is-tablet .menu-handle button:not(.hamburger-btn) svg:not(.caption-icon),.is-mobile.is-tablet .relative-nav button:not(.hamburger-btn) .btn-icon,.is-mobile.is-tablet .relative-nav button:not(.hamburger-btn) svg:not(.caption-icon){display:none}.is-mobile.is-tablet .menu-handle button:not(.hamburger-btn) .text,.is-mobile.is-tablet .relative-nav button:not(.hamburger-btn) .text{position:relative;display:block;left:4px;text-transform:uppercase}.is-mobile.is-tablet .menu-handle button:not(.hamburger-btn):before,.is-mobile.is-tablet .relative-nav button:not(.hamburger-btn):before{width:100% !important;border-radius:3px !important}.is-mobile.is-tablet .menu-handle button:last-child,.is-mobile.is-tablet .relative-nav button:last-child{margin-right:10px}.is-mobile.is-tablet .menu-handle .timer,.is-mobile.is-tablet .relative-nav .timer{margin-left:14px}.is-mobile.is-tablet svg.caption-icon{margin-left:0px;margin-top:0px}.is-mobile.is-tablet .content-menu,.is-mobile.is-tablet .content-menu ul{position:fixed;top:initial;right:initial;bottom:78px;left:20px;max-height:50%;min-width:160px;background-color:#31373a}.is-mobile.is-tablet .content-menu{overflow:visible;opacity:0;padding:0;max-width:160px;-moz-transform:none;-ms-transform:none;-webkit-transform:none;transform:none}.is-mobile.is-tablet .content-menu:before{display:none}.is-mobile.is-tablet .content-menu:after{-moz-transform:rotate(45deg);-ms-transform:rotate(45deg);-webkit-transform:rotate(45deg);transform:rotate(45deg);background-color:inherit;content:"";height:16px;position:absolute;width:16px;bottom:-8px;left:20px;z-index:-1}.is-mobile.is-tablet .content-menu ul{padding:.5em 0;overflow-y:scroll}.is-mobile.is-tablet .content-menu button{float:none;margin:0}.is-mobile.is-tablet .menu-close{display:none}.is-mobile.is-tablet .menu-close+li{margin-top:0}.is-mobile.is-tablet .timer{height:64px}.is-mobile.is-tablet .menu-active .content-menu{bottom:78px;opacity:1;-moz-transform:none;-ms-transform:none;-webkit-transform:none;transform:none}.is-mobile.is-tablet .playback-controls>button .play-icon{position:relative;top:-1px;left:2px}.is-mobile.is-tablet .playback-controls>button .pause-icon{position:relative;top:-1px}.is-mobile.is-tablet:not(.fullscreen-360) .mobile-disabled-orientation-overlay.tablet-portrait{display:none}}
