# Supplementary material for: Family Meeting Training Curriculum: A Multimedia Approach With Real-Time Experiential Learning for Residents
Source: MedEdPORTAL. 2020 Mar 6;16:10883. doi: 10.15766/mep_2374-8265.10883 (PMC7062545; doi:10.15766/mep_2374-8265.10883)
Supplement: Supplementary file 1 — A. Communication Basics.pptx B. Family Meeting E-Learning Project folder C. ICU Resident Orientation.pptx D. Family Meeting Resources Booklet.docx E. FMBS Tool.docx F. Global Self-Efficacy Survey.docx [file mep-16-10883-s001.zip › B. Family Meeting E-Learning Project folder/meta.xml]

<?xml version="1.0" encoding="utf-8"?><meta xmlns:xsi="http://www.w3.org/2001/XMLSchema-instance" xmlns:xsd="http://www.w3.org/2001/XMLSchema"><project id="65GmiTQwO97" courseid="6RkjUEkNRmi_course_id" thumburl="story_content/thumbnail.jpg" title="Family Meeting E-Learning Project " datepublished="2019-08-27T18:14:52" version="1.0.0.0" flashdata="story_content/data.swf" html5data="mobile/data.json" mobiledata="mobile/data.gz" enabledownload="false" duration="About 33 minutes" totalaudio="0" totalvideo="1576644"><description>corrections, "optional" added.</description><keywords /><slidemeta moniker="slide" monikerplural="slides" viewslides="62" slidecountdescription="62 slides" /><author name="mwojnar" email="" website="" /><application name="Articulate Storyline" version="3.6.18134.0" xmlversion="4.0" /></project></meta>
