# Supplementary material for: Family Meeting Training Curriculum: A Multimedia Approach With Real-Time Experiential Learning for Residents
Source: MedEdPORTAL. 2020 Mar 6;16:10883. doi: 10.15766/mep_2374-8265.10883 (PMC7062545; doi:10.15766/mep_2374-8265.10883)
Supplement: Supplementary file 1 — A. Communication Basics.pptx B. Family Meeting E-Learning Project folder C. ICU Resident Orientation.pptx D. Family Meeting Resources Booklet.docx E. FMBS Tool.docx F. Global Self-Efficacy Survey.docx [file mep-16-10883-s001.zip › B. Family Meeting E-Learning Project folder/story_content/frame.xml]

<?xml version="1.0" encoding="utf-8"?>
<bwFrame xmlns:xsi="http://www.w3.org/2001/XMLSchema-instance" xmlns:xsd="http://www.w3.org/2001/XMLSchema" default_layout="pxabnsnfns00000100101" textdirection="ltr" device="false" fontscale="100" kbshortcuts="false" skip_nav_enabled="true" chromeless="false" outputtype="undefined" theme="classic">
  <layouts>
    <layout name="npnxnanbsnfns00000100101" font="Articulate" controllayout="npnxnanbsnfns00000100101" colorscheme="pxabnsnfns00000100101" string_table="pxabnsnfns00000100101" />
    <layout name="pxabnsnfns00000100101" font="Articulate" controllayout="pxabnsnfns00000100101" colorscheme="pxabnsnfns00000100101" string_table="pxabnsnfns00000100101" />
    <layout name="npxnabnsnfns00000100101" font="Articulate" controllayout="npxnabnsnfns00000100101" colorscheme="pxabnsnfns00000100101" string_table="pxabnsnfns00000100101" />
    <layout name="npnxnanbnsnfns00000100101" font="Articulate" controllayout="npnxnanbnsnfns00000100101" colorscheme="pxabnsnfns00000100101" string_table="pxabnsnfns00000100101" />
    <layout name="pxabnsnfns00000100100" font="Articulate" controllayout="pxabnsnfns00000100100" colorscheme="pxabnsnfns00000100101" string_table="pxabnsnfns00000100101" />
    <layout name="pxnanbnsnfns00000100101" font="Articulate" controllayout="pxnanbnsnfns00000100101" colorscheme="pxabnsnfns00000100101" string_table="pxabnsnfns00000100101" />
  </layouts>
  <control_options>
    <optiongroups>
      <optiongroup name="sidebaroptions">
        <options>
          <option name="title_enabled" value="true">
            <options>
              <option name="title_text" value="Family Meeting E-Learning Project " />
            </options>
          </option>
          <option name="logo_enabled" value="false">
            <options />
          </option>
          <option name="sidebar_enabled" value="false">
            <options>
              <option name="sidebarpos" value="left" />
            </options>
          </option>
          <optionlist name="tabs">
            <listitems>
              <listitem name="resources" value="true" group="linkright" />
              <listitem name="outline" value="false" group="sidebar" />
              <listitem name="glossary" value="false" group="sidebar" />
              <listitem name="transcript" value="false" group="sidebar" />
            </listitems>
          </optionlist>
          <option name="time_enabled" value="false">
            <options>
              <option name="time_format" value="totalelapsed" />
            </options>
          </option>
          <option name="video_enabled" value="false">
            <options>
              <option name="height" value="135" />
            </options>
          </option>
        </options>
      </optiongroup>
      <optiongroup name="menuoptions">
        <options>
          <option name="flow" value="free" />
          <option name="wraplistitems" value="false" />
          <option name="tooltips" value="true" />
          <option name="autocollapse" value="true" />
          <option name="autonumber" value="false" />
          <option name="enableresultsicons" value="false" />
        </options>
      </optiongroup>
      <optiongroup name="controls">
        <options>
          <option name="volume" value="true" />
          <option name="seekbar" value="false">
            <options>
              <option name="readonly" value="false" />
              <option name="readonlyOnce" value="false" />
            </options>
          </option>
          <option name="search" value="false" />
          <option name="closed_captions" value="true">
            <options>
              <option name="font" value="Open Sans" />
            </options>
          </option>
          <option name="pauseplay" value="false" />
          <option name="replay" value="false" />
        </options>
      </optiongroup>
      <optiongroup name="bottombaroptions">
        <options>
          <option name="bottombar_enabled" value="true" />
        </options>
      </optiongroup>
    </optiongroups>
  </control_options>
  <control_layouts>
    <control_layout name="npnxnanbsnfns00000100101">
      <control name="volume" enabled="true" />
      <control name="seekbar" enabled="false" />
      <control name="replay" enabled="false" />
      <control name="pauseplay" enabled="false" />
      <control name="logo" enabled="false" />
      <control name="previous" enabled="false" />
      <control name="next" enabled="false" />
      <control name="swipeleft" enabled="false" />
      <control name="swiperight" enabled="false" />
      <control name="submit" enabled="true" />
      <control name="finish" enabled="false" />
      <control name="submitall" enabled="false" />
      <control name="resources" enabled="true" />
      <control name="glossary" enabled="false" />
      <control name="transcript" enabled="false" />
      <control name="outline" enabled="false">
        <controls>
          <control name="search" enabled="false" />
        </controls>
      </control>
      <control name="close_btn" enabled="true" />
    </control_layout>
    <control_layout name="pxabnsnfns00000100101">
      <control name="volume" enabled="true" />
      <control name="seekbar" enabled="false" />
      <control name="replay" enabled="false" />
      <control name="pauseplay" enabled="false" />
      <control name="logo" enabled="false" />
      <control name="previous" enabled="true" />
      <control name="next" enabled="true" />
      <control name="swipeleft" enabled="true" />
      <control name="swiperight" enabled="true" />
      <control name="submit" enabled="false" />
      <control name="finish" enabled="false" />
      <control name="submitall" enabled="false" />
      <control name="resources" enabled="true" />
      <control name="glossary" enabled="false" />
      <control name="transcript" enabled="false" />
      <control name="outline" enabled="false">
        <controls>
          <control name="search" enabled="false" />
        </controls>
      </control>
      <control name="close_btn" enabled="true" />
    </control_layout>
    <control_layout name="npxnabnsnfns00000100101">
      <control name="volume" enabled="true" />
      <control name="seekbar" enabled="false" />
      <control name="replay" enabled="false" />
      <control name="pauseplay" enabled="false" />
      <control name="logo" enabled="false" />
      <control name="previous" enabled="false" />
      <control name="next" enabled="true" />
      <control name="swipeleft" enabled="false" />
      <control name="swiperight" enabled="true" />
      <control name="submit" enabled="false" />
      <control name="finish" enabled="false" />
      <control name="submitall" enabled="false" />
      <control name="resources" enabled="true" />
      <control name="glossary" enabled="false" />
      <control name="transcript" enabled="false" />
      <control name="outline" enabled="false">
        <controls>
          <control name="search" enabled="false" />
        </controls>
      </control>
      <control name="close_btn" enabled="true" />
    </control_layout>
    <control_layout name="npnxnanbnsnfns00000100101">
      <control name="volume" enabled="true" />
      <control name="seekbar" enabled="false" />
      <control name="replay" enabled="false" />
      <control name="pauseplay" enabled="false" />
      <control name="logo" enabled="false" />
      <control name="previous" enabled="false" />
      <control name="next" enabled="false" />
      <control name="swipeleft" enabled="false" />
      <control name="swiperight" enabled="false" />
      <control name="submit" enabled="false" />
      <control name="finish" enabled="false" />
      <control name="submitall" enabled="false" />
      <control name="resources" enabled="true" />
      <control name="glossary" enabled="false" />
      <control name="transcript" enabled="false" />
      <control name="outline" enabled="false">
        <controls>
          <control name="search" enabled="false" />
        </controls>
      </control>
      <control name="close_btn" enabled="true" />
    </control_layout>
    <control_layout name="pxabnsnfns00000100100">
      <control name="volume" enabled="true" />
      <control name="seekbar" enabled="false" />
      <control name="replay" enabled="false" />
      <control name="pauseplay" enabled="false" />
      <control name="logo" enabled="false" />
      <control name="previous" enabled="true" />
      <control name="next" enabled="true" />
      <control name="swipeleft" enabled="true" />
      <control name="swiperight" enabled="true" />
      <control name="submit" enabled="false" />
      <control name="finish" enabled="false" />
      <control name="submitall" enabled="false" />
      <control name="resources" enabled="true" />
      <control name="glossary" enabled="false" />
      <control name="transcript" enabled="false" />
      <control name="outline" enabled="false">
        <controls>
          <control name="search" enabled="false" />
        </controls>
      </control>
      <control name="close_btn" enabled="false" />
    </control_layout>
    <control_layout name="pxnanbnsnfns00000100101">
      <control name="volume" enabled="true" />
      <control name="seekbar" enabled="false" />
      <control name="replay" enabled="false" />
      <control name="pauseplay" enabled="false" />
      <control name="logo" enabled="false" />
      <control name="previous" enabled="true" />
      <control name="next" enabled="true" />
      <control name="swipeleft" enabled="false" />
      <control name="swiperight" enabled="false" />
      <control name="submit" enabled="false" />
      <control name="finish" enabled="false" />
      <control name="submitall" enabled="false" />
      <control name="resources" enabled="true" />
      <control name="glossary" enabled="false" />
      <control name="transcript" enabled="false" />
      <control name="outline" enabled="false">
        <controls>
          <control name="search" enabled="false" />
        </controls>
      </control>
      <control name="close_btn" enabled="true" />
    </control_layout>
  </control_layouts>
  <colorschemes>
    <colorscheme name="pxabnsnfns00000100101">
      <color_group name="timer">
        <group_colors>
          <color name="duration">
            <fill type="linear" rotation="90">
              <colors>
                <color rgb="0x00D7FF" alpha="100" stop="0" />
                <color rgb="0x00ABFF" alpha="100" stop="255" />
              </colors>
            </fill>
          </color>
          <color name="elapsed">
            <fill type="linear" rotation="90">
              <colors>
                <color rgb="0xFEE347" alpha="100" stop="0" />
                <color rgb="0xFCCC2A" alpha="100" stop="255" />
              </colors>
            </fill>
          </color>
          <color name="stroke">
            <fill type="linear" rotation="90">
              <colors>
                <color rgb="0xC7C7C7" alpha="100" stop="0" />
              </colors>
            </fill>
          </color>
          <color name="inner">
            <fill type="linear" rotation="90">
              <colors>
                <color rgb="0xFFFFFF" alpha="100" stop="0" />
              </colors>
            </fill>
          </color>
          <color name="text">
            <fill type="linear" rotation="90">
              <colors>
                <color rgb="0x555555" alpha="100" stop="0" />
              </colors>
            </fill>
          </color>
        </group_colors>
      </color_group>
      <color_group name="window">
        <group_colors>
          <color name="text">
            <fill type="linear" rotation="90">
              <colors>
                <color rgb="0x555555" alpha="100" stop="0" />
              </colors>
            </fill>
          </color>
          <color name="inner">
            <fill type="linear" rotation="90">
              <colors>
                <color rgb="0xEAEAEA" alpha="100" stop="0" />
                <color rgb="0xCFCFCF" alpha="100" stop="255" />
              </colors>
            </fill>
          </color>
          <color name="bg">
            <fill type="linear" rotation="90">
              <colors>
                <color rgb="0xF3F3F3" alpha="100" stop="0" />
              </colors>
            </fill>
          </color>
          <color name="diva">
            <fill type="linear" rotation="90">
              <colors>
                <color rgb="0xF7F7F7" alpha="100" stop="0" />
              </colors>
            </fill>
          </color>
          <color name="divb">
            <fill type="linear" rotation="90">
              <colors>
                <color rgb="0xD3D3D3" alpha="100" stop="0" />
              </colors>
            </fill>
          </color>
          <color name="shadow">
            <fill type="linear" rotation="90">
              <colors>
                <color rgb="0x000000" alpha="20" stop="0" />
              </colors>
            </fill>
          </color>
        </group_colors>
      </color_group>
      <color_group name="editor">
        <group_colors>
          <color name="slide_text">
            <fill type="linear" rotation="90">
              <colors>
                <color rgb="0x555555" alpha="100" stop="0" />
              </colors>
            </fill>
          </color>
          <color name="html_text">
            <fill type="linear" rotation="90">
              <colors>
                <color rgb="0x444444" alpha="100" stop="0" />
              </colors>
            </fill>
          </color>
          <color name="btn_bg">
            <fill type="linear" rotation="90">
              <colors>
                <color rgb="0xF5F5F5" alpha="100" stop="0" />
                <color rgb="0xC7C7C7" alpha="100" stop="255" />
              </colors>
            </fill>
          </color>
          <color name="btn_hover">
            <fill type="linear" rotation="90">
              <colors>
                <color rgb="0xF2F2F2" alpha="100" stop="0" />
                <color rgb="0xAFAFAF" alpha="100" stop="255" />
              </colors>
            </fill>
          </color>
          <color name="btn_down">
            <fill type="linear" rotation="90">
              <colors>
                <color rgb="0xC7C7C7" alpha="100" stop="0" />
                <color rgb="0xF4F4F4" alpha="100" stop="255" />
              </colors>
            </fill>
          </color>
          <color name="btn_border">
            <fill type="linear" rotation="90">
              <colors>
                <color rgb="0xB1B1B1" alpha="100" stop="0" />
              </colors>
            </fill>
          </color>
          <color name="btn_text">
            <fill type="linear" rotation="90">
              <colors>
                <color rgb="0x353535" alpha="100" stop="0" />
              </colors>
            </fill>
          </color>
          <color name="btn_text_shadow">
            <fill type="linear" rotation="90">
              <colors>
                <color rgb="0xF0F0F0" alpha="100" stop="0" />
              </colors>
            </fill>
          </color>
        </group_colors>
      </color_group>
      <color_group name="listitem">
        <group_colors>
          <color name="selected_text">
            <fill type="linear" rotation="90">
              <colors>
                <color rgb="0x353535" alpha="100" stop="0" />
              </colors>
            </fill>
          </color>
          <color name="lines">
            <fill type="linear" rotation="90">
              <colors>
                <color rgb="0xDFDFDF" alpha="100" stop="0" />
              </colors>
            </fill>
          </color>
          <color name="hover">
            <fill type="linear" rotation="90">
              <colors>
                <color rgb="0xE6E6E6" alpha="100" stop="0" />
              </colors>
            </fill>
          </color>
          <color name="viewed">
            <fill type="linear" rotation="90">
              <colors>
                <color rgb="0x909090" alpha="100" stop="0" />
              </colors>
            </fill>
          </color>
          <color name="text">
            <fill type="linear" rotation="90">
              <colors>
                <color rgb="0x353535" alpha="100" stop="0" />
              </colors>
            </fill>
          </color>
          <color name="selected">
            <fill type="linear" rotation="90">
              <colors>
                <color rgb="0xC0E2F1" alpha="100" stop="0" />
              </colors>
            </fill>
          </color>
          <color name="shadow">
            <fill type="linear" rotation="90">
              <colors>
                <color rgb="0xFFFFFF" alpha="100" stop="0" />
              </colors>
            </fill>
          </color>
        </group_colors>
      </color_group>
      <color_group name="base">
        <group_colors>
          <color name="text">
            <fill type="linear" rotation="90">
              <colors>
                <color rgb="0x555555" alpha="100" stop="0" />
              </colors>
            </fill>
          </color>
          <color name="diva">
            <fill type="linear" rotation="90">
              <colors>
                <color rgb="0xD3D3D3" alpha="100" stop="0" />
              </colors>
            </fill>
          </color>
          <color name="divb">
            <fill type="linear" rotation="90">
              <colors>
                <color rgb="0xF7F7F7" alpha="100" stop="0" />
              </colors>
            </fill>
          </color>
          <color name="bg">
            <fill type="linear" rotation="90">
              <colors>
                <color rgb="0xE9E9E9" alpha="100" stop="0" />
                <color rgb="0xCFCFCF" alpha="100" stop="255" />
              </colors>
            </fill>
          </color>
          <color name="border">
            <fill type="linear" rotation="90">
              <colors>
                <color rgb="0xE9E9E9" alpha="100" stop="0" />
                <color rgb="0xF3F3F3" alpha="100" stop="255" />
              </colors>
            </fill>
          </color>
          <color name="menu_shade">
            <fill type="linear" rotation="90">
              <colors>
                <color rgb="0xDBDBDB" alpha="100" stop="0" />
                <color rgb="0xC3C3C3" alpha="100" stop="255" />
              </colors>
            </fill>
          </color>
          <color name="slide_bg">
            <fill type="linear" rotation="90">
              <colors>
                <color rgb="0xE9E9E9" alpha="100" stop="0" />
                <color rgb="0xCFCFCF" alpha="100" stop="255" />
              </colors>
            </fill>
          </color>
        </group_colors>
      </color_group>
      <color_group name="button">
        <group_colors>
          <color name="btn_bg">
            <fill type="linear" rotation="90">
              <colors>
                <color rgb="0xF5F5F5" alpha="100" stop="0" />
                <color rgb="0xC7C7C7" alpha="100" stop="255" />
              </colors>
            </fill>
          </color>
          <color name="btn_hover">
            <fill type="linear" rotation="90">
              <colors>
                <color rgb="0xF2F2F2" alpha="100" stop="0" />
                <color rgb="0xAFAFAF" alpha="100" stop="255" />
              </colors>
            </fill>
          </color>
          <color name="btn_down">
            <fill type="linear" rotation="90">
              <colors>
                <color rgb="0xC7C7C7" alpha="100" stop="0" />
                <color rgb="0xF4F4F4" alpha="100" stop="255" />
              </colors>
            </fill>
          </color>
          <color name="btn_border">
            <fill type="linear" rotation="90">
              <colors>
                <color rgb="0xB1B1B1" alpha="100" stop="0" />
              </colors>
            </fill>
          </color>
          <color name="btn_text">
            <fill type="linear" rotation="90">
              <colors>
                <color rgb="0x353535" alpha="100" stop="0" />
              </colors>
            </fill>
          </color>
          <color name="btn_text_shadow">
            <fill type="linear" rotation="90">
              <colors>
                <color rgb="0xF0F0F0" alpha="100" stop="0" />
              </colors>
            </fill>
          </color>
          <color name="btn_icon_color">
            <fill type="linear" rotation="90">
              <colors>
                <color rgb="0x353535" alpha="100" stop="0" />
              </colors>
            </fill>
          </color>
          <color name="btn_glow">
            <fill type="linear" rotation="90">
              <colors>
                <color rgb="0xCFCFCF" alpha="100" stop="0" />
              </colors>
            </fill>
          </color>
        </group_colors>
      </color_group>
      <color_group name="checkbox">
        <group_colors>
          <color name="border">
            <fill type="linear" rotation="90">
              <colors>
                <color rgb="0xB8B8B8" alpha="100" stop="0" />
              </colors>
            </fill>
          </color>
          <color name="bg">
            <fill type="linear" rotation="90">
              <colors>
                <color rgb="0xFFFFFF" alpha="100" stop="0" />
              </colors>
            </fill>
          </color>
          <color name="check">
            <fill type="linear" rotation="90">
              <colors>
                <color rgb="0x33CC00" alpha="100" stop="0" />
              </colors>
            </fill>
          </color>
          <color name="text">
            <fill type="linear" rotation="90">
              <colors>
                <color rgb="0x444444" alpha="100" stop="0" />
              </colors>
            </fill>
          </color>
          <color name="hover">
            <fill type="linear" rotation="90">
              <colors>
                <color rgb="0x6BF8FF" alpha="100" stop="0" />
              </colors>
            </fill>
          </color>
        </group_colors>
      </color_group>
      <color_group name="logo">
        <group_colors>
          <color name="bg">
            <fill type="linear" rotation="90">
              <colors>
                <color rgb="0xFFFFFF" alpha="100" stop="0" />
              </colors>
            </fill>
          </color>
          <color name="shadow">
            <fill type="linear" rotation="90">
              <colors>
                <color rgb="0xB8B8B8" alpha="100" stop="0" />
              </colors>
            </fill>
          </color>
        </group_colors>
      </color_group>
      <color_group name="menu">
        <group_colors>
          <color name="bg">
            <fill type="linear" rotation="90">
              <colors>
                <color rgb="0xF3F3F3" alpha="100" stop="0" />
              </colors>
            </fill>
          </color>
          <color name="shadow">
            <fill type="linear" rotation="90">
              <colors>
                <color rgb="0xB8B8B8" alpha="100" stop="0" />
              </colors>
            </fill>
          </color>
        </group_colors>
      </color_group>
      <color_group name="scrollarea">
        <group_colors>
          <color name="bg">
            <fill type="linear" rotation="0">
              <colors>
                <color rgb="0xDEDEDE" alpha="100" stop="0" />
                <color rgb="0xE8E8E8" alpha="100" stop="128" />
              </colors>
            </fill>
          </color>
          <color name="border">
            <fill type="linear" rotation="90">
              <colors>
                <color rgb="0xF6F6F6" alpha="100" stop="0" />
                <color rgb="0xF3F3F3" alpha="100" stop="255" />
              </colors>
            </fill>
          </color>
          <color name="button_bg">
            <fill type="linear" rotation="90">
              <colors>
                <color rgb="0xC4C4C4" alpha="100" stop="0" />
                <color rgb="0xB2B2B2" alpha="100" stop="255" />
              </colors>
            </fill>
          </color>
          <color name="button_inner">
            <fill type="linear" rotation="90">
              <colors>
                <color rgb="0xCBCBCB" alpha="100" stop="0" />
                <color rgb="0xBABABA" alpha="100" stop="255" />
              </colors>
            </fill>
          </color>
          <color name="button_border">
            <fill type="linear" rotation="90">
              <colors>
                <color rgb="0xB8B8B8" alpha="100" stop="0" />
              </colors>
            </fill>
          </color>
          <color name="icons">
            <fill type="linear" rotation="90">
              <colors>
                <color rgb="0x555555" alpha="100" stop="0" />
              </colors>
            </fill>
          </color>
          <color name="shadow">
            <fill type="linear" rotation="90">
              <colors>
                <color rgb="0xD9D9D9" alpha="100" stop="0" />
              </colors>
            </fill>
          </color>
          <color name="detaila">
            <fill type="linear" rotation="90">
              <colors>
                <color rgb="0xA7A7A7" alpha="100" stop="0" />
              </colors>
            </fill>
          </color>
          <color name="detailb">
            <fill type="linear" rotation="90">
              <colors>
                <color rgb="0xCFCFCF" alpha="100" stop="0" />
              </colors>
            </fill>
          </color>
        </group_colors>
      </color_group>
      <color_group name="searchinput">
        <group_colors>
          <color name="bg">
            <fill type="linear" rotation="90">
              <colors>
                <color rgb="0xDFDFDF" alpha="100" stop="0" />
              </colors>
            </fill>
          </color>
          <color name="border">
            <fill type="linear" rotation="90">
              <colors>
                <color rgb="0xADADAD" alpha="100" stop="0" />
                <color rgb="0xFAFAFA" alpha="100" stop="255" />
              </colors>
            </fill>
          </color>
          <color name="icon">
            <fill type="linear" rotation="90">
              <colors>
                <color rgb="0x8A8A8A" alpha="100" stop="0" />
              </colors>
            </fill>
          </color>
          <color name="button_hover">
            <fill type="linear" rotation="90">
              <colors>
                <color rgb="0xF5F5F5" alpha="100" stop="0" />
                <color rgb="0xC7C7C7" alpha="100" stop="255" />
              </colors>
            </fill>
          </color>
          <color name="hover_glow">
            <fill type="linear" rotation="90">
              <colors>
                <color rgb="0x6BF8FF" alpha="100" stop="0" />
              </colors>
            </fill>
          </color>
          <color name="search_text">
            <fill type="linear" rotation="90">
              <colors>
                <color rgb="0x8A8A8A" alpha="100" stop="0" />
              </colors>
            </fill>
          </color>
          <color name="bg_active">
            <fill type="linear" rotation="90">
              <colors>
                <color rgb="0xFAFAFA" alpha="100" stop="0" />
              </colors>
            </fill>
          </color>
          <color name="text_active">
            <fill type="linear" rotation="90">
              <colors>
                <color rgb="0x333333" alpha="100" stop="0" />
              </colors>
            </fill>
          </color>
        </group_colors>
      </color_group>
      <color_group name="seekcontrol">
        <group_colors>
          <color name="bg">
            <fill type="linear" rotation="90">
              <colors>
                <color rgb="0xF5F5F5" alpha="100" stop="0" />
                <color rgb="0xC7C7C7" alpha="100" stop="255" />
              </colors>
            </fill>
          </color>
          <color name="border">
            <fill type="linear" rotation="90">
              <colors>
                <color rgb="0xB1B1B1" alpha="100" stop="0" />
              </colors>
            </fill>
          </color>
          <color name="text_color">
            <fill type="linear" rotation="90">
              <colors>
                <color rgb="0x000000" alpha="100" stop="0" />
              </colors>
            </fill>
          </color>
          <color name="seek_border">
            <fill type="linear" rotation="90">
              <colors>
                <color rgb="0xB8B8B8" alpha="100" stop="0" />
                <color rgb="0xEEEEEE" alpha="100" stop="255" />
              </colors>
            </fill>
          </color>
          <color name="seek_bg">
            <fill type="linear" rotation="90">
              <colors>
                <color rgb="0xE7E7E7" alpha="100" stop="0" />
              </colors>
            </fill>
          </color>
          <color name="seek_position">
            <fill type="linear" rotation="90">
              <colors>
                <color rgb="0xFFFFFF" alpha="100" stop="0" />
              </colors>
            </fill>
          </color>
          <color name="btn_icon_color">
            <fill type="linear" rotation="90">
              <colors>
                <color rgb="0x2D2D2D" alpha="100" stop="0" />
              </colors>
            </fill>
          </color>
          <color name="btn_icon_hover">
            <fill type="linear" rotation="90">
              <colors>
                <color rgb="0x555555" alpha="100" stop="0" />
              </colors>
            </fill>
          </color>
          <color name="btn_icon_shadow">
            <fill type="linear" rotation="90">
              <colors>
                <color rgb="0xF0F0F0" alpha="100" stop="0" />
              </colors>
            </fill>
          </color>
        </group_colors>
      </color_group>
      <color_group name="tabs">
        <group_colors>
          <color name="bg">
            <fill type="linear" rotation="90">
              <colors>
                <color rgb="0xF3F3F3" alpha="100" stop="0" />
              </colors>
            </fill>
          </color>
          <color name="text">
            <fill type="linear" rotation="90">
              <colors>
                <color rgb="0x555555" alpha="100" stop="0" />
              </colors>
            </fill>
          </color>
          <color name="selected">
            <fill type="linear" rotation="90">
              <colors>
                <color rgb="0x333333" alpha="100" stop="0" />
              </colors>
            </fill>
          </color>
          <color name="hover">
            <fill type="linear" rotation="90">
              <colors>
                <color rgb="0x333333" alpha="100" stop="0" />
              </colors>
            </fill>
          </color>
          <color name="shadow">
            <fill type="linear" rotation="90">
              <colors>
                <color rgb="0xF0F0F0" alpha="100" stop="0" />
              </colors>
            </fill>
          </color>
        </group_colors>
      </color_group>
      <color_group name="transcript">
        <group_colors>
          <color name="div">
            <fill type="linear" rotation="90">
              <colors>
                <color rgb="0xE1E1E1" alpha="100" stop="0" />
              </colors>
            </fill>
          </color>
          <color name="heading_text">
            <fill type="linear" rotation="90">
              <colors>
                <color rgb="0x444444" alpha="100" stop="0" />
              </colors>
            </fill>
          </color>
        </group_colors>
      </color_group>
      <color_group name="outline">
        <group_colors>
          <color name="diva">
            <fill type="linear" rotation="90">
              <colors>
                <color rgb="0xC6C6C6" alpha="100" stop="0" />
              </colors>
            </fill>
          </color>
          <color name="divb">
            <fill type="linear" rotation="90">
              <colors>
                <color rgb="0xF9F9F9" alpha="100" stop="0" />
              </colors>
            </fill>
          </color>
          <color name="divc">
            <fill type="linear" rotation="90">
              <colors>
                <color rgb="0xE1E1E1" alpha="100" stop="0" />
              </colors>
            </fill>
          </color>
          <color name="icon_color">
            <fill type="linear" rotation="90">
              <colors>
                <color rgb="0xFF0000" alpha="100" stop="0" />
              </colors>
            </fill>
          </color>
          <color name="search_text">
            <fill type="linear" rotation="90">
              <colors>
                <color rgb="0x444444" alpha="100" stop="0" />
              </colors>
            </fill>
          </color>
          <color name="search_hover">
            <fill type="linear" rotation="90">
              <colors>
                <color rgb="0x0000EE" alpha="100" stop="0" />
              </colors>
            </fill>
          </color>
        </group_colors>
      </color_group>
      <color_group name="resource">
        <group_colors>
          <color name="separator">
            <fill type="linear" rotation="90">
              <colors>
                <color rgb="0xE0E0E0" alpha="100" stop="0" />
              </colors>
            </fill>
          </color>
        </group_colors>
      </color_group>
      <color_group name="glossary">
        <group_colors>
          <color name="selected_text">
            <fill type="linear" rotation="90">
              <colors>
                <color rgb="0x353535" alpha="100" stop="0" />
              </colors>
            </fill>
          </color>
          <color name="selected">
            <fill type="linear" rotation="90">
              <colors>
                <color rgb="0xC0E2F1" alpha="100" stop="0" />
              </colors>
            </fill>
          </color>
          <color name="text">
            <fill type="linear" rotation="90">
              <colors>
                <color rgb="0x353535" alpha="100" stop="0" />
              </colors>
            </fill>
          </color>
          <color name="hover">
            <fill type="linear" rotation="90">
              <colors>
                <color rgb="0xE6E6E6" alpha="100" stop="0" />
              </colors>
            </fill>
          </color>
          <color name="diva">
            <fill type="linear" rotation="90">
              <colors>
                <color rgb="0xE2E2E2" alpha="100" stop="0" />
              </colors>
            </fill>
          </color>
          <color name="divb">
            <fill type="linear" rotation="90">
              <colors>
                <color rgb="0xE2E2E2" alpha="100" stop="0" />
              </colors>
            </fill>
          </color>
          <color name="divc">
            <fill type="linear" rotation="90">
              <colors>
                <color rgb="0xFAFAFA" alpha="100" stop="0" />
              </colors>
            </fill>
          </color>
          <color name="bg">
            <fill type="linear" rotation="90">
              <colors>
                <color rgb="0xE7E7E7" alpha="100" stop="0" />
              </colors>
            </fill>
          </color>
          <color name="heading_text">
            <fill type="linear" rotation="90">
              <colors>
                <color rgb="0x444444" alpha="100" stop="0" />
              </colors>
            </fill>
          </color>
        </group_colors>
      </color_group>
      <color_group name="volume">
        <group_colors>
          <color name="thumb_border">
            <fill type="linear" rotation="90">
              <colors>
                <color rgb="0xA5A5A5" alpha="100" stop="0" />
              </colors>
            </fill>
          </color>
          <color name="thumb_inner">
            <fill type="linear" rotation="90">
              <colors>
                <color rgb="0xD4D4D4" alpha="100" stop="0" />
              </colors>
            </fill>
          </color>
          <color name="thumb_bg">
            <fill type="linear" rotation="90">
              <colors>
                <color rgb="0xC8C8C8" alpha="100" stop="0" />
              </colors>
            </fill>
          </color>
          <color name="slider_border">
            <fill type="linear" rotation="90">
              <colors>
                <color rgb="0xF2F2F2" alpha="100" stop="0" />
              </colors>
            </fill>
          </color>
          <color name="slider_bg">
            <fill type="linear" rotation="90">
              <colors>
                <color rgb="0xBCBCBC" alpha="100" stop="0" />
                <color rgb="0xBCBCBC" alpha="100" stop="128" />
                <color rgb="0xC3C3C3" alpha="100" stop="255" />
              </colors>
            </fill>
          </color>
        </group_colors>
      </color_group>
      <color_group name="HTML">
        <group_colors>
          <color name="htmlpage_bg_color">
            <fill type="linear" rotation="90">
              <colors>
                <color rgb="0xFFFFFF" alpha="100" stop="0" />
              </colors>
            </fill>
          </color>
        </group_colors>
      </color_group>
    </colorscheme>
  </colorschemes>
  <string_tables>
    <string_table name="pxabnsnfns00000100101">
      <string id="acc_active">active</string>
      <string id="check_include">Check to include</string>
      <string id="clear">Clear and return to Menu</string>
      <string id="close">Close</string>
      <string id="acc_closed_captions">Closed captions. Press the spacebar to toggle captions on and off.</string>
      <string id="continue">Continue</string>
      <string id="continueresponsive">Continue</string>
      <string id="exit">Exit</string>
      <string id="filter">Filter</string>
      <string id="finish">FINISH</string>
      <string id="acc_finish">finish</string>
      <string id="definition">Definition</string>
      <string id="acc_definition">definition</string>
      <string id="glossary">Glossary</string>
      <string id="terms">Terms</string>
      <string id="outline">Menu</string>
      <string id="disabled_orientation">Please rotate your device</string>
      <string id="next">NEXT</string>
      <string id="acc_next">next</string>
      <string id="transcript_chk">Notes</string>
      <string id="transcript">Notes</string>
      <string id="bio">Bio</string>
      <string id="more_info">More info</string>
      <string id="closed_captions">Captions</string>
      <string id="acc_pause">pause</string>
      <string id="acc_play">play</string>
      <string id="send_an_email">Send an email</string>
      <string id="prev">PREV</string>
      <string id="acc_previous">previous</string>
      <string id="question_list">Question List</string>
      <string id="acc_replay">replay</string>
      <string id="resources">Resources</string>
      <string id="acc_resources">resources</string>
      <string id="restart">Restart</string>
      <string id="resume">Resume</string>
      <string id="search">Search...</string>
      <string id="acc_search_input">search</string>
      <string id="search_in">Search in:</string>
      <string id="search_results">Search Results</string>
      <string id="acc_skipnavigation">Skip navigation. Press enter to return to the slide.</string>
      <string id="slide_text_chk">Slide Text</string>
      <string id="submitall">SUBMIT ALL</string>
      <string id="acc_submitall">submit all</string>
      <string id="submit">SUBMIT</string>
      <string id="acc_submit">submit</string>
      <string id="acc_volume">volume</string>
    </string_table>
  </string_tables>
  <fonts>
    <font name="Articulate">
      <files>
        <file bold="true" italic="false" />
        <file bold="false" italic="false" />
      </files>
    </font>
  </fonts>
  <sounds enabled="true" />
  <nav_data>
    <outline>
      <links>
        <slidelink slideid="_player.5t51OL0L5Xe" displaytext="Welcome" expand="false" type="slide">
          <links>
            <slidelink slideid="_player.5t51OL0L5Xe.6XlehK9eJEX" displaytext="Introduction" expand="false" type="slide" />
            <slidelink slideid="_player.5t51OL0L5Xe.6dmtCIfItZE" displaytext="Welcome to our Family Meeting tutorial.&#xA;&#xA;Several vignettes follow followed by a question. You will be asked to respond. The scenario will unfold depending on your choices. " expand="false" type="slide" />
            <slidelink slideid="_player.5t51OL0L5Xe.63QjQKvpthZ" displaytext="Untitled Slide" expand="false" type="slide" />
            <slidelink slideid="_player.5t51OL0L5Xe.5zEvmCMdgbz" displaytext="Untitled Slide" expand="false" type="slide" />
          </links>
        </slidelink>
        <slidelink slideid="_player.5r3zWD1W4L5" displaytext="Case 1" expand="false" type="slide">
          <links>
            <slidelink slideid="_player.5r3zWD1W4L5.6L3cqmJCEFu" displaytext="Case 1" expand="false" type="slide" />
            <slidelink slideid="_player.5r3zWD1W4L5.68JaqFPwAh0" displaytext="Background Info" expand="false" type="slide" />
            <slidelink slideid="_player.5r3zWD1W4L5.6PZgAi8i3jQ" displaytext="Introduction tape" expand="false" type="slide" />
            <slidelink slideid="_player.5r3zWD1W4L5.6XM9MmYib0n" displaytext="Make a choice" expand="false" type="slide" />
            <slidelink slideid="_player.5r3zWD1W4L5.5ghCUsHG6uB" displaytext="You take in his response and you say:" expand="false" type="slide" />
            <slidelink slideid="_player.5r3zWD1W4L5.6ZTVWr5w1aG" displaytext="Blow Up" expand="false" type="slide" />
            <slidelink slideid="_player.5r3zWD1W4L5.62ekrhTV4dm" displaytext="Calming Down" expand="false" type="slide" />
            <slidelink slideid="_player.5r3zWD1W4L5.5Xq9oKmEDZN" displaytext="Medical Review" expand="false" type="slide" />
            <slidelink slideid="_player.5r3zWD1W4L5.5bkLGB1hM9w" displaytext="Angry but settles" expand="false" type="slide" />
            <slidelink slideid="_player.5r3zWD1W4L5.6JDmWuMSK8T" displaytext="Now that you've heard the son's response, would you change your original response?" expand="false" type="slide" />
            <slidelink slideid="_player.5r3zWD1W4L5.5zjQhvgFDSy" displaytext="Now that you've heard the son's response, would you change your original response?" expand="false" type="slide" />
            <slidelink slideid="_player.5r3zWD1W4L5.6DS8dK0UWoz" displaytext="Now that you've heard the son's response, would you change your original response?" expand="false" type="slide" />
            <slidelink slideid="_player.5r3zWD1W4L5.5sC3fqpHDcA" displaytext="Now that you've heard the son's response, would you change your original response?" expand="false" type="slide" />
            <slidelink slideid="_player.5r3zWD1W4L5.6YqL9cqxNQ8" displaytext="Change response?" expand="false" type="slide" />
            <slidelink slideid="_player.5r3zWD1W4L5.5nmDJSPvux7" displaytext="Change response?" expand="false" type="slide" />
            <slidelink slideid="_player.5r3zWD1W4L5.6GohpLJwD5I" displaytext="Change response?" expand="false" type="slide" />
            <slidelink slideid="_player.5r3zWD1W4L5.5uDvVyI7IWQ" displaytext="Change response?" expand="false" type="slide" />
            <slidelink slideid="_player.5r3zWD1W4L5.63DK7nsEcug" displaytext="Review of Techniques" expand="false" type="slide" />
          </links>
        </slidelink>
        <slidelink slideid="_player.6824FpEWIVd" displaytext="Case 2" expand="false" type="slide">
          <links>
            <slidelink slideid="_player.6824FpEWIVd.64ULKMIGC7v" displaytext="Case 2" expand="false" type="slide" />
            <slidelink slideid="_player.6824FpEWIVd.62vYXfaXScK" displaytext="Background Info" expand="false" type="slide" />
            <slidelink slideid="_player.6824FpEWIVd.6RzCiWl0J12" displaytext="Case 2 Intro" expand="false" type="slide" />
            <slidelink slideid="_player.6824FpEWIVd.6UW60BKMMZq" displaytext="What do you want to say next?" expand="false" type="slide" />
            <slidelink slideid="_player.6824FpEWIVd.6rPG7QapW1p" displaytext="Chemo's Not a Good Idea" expand="false" type="slide" />
            <slidelink slideid="_player.6824FpEWIVd.658noRfGZOR" displaytext="Understanding" expand="false" type="slide" />
            <slidelink slideid="_player.6824FpEWIVd.5xjLYZdrs2Q" displaytext="How would you respond?" expand="false" type="slide" />
            <slidelink slideid="_player.6824FpEWIVd.6Vg7D9pvyP3" displaytext="Two examples" expand="false" type="slide" />
            <slidelink slideid="_player.6824FpEWIVd.5kidZXTbgyn" displaytext="Review of Techniques" expand="false" type="slide" />
          </links>
        </slidelink>
        <slidelink slideid="_player.5eLuUelybtn" displaytext="Case 3" expand="false" type="slide">
          <links>
            <slidelink slideid="_player.5eLuUelybtn.6ezJbZD2toj" displaytext="Case 3" expand="false" type="slide" />
            <slidelink slideid="_player.5eLuUelybtn.6XhkHqR313E" displaytext="Background" expand="false" type="slide" />
            <slidelink slideid="_player.5eLuUelybtn.6nUCHIdrU7C" displaytext="Initial meeting_ mom’s a fighter" expand="false" type="slide" />
            <slidelink slideid="_player.5eLuUelybtn.62FDwybDeev" displaytext="Text Entry" expand="false" type="slide" />
            <slidelink slideid="_player.5eLuUelybtn.6allCnH2tIO" displaytext="derailed discussion" expand="false" type="slide" />
            <slidelink slideid="_player.5eLuUelybtn.6LQa7JycXgT" displaytext="What happened?" expand="false" type="slide" />
            <slidelink slideid="_player.5eLuUelybtn.5Y1Ck6iddNZ" displaytext="I hear you saying that mom" expand="false" type="slide" />
            <slidelink slideid="_player.5eLuUelybtn.6Nt23PeOtVK" displaytext="Consider this..." expand="false" type="slide" />
            <slidelink slideid="_player.5eLuUelybtn.6qpdu3U1wAC" displaytext="What words does the physician use to get the family to agree to meet tomorrow?" expand="false" type="slide" />
            <slidelink slideid="_player.5eLuUelybtn.5YUEDlQIybc" displaytext="Review of Techniques" expand="false" type="slide" />
          </links>
        </slidelink>
        <slidelink slideid="_player.5iABkSVoR4x" displaytext="Case 4" expand="false" type="slide">
          <links>
            <slidelink slideid="_player.5iABkSVoR4x.6BEICbT3h5q" displaytext="Case 4" expand="false" type="slide" />
            <slidelink slideid="_player.5iABkSVoR4x.5ViUAoFGgcm" displaytext="Background" expand="false" type="slide" />
            <slidelink slideid="_player.5iABkSVoR4x.6EWhKjmJpWE" displaytext="Compare" expand="false" type="slide" />
            <slidelink slideid="_player.5iABkSVoR4x.67Ty7v8GvuS" displaytext="Vignette A" expand="false" type="slide" />
            <slidelink slideid="_player.5iABkSVoR4x.6UGHmEVbXR6" displaytext="Vignette B" expand="false" type="slide" />
            <slidelink slideid="_player.5iABkSVoR4x.6bUOCf3LE9b" displaytext="Text Entry" expand="false" type="slide" />
            <slidelink slideid="_player.5iABkSVoR4x.6Njw0BGvoZU" displaytext="Laptop Screen" expand="false" type="slide" />
            <slidelink slideid="_player.5iABkSVoR4x.5Vsks4lQCFs" displaytext="Text Entry" expand="false" type="slide" />
            <slidelink slideid="_player.5iABkSVoR4x.6QgIGJTgdXM" displaytext="Review of Techniques" expand="false" type="slide" />
          </links>
        </slidelink>
        <slidelink slideid="_player.6PUNBFetr9k" displaytext="Kobayashi Maru" expand="false" type="slide">
          <links>
            <slidelink slideid="_player.6PUNBFetr9k.61hRlamfhqX" displaytext="Case 5" expand="false" type="slide" />
            <slidelink slideid="_player.6PUNBFetr9k.5YFYTXElXKu" displaytext="Intro" expand="false" type="slide" />
            <slidelink slideid="_player.6PUNBFetr9k.5XIC43zXltA" displaytext="Meeting with son" expand="false" type="slide" />
            <slidelink slideid="_player.6PUNBFetr9k.5v1RwLFUgne" displaytext="There are four main ways that most people deal with conflicts:" expand="false" type="slide" />
            <slidelink slideid="_player.6PUNBFetr9k.66pXcDwqbwB" displaytext="Unrealistic expectations" expand="false" type="slide" />
            <slidelink slideid="_player.6PUNBFetr9k.5bLU2Q4TO0x" displaytext="What do you do next?" expand="false" type="slide" />
            <slidelink slideid="_player.6PUNBFetr9k.66be56Wadeg" displaytext="Let’s review the answer choices..." expand="false" type="slide" />
            <slidelink slideid="_player.6PUNBFetr9k.62dtPpSwjUP" displaytext="Review of Case" expand="false" type="slide" />
          </links>
        </slidelink>
        <slidelink slideid="_player.6ktz3PngSqh" displaytext="Learning Objects" expand="false" type="slide">
          <links>
            <slidelink slideid="_player.6ktz3PngSqh.62CzquBnp1t" displaytext="Learning Objectives for Program" expand="false" type="slide" />
          </links>
        </slidelink>
        <slidelink slideid="_player.5yFjZVcHoFe" displaytext="Review" expand="false" type="slide">
          <links>
            <slidelink slideid="_player.5yFjZVcHoFe.5VLhqSnaSwG" displaytext="Review" expand="false" type="slide" />
            <slidelink slideid="_player.5yFjZVcHoFe.5j75DlFrJfb" displaytext="Make sure to check the optional“Resources” tab in the upper right hand corner for more information and for some useful links!" expand="false" type="slide" />
          </links>
        </slidelink>
        <slidelink slideid="_player.5v53ogMtXW8" displaytext="Credits/Resources" expand="false" type="slide">
          <links>
            <slidelink slideid="_player.5v53ogMtXW8.618futDUTb2" displaytext="Credits and Optional Resources" expand="false" type="slide" />
          </links>
        </slidelink>
      </links>
    </outline>
  </nav_data>
  <resource_data description="&#x003C;p align='left'&#x003E;&#x003C;font face='Articulate' style='font-size: 11px;' size='11' color='#444444'&#x003E;Here are some optional useful links and documents:&#x003C;/font&#x003E;&#x003C;/p&#x003E;">
    <resources>
      <resource url="http://www.mypcnow.org/#!blank/qrd7h" image="story_content/url.png" title="PREPARING FOR THE FAMILY MEETING" />
      <resource url="http://www.mypcnow.org/#!blank/c97n3" image="story_content/url.png" title="CONFLICT RESOLUTION I:  Careful Communication" />
      <resource url="http://www.mypcnow.org/#!blank/ekbg9" image="story_content/url.png" title="CONFLICT RESOLUTION II:  Principled Negotiation" />
      <resource url="http://www.mypcnow.org/#!blank/u77fm" image="story_content/url.png" title="THE FAMILY MEETING: Starting the conversation" />
      <resource url="http://www.mypcnow.org/#!blank/v4djd" image="story_content/url.png" title="THE FAMILY MEETING: Goal Setting and Future planning" />
      <resource url="http://www.mypcnow.org/#!blank/uf1mk" image="story_content/url.png" title="THE FAMILY MEETING: Causes of Conflict  " />
      <resource url="http://www.mypcnow.org/#!blank/k4ibb" image="story_content/url.png" title="RESPONDING TO EMOTION IN FAMILY MEETINGS " />
      <resource url="http://www.mypcnow.org/#!blank/oy5by" image="story_content/url.png" title="MANAGING ONE'S EMOTIONS AS A CLINICIAN" />
      <resource url="http://www.mypcnow.org/#!blank/xfjmi" image="story_content/url.png" title="DEALING WITH THE ANGRY DYING PATIENT" />
      <resource url="http://www.mypcnow.org/#!blank/k4ibb" image="story_content/url.png" title="RESPONDING TO EMOTION IN FAMILY MEETINGS" />
    </resources>
  </resource_data>
  <transcript_data />
  <glossary_data />
</bwFrame>
